# Supplementary material for: Quantitative Acetylome Analysis of Differentially Modified Proteins in Virulence-Differentiated Fusarium oxysporum f. sp. cucumerinum Isolates during Cucumber Colonization
Source: J Fungi (Basel). 2023 Sep 13;9(9):920. doi: 10.3390/jof9090920 (PMC10532600; doi:10.3390/jof9090920)
Supplement: Supplementary file 1 [file jof-09-00920-s001.zip › Supplementary Table S1.xlsx]

## Sheet: Sheet1
Table S1 Lysine-acetylated modification sites identified in acetylome of Fusarium oxysporum f. sp. cucumerinum strains foc-3b and Ra-4
Protein accession	Position	Amino acid	Protein description	Gene name	Localization probability	PEP	Score	Charge	Modified sequence	Mass error [ppm]	MS/MS Count
W9PHR6	142	K	AP complex subunit beta OS=Fusarium oxysporum f. sp. pisi HDV247 OX=1080344 GN=FOVG_07764 PE=3 SV=1	FOVG_07764	1	0.00282049	123.63	3	K(1)TAAICVAK	0.26949	3
W9JCG9	51	K	ADP,ATP carrier protein OS=Fusarium oxysporum NRRL 32931 OX=660029 GN=FOYG_01670 PE=3 SV=1	FOYG_01670	1	7.69612e-44	263.74	3	LLIQNQDEMLK(1)TGR	-1.2109	19
W9JCG9	171	K	ADP,ATP carrier protein OS=Fusarium oxysporum NRRL 32931 OX=660029 GN=FOYG_01670 PE=3 SV=1	FOYG_01670	1	0.00417732	85.288	3	QFNGLVDVYK(1)K	0.27707	1
A0A0J9WNH0	81	K	Translation initiation factor 2 subunit 1 OS=Fusarium oxysporum f. sp. lycopersici (strain 4287 / CBS 123668 / FGSC 9935 / NRRL 34936) OX=426428 GN=FOXG_08491 PE=3 SV=1	FOXG_08491	0.79817	0.0280394	65.219	3	VDK(0.202)EK(0.798)GYIDLSK	-2.9555	1
F9F348	760	K	V-type proton ATPase subunit B OS=Fusarium oxysporum (strain Fo5176) OX=660025 GN=FOXB_00823 PE=3 SV=1	FOXB_00823	1	0.00277359	99.732	3	LMK(1)SAIGEGMTR	-1.1672	5
F9FXI2	132	K	Ribosomal_S17_N domain-containing protein OS=Fusarium oxysporum (strain Fo5176) OX=660025 GN=FOXB_11114 PE=3 SV=1	FOXB_11114	1	0.0238527	104.75	2	PLSK(1)TVR	0.5412	1
W9IZ08	139	K	40S ribosomal protein S18 OS=Fusarium oxysporum NRRL 32931 OX=660029 GN=FOYG_02982 PE=3 SV=1	FOYG_02982	1	0.000140171	169.92	2	GQHTK(1)TTGR	0.37866	2
N4TT19	109	K	S-(hydroxymethyl)glutathione dehydrogenase OS=Fusarium oxysporum f. sp. cubense (strain race 1) OX=1229664 GN=FOC1_g10012635 PE=3 SV=1	FOC1_g10012635	1	0.00947669	94.309	2	SGK(1)TNLCGK	-0.13179	3
A0A2H3GZK3	131	K	Uncharacterized protein OS=Fusarium oxysporum f. sp. radicis-cucumerinum OX=327505 GN=AU210_010699 PE=3 SV=1	AU210_010699	1	0.0116518	96.492	2	VQLIK(1)NGK	0.042867	3
A0A2H3H4Y4	290	K	eRF1_1 domain-containing protein OS=Fusarium oxysporum f. sp. radicis-cucumerinum OX=327505 GN=AU210_006352 PE=3 SV=1	AU210_006352	1	2.69116e-07	146	3	LIGK(1)YFEEISQDTGK	-0.024685	1
W9PAC4	48	K	Autophagy-related protein OS=Fusarium oxysporum f. sp. pisi HDV247 OX=1080344 GN=FOVG_10797 PE=3 SV=1	FOVG_10797	1	0.0356014	54.764	3	K(1)YLVPADLTVGQFVYVIR	-0.5217	1
A0A5C6SQI3	410	K	Asparagine synthase (glutamine-hydrolyzing) OS=Fusarium oxysporum f. sp. cubense OX=61366 GN=FocTR4_00008759 PE=4 SV=1	FocTR4_00008759	1	1.70344e-09	180.09	2	ANK(1)STSAWGLEAR	-0.91084	7
A0A559KVH0	21	K	GTP-binding protein ypt1 OS=Fusarium oxysporum f. sp. cubense OX=61366 GN=ypt-1 PE=4 SV=1	ypt-1	1	6.64836e-61	283.21	2	LLLIGDSGVGK(1)SCLLLR	-0.01735	3
W9P110	306	K	Cell division control protein 48 OS=Fusarium oxysporum f. sp. pisi HDV247 OX=1080344 GN=FOVG_10581 PE=4 SV=1	FOVG_10581	1	0.0161452	82.287	3	K(1)AFEEAEK	2.6011	1
A0A2H3H7F0	94	K	Protein-synthesizing GTPase OS=Fusarium oxysporum f. sp. radicis-cucumerinum OX=327505 GN=AU210_006442 PE=4 SV=1	AU210_006442	1	1.76556e-15	171.58	4	QATINIGTIGHVAHGK(1)STVVK	0.44465	1
W9PYW1	133	K	Cytochrome b-c1 complex subunit Rieske, mitochondrial OS=Fusarium oxysporum f. sp. pisi HDV247 OX=1080344 GN=FOVG_05044 PE=3 SV=1	FOVG_05044	1	0.0430343	88.643	2	GK(1)PVFIR	-0.65665	1
N4US99	186	K	ATP synthase subunit beta OS=Fusarium oxysporum f. sp. cubense (strain race 1) OX=1229664 GN=FOC1_g10007334 PE=3 SV=1	FOC1_g10007334	1	3.68718e-10	164.65	2	GGK(1)IGLFGGAGVGK	-0.3504	2
W9J3I4	169	K	Succinate dehydrogenase [ubiquinone] flavoprotein subunit, mitochondrial OS=Fusarium oxysporum NRRL 32931 OX=660029 GN=FOYG_03432 PE=3 SV=1	FOYG_03432	1	0.0213608	82.645	2	TEDGK(1)IYQR	1.5815	1
A0A5C6TFI9	49	K	14_3_3 domain-containing protein OS=Fusarium oxysporum f. sp. cubense OX=61366 GN=FocTR4_00005372 PE=3 SV=1	FocTR4_00005372	1	2.30839e-15	191.26	2	NLLSVAYK(1)NVIGAR	-1.2453	4
X0AER7	216	K	Spermidine synthase OS=Fusarium oxysporum f. sp. melonis 26406 OX=1089452 GN=FOMG_06528 PE=3 SV=1	FOMG_06528	1	0.000644071	112.82	2	K(1)VLVIGGGDGGVLR	-1.1951	2
A0A559LVE0	116	K	Translation initiation factor RLI1 OS=Fusarium oxysporum f. sp. cubense OX=61366 GN=RLI1 PE=4 SV=1	RLI1	1	6.89686e-08	128.05	3	PGQVLGLVGTNGIGK(1)STALK	-1.5882	2
X0HS97	107	K	Uncharacterized protein OS=Fusarium oxysporum f. sp. conglutinans race 2 54008 OX=1089457 GN=FOPG_10205 PE=4 SV=1	FOPG_10205	1	0.0277547	73.324	3	HVLGK(1)SK	-0.17249	1
W9HUZ4	559	K	Importin N-terminal domain-containing protein OS=Fusarium oxysporum NRRL 32931 OX=660029 GN=FOYG_10799 PE=3 SV=1	FOYG_10799	1	0.0189822	83.614	3	AHWK(1)FLK	-0.29505	2
W9HUZ4	562	K	Importin N-terminal domain-containing protein OS=Fusarium oxysporum NRRL 32931 OX=660029 GN=FOYG_10799 PE=3 SV=1	FOYG_10799	1	0.00776719	92.439	3	FLK(1)TVVNK	-0.372	2
X0D248	24	K	U6 snRNA-associated Sm-like protein LSm5 OS=Fusarium oxysporum f. sp. raphani 54005 OX=1089458 GN=LSM5 PE=3 SV=1	LSM5	1	0.0113917	75.378	3	IWVIMK(1)GDK	-0.11775	1
F9FZK7	1146	K	Ribos_L4_asso_C domain-containing protein OS=Fusarium oxysporum (strain Fo5176) OX=660025 GN=FOXB_11839 PE=3 SV=1	FOXB_11839	1	0.00478824	88.948	2	MFAPTK(1)IWR	-0.19089	3
A0A5C6T091	84	K	Alanine--tRNA ligase OS=Fusarium oxysporum f. sp. cubense OX=61366 GN=ALA1 PE=3 SV=1	ALA1	1	0.000145583	121.76	2	AGGK(1)HNDLDDVGK	-1.1722	3
A0A2H3GXG2	40	K	Ribonucloprotein OS=Fusarium oxysporum f. sp. radicis-cucumerinum OX=327505 GN=AU210_007878 PE=3 SV=1	AU210_007878	1	2.42509e-06	174.57	2	GANEATK(1)TLNR	-0.45896	1
A0A420P3V6	327	K	Elongation factor 1-alpha OS=Fusarium oxysporum OX=5507 GN=BFJ69_g725 PE=3 SV=1	BFJ69_g725	1	1.42627e-31	218.98	3	LPLQDVYK(1)IGGIGTVPVGR	-1.3563	3
A0A2H3I0W3	54	K	Uncharacterized protein OS=Fusarium oxysporum f. sp. radicis-cucumerinum OX=327505 GN=AU210_001334 PE=3 SV=1	AU210_001334	1	1.61658e-27	205.36	4	LIGDAAK(1)NQVAMNPQNTVFDAK	-0.40379	7
W9P110	269	K	Cell division control protein 48 OS=Fusarium oxysporum f. sp. pisi HDV247 OX=1080344 GN=FOVG_10581 PE=4 SV=1	FOVG_10581	1	0.00770161	64.588	3	GVLLYGPPGTGK(1)TLMAR	-0.62581	1
A0A2H3I902	199	K	GTP-binding nuclear protein OS=Fusarium oxysporum f. sp. radicis-cucumerinum OX=327505 GN=AU210_000846 PE=3 SV=1	AU210_000846	1	6.10415e-06	135.28	4	VCENIPIVLCGNK(1)VDVK	-1.2169	4
X0DA35	126	K	H/ACA ribonucleoprotein complex subunit CBF5 OS=Fusarium oxysporum f. sp. raphani 54005 OX=1089458 GN=FOQG_00349 PE=3 SV=1	FOQG_00349	1	0.00122282	123.79	3	LVK(1)SQQGAGK	0.84902	3
X0A1M2	32	K	Histone H4 OS=Fusarium oxysporum f. sp. melonis 26406 OX=1089452 GN=FOMG_08232 PE=3 SV=1	FOMG_08232	1	1.07376e-05	144.57	2	DNIQGITK(1)PAIR	-0.48804	2
X0A1M2	17	K	Histone H4 OS=Fusarium oxysporum f. sp. melonis 26406 OX=1089452 GN=FOMG_08232 PE=3 SV=1	FOMG_08232	1	6.04971e-53	260.6	2	GLGK(1)GGAK(1)R	-2.1086	142
X0MJ98	317	K	Molecular chaperone HtpG OS=Fusarium oxysporum f. sp. vasinfectum 25433 OX=1089449 GN=FOTG_02113 PE=3 SV=1	FOTG_02113	1	0.0217132	97.473	2	AILFVPK(1)R	2.3176	1
A0A3L6NUY5	141	K	Serine/threonine-protein phosphatase OS=Fusarium oxysporum f. sp. cepae OX=396571 GN=BFJ65_g4761 PE=3 SV=1	BFJ65_g4761	1	0.00345399	108.81	2	IYGFYDECK(1)R	-0.27827	1
F9G3N6	220	K	T-complex protein 1 subunit eta OS=Fusarium oxysporum (strain Fo5176) OX=660025 GN=FOXB_13268 PE=3 SV=1	FOXB_13268	1	0.000101609	136.3	2	K(1)TFSYAGFEQQPK	0.2591	5
K9Y6N9	28	K	Ste12 homeodomain protein transcription factor (Fragment) OS=Fusarium oxysporum OX=5507 GN=Ste12 PE=4 SV=1	Ste12	1	0.000212803	110.38	3	SAFLDFLYK(1)NNCIR	-1.7385	1
A0A0C4DHR5	724	K	Bifunctional cytochrome P450/NADPH--P450 reductase OS=Fusarium oxysporum f. sp. lycopersici (strain 4287 / CBS 123668 / FGSC 9935 / NRRL 34936) OX=426428 GN=FOXG_04152 PE=3 SV=1	FOXG_04152	1	0.000303462	86.479	3	AGDYLAILPLNPK(1)STVAR	-1.0911	1
A0A0C4DHR5	789	K	Bifunctional cytochrome P450/NADPH--P450 reductase OS=Fusarium oxysporum f. sp. lycopersici (strain 4287 / CBS 123668 / FGSC 9935 / NRRL 34936) OX=426428 GN=FOXG_04152 PE=3 SV=1	FOXG_04152	1	4.068e-07	111.49	3	NILALAEATEDK(1)ATIQELER	0.093676	1
A0A0C4DHR5	692	K	Bifunctional cytochrome P450/NADPH--P450 reductase OS=Fusarium oxysporum f. sp. lycopersici (strain 4287 / CBS 123668 / FGSC 9935 / NRRL 34936) OX=426428 GN=FOXG_04152 PE=3 SV=1	FOXG_04152	1	0.0293755	60.298	3	TLTK(1)SGPAK	0.53402	1
P78656	49	K	Beta-tubulin (Fragment) OS=Fusarium oxysporum OX=5507 PE=3 SV=2	--	1	4.77962e-19	162.11	3	AVSVPELTQQMFDPK(1)NMMAASDFR	-1.0143	4
A0A0C4DHT4	77	K	G-protein alpha subunit OS=Fusarium oxysporum f. sp. lycopersici (strain 4287 / CBS 123668 / FGSC 9935 / NRRL 34936) OX=426428 PE=4 SV=1	--	1	8.79391e-05	98.74	4	GYSEDELFNYRPTVFK(1)NLVECAK	-1.21	1
A0A0C4DHT4	61	K	G-protein alpha subunit OS=Fusarium oxysporum f. sp. lycopersici (strain 4287 / CBS 123668 / FGSC 9935 / NRRL 34936) OX=426428 PE=4 SV=1	--	1	1.05014e-14	165.3	4	IIHLK(1)GYSEDELFNYRPTVFK	-0.91228	1
A0A0C4DHT4	48	K	G-protein alpha subunit OS=Fusarium oxysporum f. sp. lycopersici (strain 4287 / CBS 123668 / FGSC 9935 / NRRL 34936) OX=426428 PE=4 SV=1	--	1	0.000245756	92.38	3	ILLLGSGESGK(1)STIVK	-0.12676	1
A0A0C4DHT4	183	K	G-protein alpha subunit OS=Fusarium oxysporum f. sp. lycopersici (strain 4287 / CBS 123668 / FGSC 9935 / NRRL 34936) OX=426428 PE=4 SV=1	--	1	0.00286618	107.06	2	TK(1)TTGIYETR	-2.0506	1
W0K5G2	481	K	Chitin synthase OS=Fusarium oxysporum f. sp. cubense OX=61366 PE=2 SV=1	--	1	0.00948999	99.973	2	K(1)NMFLAEDR	-1.4593	1
A0A0C4DHW4	451	K	Chitin synthase OS=Fusarium oxysporum f. sp. lycopersici (strain 4287 / CBS 123668 / FGSC 9935 / NRRL 34936) OX=426428 PE=3 SV=1	--	1	6.77383e-06	103.17	4	PLEQYFHGDHTLSK(1)SLGK	-0.31093	2
N4TJE3	529	K	Choline dehydrogenase OS=Fusarium oxysporum f. sp. cubense (strain race 1) OX=1229664 GN=FOC1_g10004196 PE=3 SV=1	FOC1_g10004196	1	0.0143027	76.282	3	EIAK(1)STPLK	-0.59954	2
N4TJE3	234	K	Choline dehydrogenase OS=Fusarium oxysporum f. sp. cubense (strain race 1) OX=1229664 GN=FOC1_g10004196 PE=3 SV=1	FOC1_g10004196	1	0.00667102	117.89	3	GLK(1)SLGFK	-0.40975	2
N4TJE3	576	K	Choline dehydrogenase OS=Fusarium oxysporum f. sp. cubense (strain race 1) OX=1229664 GN=FOC1_g10004196 PE=3 SV=1	FOC1_g10004196	1	0.00630186	79.633	3	K(1)DDEMAVLDSK	0.92759	1
W9HVH9	147	K	Adenylosuccinate lyase OS=Fusarium oxysporum NRRL 32931 OX=660029 GN=FOYG_13977 PE=3 SV=1	FOYG_13977	1	5.6814e-12	134.26	4	FALEWK(1)NEPTLSFTHLQPAQISTVGK	-0.051564	2
W9HVH9	35	K	Adenylosuccinate lyase OS=Fusarium oxysporum NRRL 32931 OX=660029 GN=FOYG_13977 PE=3 SV=1	FOYG_13977	1	0.045519	69.01	2	K(1)LWLYLAESEK	-0.57389	1
W9HVH9	243	K	Adenylosuccinate lyase OS=Fusarium oxysporum NRRL 32931 OX=660029 GN=FOYG_13977 PE=3 SV=1	FOYG_13977	1	2.13076e-12	164.99	3	K(1)VDCLIANAVTGLGTTVTK	-0.9391	4
W9HVH9	416	K	Adenylosuccinate lyase OS=Fusarium oxysporum NRRL 32931 OX=660029 GN=FOYG_13977 PE=3 SV=1	FOYG_13977	1	1.13652e-45	236.38	3	VLSFEASHQVQSLGK(1)SNDLVER	-0.84536	4
A0A420PV63	274	K	Uncharacterized protein OS=Fusarium oxysporum OX=5507 GN=BFJ68_g14365 PE=3 SV=1	BFJ68_g14365	1	0.00883286	81.017	3	K(1)TVQLDIHK	-0.67049	1
A0A420QZG1	264	K	ATPase_AAA_core domain-containing protein OS=Fusarium oxysporum OX=5507 GN=BFJ68_g8771 PE=4 SV=1	BFJ68_g8771	1	0.0178753	61.165	3	K(1)SLINDHISFFESR	4.3609	1
A0A0C4DIW1	715	K	C2H2-type domain-containing protein OS=Fusarium oxysporum f. sp. lycopersici (strain 4287 / CBS 123668 / FGSC 9935 / NRRL 34936) OX=426428 PE=4 SV=1	--	1	0.000409017	117.86	3	LLHENTK(1)VLTR	0.098913	1
X0KLE9	447	K	PAD domain-containing protein OS=Fusarium oxysporum f. sp. vasinfectum 25433 OX=1089449 GN=FOTG_17175 PE=4 SV=1	FOTG_17175	1	0.0147817	71.451	3	FK(1)NFEAIQK	-0.63441	1
A0A0C4DJS8	188	K	Uncharacterized protein OS=Fusarium oxysporum f. sp. lycopersici (strain 4287 / CBS 123668 / FGSC 9935 / NRRL 34936) OX=426428 PE=4 SV=1	--	1	7.39415e-06	104.86	4	EAGFEDIVHK(1)VHTIPLGGWPK	1.7851	3
A0A0C4DJS8	252	K	Uncharacterized protein OS=Fusarium oxysporum f. sp. lycopersici (strain 4287 / CBS 123668 / FGSC 9935 / NRRL 34936) OX=426428 PE=4 SV=1	--	1	1.53607e-05	131.45	4	NPK(1)HLGSGDMHLVYGR	-0.017989	4
A0A0C4DJS8	161	K	Uncharacterized protein OS=Fusarium oxysporum f. sp. lycopersici (strain 4287 / CBS 123668 / FGSC 9935 / NRRL 34936) OX=426428 PE=4 SV=1	--	1	0.00699055	68.413	3	QWAQLFYDAGDK(1)IGR	-1.2365	1
A0A0C4DJS8	167	K	Uncharacterized protein OS=Fusarium oxysporum f. sp. lycopersici (strain 4287 / CBS 123668 / FGSC 9935 / NRRL 34936) OX=426428 PE=4 SV=1	--	1	0.00139989	82.59	3	TFK(1)VTDGIMQDSAR	0.41756	1
A0A0D2X7Z7	624	K	A_deaminase domain-containing protein OS=Fusarium oxysporum f. sp. lycopersici (strain 4287 / CBS 123668 / FGSC 9935 / NRRL 34936) OX=426428 PE=3 SV=1	--	1	0.000464994	94.728	4	DPLSHPK(1)LHIFLQR	-0.75307	1
A0A0D2X7Z7	557	K	A_deaminase domain-containing protein OS=Fusarium oxysporum f. sp. lycopersici (strain 4287 / CBS 123668 / FGSC 9935 / NRRL 34936) OX=426428 PE=3 SV=1	--	1	0.0304199	55.885	3	ISIYGK(1)SIDEWDK	-0.32638	1
A0A0D2X7Z7	519	K	A_deaminase domain-containing protein OS=Fusarium oxysporum f. sp. lycopersici (strain 4287 / CBS 123668 / FGSC 9935 / NRRL 34936) OX=426428 PE=3 SV=1	--	1	0.000247285	114.56	3	TIFLK(1)TDNFIHGR	-0.75109	1
X0N8A5	60	K	Protein phosphatase PP2A regulatory subunit B OS=Fusarium oxysporum f. sp. vasinfectum 25433 OX=1089449 GN=FOTG_05956 PE=3 SV=1	FOTG_05956	1	0.0120268	125.96	2	LWK(1)VFEK	-0.37218	1
X0N8A5	9	K	Protein phosphatase PP2A regulatory subunit B OS=Fusarium oxysporum f. sp. vasinfectum 25433 OX=1089449 GN=FOTG_05956 PE=3 SV=1	FOTG_05956	1	1.46222e-15	172.24	4	TCEYK(1)FHTEFQSHEPEFDYLK	-1.156	1
N4UP17	304	K	Diacylglycerol O-acyltransferase OS=Fusarium oxysporum f. sp. cubense (strain race 1) OX=1229664 GN=FOC1_g10003112 PE=3 SV=1	FOC1_g10003112	1	0.00378609	72.359	3	ESIWNLLSK(1)GGPSNDGR	0.75394	1
N4UP17	223	K	Diacylglycerol O-acyltransferase OS=Fusarium oxysporum f. sp. cubense (strain race 1) OX=1229664 GN=FOC1_g10003112 PE=3 SV=1	FOC1_g10003112	1	0.00750082	72.958	4	LHK(1)THELPTDR	-1.1936	1
N4UP17	427	K	Diacylglycerol O-acyltransferase OS=Fusarium oxysporum f. sp. cubense (strain race 1) OX=1229664 GN=FOC1_g10003112 PE=3 SV=1	FOC1_g10003112	1	2.67817e-18	178.22	3	VDK(1)AHGPQPGQQDIDELHER	-0.25619	1
A0A0D2X854	261	K	Nuclear pore complex protein OS=Fusarium oxysporum f. sp. lycopersici (strain 4287 / CBS 123668 / FGSC 9935 / NRRL 34936) OX=426428 PE=3 SV=1	--	1	0.00241104	110.08	2	K(1)AGIDVLGFVK	-0.15044	1
A0A2H3HS80	446	K	Uncharacterized protein OS=Fusarium oxysporum f. sp. radicis-cucumerinum OX=327505 GN=AU210_000617 PE=4 SV=1	AU210_000617	1	0.003287	72.421	3	SGYSGK(1)SWAPVQTGDYGR	-1.7543	1
A0A2H3HS80	113	K	Uncharacterized protein OS=Fusarium oxysporum f. sp. radicis-cucumerinum OX=327505 GN=AU210_000617 PE=4 SV=1	AU210_000617	1	4.06933e-05	127.75	4	TK(1)GYFTSHLAAVSK	-0.23873	2
A0A2H3HS80	231	K	Uncharacterized protein OS=Fusarium oxysporum f. sp. radicis-cucumerinum OX=327505 GN=AU210_000617 PE=4 SV=1	AU210_000617	0.993953	4.55074e-06	139.81	3	VESAYK(0.006)PTK(0.994)VNIADLSK	-0.5262	1
W9IMY4	291	K	Probable acetate kinase OS=Fusarium oxysporum NRRL 32931 OX=660029 GN=FOYG_07299 PE=3 SV=1	FOYG_07299	1	2.0466e-30	200.98	3	ESGWK(1)SMTGTTNFGVVAESDEPTHR	-1.6158	1
W9IMY4	65	K	Probable acetate kinase OS=Fusarium oxysporum NRRL 32931 OX=660029 GN=FOYG_07299 PE=3 SV=1	FOYG_07299	1	2.52063e-24	194.37	3	EVAESVK(1)NQEDAFDLLLK	0.055409	3
W9IMY4	229	K	Probable acetate kinase OS=Fusarium oxysporum NRRL 32931 OX=660029 GN=FOYG_07299 PE=3 SV=1	FOYG_07299	1	4.78571e-11	136.56	3	GGK(1)SWDTSMGLTPLAGLPGATR	0.062149	1
W9IMY4	273	K	Probable acetate kinase OS=Fusarium oxysporum NRRL 32931 OX=660029 GN=FOYG_07299 PE=3 SV=1	FOYG_07299	1	2.9573e-07	156.6	3	LSPASTK(1)HLHISR	0.39027	2
F9F1D0	85	K	Aminotran_1_2 domain-containing protein OS=Fusarium oxysporum (strain Fo5176) OX=660025 GN=FOXB_00216 PE=4 SV=1	FOXB_00216	1	0.0428223	67.726	2	GPTTGLPK(1)SK	-0.43371	2
N4TSR9	419	K	Mitochondrial protein cyt-4 OS=Fusarium oxysporum f. sp. cubense (strain race 1) OX=1229664 GN=FOC1_g10015414 PE=4 SV=1	FOC1_g10015414	1	0.0342641	75.738	3	K(1)HIEFIR	0.27316	1
N4TSS6	443	K	Phosphoinositide 5-phosphatase OS=Fusarium oxysporum f. sp. cubense (strain race 1) OX=1229664 GN=FOC1_g10015424 PE=3 SV=1	FOC1_g10015424	1	0.00232836	73.546	3	ETNYDFHAETK(1)GPAGYEAAR	-3.4968	1
A0A0D2X8D7	8	K	Tyrosine 3-monooxygenase/tryptophan 5-monooxygenase activation protein OS=Fusarium oxysporum f. sp. lycopersici (strain 4287 / CBS 123668 / FGSC 9935 / NRRL 34936) OX=426428 GN=FOXG_00146 PE=3 SV=1	FOXG_00146	1	0.0122947	105.1	2	ESK(1)TFLAR	-0.71676	2
A0A0D2X8D7	154	K	Tyrosine 3-monooxygenase/tryptophan 5-monooxygenase activation protein OS=Fusarium oxysporum f. sp. lycopersici (strain 4287 / CBS 123668 / FGSC 9935 / NRRL 34936) OX=426428 GN=FOXG_00146 PE=3 SV=1	FOXG_00146	1	3.222e-116	314.51	3	GAATAAHDAYK(1)SATDVAQTELTPTHPIR	-0.7816	18
A0A0D2X8D7	78	K	Tyrosine 3-monooxygenase/tryptophan 5-monooxygenase activation protein OS=Fusarium oxysporum f. sp. lycopersici (strain 4287 / CBS 123668 / FGSC 9935 / NRRL 34936) OX=426428 GN=FOXG_00146 PE=3 SV=1	FOXG_00146	1	8.88788e-05	164.65	2	GSDK(1)HVSTIK	0.43419	7
A0A0D2X8D7	143	K	Tyrosine 3-monooxygenase/tryptophan 5-monooxygenase activation protein OS=Fusarium oxysporum f. sp. lycopersici (strain 4287 / CBS 123668 / FGSC 9935 / NRRL 34936) OX=426428 GN=FOXG_00146 PE=3 SV=1	FOXG_00146	1	6.36571e-06	153.38	2	K(1)GAATAAHDAYK	0.69243	1
A0A0D2X8D7	126	K	Tyrosine 3-monooxygenase/tryptophan 5-monooxygenase activation protein OS=Fusarium oxysporum f. sp. lycopersici (strain 4287 / CBS 123668 / FGSC 9935 / NRRL 34936) OX=426428 GN=FOXG_00146 PE=3 SV=1	FOXG_00146	1	0.00624157	117.04	3	MK(1)GDYHR	0.74689	7
A0A0D2X8D7	89	K	Tyrosine 3-monooxygenase/tryptophan 5-monooxygenase activation protein OS=Fusarium oxysporum f. sp. lycopersici (strain 4287 / CBS 123668 / FGSC 9935 / NRRL 34936) OX=426428 GN=FOXG_00146 PE=3 SV=1	FOXG_00146	1	0.000869477	141.93	3	NK(1)IETELEK	0.12858	5
A0A0D2X8D7	51	K	Tyrosine 3-monooxygenase/tryptophan 5-monooxygenase activation protein OS=Fusarium oxysporum f. sp. lycopersici (strain 4287 / CBS 123668 / FGSC 9935 / NRRL 34936) OX=426428 GN=FOXG_00146 PE=3 SV=1	FOXG_00146	1	7.03917e-16	202.13	3	NLLSVAYK(1)NVVGTR	-2.3941	5
A0A0D2X8D7	124	K	Tyrosine 3-monooxygenase/tryptophan 5-monooxygenase activation protein OS=Fusarium oxysporum f. sp. lycopersici (strain 4287 / CBS 123668 / FGSC 9935 / NRRL 34936) OX=426428 GN=FOXG_00146 PE=3 SV=1	FOXG_00146	1	0.0100509	129.29	2	VFYHK(1)MK	-0.0391	3
X0LRL6	418	K	Trehalose-6-phosphate hydrolase OS=Fusarium oxysporum f. sp. vasinfectum 25433 OX=1089449 GN=FOTG_05789 PE=4 SV=1	FOTG_05789	1	0.0179532	67.776	3	NSYK(1)VEYQK	-0.24453	1
A0A2H3HSN7	2497	K	Uncharacterized protein OS=Fusarium oxysporum f. sp. radicis-cucumerinum OX=327505 GN=AU210_000727 PE=4 SV=1	AU210_000727	0.999983	0.0102101	81.565	3	AKEESAAK(1)TK	0.14732	1
A0A2H3HSN7	2287	K	Uncharacterized protein OS=Fusarium oxysporum f. sp. radicis-cucumerinum OX=327505 GN=AU210_000727 PE=4 SV=1	AU210_000727	1	3.28321e-05	125.5	4	LTHLDAK(1)PGDHFLVK	-0.17302	1
X0M543	478	K	PWWP domain-containing protein OS=Fusarium oxysporum f. sp. vasinfectum 25433 OX=1089449 GN=FOTG_05759 PE=4 SV=1	FOTG_05759	1	1.68113e-05	94.606	4	SK(1)VLLDQWTQLLATENATPAPDATNGVNGK	-0.32929	2
A0A0D2X8J1	271	K	Protein-serine/threonine kinase OS=Fusarium oxysporum f. sp. lycopersici (strain 4287 / CBS 123668 / FGSC 9935 / NRRL 34936) OX=426428 GN=FOXG_00200 PE=4 SV=1	FOXG_00200	1	0.00988012	72.34	3	IIGK(1)GAFGEVK	-0.72984	1
A0A0D2X8J1	296	K	Protein-serine/threonine kinase OS=Fusarium oxysporum f. sp. lycopersici (strain 4287 / CBS 123668 / FGSC 9935 / NRRL 34936) OX=426428 GN=FOXG_00200 PE=4 SV=1	FOXG_00200	1	0.00263343	120.09	3	SLIK(1)TEMFK	-1.5413	2
A0A420N872	270	K	Uncharacterized protein OS=Fusarium oxysporum OX=5507 GN=BFJ69_g6948 PE=4 SV=1	BFJ69_g6948	1	0.00206273	123.86	3	VRDDYWETK(1)AR	0.059745	2
A0A420N872	207	K	Uncharacterized protein OS=Fusarium oxysporum OX=5507 GN=BFJ69_g6948 PE=4 SV=1	BFJ69_g6948	1	0.000233775	150.35	2	DSYLLFNK(1)NR	0.066376	2
A0A420N872	158	K	Uncharacterized protein OS=Fusarium oxysporum OX=5507 GN=BFJ69_g6948 PE=4 SV=1	BFJ69_g6948	1	0.00972555	79.659	2	K(1)VQLNGTLNGGR	-1.0916	1
A0A420N872	122	K	Uncharacterized protein OS=Fusarium oxysporum OX=5507 GN=BFJ69_g6948 PE=4 SV=1	BFJ69_g6948	1	0.00947669	94.309	2	TTPTK(1)STLK	-0.98735	1
X0ATQ3	420	K	Peroxin-5 OS=Fusarium oxysporum f. sp. melonis 26406 OX=1089452 GN=FOMG_00878 PE=3 SV=1	FOMG_00878	1	1.06741e-06	147.18	3	QQLHDK(1)VTNLFIK	-0.74457	1
X0M4H5	475	K	Exonuclease domain-containing protein OS=Fusarium oxysporum f. sp. vasinfectum 25433 OX=1089449 GN=FOTG_05706 PE=3 SV=1	FOTG_05706	1	0.00464276	71.697	3	GK(1)AWGTSDSQGENLFR	-0.037767	1
A0A0D2X8M3	113	K	YTH domain-containing protein OS=Fusarium oxysporum f. sp. lycopersici (strain 4287 / CBS 123668 / FGSC 9935 / NRRL 34936) OX=426428 PE=4 SV=1	--	1	0.0287747	59.198	3	LHDSK(1)FQSVR	0.79738	1
A0A0D2X8R9	309	K	Uncharacterized protein OS=Fusarium oxysporum f. sp. lycopersici (strain 4287 / CBS 123668 / FGSC 9935 / NRRL 34936) OX=426428 PE=4 SV=1	--	1	0.0184735	58.885	4	VYNHIESTK(1)AEIEK	-0.71254	1
X0M4G5	105	K	Phenylalanine--tRNA ligase OS=Fusarium oxysporum f. sp. vasinfectum 25433 OX=1089449 GN=FOTG_05638 PE=3 SV=1	FOTG_05638	1	0.00599079	104.05	2	AIGDK(1)TVTK	-3.2668	1
X0M4G5	109	K	Phenylalanine--tRNA ligase OS=Fusarium oxysporum f. sp. vasinfectum 25433 OX=1089449 GN=FOTG_05638 PE=3 SV=1	FOTG_05638	1	0.00241197	101.46	3	TVTK(1)VGQGK	0.62842	2
X0M4G5	231	K	Phenylalanine--tRNA ligase OS=Fusarium oxysporum f. sp. vasinfectum 25433 OX=1089449 GN=FOTG_05638 PE=3 SV=1	FOTG_05638	1	5.68972e-07	122.31	3	ALGADQNAGALHPLNK(1)VR	-0.2876	1
X0M4G5	419	K	Phenylalanine--tRNA ligase OS=Fusarium oxysporum f. sp. vasinfectum 25433 OX=1089449 GN=FOTG_05638 PE=3 SV=1	FOTG_05638	1	2.43507e-12	136.56	4	FK(1)PAYNPYTEPSMEIFSYHEGLGK	-1.0815	1
A0A0D2X8W9	224	K	Peptidylprolyl isomerase OS=Fusarium oxysporum f. sp. lycopersici (strain 4287 / CBS 123668 / FGSC 9935 / NRRL 34936) OX=426428 PE=4 SV=1	--	1	0.000236697	90.714	3	VQFAK(1)NLEQGPTGSAEK	0.85045	1
X0H295	202	K	ABM domain-containing protein OS=Fusarium oxysporum f. sp. conglutinans race 2 54008 OX=1089457 GN=FOPG_14233 PE=4 SV=1	FOPG_14233	1	0.0166345	61.038	4	NK(1)SLEIYHVPFK	0.12974	2
W9ILI4	4576	K	Uncharacterized protein OS=Fusarium oxysporum NRRL 32931 OX=660029 GN=FOYG_07019 PE=4 SV=1	FOYG_07019	1	0.00461979	66.845	3	SK(1)GLFGGASDGGSTSIGAR	0.8204	1
F9F704	347	K	Dipeptidyl peptidase 3 OS=Fusarium oxysporum (strain Fo5176) OX=660025 GN=FOXB_02179 PE=3 SV=1	FOXB_02179	1	0.00965832	72.652	3	AFGELVK(1)NAPK	-0.96905	1
F9F704	190	K	Dipeptidyl peptidase 3 OS=Fusarium oxysporum (strain Fo5176) OX=660025 GN=FOXB_02179 PE=3 SV=1	FOXB_02179	1	0.000551815	81.317	3	AVSDWMESK(1)GLLPENNR	0.58292	1
F9F704	657	K	Dipeptidyl peptidase 3 OS=Fusarium oxysporum (strain Fo5176) OX=660025 GN=FOXB_02179 PE=3 SV=1	FOXB_02179	1	0.0116131	126.67	2	DIVLK(1)NK	-0.57525	2
F9F704	201	K	Dipeptidyl peptidase 3 OS=Fusarium oxysporum (strain Fo5176) OX=660025 GN=FOXB_02179 PE=3 SV=1	FOXB_02179	1	2.45007e-05	129.05	3	K(1)TSEGNYEILIASAVK	0.88419	1
F9F704	24	K	Dipeptidyl peptidase 3 OS=Fusarium oxysporum (strain Fo5176) OX=660025 GN=FOXB_02179 PE=3 SV=1	FOXB_02179	1	1.07426e-06	147.1	4	LEIEK(1)HFDALNDK	0.3164	2
F9F704	624	K	Dipeptidyl peptidase 3 OS=Fusarium oxysporum (strain Fo5176) OX=660025 GN=FOXB_02179 PE=3 SV=1	FOXB_02179	1	0.000810878	113.69	2	LHIYK(1)STADVK	0.40365	2
A0A0D2X947	181	K	Annexin OS=Fusarium oxysporum f. sp. lycopersici (strain 4287 / CBS 123668 / FGSC 9935 / NRRL 34936) OX=426428 PE=3 SV=1	--	1	0.000244752	114.74	3	AIK(1)SAYYQTFHDK	-0.41264	1
A0A0D2X947	368	K	Annexin OS=Fusarium oxysporum f. sp. lycopersici (strain 4287 / CBS 123668 / FGSC 9935 / NRRL 34936) OX=426428 PE=3 SV=1	--	1	0.0348067	73.067	2	K(1)TLLAAIGEPY	-0.72149	1
A0A0D2X973	134	K	Uncharacterized protein OS=Fusarium oxysporum f. sp. lycopersici (strain 4287 / CBS 123668 / FGSC 9935 / NRRL 34936) OX=426428 PE=4 SV=1	--	1	0.0131936	81.017	2	QVEVIGK(1)SGR	0.90897	1
A0A0J9U6C8	64	K	CUE domain-containing protein OS=Fusarium oxysporum f. sp. lycopersici (strain 4287 / CBS 123668 / FGSC 9935 / NRRL 34936) OX=426428 GN=FOXG_00458 PE=4 SV=1	FOXG_00458	1	0.00324885	104.79	2	QYGDK(1)TSVIR	-0.99537	1
A0A2H3HZQ6	859	K	Uncharacterized protein OS=Fusarium oxysporum f. sp. radicis-cucumerinum OX=327505 GN=AU210_001011 PE=4 SV=1	AU210_001011	1	0.00441195	82.831	3	FCGK(1)TFPTWK	-0.37382	1
A0A6M7YGV9	485	K	Uncharacterized protein OS=Fusarium oxysporum Fo47 OX=660027 GN=FOBC_01476 PE=4 SV=1	FOBC_01476	1	7.48903e-05	129.54	2	CLDK(1)VSQTLDTYGDR	-0.39685	2
A0A0D2X9D2	29	K	Uncharacterized protein OS=Fusarium oxysporum f. sp. lycopersici (strain 4287 / CBS 123668 / FGSC 9935 / NRRL 34936) OX=426428 PE=4 SV=1	--	1	0.00206335	94.692	3	IFSLEGK(1)GLK	-0.39339	1
W9IM26	277	K	Uncharacterized protein OS=Fusarium oxysporum NRRL 32931 OX=660029 GN=FOYG_06838 PE=3 SV=1	FOYG_06838	1	2.11675e-05	134.98	3	GLMAVCESLFK(1)TDK	-3.4306	1
W9IM26	467	K	Uncharacterized protein OS=Fusarium oxysporum NRRL 32931 OX=660029 GN=FOYG_06838 PE=3 SV=1	FOYG_06838	1	0.00308311	101.39	2	NLTK(1)ITMPNPR	-1.9086	1
A0A2H3SSY0	446	K	DNA helicase OS=Fusarium oxysporum OX=5507 GN=FRV6_03799 PE=3 SV=1	FRV6_03799	1	0.0022317	91.043	3	SK(1)NSMLIVHNR	0.93899	1
W9QEC3	392	K	SPX domain-containing protein OS=Fusarium oxysporum f. sp. pisi HDV247 OX=1080344 GN=FOVG_00931 PE=4 SV=1	FOVG_00931	1	0.00902585	138.07	2	GYK(1)PVCR	-0.66592	1
W9QEC3	175	K	SPX domain-containing protein OS=Fusarium oxysporum f. sp. pisi HDV247 OX=1080344 GN=FOVG_00931 PE=4 SV=1	FOVG_00931	1	4.15502e-05	126.19	4	HDK(1)TTGWHLKPVFDSR	-1.5555	5
W9QEC3	527	K	SPX domain-containing protein OS=Fusarium oxysporum f. sp. pisi HDV247 OX=1080344 GN=FOVG_00931 PE=4 SV=1	FOVG_00931	1	0.00224986	96.64	3	K(1)PVTHDFGIR	0.35213	1
W9QEC3	296	K	SPX domain-containing protein OS=Fusarium oxysporum f. sp. pisi HDV247 OX=1080344 GN=FOVG_00931 PE=4 SV=1	FOVG_00931	1	0.00737301	105.98	2	K(1)TEGAEAIR	-0.59032	2
W9QEC3	256	K	SPX domain-containing protein OS=Fusarium oxysporum f. sp. pisi HDV247 OX=1080344 GN=FOVG_00931 PE=4 SV=1	FOVG_00931	1	5.00649e-05	105.14	4	LIILK(1)HLPVLVFNANK	-1.5921	1
W9QEC3	646	K	SPX domain-containing protein OS=Fusarium oxysporum f. sp. pisi HDV247 OX=1080344 GN=FOVG_00931 PE=4 SV=1	FOVG_00931	1	1.31153e-06	158.41	2	QHFGK(1)HVISALK	-0.29329	4
W9QEC3	701	K	SPX domain-containing protein OS=Fusarium oxysporum f. sp. pisi HDV247 OX=1080344 GN=FOVG_00931 PE=4 SV=1	FOVG_00931	1	0.0322253	56.122	3	VEPK(1)VYFAAER	-0.0032454	1
W9QEC3	636	K	SPX domain-containing protein OS=Fusarium oxysporum f. sp. pisi HDV247 OX=1080344 GN=FOVG_00931 PE=4 SV=1	FOVG_00931	1	0.000576763	127.42	2	YYSTLLSAK(1)TR	-0.15028	3
W9L2Z5	77	K	RRM domain-containing protein OS=Fusarium oxysporum Fo47 OX=660027 GN=FOZG_01326 PE=4 SV=1	FOZG_01326	1	0.00126687	123.11	2	VDK(1)ASDNGPR	-0.50205	1
A0A6M7YML2	259	K	STE/STE11/SSK protein kinase OS=Fusarium oxysporum Fo47 OX=660027 GN=FOBC_01302 PE=4 SV=1	FOBC_01302	1	0.00277511	82.543	3	SAHK(1)TELWLGIR	-0.4813	1
N4TX68	690	K	Putative metal ion transporter C17A12.14 OS=Fusarium oxysporum f. sp. cubense (strain race 1) OX=1229664 GN=FOC1_g10015990 PE=4 SV=1	FOC1_g10015990	1	0.00122282	123.79	2	LLGNK(1)ADVIK	0.084408	1
X0LPR8	587	K	Uncharacterized protein OS=Fusarium oxysporum f. sp. vasinfectum 25433 OX=1089449 GN=FOTG_06173 PE=4 SV=1	FOTG_06173	1	7.34912e-07	123.19	3	K(1)AAECASVEIADDESHVK	0.28102	1
A0A2H3HUA5	1251	K	Uncharacterized protein OS=Fusarium oxysporum f. sp. radicis-cucumerinum OX=327505 GN=AU210_001234 PE=4 SV=1	AU210_001234	1	0.000124291	118.33	3	DLDAK(1)LDACHELTR	-0.050758	1
A0A0D2XA10	108	K	CAMK/CAMK1 protein kinase OS=Fusarium oxysporum f. sp. lycopersici (strain 4287 / CBS 123668 / FGSC 9935 / NRRL 34936) OX=426428 GN=FOXG_00725 PE=3 SV=1	FOXG_00725	1	2.0954e-15	196.33	2	K(1)GSYFESDAADLVR	-0.66563	2
A0A0D2XA10	20	K	CAMK/CAMK1 protein kinase OS=Fusarium oxysporum f. sp. lycopersici (strain 4287 / CBS 123668 / FGSC 9935 / NRRL 34936) OX=426428 GN=FOXG_00725 PE=3 SV=1	FOXG_00725	1	2.19504e-10	169.04	3	VGK(1)TLGAGSYSVVK	-0.51908	3
A0A0D2XA10	45	K	CAMK/CAMK1 protein kinase OS=Fusarium oxysporum f. sp. lycopersici (strain 4287 / CBS 123668 / FGSC 9935 / NRRL 34936) OX=426428 GN=FOXG_00725 PE=3 SV=1	FOXG_00725	1	0.0163807	69.598	3	YYAAK(1)VINK	0.28654	1
X0LQ36	185	K	26S proteasome regulatory subunit N6 OS=Fusarium oxysporum f. sp. vasinfectum 25433 OX=1089449 GN=FOTG_06256 PE=3 SV=1	FOTG_06256	1	0.00204557	105.4	2	VYHALGNIPK(1)SR	-0.47128	3
X0LQ36	282	K	26S proteasome regulatory subunit N6 OS=Fusarium oxysporum f. sp. vasinfectum 25433 OX=1089449 GN=FOTG_06256 PE=3 SV=1	FOTG_06256	1	0.0125124	82.261	3	YAGK(1)NLEAMK	-0.095293	2
N4TDB0	275	K	Glyco_hydro_63 domain-containing protein OS=Fusarium oxysporum f. sp. cubense (strain race 1) OX=1229664 GN=FOC1_g10016072 PE=3 SV=1	FOC1_g10016072	1	0.00234162	135.83	2	ALYDQK(1)NK	-0.11795	1
N4TDB0	537	K	Glyco_hydro_63 domain-containing protein OS=Fusarium oxysporum f. sp. cubense (strain race 1) OX=1229664 GN=FOC1_g10016072 PE=3 SV=1	FOC1_g10016072	1	2.22847e-13	156.23	3	DADGK(1)NVFEGGFLGLDNIGLFNR	0.22846	2
N4TDB0	301	K	Glyco_hydro_63 domain-containing protein OS=Fusarium oxysporum f. sp. cubense (strain race 1) OX=1229664 GN=FOC1_g10016072 PE=3 SV=1	FOC1_g10016072	1	0.00104258	119.39	2	EAVNPAK(1)TGTK	-0.20601	2
N4TDB0	229	K	Glyco_hydro_63 domain-containing protein OS=Fusarium oxysporum f. sp. cubense (strain race 1) OX=1229664 GN=FOC1_g10016072 PE=3 SV=1	FOC1_g10016072	1	6.68277e-12	169.58	3	YVDENVAK(1)SNHWSLGER	-0.12618	3
X0BV14	884	K	AP-2 complex subunit alpha OS=Fusarium oxysporum f. sp. melonis 26406 OX=1089452 GN=FOMG_01528 PE=3 SV=1	FOMG_01528	1	6.71519e-05	119.62	3	EITESFVTK(1)TVEGFR	-0.64737	1
X0BV14	186	K	AP-2 complex subunit alpha OS=Fusarium oxysporum f. sp. melonis 26406 OX=1089452 GN=FOMG_01528 PE=3 SV=1	FOMG_01528	1	0.000832004	101.3	3	K(1)HPDIVSPQWAER	-0.36175	1
X0BV25	94	K	Protein SEY1 OS=Fusarium oxysporum f. sp. melonis 26406 OX=1089452 GN=SEY1 PE=3 SV=1	SEY1	1	0.0139228	79.451	3	GIWMSK(1)NK	-0.51291	1
X0BV25	268	K	Protein SEY1 OS=Fusarium oxysporum f. sp. melonis 26406 OX=1089452 GN=SEY1 PE=3 SV=1	SEY1	1	3.36078e-05	100.64	5	HGK(1)PGLHGDQELEGGLFLPEYHR	-1.2605	1
X0BV25	643	K	Protein SEY1 OS=Fusarium oxysporum f. sp. melonis 26406 OX=1089452 GN=SEY1 PE=3 SV=1	SEY1	1	6.30863e-05	123.4	3	IWRPSDDIEGIYTK(1)AR	0.16016	1
X0B6L2	124	K	PH domain-containing protein OS=Fusarium oxysporum f. sp. melonis 26406 OX=1089452 GN=FOMG_01571 PE=4 SV=1	FOMG_01571	1	0.000168808	156.12	2	ALSHYLK(1)SEK	-0.99436	5
X0B6L2	127	K	PH domain-containing protein OS=Fusarium oxysporum f. sp. melonis 26406 OX=1089452 GN=FOMG_01571 PE=4 SV=1	FOMG_01571	1	3.88449e-56	266.45	4	SEK(1)SAETAHSNIAWASETGK	0.47455	3
X0B6L2	98	K	PH domain-containing protein OS=Fusarium oxysporum f. sp. melonis 26406 OX=1089452 GN=FOMG_01571 PE=4 SV=1	FOMG_01571	1	3.99359e-12	188.09	3	AQGLSFPK(1)NLIPSK	1.4795	6
X0B6L2	117	K	PH domain-containing protein OS=Fusarium oxysporum f. sp. melonis 26406 OX=1089452 GN=FOMG_01571 PE=4 SV=1	FOMG_01571	1	5.49611e-08	125.73	3	EFFFFGTEAVEPK(1)ALSHYLK	-0.58651	1
X0B6L2	180	K	PH domain-containing protein OS=Fusarium oxysporum f. sp. melonis 26406 OX=1089452 GN=FOMG_01571 PE=4 SV=1	FOMG_01571	1	0.00192429	106.6	2	FHLTSK(1)GNK	-1.0107	3
X0B6L2	187	K	PH domain-containing protein OS=Fusarium oxysporum f. sp. melonis 26406 OX=1089452 GN=FOMG_01571 PE=4 SV=1	FOMG_01571	1	0.000973761	120.57	2	HTFK(1)ASSAAER	-0.2829	2
X0B6L2	90	K	PH domain-containing protein OS=Fusarium oxysporum f. sp. melonis 26406 OX=1089452 GN=FOMG_01571 PE=4 SV=1	FOMG_01571	1	1.5289e-24	189.08	5	KEEEEIKPVEEGHLNHK(1)AQGLSFPK	-0.73241	1
X0B6L2	465	K	PH domain-containing protein OS=Fusarium oxysporum f. sp. melonis 26406 OX=1089452 GN=FOMG_01571 PE=4 SV=1	FOMG_01571	1	0.00442715	88.441	3	K(1)SSLPFAFGK	-0.12973	1
X0B6L2	144	K	PH domain-containing protein OS=Fusarium oxysporum f. sp. melonis 26406 OX=1089452 GN=FOMG_01571 PE=4 SV=1	FOMG_01571	1	1.00311e-16	147.45	4	SAETAHSNIAWASETGK(1)GLLFVGDK	-0.11542	1
N4TXP3	493	K	Protein sel-1 like protein 1 OS=Fusarium oxysporum f. sp. cubense (strain race 1) OX=1229664 GN=FOC1_g10016180 PE=4 SV=1	FOC1_g10016180	1	0.00220332	87.498	3	EK(1)HCPASLTYYK	-0.76576	1
A0A2H3I174	155	K	Uncharacterized protein OS=Fusarium oxysporum f. sp. radicis-cucumerinum OX=327505 GN=AU210_001415 PE=4 SV=1	AU210_001415	1	0.0131759	88.681	3	FK(1)GETPDYK	0.83085	2
A0A2H3I174	85	K	Uncharacterized protein OS=Fusarium oxysporum f. sp. radicis-cucumerinum OX=327505 GN=AU210_001415 PE=4 SV=1	AU210_001415	0.999711	0.0297717	66.262	4	KLVEQEK(1)HSK	0.49625	1
A0A2H3I174	173	K	Uncharacterized protein OS=Fusarium oxysporum f. sp. radicis-cucumerinum OX=327505 GN=AU210_001415 PE=4 SV=1	AU210_001415	1	0.00113973	138.66	2	SLFTNLK(1)NK	-0.96975	2
N4TQC7	219	K	NADH-cytochrome b5 reductase OS=Fusarium oxysporum f. sp. cubense (strain race 1) OX=1229664 GN=FOC1_g10016208 PE=3 SV=1	FOC1_g10016208	1	0.00132659	97.452	3	AIFNNPNDK(1)TK	-1.3958	1
N4TQC7	221	K	NADH-cytochrome b5 reductase OS=Fusarium oxysporum f. sp. cubense (strain race 1) OX=1229664 GN=FOC1_g10016208 PE=3 SV=1	FOC1_g10016208	1	6.05067e-07	120.79	3	TK(1)VTLVFGNVSEQDILLK	0.11635	2
N4TQC7	277	K	NADH-cytochrome b5 reductase OS=Fusarium oxysporum f. sp. cubense (strain race 1) OX=1229664 GN=FOC1_g10016208 PE=3 SV=1	FOC1_g10016208	1	0.000750685	124.42	2	ELLK(1)TVLPEPK	-1.0927	2
N4TQC7	284	K	NADH-cytochrome b5 reductase OS=Fusarium oxysporum f. sp. cubense (strain race 1) OX=1229664 GN=FOC1_g10016208 PE=3 SV=1	FOC1_g10016208	1	1.24004e-09	188.96	4	TVLPEPK(1)NENIK	-0.38261	9
N4TQC7	123	K	NADH-cytochrome b5 reductase OS=Fusarium oxysporum f. sp. cubense (strain race 1) OX=1229664 GN=FOC1_g10016208 PE=3 SV=1	FOC1_g10016208	1	1.06579e-11	135.21	4	FELPEPDQVSGLHVASAILTK(1)YK	-0.7907	1
N4TQC7	74	K	NADH-cytochrome b5 reductase OS=Fusarium oxysporum f. sp. cubense (strain race 1) OX=1229664 GN=FOC1_g10016208 PE=3 SV=1	FOC1_g10016208	1	0.00143374	87.519	3	K(1)AFTGGDQGFVSLK	0.097656	1
N4TQC7	238	K	NADH-cytochrome b5 reductase OS=Fusarium oxysporum f. sp. cubense (strain race 1) OX=1229664 GN=FOC1_g10016208 PE=3 SV=1	FOC1_g10016208	1	0.00269944	82.55	3	K(1)EFEHLENTFPQR	-0.74038	1
N4TQC7	306	K	NADH-cytochrome b5 reductase OS=Fusarium oxysporum f. sp. cubense (strain race 1) OX=1229664 GN=FOC1_g10016208 PE=3 SV=1	FOC1_g10016208	1	5.631e-45	232.95	3	LFVCGPPGLMNAISGNK(1)VSPK	-0.97072	2
N4TQC7	310	K	NADH-cytochrome b5 reductase OS=Fusarium oxysporum f. sp. cubense (strain race 1) OX=1229664 GN=FOC1_g10016208 PE=3 SV=1	FOC1_g10016208	1	3.72501e-21	220.19	2	VSPK(1)NQGELTGALK	0.022625	9
A0A0D2XAM2	147	K	C2H2-type domain-containing protein OS=Fusarium oxysporum f. sp. lycopersici (strain 4287 / CBS 123668 / FGSC 9935 / NRRL 34936) OX=426428 PE=4 SV=1	--	1	0.000107661	110.98	3	AFQAGK(1)HIPQSAGQK	0.64821	2
A0A2H3HV14	3208	K	HECT-type E3 ubiquitin transferase OS=Fusarium oxysporum f. sp. radicis-cucumerinum OX=327505 GN=AU210_001479 PE=4 SV=1	AU210_001479	1	7.86524e-05	117	3	ECSSK(1)TFQNTISTIK	1.7229	1
A0A2H3HV14	2908	K	HECT-type E3 ubiquitin transferase OS=Fusarium oxysporum f. sp. radicis-cucumerinum OX=327505 GN=AU210_001479 PE=4 SV=1	AU210_001479	1	0.031882	53.773	3	TVVQMLDK(1)AGVATLLR	-1.0004	1
F9FGR1	576	K	C2H2-type domain-containing protein OS=Fusarium oxysporum (strain Fo5176) OX=660025 GN=FOXB_05590 PE=4 SV=1	FOXB_05590	1	0.0274934	66.27	3	AYK(1)NQNGLK	0.43608	1
A0A0D2XAR8	220	K	tRNA-dihydrouridine synthase 3 OS=Fusarium oxysporum f. sp. lycopersici (strain 4287 / CBS 123668 / FGSC 9935 / NRRL 34936) OX=426428 PE=3 SV=1	--	1	8.86647e-06	138.08	3	FVK(1)SHMEEIEHEDGR	-0.82363	2
A0A0D2XAR8	306	K	tRNA-dihydrouridine synthase 3 OS=Fusarium oxysporum f. sp. lycopersici (strain 4287 / CBS 123668 / FGSC 9935 / NRRL 34936) OX=426428 PE=3 SV=1	--	1	0.00208631	109.24	2	K(1)NQSTEGIEDLR	-0.59082	1
N4TY44	182	K	Isoleucyl-tRNA synthetase OS=Fusarium oxysporum f. sp. cubense (strain race 1) OX=1229664 GN=FOC1_g10016323 PE=3 SV=1	FOC1_g10016323	0.825477	0.0195602	68.171	4	K(0.825)HK(0.175)PVYWSPSSR	0.81397	1
X0IZ38	276	K	CAMK/CAMKL/KIN4 protein kinase OS=Fusarium oxysporum f. sp. conglutinans race 2 54008 OX=1089457 GN=FOPG_00070 PE=4 SV=1	FOPG_00070	1	0.00146192	77.39	3	FGDFILGNTIGEGEFGK(1)VK	0.6077	1
A0A0D2XAY4	319	K	Uncharacterized protein OS=Fusarium oxysporum f. sp. lycopersici (strain 4287 / CBS 123668 / FGSC 9935 / NRRL 34936) OX=426428 GN=FOXG_01050 PE=4 SV=1	FOXG_01050	1	0.000373634	106.58	2	GQDMWESIQSDYK(1)SR	-0.15413	2
A0A0D2XAY4	273	K	Uncharacterized protein OS=Fusarium oxysporum f. sp. lycopersici (strain 4287 / CBS 123668 / FGSC 9935 / NRRL 34936) OX=426428 GN=FOXG_01050 PE=4 SV=1	FOXG_01050	1	2.40345e-09	127.8	4	SAAAEEPVDEHK(1)NCFGEEVPPTLK	-1.9481	1
A0A6M7YPP2	330	K	Uncharacterized protein OS=Fusarium oxysporum Fo47 OX=660027 GN=FOBC_00864 PE=4 SV=1	FOBC_00864	1	0.0442265	48.823	3	IPDGIFGDK(1)HQSDR	-1.2817	1
X0LX98	740	K	RNA cytidine acetyltransferase OS=Fusarium oxysporum f. sp. vasinfectum 25433 OX=1089449 GN=NAT10 PE=3 SV=1	NAT10	1	0.00254371	113.44	2	K(1)ASFAPVYLR	-0.22421	1
N4TQZ4	350	K	Uncharacterized protein OS=Fusarium oxysporum f. sp. cubense (strain race 1) OX=1229664 GN=FOC1_g10016443 PE=4 SV=1	FOC1_g10016443	1	0.0241498	67.981	3	LGAIGK(1)HK	1.1635	1
A0A2H3HX98	104	K	Homocitrate synthase OS=Fusarium oxysporum f. sp. radicis-cucumerinum OX=327505 GN=AU210_001687 PE=3 SV=1	AU210_001687	1	0.00399367	107.57	3	AK(1)ILTHVR	-0.039331	1
A0A2H3HX98	144	K	Homocitrate synthase OS=Fusarium oxysporum f. sp. radicis-cucumerinum OX=327505 GN=AU210_001687 PE=3 SV=1	AU210_001687	1	4.19931e-07	155.08	3	EYSHGK(1)SMEMIQK	-1.317	1
A0A2H3HX98	284	K	Homocitrate synthase OS=Fusarium oxysporum f. sp. radicis-cucumerinum OX=327505 GN=AU210_001687 PE=3 SV=1	AU210_001687	1	3.72291e-13	186.05	3	MVVTAPEYTK(1)THYK	-1.1035	2
A0A6M7YAI6	414	K	Threonine ammonia-lyase, biosynthetic OS=Fusarium oxysporum Fo47 OX=660027 GN=FOBC_00762 PE=4 SV=1	FOBC_00762	1	0.00579644	72.446	3	K(1)IGYPYEDCTNSQVFK	-1.895	1
A0A0J9U9T2	1276	K	Uncharacterized protein OS=Fusarium oxysporum f. sp. lycopersici (strain 4287 / CBS 123668 / FGSC 9935 / NRRL 34936) OX=426428 GN=FOXG_01175 PE=4 SV=1	FOXG_01175	1	0.0423023	59.205	3	LGLAK(1)HK	-1.2005	1
A0A0J9U9T2	1337	K	Uncharacterized protein OS=Fusarium oxysporum f. sp. lycopersici (strain 4287 / CBS 123668 / FGSC 9935 / NRRL 34936) OX=426428 GN=FOXG_01175 PE=4 SV=1	FOXG_01175	1	0.0331285	53.751	4	NNK(1)HLLPHR	-2.0675	1
A0A0J9U9T2	1005	K	Uncharacterized protein OS=Fusarium oxysporum f. sp. lycopersici (strain 4287 / CBS 123668 / FGSC 9935 / NRRL 34936) OX=426428 GN=FOXG_01175 PE=4 SV=1	FOXG_01175	1	3.83146e-08	122.79	4	NPVHK(1)HTAALTPEMQDELETFYLER	-0.48185	1
A0A0D2XBC9	138	K	Uncharacterized protein OS=Fusarium oxysporum f. sp. lycopersici (strain 4287 / CBS 123668 / FGSC 9935 / NRRL 34936) OX=426428 GN=FOXG_01198 PE=4 SV=1	FOXG_01198	1	0.00123069	123.67	2	QK(1)NTVTIASR	-0.76014	1
A0A0D2XBE1	449	K	Polynucleotide adenylyltransferase OS=Fusarium oxysporum f. sp. lycopersici (strain 4287 / CBS 123668 / FGSC 9935 / NRRL 34936) OX=426428 PE=3 SV=1	--	1	0.0274611	52.522	4	FYAHEFDYDK(1)HVLSVR	-0.29711	1
A0A0D2XBE1	462	K	Polynucleotide adenylyltransferase OS=Fusarium oxysporum f. sp. lycopersici (strain 4287 / CBS 123668 / FGSC 9935 / NRRL 34936) OX=426428 PE=3 SV=1	--	1	0.0281608	72.879	3	LITK(1)HEK	-0.61454	1
A0A0D2XBE9	63	K	Uncharacterized protein OS=Fusarium oxysporum f. sp. lycopersici (strain 4287 / CBS 123668 / FGSC 9935 / NRRL 34936) OX=426428 PE=4 SV=1	--	1	0.000900113	129.16	2	AYENLQK(1)SGK	-0.21646	1
N4TMH8	140	K	Uncharacterized protein OS=Fusarium oxysporum f. sp. cubense (strain race 1) OX=1229664 GN=FOC1_g10001395 PE=4 SV=1	FOC1_g10001395	1	0.000121813	108.71	3	CYFIDDSHK(1)NCVGAK	-1.1488	2
A0A2H3IAG4	132	K	Uncharacterized protein OS=Fusarium oxysporum f. sp. radicis-cucumerinum OX=327505 GN=AU210_001826 PE=4 SV=1	AU210_001826	1	6.02315e-06	140.84	3	PAPLK(1)TEHDASYFAK	-1.0995	1
A0A559L6W0	868	K	Beta-glucosidase OS=Fusarium oxysporum f. sp. cubense OX=61366 GN=bglE PE=3 SV=1	bglE	1	0.00238219	73.346	3	AVPQLYLSYPATSK(1)VDHPVR	0.20575	1
A0A559L6W0	261	K	Beta-glucosidase OS=Fusarium oxysporum f. sp. cubense OX=61366 GN=bglE PE=3 SV=1	bglE	1	2.08099e-05	105.16	4	GIQDSGVMATIK(1)HFIGNEQEHFR	0.46995	1
A0A559L6W0	722	K	Beta-glucosidase OS=Fusarium oxysporum f. sp. cubense OX=61366 GN=bglE PE=3 SV=1	bglE	1	0.00596179	110.87	4	HFDK(1)HSK	0.49195	1
F9G8M4	153	K	ANK_REP_REGION domain-containing protein OS=Fusarium oxysporum (strain Fo5176) OX=660025 GN=FOXB_15006 PE=4 SV=1	FOXB_15006	1	8.34767e-10	158.44	3	AQSACLELCHK(1)TTALGDR	-1.2001	1
F9G8M4	446	K	ANK_REP_REGION domain-containing protein OS=Fusarium oxysporum (strain Fo5176) OX=660025 GN=FOXB_15006 PE=4 SV=1	FOXB_15006	1	2.63566e-07	125.88	3	NTVGADAANLK(1)SALLTAVR	-0.30937	1
A0A0D2XC32	45	K	Dipeptidase OS=Fusarium oxysporum f. sp. lycopersici (strain 4287 / CBS 123668 / FGSC 9935 / NRRL 34936) OX=426428 PE=3 SV=1	--	1	0.00895567	62.589	3	LISPFGIEGLHQIGNK(1)VSNLR	-0.33298	1
A0A2H3H3N6	113	K	Uncharacterized protein OS=Fusarium oxysporum f. sp. radicis-cucumerinum OX=327505 GN=AU210_005923 PE=4 SV=1	AU210_005923	1	0.034104	49.528	3	K(1)SHEGWGNSAATQAFNTNR	3.8181	1
A0A0D2XC46	619	K	F-box domain-containing protein OS=Fusarium oxysporum f. sp. lycopersici (strain 4287 / CBS 123668 / FGSC 9935 / NRRL 34936) OX=426428 PE=4 SV=1	--	1	0.0116518	83.206	3	ILGQK(1)HVK	0.11011	1
A0A0D2XC46	72	K	F-box domain-containing protein OS=Fusarium oxysporum f. sp. lycopersici (strain 4287 / CBS 123668 / FGSC 9935 / NRRL 34936) OX=426428 PE=4 SV=1	--	1	1.01719e-07	162.72	2	LK(1)SMDCWDEVEAR	0.54878	2
W9KWN9	287	K	Uncharacterized protein OS=Fusarium oxysporum Fo47 OX=660027 GN=FOZG_05820 PE=4 SV=1	FOZG_05820	1	0.0376113	63.148	3	HLYLK(1)LR	-0.1077	1
A0A0J9UAD8	470	K	Glutamine-dependent NAD(+) synthetase OS=Fusarium oxysporum f. sp. lycopersici (strain 4287 / CBS 123668 / FGSC 9935 / NRRL 34936) OX=426428 GN=FOXG_01512 PE=3 SV=1	FOXG_01512	1	1.73831e-08	138.46	3	FK(1)VHGGSATENLALQNIQAR	-0.50277	1
A0A0J9UAD8	114	K	Glutamine-dependent NAD(+) synthetase OS=Fusarium oxysporum f. sp. lycopersici (strain 4287 / CBS 123668 / FGSC 9935 / NRRL 34936) OX=426428 GN=FOXG_01512 PE=3 SV=1	FOXG_01512	1	0.00574262	88.596	2	PK(1)IYLANDGNFR	0.30112	1
A0A0J9UAD8	149	K	Glutamine-dependent NAD(+) synthetase OS=Fusarium oxysporum f. sp. lycopersici (strain 4287 / CBS 123668 / FGSC 9935 / NRRL 34936) OX=426428 GN=FOXG_01512 PE=3 SV=1	FOXG_01512	1	0.000437109	97.69	3	YNLPPALQK(1)HQGVR	0.17241	1
A0A0D2XCA3	333	K	TGT domain-containing protein OS=Fusarium oxysporum f. sp. lycopersici (strain 4287 / CBS 123668 / FGSC 9935 / NRRL 34936) OX=426428 PE=4 SV=1	--	1	0.03216	55.314	3	GYHFK(1)SIAGQTK	0.061692	1
A0A420RCC7	163	K	Ubiquitinyl hydrolase 1 OS=Fusarium oxysporum OX=5507 GN=BFJ68_g6233 PE=3 SV=1	BFJ68_g6233	1	0.000326301	126.83	3	FTK(1)EEGDWGFTR	0.78879	2
A0A420RCC7	993	K	Ubiquitinyl hydrolase 1 OS=Fusarium oxysporum OX=5507 GN=BFJ68_g6233 PE=3 SV=1	BFJ68_g6233	1	0.0379712	69.349	2	K(1)AQIPSETDGGR	-1.0523	1
A0A420RCC7	89	K	Ubiquitinyl hydrolase 1 OS=Fusarium oxysporum OX=5507 GN=BFJ68_g6233 PE=3 SV=1	BFJ68_g6233	1	0.000156979	109.48	3	K(1)EHGPVFQAGGFPWR	0.34708	1
A0A420RCC7	751	K	Ubiquitinyl hydrolase 1 OS=Fusarium oxysporum OX=5507 GN=BFJ68_g6233 PE=3 SV=1	BFJ68_g6233	1	0.00913913	76.655	3	K(1)VEELLPMILK	-1.0666	1
A0A420RCC7	891	K	Ubiquitinyl hydrolase 1 OS=Fusarium oxysporum OX=5507 GN=BFJ68_g6233 PE=3 SV=1	BFJ68_g6233	1	0.000738859	97.463	3	VGAYLDVK(1)PTHIR	-0.45456	3
A0A0D2XCC0	236	K	PX domain-containing protein OS=Fusarium oxysporum f. sp. lycopersici (strain 4287 / CBS 123668 / FGSC 9935 / NRRL 34936) OX=426428 PE=4 SV=1	--	1	0.00480957	87.001	3	K(1)GELEHYVGR	0.56824	1
A0A0D2XCC0	584	K	PX domain-containing protein OS=Fusarium oxysporum f. sp. lycopersici (strain 4287 / CBS 123668 / FGSC 9935 / NRRL 34936) OX=426428 PE=4 SV=1	--	1	1.45366e-05	119.4	3	SIDILASK(1)IDDPVFSGK	0.39683	1
A0A0D2XCF1	165	K	6PF2K domain-containing protein OS=Fusarium oxysporum f. sp. lycopersici (strain 4287 / CBS 123668 / FGSC 9935 / NRRL 34936) OX=426428 PE=4 SV=1	--	1	0.000125867	91.166	3	EFAK(1)HDVQTLFIESFVDDER	-0.83225	2
A0A0D2XCF1	67	K	6PF2K domain-containing protein OS=Fusarium oxysporum f. sp. lycopersici (strain 4287 / CBS 123668 / FGSC 9935 / NRRL 34936) OX=426428 PE=4 SV=1	--	1	0.00247461	89.46	3	GK(1)THICVSMAR	0.39373	1
A0A0D2XCF1	19	K	6PF2K domain-containing protein OS=Fusarium oxysporum f. sp. lycopersici (strain 4287 / CBS 123668 / FGSC 9935 / NRRL 34936) OX=426428 PE=4 SV=1	--	1	6.46721e-05	86.543	4	K(1)SSTFIDAIHDIPHGQDLAPAQLYSTMSGR	1.899	1
A0A0D2XCF1	305	K	6PF2K domain-containing protein OS=Fusarium oxysporum f. sp. lycopersici (strain 4287 / CBS 123668 / FGSC 9935 / NRRL 34936) OX=426428 PE=4 SV=1	--	1	0.000484243	130.96	3	MSEALLK(1)HR	-1.7259	2
A0A0D2XCF1	383	K	6PF2K domain-containing protein OS=Fusarium oxysporum f. sp. lycopersici (strain 4287 / CBS 123668 / FGSC 9935 / NRRL 34936) OX=426428 PE=4 SV=1	--	1	6.17525e-07	113.54	4	QIYPDEVEK(1)HELDPYHHR	-0.93133	1
A0A2H3H449	513	K	Uncharacterized protein OS=Fusarium oxysporum f. sp. radicis-cucumerinum OX=327505 GN=AU210_006029 PE=4 SV=1	AU210_006029	1	0.00560431	105.52	2	PSGIK(1)SSLR	0.54547	2
A0A2H3H449	501	K	Uncharacterized protein OS=Fusarium oxysporum f. sp. radicis-cucumerinum OX=327505 GN=AU210_006029 PE=4 SV=1	AU210_006029	1	0.000180768	155.06	2	SSPAGK(1)SLMR	-0.64991	3
X0AQ76	344	K	Replication factor C subunit 4 OS=Fusarium oxysporum f. sp. melonis 26406 OX=1089452 GN=FOMG_05540 PE=3 SV=1	FOMG_05540	1	0.00650984	81.338	3	LCK(1)INMDPK	0.31305	1
X0NTM7	139	K	Rap-GAP domain-containing protein OS=Fusarium oxysporum f. sp. vasinfectum 25433 OX=1089449 GN=FOTG_00368 PE=4 SV=1	FOTG_00368	1	2.27618e-20	188.32	3	AAGWELLTECVK(1)HEASSDLER	-0.16147	1
X0NTM7	963	K	Rap-GAP domain-containing protein OS=Fusarium oxysporum f. sp. vasinfectum 25433 OX=1089449 GN=FOTG_00368 PE=4 SV=1	FOTG_00368	1	2.61805e-07	126.02	3	GDEDEIVK(1)TFVHGIATWER	-0.65856	1
A0A2H3T7Z9	74	K	Glyoxalase II OS=Fusarium oxysporum OX=5507 GN=FRV6_07912 PE=3 SV=1	FRV6_07912	1	0.00359419	74.147	3	DCEGVTK(1)TPGHGETFK	-1.7018	1
A0A2H3T7Z9	161	K	Glyoxalase II OS=Fusarium oxysporum OX=5507 GN=FRV6_07912 PE=3 SV=1	FRV6_07912	1	8.25764e-36	220.62	4	LAALPDDTVVYPGHEYTK(1)ANVK	0.38798	3
A0A2H3T7Z9	187	K	Glyoxalase II OS=Fusarium oxysporum OX=5507 GN=FRV6_07912 PE=3 SV=1	FRV6_07912	1	0.000305426	105.14	3	LHSFAENNK(1)VTTGK	-0.44749	1
A0A0D2XCN7	365	K	POT1PC domain-containing protein OS=Fusarium oxysporum f. sp. lycopersici (strain 4287 / CBS 123668 / FGSC 9935 / NRRL 34936) OX=426428 PE=3 SV=1	--	1	2.48836e-05	130.72	3	FFLELEDAAVAEK(1)HK	-0.95556	1
A0A0D2XCP9	729	K	Leucyl-tRNA synthetase OS=Fusarium oxysporum f. sp. lycopersici (strain 4287 / CBS 123668 / FGSC 9935 / NRRL 34936) OX=426428 PE=3 SV=1	--	1	0.00664834	95.099	3	EYLVEK(1)HK	-0.29715	1
A0A0D2XCP9	244	K	Leucyl-tRNA synthetase OS=Fusarium oxysporum f. sp. lycopersici (strain 4287 / CBS 123668 / FGSC 9935 / NRRL 34936) OX=426428 PE=3 SV=1	--	1	0.0286456	57.106	3	NWLGK(1)STGASVK	-0.26298	1
A0A559LTN8	242	K	Methylenetetrahydrofolate reductase OS=Fusarium oxysporum f. sp. cubense OX=61366 GN=MET12 PE=3 SV=1	MET12	1	0.0118439	82.749	3	TTK(1)LSHAK	-0.43952	1
A0A0D2XCQ8	316	K	Uncharacterized protein OS=Fusarium oxysporum f. sp. lycopersici (strain 4287 / CBS 123668 / FGSC 9935 / NRRL 34936) OX=426428 PE=4 SV=1	--	1	0.0182594	52.707	4	K(1)AEHAHSCQIEANDAFTAFVDALR	2.1383	1
A0A0D2XCS3	616	K	Peroxin-1 OS=Fusarium oxysporum f. sp. lycopersici (strain 4287 / CBS 123668 / FGSC 9935 / NRRL 34936) OX=426428 PE=4 SV=1	--	1	0.0346317	71.379	2	EIVELK(1)APDK	0.021372	1
A0A0D2XCS3	926	K	Peroxin-1 OS=Fusarium oxysporum f. sp. lycopersici (strain 4287 / CBS 123668 / FGSC 9935 / NRRL 34936) OX=426428 PE=4 SV=1	--	1	0.000163102	102.08	3	LDK(1)SLLCDMPSLEDR	-1.1163	1
A0A2H3HK91	1321	K	Uncharacterized protein OS=Fusarium oxysporum f. sp. radicis-cucumerinum OX=327505 GN=AU210_006157 PE=4 SV=1	AU210_006157	1	0.0218537	69.812	3	K(1)SLANGHR	2.6926	1
A0A0D2XD21	368	K	Uncharacterized protein OS=Fusarium oxysporum f. sp. lycopersici (strain 4287 / CBS 123668 / FGSC 9935 / NRRL 34936) OX=426428 GN=FOXG_01796 PE=4 SV=1	FOXG_01796	1	0.00397718	107.66	3	GIQHK(1)NIK	0.45589	1
A0A0D2XD21	143	K	Uncharacterized protein OS=Fusarium oxysporum f. sp. lycopersici (strain 4287 / CBS 123668 / FGSC 9935 / NRRL 34936) OX=426428 GN=FOXG_01796 PE=4 SV=1	FOXG_01796	1	4.8086e-11	167.03	3	IQNLYPLLQTVLK(1)NR	-0.12211	1
A0A0D2XD21	102	K	Uncharacterized protein OS=Fusarium oxysporum f. sp. lycopersici (strain 4287 / CBS 123668 / FGSC 9935 / NRRL 34936) OX=426428 GN=FOXG_01796 PE=4 SV=1	FOXG_01796	1	0.0030503	64.574	4	K(1)TDEAWNLYSQGAAEEAVTTFGTSPGAFR	3.5706	1
A0A0D2XD21	632	K	Uncharacterized protein OS=Fusarium oxysporum f. sp. lycopersici (strain 4287 / CBS 123668 / FGSC 9935 / NRRL 34936) OX=426428 GN=FOXG_01796 PE=4 SV=1	FOXG_01796	1	3.16532e-05	101.67	3	LEEFPK(1)TFVPYAESLTK	-0.1535	1
A0A0D2XD21	518	K	Uncharacterized protein OS=Fusarium oxysporum f. sp. lycopersici (strain 4287 / CBS 123668 / FGSC 9935 / NRRL 34936) OX=426428 GN=FOXG_01796 PE=4 SV=1	FOXG_01796	1	2.81599e-05	104.88	3	NGLLTGK(1)HTEGQAGLPR	-0.20949	1
N4U7B5	641	K	Protein SSD1 OS=Fusarium oxysporum f. sp. cubense (strain race 1) OX=1229664 GN=FOC1_g10013972 PE=4 SV=1	FOC1_g10013972	1	0.000658688	107.14	3	DFVEK(1)HQDYADR	0.038152	4
N4U7B5	748	K	Protein SSD1 OS=Fusarium oxysporum f. sp. cubense (strain race 1) OX=1229664 GN=FOC1_g10013972 PE=4 SV=1	FOC1_g10013972	1	1.47917e-07	115.76	4	EENVFTIDYNGGAELGNAVHVK(1)SRPDGK	-0.91389	1
N4U7B5	1003	K	Protein SSD1 OS=Fusarium oxysporum f. sp. cubense (strain race 1) OX=1229664 GN=FOC1_g10013972 PE=4 SV=1	FOC1_g10013972	1	0.0420161	50.286	3	GMETLVVK(1)SMQR	-0.92293	1
N4U7B5	788	K	Protein SSD1 OS=Fusarium oxysporum f. sp. cubense (strain race 1) OX=1229664 GN=FOC1_g10013972 PE=4 SV=1	FOC1_g10013972	1	0.000872863	147.2	2	GTSVQLK(1)NR	-0.9145	5
N4U7B5	1070	K	Protein SSD1 OS=Fusarium oxysporum f. sp. cubense (strain race 1) OX=1229664 GN=FOC1_g10013972 PE=4 SV=1	FOC1_g10013972	1	7.41345e-80	289.32	3	IEFTEDLENLVK(1)TAESCNTK	0.24987	5
N4U7B5	845	K	Protein SSD1 OS=Fusarium oxysporum f. sp. cubense (strain race 1) OX=1229664 GN=FOC1_g10013972 PE=4 SV=1	FOC1_g10013972	1	1.66208e-10	128.88	3	SAGK(1)VSLDDIDDALTNPSEYK	-1.7156	1
N4U7B5	841	K	Protein SSD1 OS=Fusarium oxysporum f. sp. cubense (strain race 1) OX=1229664 GN=FOC1_g10013972 PE=4 SV=1	FOC1_g10013972	1	0.0148663	100.02	2	SIIK(1)SAGK	-0.0026254	1
N4U7B5	1324	K	Protein SSD1 OS=Fusarium oxysporum f. sp. cubense (strain race 1) OX=1229664 GN=FOC1_g10013972 PE=4 SV=1	FOC1_g10013972	1	0.00143495	104.59	2	TDLTK(1)SPPCLTIR	-0.6936	1
N4U7B5	1319	K	Protein SSD1 OS=Fusarium oxysporum f. sp. cubense (strain race 1) OX=1229664 GN=FOC1_g10013972 PE=4 SV=1	FOC1_g10013972	1	0.000732694	124.1	3	VPVILK(1)TDLTK	2.408	1
N4U7B5	1015	K	Protein SSD1 OS=Fusarium oxysporum f. sp. cubense (strain race 1) OX=1229664 GN=FOC1_g10013972 PE=4 SV=1	FOC1_g10013972	1	0.00138004	129.38	3	YFISGK(1)TGK	0.060565	4
F9FML9	215	K	Uncharacterized protein OS=Fusarium oxysporum (strain Fo5176) OX=660025 GN=FOXB_07649 PE=3 SV=1	FOXB_07649	1	0.0325394	50.883	3	SAAPTVQPVQSK(1)SAPSIDR	1.4247	1
A0A2H3HMN2	242	K	Exocyst complex component Sec8 OS=Fusarium oxysporum f. sp. radicis-cucumerinum OX=327505 GN=AU210_006268 PE=3 SV=1	AU210_006268	1	0.00428024	86.291	2	K(1)PELDDIGALTDLR	-1.2186	1
A0A0D2XD49	412	K	Uncharacterized protein OS=Fusarium oxysporum f. sp. lycopersici (strain 4287 / CBS 123668 / FGSC 9935 / NRRL 34936) OX=426428 PE=3 SV=1	--	1	0.0114682	94.662	3	EYAFK(1)HR	0.014417	1
A0A0D2XD59	281	K	Uncharacterized protein OS=Fusarium oxysporum f. sp. lycopersici (strain 4287 / CBS 123668 / FGSC 9935 / NRRL 34936) OX=426428 PE=4 SV=1	--	1	0.00672422	101.25	2	AGSK(1)ISEIR	-0.53597	1
A0A0D2XD59	54	K	Uncharacterized protein OS=Fusarium oxysporum f. sp. lycopersici (strain 4287 / CBS 123668 / FGSC 9935 / NRRL 34936) OX=426428 PE=4 SV=1	--	1	0.000466479	106.29	2	AGVSK(1)VVQGVHDR	1.144	2
A0A0D2XD59	34	K	Uncharacterized protein OS=Fusarium oxysporum f. sp. lycopersici (strain 4287 / CBS 123668 / FGSC 9935 / NRRL 34936) OX=426428 PE=4 SV=1	--	1	0.000197746	140.16	3	EAGVIIGK(1)GGK	-0.2413	2
A0A0D2XD59	126	K	Uncharacterized protein OS=Fusarium oxysporum f. sp. lycopersici (strain 4287 / CBS 123668 / FGSC 9935 / NRRL 34936) OX=426428 PE=4 SV=1	--	1	0.00161005	95.094	2	IK(1)HIQDASGVR	-1.2931	2
A0A0D2XD94	933	K	Uncharacterized protein OS=Fusarium oxysporum f. sp. lycopersici (strain 4287 / CBS 123668 / FGSC 9935 / NRRL 34936) OX=426428 PE=4 SV=1	--	1	0.00535416	78.913	4	AAEGLEAAIASLDEIAAHPQTPYPK(1)HDVEQR	2.7898	1
A0A0D2XD94	201	K	Uncharacterized protein OS=Fusarium oxysporum f. sp. lycopersici (strain 4287 / CBS 123668 / FGSC 9935 / NRRL 34936) OX=426428 PE=4 SV=1	--	1	0.00113973	138.66	3	HELLK(1)TAVK	-1.8359	3
A0A0D2XD94	205	K	Uncharacterized protein OS=Fusarium oxysporum f. sp. lycopersici (strain 4287 / CBS 123668 / FGSC 9935 / NRRL 34936) OX=426428 PE=4 SV=1	--	1	0.0373915	67.214	2	TAVK(1)SFDDALR	0.72215	1
A0A0D2XD94	704	K	Uncharacterized protein OS=Fusarium oxysporum f. sp. lycopersici (strain 4287 / CBS 123668 / FGSC 9935 / NRRL 34936) OX=426428 PE=4 SV=1	--	1	0.000352134	120.57	4	HFK(1)HTLQNYDK	-0.044622	3
A0A0D2XD94	712	K	Uncharacterized protein OS=Fusarium oxysporum f. sp. lycopersici (strain 4287 / CBS 123668 / FGSC 9935 / NRRL 34936) OX=426428 PE=4 SV=1	--	1	0.000122839	135.1	4	HTLQNYDK(1)HDR	-0.088436	2
A0A0D2XDA0	388	K	Protein kinase domain-containing protein OS=Fusarium oxysporum f. sp. lycopersici (strain 4287 / CBS 123668 / FGSC 9935 / NRRL 34936) OX=426428 PE=4 SV=1	--	1	0.0172599	117.04	2	FK(1)SILAK	-0.66811	1
X0D1E4	373	K	Uncharacterized protein OS=Fusarium oxysporum f. sp. raphani 54005 OX=1089458 GN=FOQG_00695 PE=4 SV=1	FOQG_00695	1	0.00715207	116.52	3	FCFEVK(1)TK	-1.0342	2
W9KU85	374	K	DUF2428 domain-containing protein OS=Fusarium oxysporum Fo47 OX=660027 GN=FOZG_05352 PE=4 SV=1	FOZG_05352	1	0.000781687	102.52	3	K(1)HLATYFADSDAK	-1.4304	1
A0A2H3HN01	523	K	Uncharacterized protein OS=Fusarium oxysporum f. sp. radicis-cucumerinum OX=327505 GN=AU210_006367 PE=4 SV=1	AU210_006367	1	0.000907799	79.875	4	LPALHLPHK(1)NQFIPNK	-0.8733	2
A0A2H3HN01	505	K	Uncharacterized protein OS=Fusarium oxysporum f. sp. radicis-cucumerinum OX=327505 GN=AU210_006367 PE=4 SV=1	AU210_006367	1	0.0126032	110.87	3	K(1)AFAVSPK	-0.32133	2
A0A2H3HN01	179	K	Uncharacterized protein OS=Fusarium oxysporum f. sp. radicis-cucumerinum OX=327505 GN=AU210_006367 PE=4 SV=1	AU210_006367	1	0.0211239	84.817	2	K(1)NLQNDTWR	-0.45034	2
A0A2H3HN01	890	K	Uncharacterized protein OS=Fusarium oxysporum f. sp. radicis-cucumerinum OX=327505 GN=AU210_006367 PE=4 SV=1	AU210_006367	1	1.73685e-05	138.24	2	LLTK(1)PEVIEFFNQR	-1.1103	2
A0A2H3HN01	727	K	Uncharacterized protein OS=Fusarium oxysporum f. sp. radicis-cucumerinum OX=327505 GN=AU210_006367 PE=4 SV=1	AU210_006367	1	1.69757e-38	256.47	3	SLILTK(1)GSNYVFR	-0.0013995	2
A0A2H3HN01	764	K	Uncharacterized protein OS=Fusarium oxysporum f. sp. radicis-cucumerinum OX=327505 GN=AU210_006367 PE=4 SV=1	AU210_006367	1	9.33763e-18	181.54	3	TK(1)TLLLDQMLHEPAFDQLR	-0.43659	1
A0A2H3HN01	714	K	Uncharacterized protein OS=Fusarium oxysporum f. sp. radicis-cucumerinum OX=327505 GN=AU210_006367 PE=4 SV=1	AU210_006367	1	0.000349003	134.77	3	VLPK(1)AQWPILR	-3.016	2
A0A0D2XDE5	65	K	Uncharacterized protein OS=Fusarium oxysporum f. sp. lycopersici (strain 4287 / CBS 123668 / FGSC 9935 / NRRL 34936) OX=426428 GN=FOXG_01924 PE=3 SV=1	FOXG_01924	1	0.0242243	67.897	3	DFSHAK(1)IK	1.9063	1
A0A0D2XDE5	67	K	Uncharacterized protein OS=Fusarium oxysporum f. sp. lycopersici (strain 4287 / CBS 123668 / FGSC 9935 / NRRL 34936) OX=426428 GN=FOXG_01924 PE=3 SV=1	FOXG_01924	1	0.00133078	131.28	2	IK(1)NLEHDGK	-0.41023	5
A0A5C6TEQ8	91	K	MICOS complex subunit OS=Fusarium oxysporum f. sp. cubense OX=61366 GN=FocTR4_00005353 PE=4 SV=1	FocTR4_00005353	1	0.0134721	72.968	3	LAVHIGK(1)GR	-0.43054	2
X0ADY7	323	K	Uncharacterized protein OS=Fusarium oxysporum f. sp. melonis 26406 OX=1089452 GN=FOMG_05106 PE=3 SV=1	FOMG_05106	1	0.0254458	101.6	2	LWDK(1)TAR	0.98255	1
X0ADY7	221	K	Uncharacterized protein OS=Fusarium oxysporum f. sp. melonis 26406 OX=1089452 GN=FOMG_05106 PE=3 SV=1	FOMG_05106	1	0.02964	56.599	3	MK(1)YELGDHSFVR	0.97465	1
X0ACK8	593	K	Pre-mRNA-splicing ATP-dependent RNA helicase PRP28 OS=Fusarium oxysporum f. sp. melonis 26406 OX=1089452 GN=FOMG_05094 PE=3 SV=1	FOMG_05094	1	0.0190245	78.342	2	QILSK(1)SSISK	-1.7396	2
A0A2H3H6Y8	199	K	Uncharacterized protein OS=Fusarium oxysporum f. sp. radicis-cucumerinum OX=327505 GN=AU210_006448 PE=4 SV=1	AU210_006448	1	0.0131615	59.182	5	HSAEEIAHYVETHK(1)HELPR	-0.16573	1
F9F1Z2	807	K	Uncharacterized protein OS=Fusarium oxysporum (strain Fo5176) OX=660025 GN=FOXB_00416 PE=4 SV=1	FOXB_00416	1	0.0213248	98.044	2	K(1)QDEELLK	0.48042	1
F9F1Z2	167	K	Uncharacterized protein OS=Fusarium oxysporum (strain Fo5176) OX=660025 GN=FOXB_00416 PE=4 SV=1	FOXB_00416	1	0.00212331	118.28	2	K(1)TAASGTPSR	-1.1337	1
F9F1Z2	758	K	Uncharacterized protein OS=Fusarium oxysporum (strain Fo5176) OX=660025 GN=FOXB_00416 PE=4 SV=1	FOXB_00416	1	1.60736e-07	119.31	3	RAPNPVPGVVNDGGSK(1)NSNK	-0.57274	1
F9F1Z2	318	K	Uncharacterized protein OS=Fusarium oxysporum (strain Fo5176) OX=660025 GN=FOXB_00416 PE=4 SV=1	FOXB_00416	1	3.89466e-05	142.08	2	YIQK(1)NYDLIPTR	0.69226	2
A0A2H3T4D6	65	K	Related to P.glauca late embryogenesis abundant protein and YBR177c and YPL095c OS=Fusarium oxysporum OX=5507 GN=FRV6_07514 PE=3 SV=1	FRV6_07514	1	0.00277224	119.17	2	PAGPK(1)IYYK	-0.23905	1
A0A0D2XDQ5	194	K	WD_REPEATS_REGION domain-containing protein OS=Fusarium oxysporum f. sp. lycopersici (strain 4287 / CBS 123668 / FGSC 9935 / NRRL 34936) OX=426428 PE=4 SV=1	--	1	0.0221617	76.942	2	DK(1)TITWWDAR	-0.33739	1
A0A420M5P5	288	K	DNA helicase (Fragment) OS=Fusarium oxysporum OX=5507 GN=BFJ69_g18342 PE=3 SV=1	BFJ69_g18342	1	6.11403e-08	123.58	3	GDINVLLLGDPGTAK(1)SQLLK	-0.15219	1
X0IMJ3	274	K	Sacchrp_dh_NADP domain-containing protein OS=Fusarium oxysporum f. sp. conglutinans race 2 54008 OX=1089457 GN=FOPG_02622 PE=4 SV=1	FOPG_02622	1	0.000417346	90.714	3	K(1)DEFYGPNFVWVEHMK	-1.0157	1
X0IMJ3	411	K	Sacchrp_dh_NADP domain-containing protein OS=Fusarium oxysporum f. sp. conglutinans race 2 54008 OX=1089457 GN=FOPG_02622 PE=4 SV=1	FOPG_02622	1	0.0416956	89.355	2	LDK(1)SGFR	-0.57089	1
X0IMJ3	5	K	Sacchrp_dh_NADP domain-containing protein OS=Fusarium oxysporum f. sp. conglutinans race 2 54008 OX=1089457 GN=FOPG_02622 PE=4 SV=1	FOPG_02622	1	0.00397718	107.66	3	PLVK(1)NHGR	0.42267	2
A0A0D2XDU1	274	K	MRP-L46 domain-containing protein OS=Fusarium oxysporum f. sp. lycopersici (strain 4287 / CBS 123668 / FGSC 9935 / NRRL 34936) OX=426428 PE=3 SV=1	--	1	0.000449905	84.493	3	IMAGQADLK(1)NNPFGYTEFK	2.0344	1
X0MTX4	1630	K	Uncharacterized protein OS=Fusarium oxysporum f. sp. vasinfectum 25433 OX=1089449 GN=FOTG_00864 PE=4 SV=1	FOTG_00864	1	1.96561e-05	112.82	3	ILAK(1)QGTSIEDAQHAPK	0.40566	1
X0MTX4	1433	K	Uncharacterized protein OS=Fusarium oxysporum f. sp. vasinfectum 25433 OX=1089449 GN=FOTG_00864 PE=4 SV=1	FOTG_00864	1	7.29996e-63	263.18	4	NDAEVLDK(1)HSWNYVVLDEGHLIK	-0.46107	1
A0A0D2XDW1	139	K	Uncharacterized protein OS=Fusarium oxysporum f. sp. lycopersici (strain 4287 / CBS 123668 / FGSC 9935 / NRRL 34936) OX=426428 PE=4 SV=1	--	1	6.02148e-06	141.46	3	DSAVTLAK(1)HAVAAK	-0.30245	1
A0A0D2XDX7	3	K	DUF676 domain-containing protein OS=Fusarium oxysporum f. sp. lycopersici (strain 4287 / CBS 123668 / FGSC 9935 / NRRL 34936) OX=426428 PE=3 SV=1	--	1	0.00519434	79.466	3	K(1)TLLLCFIHGFK	-0.45451	1
A0A0D2XDZ8	339	K	Uncharacterized protein OS=Fusarium oxysporum f. sp. lycopersici (strain 4287 / CBS 123668 / FGSC 9935 / NRRL 34936) OX=426428 PE=4 SV=1	--	1	0.000359255	87.117	4	DLQPIHDLMEK(1)HIEDFVMMSPDK	-1.5259	1
A0A0D2XDZ8	61	K	Uncharacterized protein OS=Fusarium oxysporum f. sp. lycopersici (strain 4287 / CBS 123668 / FGSC 9935 / NRRL 34936) OX=426428 PE=4 SV=1	--	1	2.02812e-06	151.26	2	LVFNPDK(1)SDYIQR	-0.15066	2
A0A0D2XDZ8	82	K	Uncharacterized protein OS=Fusarium oxysporum f. sp. lycopersici (strain 4287 / CBS 123668 / FGSC 9935 / NRRL 34936) OX=426428 PE=4 SV=1	--	1	1.36698e-07	134.87	3	NPVTIEVDGLEHTFK(1)TIDR	2.3547	1
A0A0D2YDL9	271	K	AMP-binding domain-containing protein OS=Fusarium oxysporum f. sp. lycopersici (strain 4287 / CBS 123668 / FGSC 9935 / NRRL 34936) OX=426428 PE=4 SV=1	--	1	0.00282049	123.63	2	K(1)IDYPLIWK	1.0924	2
A0A420RET0	101	K	Glutathione synthetase OS=Fusarium oxysporum OX=5507 GN=BFJ68_g5741 PE=3 SV=1	BFJ68_g5741	1	0.000678666	113.69	3	NLWDVHTK(1)VK	-0.95671	1
A0A0D2XE32	78	K	Histone acetyltransferase type B catalytic subunit OS=Fusarium oxysporum f. sp. lycopersici (strain 4287 / CBS 123668 / FGSC 9935 / NRRL 34936) OX=426428 PE=3 SV=1	--	1	0.00343977	73.279	3	FK(1)VVGGPEPTDVAAILK	-0.79165	2
A0A0D2XE32	267	K	Histone acetyltransferase type B catalytic subunit OS=Fusarium oxysporum f. sp. lycopersici (strain 4287 / CBS 123668 / FGSC 9935 / NRRL 34936) OX=426428 PE=3 SV=1	--	1	0.00166401	91.937	4	LYK(1)TIFEHYHK	0.052135	1
F9FBA5	115	K	CPSF_A domain-containing protein OS=Fusarium oxysporum (strain Fo5176) OX=660025 GN=FOXB_03657 PE=4 SV=1	FOXB_03657	1	0.0006888	106.49	3	LHLETFGK(1)SGVR	0.21824	1
A0A0D2XE44	222	K	GTP-binding protein 128up OS=Fusarium oxysporum f. sp. lycopersici (strain 4287 / CBS 123668 / FGSC 9935 / NRRL 34936) OX=426428 GN=FOXG_02175 PE=4 SV=1	FOXG_02175	1	0.000900113	129.16	2	TAIVYGK(1)SVK	-0.27227	2
A0A2H3HLU4	267	K	ANK_REP_REGION domain-containing protein OS=Fusarium oxysporum f. sp. radicis-cucumerinum OX=327505 GN=AU210_006632 PE=4 SV=1	AU210_006632	1	0.000127654	119.96	4	K(1)HLDAHGQTLLAR	-0.050305	1
A0A2H3HLU4	847	K	ANK_REP_REGION domain-containing protein OS=Fusarium oxysporum f. sp. radicis-cucumerinum OX=327505 GN=AU210_006632 PE=4 SV=1	AU210_006632	1	0.00222658	117.09	2	K(1)SSNLQDSSK	-0.67219	1
A0A0D2XE53	553	K	PHD-type domain-containing protein OS=Fusarium oxysporum f. sp. lycopersici (strain 4287 / CBS 123668 / FGSC 9935 / NRRL 34936) OX=426428 PE=4 SV=1	--	1	4.06703e-07	111.18	4	HCPPDYVQEHSVQQATK(1)AAK	-2.5104	1
A0A0D2XE69	91	K	Uncharacterized protein OS=Fusarium oxysporum f. sp. lycopersici (strain 4287 / CBS 123668 / FGSC 9935 / NRRL 34936) OX=426428 PE=4 SV=1	--	1	0.0127796	60.528	5	YMDILHEHVFGEK(1)HIER	-0.85371	1
F9FBE2	304	K	AB hydrolase-1 domain-containing protein OS=Fusarium oxysporum (strain Fo5176) OX=660025 GN=FOXB_03694 PE=4 SV=1	FOXB_03694	1	0.000862388	121.73	3	ACHK(1)SGPLK	-0.29861	1
N4TYE5	82	K	Polyadenylation factor subunit 2 OS=Fusarium oxysporum f. sp. cubense (strain race 1) OX=1229664 GN=FOC1_g10013504 PE=4 SV=1	FOC1_g10013504	1	4.15328e-05	111.43	4	AADSIPIK(1)HLHSSLNK	-0.091231	1
N4TYE5	237	K	Polyadenylation factor subunit 2 OS=Fusarium oxysporum f. sp. cubense (strain race 1) OX=1229664 GN=FOC1_g10013504 PE=4 SV=1	FOC1_g10013504	1	0.000887493	95.264	3	GLLVSGSK(1)DHLVK	-0.051444	1
N4TYE5	92	K	Polyadenylation factor subunit 2 OS=Fusarium oxysporum f. sp. cubense (strain race 1) OX=1229664 GN=FOC1_g10013504 PE=4 SV=1	FOC1_g10013504	1	0.00524248	86.67	3	IK(1)HPINVVR	-0.42607	1
N4TYE5	264	K	Polyadenylation factor subunit 2 OS=Fusarium oxysporum f. sp. cubense (strain race 1) OX=1229664 GN=FOC1_g10013504 PE=4 SV=1	FOC1_g10013504	1	0.0403332	68.836	2	STITK(1)VLFEK	-0.92931	1
A0A6M7YYN3	126	K	Uncharacterized protein (Fragment) OS=Fusarium oxysporum Fo47 OX=660027 GN=FOBC_04936 PE=4 SV=1	FOBC_04936	1	0.00297096	90.108	3	AALDSGLK(1)VR	-0.21977	2
A0A6M7YYN3	118	K	Uncharacterized protein (Fragment) OS=Fusarium oxysporum Fo47 OX=660027 GN=FOBC_04936 PE=4 SV=1	FOBC_04936	1	0.00335987	100.48	3	K(1)AALDSGLK	-0.85102	3
A0A0D2XEH9	282	K	Uncharacterized protein OS=Fusarium oxysporum f. sp. lycopersici (strain 4287 / CBS 123668 / FGSC 9935 / NRRL 34936) OX=426428 PE=3 SV=1	--	1	0.0327189	67.704	3	K(1)SHYSEPK	0.15831	1
A0A2H3HEX9	289	K	DMAP_binding domain-containing protein OS=Fusarium oxysporum f. sp. radicis-cucumerinum OX=327505 GN=AU210_006766 PE=4 SV=1	AU210_006766	1	0.0467443	86.67	2	DK(1)SSLYR	-0.96211	1
A0A2H3HEX9	1043	K	DMAP_binding domain-containing protein OS=Fusarium oxysporum f. sp. radicis-cucumerinum OX=327505 GN=AU210_006766 PE=4 SV=1	AU210_006766	1	0.0406605	50.897	3	FDTK(1)VASVAMYLK	-0.28913	1
A0A2H3HEX9	1300	K	DMAP_binding domain-containing protein OS=Fusarium oxysporum f. sp. radicis-cucumerinum OX=327505 GN=AU210_006766 PE=4 SV=1	AU210_006766	1	2.84561e-05	104.61	3	GFTLHELK(1)NMMITAESR	-1.1801	1
A0A2H3HEX9	265	K	DMAP_binding domain-containing protein OS=Fusarium oxysporum f. sp. radicis-cucumerinum OX=327505 GN=AU210_006766 PE=4 SV=1	AU210_006766	1	0.000809104	107.09	3	GK(1)EIASITWDK	-0.093634	1
A0A2H3HEX9	263	K	DMAP_binding domain-containing protein OS=Fusarium oxysporum f. sp. radicis-cucumerinum OX=327505 GN=AU210_006766 PE=4 SV=1	AU210_006766	0.999997	0.0231106	68.809	3	KPAYWVLDSK(1)GK	-0.75767	1
A0A0D2XEN4	353	K	Uncharacterized protein OS=Fusarium oxysporum f. sp. lycopersici (strain 4287 / CBS 123668 / FGSC 9935 / NRRL 34936) OX=426428 PE=3 SV=1	--	1	0.0225573	81.95	2	VGYNWK(1)TGR	-0.44457	1
A0A420NYL9	1093	K	Pyruvate decarboxylase OS=Fusarium oxysporum OX=5507 GN=BFJ69_g1536 PE=3 SV=1	BFJ69_g1536	1	0.00799464	72.891	3	VDK(1)ASDLDSVLK	-1.3826	1
A0A420NYL9	686	K	Pyruvate decarboxylase OS=Fusarium oxysporum OX=5507 GN=BFJ69_g1536 PE=3 SV=1	BFJ69_g1536	1	0.000214408	130.56	2	YTGEIK(1)TGANVK	-0.027502	2
A0A2H3HL55	204	K	Uncharacterized protein OS=Fusarium oxysporum f. sp. radicis-cucumerinum OX=327505 GN=AU210_006887 PE=3 SV=1	AU210_006887	1	2.11651e-42	197	4	K(1)TLDIIYQPETPLPAQTLGAQTESEQQYSSNVGR	-1.0297	1
A0A2H3HL55	86	K	Uncharacterized protein OS=Fusarium oxysporum f. sp. radicis-cucumerinum OX=327505 GN=AU210_006887 PE=3 SV=1	AU210_006887	1	2.07086e-05	118.24	3	K(1)VLATGDGYEHNGDPLK	-0.76571	2
A0A2H3HL55	270	K	Uncharacterized protein OS=Fusarium oxysporum f. sp. radicis-cucumerinum OX=327505 GN=AU210_006887 PE=3 SV=1	AU210_006887	1	0.0217035	61.641	3	STK(1)LHPFNIYR	-0.74382	1
A0A2H3HL55	391	K	Uncharacterized protein OS=Fusarium oxysporum f. sp. radicis-cucumerinum OX=327505 GN=AU210_006887 PE=3 SV=1	AU210_006887	1	2.87906e-05	163.84	2	VCHPTTVK(1)VDR	-0.59792	3
A0A2H3HL55	143	K	Uncharacterized protein OS=Fusarium oxysporum f. sp. radicis-cucumerinum OX=327505 GN=AU210_006887 PE=3 SV=1	AU210_006887	1	0.0360264	80.455	2	YFEPK(1)TER	-0.53652	1
A0A2H3HL55	253	K	Uncharacterized protein OS=Fusarium oxysporum f. sp. radicis-cucumerinum OX=327505 GN=AU210_006887 PE=3 SV=1	AU210_006887	1	0.0306108	55.011	3	YIVK(1)GDIIQAVPSQR	-1.8472	1
A0A0D2XEX5	478	K	Peptidase A1 domain-containing protein OS=Fusarium oxysporum f. sp. lycopersici (strain 4287 / CBS 123668 / FGSC 9935 / NRRL 34936) OX=426428 PE=3 SV=1	--	1	0.00157715	92.925	3	AQFVVFDLK(1)GQR	-1.9238	1
A0A0D2XEX5	257	K	Peptidase A1 domain-containing protein OS=Fusarium oxysporum f. sp. lycopersici (strain 4287 / CBS 123668 / FGSC 9935 / NRRL 34936) OX=426428 PE=3 SV=1	--	1	0.0195629	64.103	3	VQVGK(1)TYVNK	-1.1727	1
N4U1V2	470	K	WSC domain-containing protein OS=Fusarium oxysporum f. sp. cubense (strain race 1) OX=1229664 GN=FOC1_g10009336 PE=4 SV=1	FOC1_g10009336	1	4.42719e-12	136.44	4	YCSNGSCHGLTVYK(1)PEECHDWYNQK	-0.36419	1
X0H958	35	K	Alginate_lyase domain-containing protein OS=Fusarium oxysporum f. sp. conglutinans race 2 54008 OX=1089457 GN=FOPG_15463 PE=3 SV=1	FOPG_15463	1	0.0425689	58.981	3	AK(1)NHVLK	-0.65752	1
A0A5C6T5N6	248	K	Uncharacterized protein OS=Fusarium oxysporum f. sp. cubense OX=61366 GN=FocTR4_00009586 PE=4 SV=1	FocTR4_00009586	1	0.00618011	72.433	3	GK(1)ELAWFGVPDVNGQK	0.10405	1
X0MLY1	411	K	Uncharacterized protein OS=Fusarium oxysporum f. sp. vasinfectum 25433 OX=1089449 GN=FOTG_01267 PE=4 SV=1	FOTG_01267	1	0.00172186	85.837	3	QFIPTTPVAK(1)TDR	-1.0108	1
A0A0D2XGE1	89	K	Meth_synt_2 domain-containing protein OS=Fusarium oxysporum f. sp. lycopersici (strain 4287 / CBS 123668 / FGSC 9935 / NRRL 34936) OX=426428 GN=FOXG_02984 PE=4 SV=1	FOXG_02984	1	1.23722e-07	150.91	3	GNFSK(1)SMHFSEGSYEK	-1.5424	1
F9FEK2	272	K	Omp85 domain-containing protein OS=Fusarium oxysporum (strain Fo5176) OX=660025 GN=FOXB_04830 PE=4 SV=1	FOXB_04830	1	6.18279e-06	151.26	2	ADAGDSIK(1)SSIK	-1.3691	2
F9FEK2	276	K	Omp85 domain-containing protein OS=Fusarium oxysporum (strain Fo5176) OX=660025 GN=FOXB_04830 PE=4 SV=1	FOXB_04830	1	0.0189724	66.595	3	SSIK(1)HTFYR	-0.10224	1
F9FEK2	440	K	Omp85 domain-containing protein OS=Fusarium oxysporum (strain Fo5176) OX=660025 GN=FOXB_04830 PE=4 SV=1	FOXB_04830	1	2.0457e-05	118.48	2	K(1)SSSSGSTQELSGTAVR	-0.4735	2
X0M8C7	406	K	AB hydrolase-1 domain-containing protein OS=Fusarium oxysporum f. sp. vasinfectum 25433 OX=1089449 GN=FOTG_01327 PE=4 SV=1	FOTG_01327	1	0.010032	97.068	3	HIGK(1)PAR	1.1312	1
N4THM5	741	K	Endo-1,3(4)-beta-glucanase OS=Fusarium oxysporum f. sp. cubense (strain race 1) OX=1229664 GN=FOC1_g10015002 PE=3 SV=1	FOC1_g10015002	1	1.97324e-05	133.48	3	NFIGNK(1)VAGILFENK	-0.42373	1
X0JTH2	141	K	Lysine--tRNA ligase OS=Fusarium oxysporum f. sp. conglutinans race 2 54008 OX=1089457 GN=FOPG_01124 PE=3 SV=1	FOPG_01124	1	0.000531964	123.2	3	ASGSK(1)LLFYDVR	-0.1987	2
X0JTH2	116	K	Lysine--tRNA ligase OS=Fusarium oxysporum f. sp. conglutinans race 2 54008 OX=1089457 GN=FOPG_01124 PE=3 SV=1	FOPG_01124	1	0.000680895	102.87	3	EFGHLK(1)SGEHAK	-0.38516	2
X0JTH2	90	K	Lysine--tRNA ligase OS=Fusarium oxysporum f. sp. conglutinans race 2 54008 OX=1089457 GN=FOPG_01124 PE=3 SV=1	FOPG_01124	1	0.00910213	73.435	3	ETK(1)SPNPYPHK	-1.0276	2
X0JTH2	501	K	Lysine--tRNA ligase OS=Fusarium oxysporum f. sp. conglutinans race 2 54008 OX=1089457 GN=FOPG_01124 PE=3 SV=1	FOPG_01124	1	1.44516e-08	157.83	3	K(1)EIANAYTELNDPFDQR	-0.3351	1
X0JTH2	27	K	Lysine--tRNA ligase OS=Fusarium oxysporum f. sp. conglutinans race 2 54008 OX=1089457 GN=FOPG_01124 PE=3 SV=1	FOPG_01124	1	0.0274432	87.308	3	VSK(1)TELK	-0.66011	3
X0JTH2	380	K	Lysine--tRNA ligase OS=Fusarium oxysporum f. sp. conglutinans race 2 54008 OX=1089457 GN=FOPG_01124 PE=3 SV=1	FOPG_01124	1	1.10498e-60	274.52	3	YLTGGYK(1)TTFHTQTGEK	-0.6955	1
N4THJ8	28	K	Putative AIM2 family protein C30D10.14 OS=Fusarium oxysporum f. sp. cubense (strain race 1) OX=1229664 GN=FOC1_g10014977 PE=4 SV=1	FOC1_g10014977	1	0.00705996	99.973	3	GYEAK(1)GTYK	1.4771	2
N4THJ8	245	K	Putative AIM2 family protein C30D10.14 OS=Fusarium oxysporum f. sp. cubense (strain race 1) OX=1229664 GN=FOC1_g10014977 PE=4 SV=1	FOC1_g10014977	1	1.52763e-07	184.88	2	GYK(1)TVLEFFGK	-0.61019	2
N4THJ8	253	K	Putative AIM2 family protein C30D10.14 OS=Fusarium oxysporum f. sp. cubense (strain race 1) OX=1229664 GN=FOC1_g10014977 PE=4 SV=1	FOC1_g10014977	1	0.00030107	144.38	2	TVLEFFGK(1)NF	-1.0699	1
N4THJ8	120	K	Putative AIM2 family protein C30D10.14 OS=Fusarium oxysporum f. sp. cubense (strain race 1) OX=1229664 GN=FOC1_g10014977 PE=4 SV=1	FOC1_g10014977	1	3.67682e-05	102.21	4	QLGDFFGTYPPPK(1)VAGQVPDYVK	-0.22875	2
N4THJ8	212	K	Putative AIM2 family protein C30D10.14 OS=Fusarium oxysporum f. sp. cubense (strain race 1) OX=1229664 GN=FOC1_g10014977 PE=4 SV=1	FOC1_g10014977	1	0.00209827	123.63	2	VAK(1)HVETFK	-0.89791	3
N4THJ8	89	K	Putative AIM2 family protein C30D10.14 OS=Fusarium oxysporum f. sp. cubense (strain race 1) OX=1229664 GN=FOC1_g10014977 PE=4 SV=1	FOC1_g10014977	1	2.71572e-19	168.56	5	VFIPDWFK(1)GSPCPIEIYPPDNDDK	-0.46989	8
N4THJ8	81	K	Putative AIM2 family protein C30D10.14 OS=Fusarium oxysporum f. sp. cubense (strain race 1) OX=1229664 GN=FOC1_g10014977 PE=4 SV=1	FOC1_g10014977	1	0.00157154	118.4	2	YK(1)VFIPDWFK	-0.1162	2
A0A2H3GQ68	516	K	Rab-GAP TBC domain-containing protein OS=Fusarium oxysporum f. sp. radicis-cucumerinum OX=327505 GN=AU210_009113 PE=4 SV=1	AU210_009113	1	0.00070434	98.582	3	LDESAHPK(1)SENPK	-0.89429	1
A0A0D2XGN0	109	K	Metallophos domain-containing protein OS=Fusarium oxysporum f. sp. lycopersici (strain 4287 / CBS 123668 / FGSC 9935 / NRRL 34936) OX=426428 PE=4 SV=1	--	1	0.034908	75.213	3	K(1)IEFNPK	-0.68302	1
X0D6E6	340	K	Septin-type G domain-containing protein OS=Fusarium oxysporum f. sp. raphani 54005 OX=1089458 GN=FOQG_01769 PE=3 SV=1	FOQG_01769	1	0.000424741	107.65	3	ADTITTK(1)HMNVLK	-1.485	1
X0D6E6	167	K	Septin-type G domain-containing protein OS=Fusarium oxysporum f. sp. raphani 54005 OX=1089458 GN=FOQG_01769 PE=3 SV=1	FOQG_01769	1	0.000830837	117.93	2	NSGK(1)TSFLEFLK	-0.12082	1
X0D6E6	333	K	Septin-type G domain-containing protein OS=Fusarium oxysporum f. sp. raphani 54005 OX=1089458 GN=FOQG_01769 PE=3 SV=1	FOQG_01769	1	0.00115903	79.837	3	TTVIPVIAK(1)ADTITTK	0.52457	1
A0A0D2XGQ2	918	K	Uncharacterized protein OS=Fusarium oxysporum f. sp. lycopersici (strain 4287 / CBS 123668 / FGSC 9935 / NRRL 34936) OX=426428 PE=4 SV=1	--	1	0.0041182	80.746	3	K(1)SQQELEAAVHK	-1.872	1
X0A0N3	550	K	STE/STE7 protein kinase OS=Fusarium oxysporum f. sp. melonis 26406 OX=1089452 GN=FOMG_11220 PE=4 SV=1	FOMG_11220	1	0.00199412	105.86	2	DFVK(1)SCLHK	-0.75857	2
X0M9C2	50	K	PARP-type domain-containing protein OS=Fusarium oxysporum f. sp. vasinfectum 25433 OX=1089449 GN=FOTG_01466 PE=4 SV=1	FOTG_01466	1	2.90088e-45	233.26	3	EHGSWSWK(1)HWGCVSGQQLENVR	0.79508	3
A0A0D2XGT7	123	K	Uncharacterized protein OS=Fusarium oxysporum f. sp. lycopersici (strain 4287 / CBS 123668 / FGSC 9935 / NRRL 34936) OX=426428 PE=3 SV=1	--	1	0.0241907	90.108	2	STK(1)LADIK	-0.66547	1
A0A420STQ0	664	K	DNA repair protein rad16 OS=Fusarium oxysporum OX=5507 GN=BFJ70_g8967 PE=3 SV=1	BFJ70_g8967	1	0.000523527	133.32	2	K(1)SISDLISSFK	-0.092719	2
A0A2H3GQK4	5	K	C2 NT-type domain-containing protein OS=Fusarium oxysporum f. sp. radicis-cucumerinum OX=327505 GN=AU210_009201 PE=4 SV=1	AU210_009201	1	0.0416981	53.751	3	GFLK(1)PEVGK	-0.00098913	1
A0A0D2XGZ6	153	K	Uncharacterized protein OS=Fusarium oxysporum f. sp. lycopersici (strain 4287 / CBS 123668 / FGSC 9935 / NRRL 34936) OX=426428 PE=4 SV=1	--	1	0.00112796	86.641	3	GK(1)VVLPHWFDDCFK	-2.0006	1
A0A420QY90	152	K	Glucosamine-6-phosphate deaminase OS=Fusarium oxysporum OX=5507 GN=BFJ68_g8895 PE=3 SV=1	BFJ68_g8895	1	0.000389019	100.41	3	VK(1)TLAYDTILSNSR	-0.36889	1
A0A420QY90	248	K	Glucosamine-6-phosphate deaminase OS=Fusarium oxysporum OX=5507 GN=BFJ68_g8895 PE=3 SV=1	BFJ68_g8895	1	0.0389777	61.999	3	YFK(1)SIEK	-0.62527	1
A0A0D2XH47	183	K	Arrestin_N domain-containing protein OS=Fusarium oxysporum f. sp. lycopersici (strain 4287 / CBS 123668 / FGSC 9935 / NRRL 34936) OX=426428 PE=4 SV=1	--	1	4.54242e-21	195.17	3	ECYVQGSGSGYGTK(1)EHR	-0.24872	1
A0A0D2XH47	154	K	Arrestin_N domain-containing protein OS=Fusarium oxysporum f. sp. lycopersici (strain 4287 / CBS 123668 / FGSC 9935 / NRRL 34936) OX=426428 PE=4 SV=1	--	1	0.000412539	88.133	3	FTPLLK(1)GLELGDITAR	0.14075	1
A0A0D2XH47	88	K	Arrestin_N domain-containing protein OS=Fusarium oxysporum f. sp. lycopersici (strain 4287 / CBS 123668 / FGSC 9935 / NRRL 34936) OX=426428 PE=4 SV=1	--	1	0.00242174	89.805	3	GK(1)LAYDLHANK	0.60558	1
A0A0D2XH47	97	K	Arrestin_N domain-containing protein OS=Fusarium oxysporum f. sp. lycopersici (strain 4287 / CBS 123668 / FGSC 9935 / NRRL 34936) OX=426428 PE=4 SV=1	--	1	0.000104142	126.19	3	LAYDLHANK(1)HLR	-0.30089	4
A0A0D2XH47	25	K	Arrestin_N domain-containing protein OS=Fusarium oxysporum f. sp. lycopersici (strain 4287 / CBS 123668 / FGSC 9935 / NRRL 34936) OX=426428 PE=4 SV=1	--	1	0.000342864	146.07	2	VDK(1)TQTILEHR	-0.26971	2
A0A0D2XH74	1048	K	Uncharacterized protein OS=Fusarium oxysporum f. sp. lycopersici (strain 4287 / CBS 123668 / FGSC 9935 / NRRL 34936) OX=426428 PE=4 SV=1	--	1	0.0317828	68.915	3	HK(1)NIAFK	-0.038608	1
A0A0D2XH74	994	K	Uncharacterized protein OS=Fusarium oxysporum f. sp. lycopersici (strain 4287 / CBS 123668 / FGSC 9935 / NRRL 34936) OX=426428 PE=4 SV=1	--	1	0.00093499	94.728	3	LFEDK(1)ALWSEVLR	-1.3114	1
A0A0D2XH74	1028	K	Uncharacterized protein OS=Fusarium oxysporum f. sp. lycopersici (strain 4287 / CBS 123668 / FGSC 9935 / NRRL 34936) OX=426428 PE=4 SV=1	--	1	0.000265379	89.859	3	THLK(1)NLGGWLGLLTLAR	-0.46214	1
A0A0D2XH74	292	K	Uncharacterized protein OS=Fusarium oxysporum f. sp. lycopersici (strain 4287 / CBS 123668 / FGSC 9935 / NRRL 34936) OX=426428 PE=4 SV=1	--	1	0.000553165	127.83	2	YIQK(1)TGIDFTR	0.81926	1
A0A2H3GZ73	365	K	Histone acetyltransferase OS=Fusarium oxysporum f. sp. radicis-cucumerinum OX=327505 GN=AU210_009323 PE=3 SV=1	AU210_009323	1	1.32242e-08	157.42	3	GK(1)PYGGILTEAEADTSK	-0.10575	1
A0A2H3GZ73	960	K	Histone acetyltransferase OS=Fusarium oxysporum f. sp. radicis-cucumerinum OX=327505 GN=AU210_009323 PE=3 SV=1	AU210_009323	1	8.65668e-15	139.54	5	LQAVTEGKDPEQEVAVQDSAAEDSVVVSTK(1)TNGAK	1.5467	1
A0A3L6NDI9	258	K	Class E vacuolar protein-sorting machinery protein HSE1 OS=Fusarium oxysporum f. sp. cepae OX=396571 GN=BFJ65_g9564 PE=3 SV=1	BFJ65_g9564	1	0.00081357	111.88	2	GK(1)TGIFPLNYVEK	-1.2436	1
A0A3L6NDI9	108	K	Class E vacuolar protein-sorting machinery protein HSE1 OS=Fusarium oxysporum f. sp. cepae OX=396571 GN=BFJ65_g9564 PE=3 SV=1	BFJ65_g9564	1	0.00236748	101.93	3	NTHTQVK(1)SK	-0.20479	1
A0A3L6NDI9	110	K	Class E vacuolar protein-sorting machinery protein HSE1 OS=Fusarium oxysporum f. sp. cepae OX=396571 GN=BFJ65_g9564 PE=3 SV=1	BFJ65_g9564	1	0.0074848	93.111	3	SK(1)IIEHMK	1.7423	1
A0A0D2XHA3	111	K	Aspartate-semialdehyde dehydrogenase OS=Fusarium oxysporum f. sp. lycopersici (strain 4287 / CBS 123668 / FGSC 9935 / NRRL 34936) OX=426428 GN=FOXG_03301 PE=3 SV=1	FOXG_03301	1	3.95697e-18	208.79	3	ADIPVFSNAK(1)NYR	-0.54087	6
A0A0D2XHA3	278	K	Aspartate-semialdehyde dehydrogenase OS=Fusarium oxysporum f. sp. lycopersici (strain 4287 / CBS 123668 / FGSC 9935 / NRRL 34936) OX=426428 GN=FOXG_03301 PE=3 SV=1	FOXG_03301	1	2.03149e-10	157	3	DYK(1)SEAQALGCPSAPEPAIK	-0.67298	2
A0A0D2XHA3	226	K	Aspartate-semialdehyde dehydrogenase OS=Fusarium oxysporum f. sp. lycopersici (strain 4287 / CBS 123668 / FGSC 9935 / NRRL 34936) OX=426428 GN=FOXG_03301 PE=3 SV=1	FOXG_03301	1	2.84653e-05	138.55	2	IDDK(1)GTAFIEQEGLR	0.028037	1
A0A0D2XHB5	35	K	Isovaleryl-CoA dehydrogenase OS=Fusarium oxysporum f. sp. lycopersici (strain 4287 / CBS 123668 / FGSC 9935 / NRRL 34936) OX=426428 GN=FOXG_03313 PE=3 SV=1	FOXG_03313	1	1.73934e-05	115.73	3	HPK(1)GFEAPSNEELEELR	-0.71373	1
A0A0D2XHB5	328	K	Isovaleryl-CoA dehydrogenase OS=Fusarium oxysporum f. sp. lycopersici (strain 4287 / CBS 123668 / FGSC 9935 / NRRL 34936) OX=426428 GN=FOXG_03313 PE=3 SV=1	FOXG_03313	1	0.00747014	83.182	2	LADMYTK(1)LQASR	-1.2268	1
A0A2H3H8M0	405	K	Uncharacterized protein OS=Fusarium oxysporum f. sp. radicis-cucumerinum OX=327505 GN=AU210_009357 PE=4 SV=1	AU210_009357	1	0.0067684	71.08	3	TTHFAPK(1)TDQLLVR	-1.1855	1
A0A5C6T710	142	K	Phosphatidylinositol 3-kinase VPS34 OS=Fusarium oxysporum f. sp. cubense OX=61366 GN=FocTR4_00010225 PE=3 SV=1	FocTR4_00010225	1	1.19763e-07	136.04	3	YK(1)NADGTDNSTTPALVSTK	3.4067	2
W9PL48	230	K	Uncharacterized protein OS=Fusarium oxysporum f. sp. pisi HDV247 OX=1080344 GN=FOVG_09323 PE=4 SV=1	FOVG_09323	1	0.0464104	66.073	3	K(1)HEMIYR	-2.7439	1
N4TRT6	354	K	Putative RWD, RING finger and WD repeat-containing protein C11E3.05 OS=Fusarium oxysporum f. sp. cubense (strain race 1) OX=1229664 GN=FOC1_g10006892 PE=4 SV=1	FOC1_g10006892	1	1.94016e-05	133.66	3	LQCIDPK(1)IFAAIGHK	1.7084	1
W9PBP5	1074	K	Uncharacterized protein OS=Fusarium oxysporum f. sp. pisi HDV247 OX=1080344 GN=FOVG_09246 PE=3 SV=1	FOVG_09246	1	2.84561e-05	104.61	3	ASSAYQVSGK(1)VTDATGK	-1.0691	1
W9PBP5	447	K	Uncharacterized protein OS=Fusarium oxysporum f. sp. pisi HDV247 OX=1080344 GN=FOVG_09246 PE=3 SV=1	FOVG_09246	1	0.00132146	102.4	3	FEIHGK(1)SSVK	1.6001	3
W9PBP5	300	K	Uncharacterized protein OS=Fusarium oxysporum f. sp. pisi HDV247 OX=1080344 GN=FOVG_09246 PE=3 SV=1	FOVG_09246	1	6.49005e-07	125.88	3	K(1)NTNLIQVLLLHGADPFR	0.31127	1
W9PBP5	412	K	Uncharacterized protein OS=Fusarium oxysporum f. sp. pisi HDV247 OX=1080344 GN=FOVG_09246 PE=3 SV=1	FOVG_09246	1	3.09181e-05	103.84	3	WFVLEDGVLSYYK(1)HQDDAGSACR	-2.9346	1
A0A4V1S2Q4	221	K	Uncharacterized protein OS=Fusarium oxysporum f. sp. narcissi OX=451672 GN=BFJ63_vAg782 PE=3 SV=1	BFJ63_vAg782	1	0.000540925	138.08	2	EALFGK(1)NPNR	-0.14812	1
A0A4V1S2Q4	149	K	Uncharacterized protein OS=Fusarium oxysporum f. sp. narcissi OX=451672 GN=BFJ63_vAg782 PE=3 SV=1	BFJ63_vAg782	1	0.0324512	90.15	2	K(1)AIEEAAK	-1.3806	1
A0A4V1S2Q4	141	K	Uncharacterized protein OS=Fusarium oxysporum f. sp. narcissi OX=451672 GN=BFJ63_vAg782 PE=3 SV=1	BFJ63_vAg782	0.906485	0.0408156	74.162	3	K(0.906)K(0.094)DYDVVK	-1.0521	1
A0A4V1S2Q4	81	K	Uncharacterized protein OS=Fusarium oxysporum f. sp. narcissi OX=451672 GN=BFJ63_vAg782 PE=3 SV=1	BFJ63_vAg782	1	0.0315498	83.783	2	STVANK(1)TR	-0.71323	1
W9KC92	333	K	Uncharacterized protein OS=Fusarium oxysporum Fo47 OX=660027 GN=FOZG_08628 PE=4 SV=1	FOZG_08628	1	0.020433	89.123	3	K(1)AHFFIR	-0.66302	1
W9KC92	667	K	Uncharacterized protein OS=Fusarium oxysporum Fo47 OX=660027 GN=FOZG_08628 PE=4 SV=1	FOZG_08628	1	0.000373647	84.035	3	LLWPNIDTYEGLIAK(1)NAR	-0.69381	1
A0A5C6T5H7	711	K	Glycine cleavage system P protein OS=Fusarium oxysporum f. sp. cubense OX=61366 GN=FocTR4_00010390 PE=3 SV=1	FocTR4_00010390	1	1.68931e-10	161.76	3	CDGK(1)TGNLDIEDLK	0.17194	1
A0A5C6T5H7	668	K	Glycine cleavage system P protein OS=Fusarium oxysporum f. sp. cubense OX=61366 GN=FocTR4_00010390 PE=3 SV=1	FocTR4_00010390	1	0.0199176	65.5	3	CIK(1)AYHEAR	0.75369	1
A0A5C6T5H7	57	K	Glycine cleavage system P protein OS=Fusarium oxysporum f. sp. cubense OX=61366 GN=FocTR4_00010390 PE=3 SV=1	FocTR4_00010390	1	0.000410101	82.765	3	FVDSQSSTK(1)LQEHELFSR	-2.1373	1
A0A5C6T5H7	813	K	Glycine cleavage system P protein OS=Fusarium oxysporum f. sp. cubense OX=61366 GN=FocTR4_00010390 PE=3 SV=1	FocTR4_00010390	1	4.53756e-05	99.663	3	K(1)HLAPYLPGHPEIDPQR	-0.84609	3
A0A5C6T5H7	983	K	Glycine cleavage system P protein OS=Fusarium oxysporum f. sp. cubense OX=61366 GN=FocTR4_00010390 PE=3 SV=1	FocTR4_00010390	1	4.23962e-24	182.89	4	K(1)NNLLTNAPHPQEDLLSSEWDRPYTR	-0.089725	2
A0A5C6T5H7	554	K	Glycine cleavage system P protein OS=Fusarium oxysporum f. sp. cubense OX=61366 GN=FocTR4_00010390 PE=3 SV=1	FocTR4_00010390	1	1.55006e-46	238.28	3	K(1)TGYLEQPVFNQYHTETELLR	-0.53821	2
A0A5C6T5H7	680	K	Glycine cleavage system P protein OS=Fusarium oxysporum f. sp. cubense OX=61366 GN=FocTR4_00010390 PE=3 SV=1	FocTR4_00010390	1	0.0170367	54.223	4	K(1)VCLIPVSAHGTNPASAAMAGMK	0.2066	1
A0A5C6T5H7	146	K	Glycine cleavage system P protein OS=Fusarium oxysporum f. sp. cubense OX=61366 GN=FocTR4_00010390 PE=3 SV=1	FocTR4_00010390	1	0.00117369	78.272	3	NNK(1)VYESFIGAGYYGTLVPAVIQR	1.714	1
A0A5C6T5H7	441	K	Glycine cleavage system P protein OS=Fusarium oxysporum f. sp. cubense OX=61366 GN=FocTR4_00010390 PE=3 SV=1	FocTR4_00010390	1	0.00116635	117.25	3	TIAEDIWSK(1)TR	-0.661	2
A0A420P3T6	533	K	Leukotriene A-4 hydrolase homolog OS=Fusarium oxysporum OX=5507 GN=BFJ69_g707 PE=3 SV=1	BFJ69_g707	1	6.6944e-13	158.52	3	ADEVNQIFDAISYEK(1)GSCVLR	-0.81701	1
A0A420P3T6	958	K	Leukotriene A-4 hydrolase homolog OS=Fusarium oxysporum OX=5507 GN=BFJ69_g707 PE=3 SV=1	BFJ69_g707	1	0.000544566	103.76	3	DQISDVK(1)TFFEQK	-0.80094	1
A0A420P3T6	774	K	Leukotriene A-4 hydrolase homolog OS=Fusarium oxysporum OX=5507 GN=BFJ69_g707 PE=3 SV=1	BFJ69_g707	1	9.17078e-07	113.99	3	K(1)ANEIGWDISDKDDFTAQR	-1.3243	1
A0A420P3T6	593	K	Leukotriene A-4 hydrolase homolog OS=Fusarium oxysporum OX=5507 GN=BFJ69_g707 PE=3 SV=1	BFJ69_g707	1	0.00143632	80.719	3	K(1)VGYPVVAVTEDEGK	3.468	1
A0A420P3T6	666	K	Leukotriene A-4 hydrolase homolog OS=Fusarium oxysporum OX=5507 GN=BFJ69_g707 PE=3 SV=1	BFJ69_g707	1	0.00278967	73.918	3	VPDFDFYK(1)INSGHSGIYR	-0.84598	1
A0A420P3T6	552	K	Leukotriene A-4 hydrolase homolog OS=Fusarium oxysporum OX=5507 GN=BFJ69_g707 PE=3 SV=1	BFJ69_g707	1	0.0121473	66.267	3	YLGEDVFLK(1)GIR	-1.0798	1
A0A0D2XHT9	234	K	Phospho-2-dehydro-3-deoxyheptonate aldolase OS=Fusarium oxysporum f. sp. lycopersici (strain 4287 / CBS 123668 / FGSC 9935 / NRRL 34936) OX=426428 GN=FOXG_03487 PE=3 SV=1	FOXG_03487	1	3.37789e-21	195.92	3	EAIMIDCSHGNSSK(1)NHK	-3.1294	2
A0A0D2XHT9	237	K	Phospho-2-dehydro-3-deoxyheptonate aldolase OS=Fusarium oxysporum f. sp. lycopersici (strain 4287 / CBS 123668 / FGSC 9935 / NRRL 34936) OX=426428 GN=FOXG_03487 PE=3 SV=1	FOXG_03487	1	0.0215172	89.369	3	NHK(1)NQPK	0.60336	2
A0A0D2XHT9	198	K	Phospho-2-dehydro-3-deoxyheptonate aldolase OS=Fusarium oxysporum f. sp. lycopersici (strain 4287 / CBS 123668 / FGSC 9935 / NRRL 34936) OX=426428 GN=FOXG_03487 PE=3 SV=1	FOXG_03487	1	0.00317967	105.2	2	GGTK(1)GTNFDK	-0.19746	1
A0A0D2XHT9	184	K	Phospho-2-dehydro-3-deoxyheptonate aldolase OS=Fusarium oxysporum f. sp. lycopersici (strain 4287 / CBS 123668 / FGSC 9935 / NRRL 34936) OX=426428 GN=FOXG_03487 PE=3 SV=1	FOXG_03487	1	0.000512134	120.57	2	TK(1)GNEHCFVILR	-0.52395	3
A0A0D2XHT9	112	K	Phospho-2-dehydro-3-deoxyheptonate aldolase OS=Fusarium oxysporum f. sp. lycopersici (strain 4287 / CBS 123668 / FGSC 9935 / NRRL 34936) OX=426428 GN=FOXG_03487 PE=3 SV=1	FOXG_03487	1	1.19763e-07	136.04	3	TTVGWK(1)GLINDPDIDNSFK	-0.47545	1
A0A0D2XHV7	292	K	Zn(2)-C6 fungal-type domain-containing protein OS=Fusarium oxysporum f. sp. lycopersici (strain 4287 / CBS 123668 / FGSC 9935 / NRRL 34936) OX=426428 PE=4 SV=1	--	1	0.00011956	109.07	3	NLLMDALEAK(1)HQVLR	-0.13134	1
A0A0D2XI28	468	K	CENP-T_C domain-containing protein OS=Fusarium oxysporum f. sp. lycopersici (strain 4287 / CBS 123668 / FGSC 9935 / NRRL 34936) OX=426428 PE=4 SV=1	--	1	0.0317614	55.232	3	SSMFSLAQK(1)HLPR	-0.50484	1
A0A0D2XI59	208	K	Uncharacterized protein OS=Fusarium oxysporum f. sp. lycopersici (strain 4287 / CBS 123668 / FGSC 9935 / NRRL 34936) OX=426428 PE=3 SV=1	--	1	0.0234776	68.735	3	TFASK(1)TDK	-1.2871	1
A0A2H3TR13	867	K	Dolichyl-phosphate-mannose--protein mannosyltransferase OS=Fusarium oxysporum OX=5507 GN=FRV6_11367 PE=3 SV=1	FRV6_11367	1	0.0183351	67.334	3	ALEGK(1)VEFK	-2.2349	1
A0A2H3TR13	113	K	Dolichyl-phosphate-mannose--protein mannosyltransferase OS=Fusarium oxysporum OX=5507 GN=FRV6_11367 PE=3 SV=1	FRV6_11367	1	0.00562271	74.987	3	GK(1)FFMDVHPPLAK	-1.2979	1
A0A2H3TR13	491	K	Dolichyl-phosphate-mannose--protein mannosyltransferase OS=Fusarium oxysporum OX=5507 GN=FRV6_11367 PE=3 SV=1	FRV6_11367	1	0.00251713	140.83	2	K(1)TYGSVAK	-2.1533	4
A0A2H3TR13	576	K	Dolichyl-phosphate-mannose--protein mannosyltransferase OS=Fusarium oxysporum OX=5507 GN=FRV6_11367 PE=3 SV=1	FRV6_11367	1	0.00030929	111.39	3	NPGFFGK(1)FWELQK	-0.63042	1
F9FCE6	116	K	Inheritance of peroxisomes protein 1 OS=Fusarium oxysporum (strain Fo5176) OX=660025 GN=FOXB_04074 PE=3 SV=1	FOXB_04074	1	0.000357774	115.14	3	ILQFEK(1)TECPFK	0.54402	1
X0L5J9	418	K	Aconitate hydratase, mitochondrial OS=Fusarium oxysporum f. sp. vasinfectum 25433 OX=1089449 GN=FOTG_11040 PE=3 SV=1	FOTG_11040	1	6.21736e-13	179.5	2	AK(1)SAFTVTPGSEQIR	0.1047	1
X0L5J9	416	K	Aconitate hydratase, mitochondrial OS=Fusarium oxysporum f. sp. vasinfectum 25433 OX=1089449 GN=FOTG_11040 PE=3 SV=1	FOTG_11040	1	0.000643834	115.18	3	DALNHGIK(1)AK	0.07111	1
X0L5J9	598	K	Aconitate hydratase, mitochondrial OS=Fusarium oxysporum f. sp. vasinfectum 25433 OX=1089449 GN=FOTG_11040 PE=3 SV=1	FOTG_11040	1	1.69961e-07	147.64	3	GK(1)TTTDHISMAGPWLK	0.23047	5
X0L5J9	612	K	Aconitate hydratase, mitochondrial OS=Fusarium oxysporum f. sp. vasinfectum 25433 OX=1089449 GN=FOTG_11040 PE=3 SV=1	FOTG_11040	1	0.0252368	56.872	3	TTTDHISMAGPWLK(1)YR	0.14625	2
X0L5J9	640	K	Aconitate hydratase, mitochondrial OS=Fusarium oxysporum f. sp. vasinfectum 25433 OX=1089449 GN=FOTG_11040 PE=3 SV=1	FOTG_11040	1	7.73188e-40	244.36	2	IK(1)NVTTGEWGAVPAVAR	-2.4458	5
X0L5J9	730	K	Aconitate hydratase, mitochondrial OS=Fusarium oxysporum f. sp. vasinfectum 25433 OX=1089449 GN=FOTG_11040 PE=3 SV=1	FOTG_11040	1	2.77453e-24	200.6	3	IRPDDK(1)VDVLCTQLAVGK	-1.0686	2
X0L5J9	320	K	Aconitate hydratase, mitochondrial OS=Fusarium oxysporum f. sp. vasinfectum 25433 OX=1089449 GN=FOTG_11040 PE=3 SV=1	FOTG_11040	1	0.0202072	99.688	2	K(1)EIGDFAR	0.30726	1
X0L5J9	584	K	Aconitate hydratase, mitochondrial OS=Fusarium oxysporum f. sp. vasinfectum 25433 OX=1089449 GN=FOTG_11040 PE=3 SV=1	FOTG_11040	1	0.000129254	95.347	3	LQILTPFQPWDGK(1)DAK	-0.065702	1
A0A2H3SZA2	1185	K	Related to KRE5-killer toxin-resistance protein OS=Fusarium oxysporum OX=5507 GN=FRV6_05960 PE=3 SV=1	FRV6_05960	1	0.0292455	71.692	3	NTK(1)HTVK	0.21156	1
A0A2H3SZA2	142	K	Related to KRE5-killer toxin-resistance protein OS=Fusarium oxysporum OX=5507 GN=FRV6_05960 PE=3 SV=1	FRV6_05960	1	0.00297346	74.519	3	YCSETLDK(1)AVEGDLSAR	-0.18694	1
X0LJ42	19	K	Coatomer subunit alpha OS=Fusarium oxysporum f. sp. vasinfectum 25433 OX=1089449 GN=FOTG_11025 PE=4 SV=1	FOTG_11025	1	0.0146411	71.614	3	AK(1)GIAFHPK	0.34587	1
X0LJ42	1016	K	Coatomer subunit alpha OS=Fusarium oxysporum f. sp. vasinfectum 25433 OX=1089449 GN=FOTG_11025 PE=4 SV=1	FOTG_11025	1	8.27713e-06	148.18	3	ANK(1)LEAGIGIFK	-0.64039	3
X0LJ42	353	K	Coatomer subunit alpha OS=Fusarium oxysporum f. sp. vasinfectum 25433 OX=1089449 GN=FOTG_11025 PE=4 SV=1	FOTG_11025	1	0.00144912	115.78	2	HVK(1)SYDFQK	0.38313	3
X0LJ42	359	K	Coatomer subunit alpha OS=Fusarium oxysporum f. sp. vasinfectum 25433 OX=1089449 GN=FOTG_11025 PE=4 SV=1	FOTG_11025	1	6.01191e-09	158.64	3	SYDFQK(1)NIESPTLLSLK	0.38177	1
X0LJ42	1136	K	Coatomer subunit alpha OS=Fusarium oxysporum f. sp. vasinfectum 25433 OX=1089449 GN=FOTG_11025 PE=4 SV=1	FOTG_11025	1	0.00126963	82.651	3	IIANGGATK(1)IVENAK	-1.3114	1
X0LJ42	543	K	Coatomer subunit alpha OS=Fusarium oxysporum f. sp. vasinfectum 25433 OX=1089449 GN=FOTG_11025 PE=4 SV=1	FOTG_11025	1	2.20766e-12	155.86	3	IK(1)SATWDDAGVLLYSTLNHVK	-0.32629	1
X0LJ42	644	K	Coatomer subunit alpha OS=Fusarium oxysporum f. sp. vasinfectum 25433 OX=1089449 GN=FOTG_11025 PE=4 SV=1	FOTG_11025	1	0.00756481	67.43	3	K(1)GYPEIALQFVQDPTTR	-0.87793	1
X0LJ42	493	K	Coatomer subunit alpha OS=Fusarium oxysporum f. sp. vasinfectum 25433 OX=1089449 GN=FOTG_11025 PE=4 SV=1	FOTG_11025	1	6.3529e-06	158.4	3	K(1)STAELAVNGVK	0.0864	4
X0LJ42	1116	K	Coatomer subunit alpha OS=Fusarium oxysporum f. sp. vasinfectum 25433 OX=1089449 GN=FOTG_11025 PE=4 SV=1	FOTG_11025	1	2.38608e-30	243.11	2	NK(1)NYNSALSFANR	-1.5248	1
X0LJ42	584	K	Coatomer subunit alpha OS=Fusarium oxysporum f. sp. vasinfectum 25433 OX=1089449 GN=FOTG_11025 PE=4 SV=1	FOTG_11025	1	0.000179404	123.84	3	TLDQTVYLVK(1)VK	-0.10734	1
X0LJ42	1211	K	Coatomer subunit alpha OS=Fusarium oxysporum f. sp. vasinfectum 25433 OX=1089449 GN=FOTG_11025 PE=4 SV=1	FOTG_11025	1	2.90175e-12	174.95	4	VCEVCEIGK(1)HGSGLK	-0.36462	3
N4U109	166	K	26S proteasome regulatory subunit rpn12 OS=Fusarium oxysporum f. sp. cubense (strain race 1) OX=1229664 GN=FOC1_g10005928 PE=3 SV=1	FOC1_g10005928	1	8.65998e-08	114.72	4	AMK(1)SSEVPCDEYSVFSEILK	-0.4062	6
N4U109	183	K	26S proteasome regulatory subunit rpn12 OS=Fusarium oxysporum f. sp. cubense (strain race 1) OX=1229664 GN=FOC1_g10005928 PE=3 SV=1	FOC1_g10005928	1	8.05504e-16	174.02	3	SSEVPCDEYSVFSEILK(1)NQIR	-0.5268	2
N4U109	30	K	26S proteasome regulatory subunit rpn12 OS=Fusarium oxysporum f. sp. cubense (strain race 1) OX=1229664 GN=FOC1_g10005928 PE=3 SV=1	FOC1_g10005928	1	1.02465e-07	140.46	3	HSPSMSYTDANALLSK(1)AK	1.1299	1
N4U109	14	K	26S proteasome regulatory subunit rpn12 OS=Fusarium oxysporum f. sp. cubense (strain race 1) OX=1229664 GN=FOC1_g10005928 PE=3 SV=1	FOC1_g10005928	1	0.044488	41.087	3	NLAQIISQLK(1)HSPSMSYTDANALLSK	0.5524	1
A0A0D2XIN1	497	K	CTP synthase OS=Fusarium oxysporum f. sp. lycopersici (strain 4287 / CBS 123668 / FGSC 9935 / NRRL 34936) OX=426428 PE=3 SV=1	--	1	3.04118e-06	136.2	3	DHPFFVGLQAHPEYK(1)SK	-0.22928	2
A0A0D2XIN1	188	K	CTP synthase OS=Fusarium oxysporum f. sp. lycopersici (strain 4287 / CBS 123668 / FGSC 9935 / NRRL 34936) OX=426428 PE=3 SV=1	--	1	0.00107861	98.105	2	ELDVATITK(1)IAR	-1.1829	2
A0A0D2XIN1	318	K	CTP synthase OS=Fusarium oxysporum f. sp. lycopersici (strain 4287 / CBS 123668 / FGSC 9935 / NRRL 34936) OX=426428 PE=3 SV=1	--	1	0.000449985	110.93	3	K(1)FHEAWAHVVR	0.2318	2
A0A0J9UQ28	356	K	Uncharacterized protein OS=Fusarium oxysporum f. sp. lycopersici (strain 4287 / CBS 123668 / FGSC 9935 / NRRL 34936) OX=426428 GN=FOXG_03854 PE=4 SV=1	FOXG_03854	1	0.0140269	72.325	3	LLK(1)SNPHYR	-0.65616	1
A0A420RY35	385	K	Peroxisomal catalase OS=Fusarium oxysporum OX=5507 GN=BFJ68_g2224 PE=3 SV=1	BFJ68_g2224	1	0.00387999	165.9	2	ALWK(1)IICK	-0.40784	2
A0A420RY35	274	K	Peroxisomal catalase OS=Fusarium oxysporum OX=5507 GN=BFJ68_g2224 PE=3 SV=1	BFJ68_g2224	1	8.25248e-16	173.98	3	DAPIDVFDDTYTWPFEK(1)YPLR	0.53219	1
A0A420RY35	394	K	Peroxisomal catalase OS=Fusarium oxysporum OX=5507 GN=BFJ68_g2224 PE=3 SV=1	BFJ68_g2224	1	1.2062e-07	135.98	4	GK(1)EQFLHNILPTLSDIPDK	0.48848	2
F9FTT0	1199	K	Sterol 3-beta-glucosyltransferase OS=Fusarium oxysporum (strain Fo5176) OX=660025 GN=FOXB_09811 PE=3 SV=1	FOXB_09811	1	0.0029772	106.4	2	CILSK(1)GWSDR	-0.29988	1
F9FTT0	328	K	Sterol 3-beta-glucosyltransferase OS=Fusarium oxysporum (strain Fo5176) OX=660025 GN=FOXB_09811 PE=3 SV=1	FOXB_09811	1	0.00324395	104.82	2	FK(1)ADSAPSAK	-0.89591	1
A0A0D2XJP4	261	K	Lupus La protein OS=Fusarium oxysporum f. sp. lycopersici (strain 4287 / CBS 123668 / FGSC 9935 / NRRL 34936) OX=426428 GN=FOXG_04156 PE=4 SV=1	FOXG_04156	1	1.90327e-07	183.33	3	AYCDEK(1)NDLIR	-0.13348	3
A0A0D2XJP4	56	K	Lupus La protein OS=Fusarium oxysporum f. sp. lycopersici (strain 4287 / CBS 123668 / FGSC 9935 / NRRL 34936) OX=426428 GN=FOXG_04156 PE=4 SV=1	FOXG_04156	1	0.015904	97.965	2	EILK(1)TTAK	0.21803	2
A0A0D2XJP4	237	K	Lupus La protein OS=Fusarium oxysporum f. sp. lycopersici (strain 4287 / CBS 123668 / FGSC 9935 / NRRL 34936) OX=426428 GN=FOXG_04156 PE=4 SV=1	FOXG_04156	1	0.0356019	64.836	3	FIK(1)IDPK	-0.67806	1
A0A0D2XJP4	171	K	Lupus La protein OS=Fusarium oxysporum f. sp. lycopersici (strain 4287 / CBS 123668 / FGSC 9935 / NRRL 34936) OX=426428 GN=FOXG_04156 PE=4 SV=1	FOXG_04156	1	0.00835186	72.321	3	TPYQPMNASK(1)SK	-1.3752	2
A0A0D2XJP4	173	K	Lupus La protein OS=Fusarium oxysporum f. sp. lycopersici (strain 4287 / CBS 123668 / FGSC 9935 / NRRL 34936) OX=426428 GN=FOXG_04156 PE=4 SV=1	FOXG_04156	1	0.00285199	87.001	3	SK(1)VEAATVYVK	0.94715	1
A0A0D2XJP4	219	K	Lupus La protein OS=Fusarium oxysporum f. sp. lycopersici (strain 4287 / CBS 123668 / FGSC 9935 / NRRL 34936) OX=426428 GN=FOXG_04156 PE=4 SV=1	FOXG_04156	1	2.72033e-20	184.95	3	TNEGLFK(1)GSVFVTFADEDEANK	-0.060284	1
A0A0D2XJP7	367	K	3-phytase OS=Fusarium oxysporum f. sp. lycopersici (strain 4287 / CBS 123668 / FGSC 9935 / NRRL 34936) OX=426428 PE=3 SV=1	--	1	0.0266959	55.401	4	LPK(1)HHIVPAIR	-0.34251	1
A0A2H3HSG3	100	K	Rab-GAP TBC domain-containing protein OS=Fusarium oxysporum f. sp. radicis-cucumerinum OX=327505 GN=AU210_004972 PE=4 SV=1	AU210_004972	1	0.0347592	58.079	3	K(1)SELSSLITEVLR	-0.98238	1
A0A2H3HJH3	714	K	Eukaryotic translation initiation factor 5B OS=Fusarium oxysporum f. sp. radicis-cucumerinum OX=327505 GN=AU210_004974 PE=4 SV=1	AU210_004974	1	1.51791e-05	141.13	3	IVLCGTEGAIK(1)TNIR	0.72859	2
A0A0D2XJS3	89	K	Uncharacterized protein OS=Fusarium oxysporum f. sp. lycopersici (strain 4287 / CBS 123668 / FGSC 9935 / NRRL 34936) OX=426428 PE=3 SV=1	--	1	7.17316e-05	150.09	3	ELVSK(1)NSSQFR	0.34339	3
A0A0D2XJS3	121	K	Uncharacterized protein OS=Fusarium oxysporum f. sp. lycopersici (strain 4287 / CBS 123668 / FGSC 9935 / NRRL 34936) OX=426428 PE=3 SV=1	--	1	0.00715384	101.65	2	K(1)HEAGDIR	0.81012	2
A0A0D2XJS3	62	K	Uncharacterized protein OS=Fusarium oxysporum f. sp. lycopersici (strain 4287 / CBS 123668 / FGSC 9935 / NRRL 34936) OX=426428 PE=3 SV=1	--	1	0.000277757	132.44	2	QSVEAVTK(1)HR	0.31524	2
W9J7T2	13	K	Structural maintenance-chromosome 1 OS=Fusarium oxysporum NRRL 32931 OX=660029 GN=FOYG_00568 PE=4 SV=1	FOYG_00568	1	0.0136587	69.979	3	LELFNFK(1)SYK	-1.1595	1
X0IJN7	96	K	DNA polymerase OS=Fusarium oxysporum f. sp. conglutinans race 2 54008 OX=1089457 GN=FOPG_03355 PE=3 SV=1	FOPG_03355	1	0.0400008	51.218	3	IK(1)EQPEVGTDIVK	-3.1305	1
F9F941	56	K	Uncharacterized protein OS=Fusarium oxysporum (strain Fo5176) OX=660025 GN=FOXB_02916 PE=4 SV=1	FOXB_02916	1	0.00327584	113.63	3	TLIPTK(1)IHIK	-0.7026	1
N4U2K2	196	K	Transforming growth factor-beta receptor-associated protein 1 OS=Fusarium oxysporum f. sp. cubense (strain race 1) OX=1229664 GN=FOC1_g10006629 PE=4 SV=1	FOC1_g10006629	1	0.000333239	128.36	2	K(1)IDFSGSTLSVR	-0.20672	1
N4U8U0	27	K	Importin subunit beta-2 OS=Fusarium oxysporum f. sp. cubense (strain race 1) OX=1229664 GN=FOC1_g10005751 PE=4 SV=1	FOC1_g10005751	1	6.474e-05	140.39	2	DSLSGFDK(1)SAQK	-1.0343	1
A0A2H3HIE8	271	K	Uncharacterized protein OS=Fusarium oxysporum f. sp. radicis-cucumerinum OX=327505 GN=AU210_005142 PE=3 SV=1	AU210_005142	1	4.67246e-24	196.3	3	RIPPPPGK(1)TSLVEEFDQK	-1.0135	1
X0MJ98	547	K	Molecular chaperone HtpG OS=Fusarium oxysporum f. sp. vasinfectum 25433 OX=1089449 GN=FOTG_02113 PE=3 SV=1	FOTG_02113	1	0.00067096	152.28	2	ALK(1)NVLGDK	-0.16372	4
X0MJ98	72	K	Molecular chaperone HtpG OS=Fusarium oxysporum f. sp. vasinfectum 25433 OX=1089449 GN=FOTG_02113 PE=3 SV=1	FOTG_02113	1	0.00875102	112.11	2	ANK(1)TLTIR	0.25516	1
X0MJ98	476	K	Molecular chaperone HtpG OS=Fusarium oxysporum f. sp. vasinfectum 25433 OX=1089449 GN=FOTG_02113 PE=3 SV=1	FOTG_02113	1	0.000216345	130.44	3	AVSK(1)SPFLDALR	0.23952	2
X0MJ98	188	K	Molecular chaperone HtpG OS=Fusarium oxysporum f. sp. vasinfectum 25433 OX=1089449 GN=FOTG_02113 PE=3 SV=1	FOTG_02113	1	0.00208776	81.703	3	DEQTEYLNESK(1)IK	-0.5304	1
X0MJ98	85	K	Molecular chaperone HtpG OS=Fusarium oxysporum f. sp. vasinfectum 25433 OX=1089449 GN=FOTG_02113 PE=3 SV=1	FOTG_02113	1	1.09726e-79	294.93	2	DTGIGMTK(1)ADLVNNLGTIAR	4.408	8
X0MJ98	379	K	Molecular chaperone HtpG OS=Fusarium oxysporum f. sp. vasinfectum 25433 OX=1089449 GN=FOTG_02113 PE=3 SV=1	FOTG_02113	1	0.00491655	80.763	3	ETLQQNK(1)IMK	0.66333	1
X0MJ98	441	K	Molecular chaperone HtpG OS=Fusarium oxysporum f. sp. vasinfectum 25433 OX=1089449 GN=FOTG_02113 PE=3 SV=1	FOTG_02113	1	1.76326e-12	163.85	3	FNSTK(1)SGDELTSLSDYVTR	-0.086265	3
X0MJ98	69	K	Molecular chaperone HtpG OS=Fusarium oxysporum f. sp. vasinfectum 25433 OX=1089449 GN=FOTG_02113 PE=3 SV=1	FOTG_02113	1	0.00397991	100.48	2	IDIIPDK(1)ANK	-1.9087	2
X0MJ98	248	K	Molecular chaperone HtpG OS=Fusarium oxysporum f. sp. vasinfectum 25433 OX=1089449 GN=FOTG_02113 PE=3 SV=1	FOTG_02113	0.99698	1.5447e-16	182.7	4	IEEVDDDEEEKK(0.003)PK(0.997)TK	-1.1848	1
X0MJ98	256	K	Molecular chaperone HtpG OS=Fusarium oxysporum f. sp. vasinfectum 25433 OX=1089449 GN=FOTG_02113 PE=3 SV=1	FOTG_02113	0.954843	3.48112e-05	139.65	3	IK(0.045)ETK(0.955)IEEEELNK	-1.267	1
X0MJ98	195	K	Molecular chaperone HtpG OS=Fusarium oxysporum f. sp. vasinfectum 25433 OX=1089449 GN=FOTG_02113 PE=3 SV=1	FOTG_02113	1	1.77011e-11	165.8	5	K(1)HSEFISYPIYLHVEK	-0.031898	5
X0MJ98	234	K	Molecular chaperone HtpG OS=Fusarium oxysporum f. sp. vasinfectum 25433 OX=1089449 GN=FOTG_02113 PE=3 SV=1	FOTG_02113	0.884398	0.000132507	92.977	5	K(0.116)PK(0.884)IEEVDDDEEEKKPK	-0.11096	1
X0MJ98	391	K	Molecular chaperone HtpG OS=Fusarium oxysporum f. sp. vasinfectum 25433 OX=1089449 GN=FOTG_02113 PE=3 SV=1	FOTG_02113	1	3.07906e-54	256.07	3	K(1)SLELFQEIAEDKEQFDK	0.12043	11
X0MJ98	603	K	Molecular chaperone HtpG OS=Fusarium oxysporum f. sp. vasinfectum 25433 OX=1089449 GN=FOTG_02113 PE=3 SV=1	FOTG_02113	1	0.0158842	91.584	3	K(1)TFEISPK	0.25427	4
X0MJ98	610	K	Molecular chaperone HtpG OS=Fusarium oxysporum f. sp. vasinfectum 25433 OX=1089449 GN=FOTG_02113 PE=3 SV=1	FOTG_02113	1	3.02056e-06	142.45	3	TFEISPK(1)SPIVQELK	-0.91367	1
X0MJ98	286	K	Molecular chaperone HtpG OS=Fusarium oxysporum f. sp. vasinfectum 25433 OX=1089449 GN=FOTG_02113 PE=3 SV=1	FOTG_02113	1	2.04895e-102	290.41	4	NPQDISQEEYASFYK(1)SLSNDWEDHLAVK	-1.1679	2
X0MJ98	47	K	Molecular chaperone HtpG OS=Fusarium oxysporum f. sp. vasinfectum 25433 OX=1089449 GN=FOTG_02113 PE=3 SV=1	FOTG_02113	1	2.68442e-05	139.89	2	YK(1)ALSDPSQLDSGK	-2.4692	1
A0A0D2XK87	262	K	AAA domain-containing protein OS=Fusarium oxysporum f. sp. lycopersici (strain 4287 / CBS 123668 / FGSC 9935 / NRRL 34936) OX=426428 PE=3 SV=1	--	1	1.22218e-10	133.09	3	DDLSGADIK(1)AICSEAGLLALR	-0.40671	1
A0A0D2XK87	216	K	AAA domain-containing protein OS=Fusarium oxysporum f. sp. lycopersici (strain 4287 / CBS 123668 / FGSC 9935 / NRRL 34936) OX=426428 PE=3 SV=1	--	1	0.0232083	62.891	3	K(1)ILFENPDQNTK	0.46181	1
A0A5C6TF76	217	K	Sugar phosphate phosphatase OS=Fusarium oxysporum f. sp. cubense OX=61366 GN=FocTR4_00004010 PE=3 SV=1	FocTR4_00004010	1	0.00291961	79.614	3	AAEK(1)NILVNDLPK	-2.9774	1
A0A5C6TF76	41	K	Sugar phosphate phosphatase OS=Fusarium oxysporum f. sp. cubense OX=61366 GN=FocTR4_00004010 PE=3 SV=1	FocTR4_00004010	1	0.000104469	145.46	2	AVTK(1)TSDPEK	0.94002	2
A0A5C6TF76	427	K	Sugar phosphate phosphatase OS=Fusarium oxysporum f. sp. cubense OX=61366 GN=FocTR4_00004010 PE=3 SV=1	FocTR4_00004010	1	2.21354e-12	168.78	2	TCK(1)ADVVVGLPEGK	-0.10125	5
A0A5C6TF76	11	K	Sugar phosphate phosphatase OS=Fusarium oxysporum f. sp. cubense OX=61366 GN=FocTR4_00004010 PE=3 SV=1	FocTR4_00004010	1	8.11341e-07	127.32	3	TPQYK(1)TSDPTSFASESVK	3.9343	1
X0MJ10	93	K	Oxidoreductase OS=Fusarium oxysporum f. sp. vasinfectum 25433 OX=1089449 GN=FOTG_02031 PE=4 SV=1	FOTG_02031	1	2.87248e-80	270.23	3	AALEAGK(1)HVLTEK	0.085315	2
X0MJ10	55	K	Oxidoreductase OS=Fusarium oxysporum f. sp. vasinfectum 25433 OX=1089449 GN=FOTG_02031 PE=4 SV=1	FOTG_02031	1	3.04839e-09	151.45	3	EGNSAPADYPDIK(1)HYTDYK	-0.0054798	1
X0MJ10	165	K	Oxidoreductase OS=Fusarium oxysporum f. sp. vasinfectum 25433 OX=1089449 GN=FOTG_02031 PE=4 SV=1	FOTG_02031	1	0.0188445	80.239	2	LVPSK(1)NWK	-0.6485	2
A0A0D2XKH4	89	K	MHD domain-containing protein OS=Fusarium oxysporum f. sp. lycopersici (strain 4287 / CBS 123668 / FGSC 9935 / NRRL 34936) OX=426428 PE=3 SV=1	--	1	0.00094687	104.52	3	LIQLGK(1)GYFGK	-0.63377	1
A0A420QKD6	98	K	Aldo_ket_red domain-containing protein OS=Fusarium oxysporum OX=5507 GN=BFJ68_g10719 PE=4 SV=1	BFJ68_g10719	1	0.00359022	88.496	4	K(1)HIFHAVDK	0.77333	1
A0A0D2XLR8	2109	K	Vacuolar protein sorting-associated protein OS=Fusarium oxysporum f. sp. lycopersici (strain 4287 / CBS 123668 / FGSC 9935 / NRRL 34936) OX=426428 GN=FOXG_04892 PE=3 SV=1	FOXG_04892	1	0.0256018	62.303	3	AK(1)SFLQQAK	-0.58141	1
W9I9S0	457	K	G-patch domain-containing protein OS=Fusarium oxysporum NRRL 32931 OX=660029 GN=FOYG_07659 PE=3 SV=1	FOYG_07659	1	2.8299e-13	125.51	3	SVGK(1)WDSSAAVNTDDIYR	-2.5108	1
X0L1D3	65	K	Lactamase_B domain-containing protein OS=Fusarium oxysporum f. sp. vasinfectum 25433 OX=1089449 GN=FOTG_12350 PE=4 SV=1	FOTG_12350	1	0.024452	103.56	2	HK(1)NEWTK	0.4203	1
X0L1D3	119	K	Lactamase_B domain-containing protein OS=Fusarium oxysporum f. sp. vasinfectum 25433 OX=1089449 GN=FOTG_12350 PE=4 SV=1	FOTG_12350	1	0.0169509	96.331	2	IK(1)SEGGLK	-1.524	1
X0L1D3	35	K	Lactamase_B domain-containing protein OS=Fusarium oxysporum f. sp. vasinfectum 25433 OX=1089449 GN=FOTG_12350 PE=4 SV=1	FOTG_12350	1	0.0017155	85.909	3	STLK(1)TCHICDDPR	0.6782	1
A0A0D2XLZ7	259	K	Calcium uniporter protein OS=Fusarium oxysporum f. sp. lycopersici (strain 4287 / CBS 123668 / FGSC 9935 / NRRL 34936) OX=426428 PE=3 SV=1	--	1	9.76184e-05	137.59	3	VK(1)NECDALAHK	-0.066539	1
F9FSX7	132	K	Uncharacterized protein OS=Fusarium oxysporum (strain Fo5176) OX=660025 GN=FOXB_09508 PE=3 SV=1	FOXB_09508	0.852277	0.0169172	67.153	3	GPK(0.852)SK(0.148)PPLPK	1.0622	1
A0A0D2XME1	169	K	Acyl-CoA dehydrogenase OS=Fusarium oxysporum f. sp. lycopersici (strain 4287 / CBS 123668 / FGSC 9935 / NRRL 34936) OX=426428 GN=FOXG_05118 PE=3 SV=1	FOXG_05118	1	3.74693e-06	106.36	4	IGPGK(1)HLHGVDLMGGAVK	-0.49339	1
A0A0D2XME1	272	K	Acyl-CoA dehydrogenase OS=Fusarium oxysporum f. sp. lycopersici (strain 4287 / CBS 123668 / FGSC 9935 / NRRL 34936) OX=426428 GN=FOXG_05118 PE=3 SV=1	FOXG_05118	1	0.00187656	90.444	3	TPDGK(1)HYIINGTK	0.77101	1
A0A0D2XMF6	385	K	Uncharacterized protein OS=Fusarium oxysporum f. sp. lycopersici (strain 4287 / CBS 123668 / FGSC 9935 / NRRL 34936) OX=426428 PE=4 SV=1	--	1	0.0320344	44.341	4	K(1)VTHHEPWHVQPDLWWDFGR	-2.9367	1
A0A0D2XMF6	217	K	Uncharacterized protein OS=Fusarium oxysporum f. sp. lycopersici (strain 4287 / CBS 123668 / FGSC 9935 / NRRL 34936) OX=426428 PE=4 SV=1	--	1	0.020036	66.498	3	NGYPYDK(1)HLQR	-0.012132	1
X0I8H6	14	K	dCMP deaminase OS=Fusarium oxysporum f. sp. conglutinans race 2 54008 OX=1089457 GN=FOPG_02987 PE=3 SV=1	FOPG_02987	1	0.000265811	102.28	4	K(1)TVAQYLVEHHGFK	-0.83687	1
N4U8E7	315	K	Nitrile-specifier protein 5 OS=Fusarium oxysporum f. sp. cubense (strain race 1) OX=1229664 GN=FOC1_g10010990 PE=4 SV=1	FOC1_g10010990	1	0.00622645	90.913	2	GGSAICVSK(1)TR	-0.45765	1
A0A0D2XMH5	186	K	Uncharacterized protein OS=Fusarium oxysporum f. sp. lycopersici (strain 4287 / CBS 123668 / FGSC 9935 / NRRL 34936) OX=426428 PE=4 SV=1	--	1	0.000866437	85.974	3	AFK(1)VEEIFDEDRPVFQR	-0.31566	1
A0A420RZX3	1273	K	Uncharacterized protein C11D3.15 OS=Fusarium oxysporum OX=5507 GN=BFJ68_g1813 PE=3 SV=1	BFJ68_g1813	1	0.00422638	78.903	3	INMGAK(1)NTAAMK	-0.30009	1
A0A420RZX3	193	K	Uncharacterized protein C11D3.15 OS=Fusarium oxysporum OX=5507 GN=BFJ68_g1813 PE=3 SV=1	BFJ68_g1813	1	0.00858889	80.69	2	SK(1)LQSVYDQGIR	-0.94931	1
N4U0T1	355	K	Putative inactive serine/threonine-protein kinase scy1 OS=Fusarium oxysporum f. sp. cubense (strain race 1) OX=1229664 GN=FOC1_g10012639 PE=4 SV=1	FOC1_g10012639	1	0.0016586	83.729	3	EQTLK(1)SVLVIITK	-0.57704	1
N4U0T1	109	K	Putative inactive serine/threonine-protein kinase scy1 OS=Fusarium oxysporum f. sp. cubense (strain race 1) OX=1229664 GN=FOC1_g10012639 PE=4 SV=1	FOC1_g10012639	1	0.00615827	109.42	2	K(1)SLSPETIK	-0.6788	1
N4U0T1	398	K	Putative inactive serine/threonine-protein kinase scy1 OS=Fusarium oxysporum f. sp. cubense (strain race 1) OX=1229664 GN=FOC1_g10012639 PE=4 SV=1	FOC1_g10012639	1	0.00118369	111.63	2	TNTTICLGK(1)IAK	1.6129	2
A0A0D2XMT2	119	K	Mediator of RNA polymerase II transcription subunit 1 OS=Fusarium oxysporum f. sp. lycopersici (strain 4287 / CBS 123668 / FGSC 9935 / NRRL 34936) OX=426428 PE=3 SV=1	--	1	0.0254662	66.504	3	LHK(1)WDVAR	-1.0673	1
A0A0D2XMZ8	1385	K	Uncharacterized protein OS=Fusarium oxysporum f. sp. lycopersici (strain 4287 / CBS 123668 / FGSC 9935 / NRRL 34936) OX=426428 GN=FOXG_05327 PE=4 SV=1	FOXG_05327	1	0.0169756	64.121	3	HK(1)SGLSGWFPK	0.20239	1
N4TIW3	316	K	Oxysterol-binding protein like protein 3 OS=Fusarium oxysporum f. sp. cubense (strain race 1) OX=1229664 GN=FOC1_g10012768 PE=3 SV=1	FOC1_g10012768	1	1.33469e-05	138.42	3	GLETLDLPK(1)NDHLK	-0.26305	2
N4TIW3	32	K	Oxysterol-binding protein like protein 3 OS=Fusarium oxysporum f. sp. cubense (strain race 1) OX=1229664 GN=FOC1_g10012768 PE=3 SV=1	FOC1_g10012768	1	0.00282049	123.63	2	K(1)SINFGIVK	-1.357	1
A0A0D2XN17	132	K	Uncharacterized protein OS=Fusarium oxysporum f. sp. lycopersici (strain 4287 / CBS 123668 / FGSC 9935 / NRRL 34936) OX=426428 PE=4 SV=1	--	1	9.81885e-06	179.8	2	GMASK(1)TTSK	-0.35936	6
A0A0D2XN17	357	K	Uncharacterized protein OS=Fusarium oxysporum f. sp. lycopersici (strain 4287 / CBS 123668 / FGSC 9935 / NRRL 34936) OX=426428 PE=4 SV=1	--	1	6.19304e-09	180.2	3	GTASAAK(1)SLFEK	-0.14456	2
A0A0D2XN17	366	K	Uncharacterized protein OS=Fusarium oxysporum f. sp. lycopersici (strain 4287 / CBS 123668 / FGSC 9935 / NRRL 34936) OX=426428 PE=4 SV=1	--	1	0.000669129	93.478	3	IANK(1)STAPAASPFK	-0.92849	2
A0A0D2XN98	111	K	Aldo_ket_red domain-containing protein OS=Fusarium oxysporum f. sp. lycopersici (strain 4287 / CBS 123668 / FGSC 9935 / NRRL 34936) OX=426428 PE=3 SV=1	--	1	0.00152107	93.011	3	K(1)HIVEGINGALK	-1.6501	2
A0A0D2XN98	106	K	Aldo_ket_red domain-containing protein OS=Fusarium oxysporum f. sp. lycopersici (strain 4287 / CBS 123668 / FGSC 9935 / NRRL 34936) OX=426428 PE=3 SV=1	--	1	6.99595e-09	143.83	3	LYWGGAFGDNPVNNK(1)GLSR	0.18836	1
A0A0D2XN98	189	K	Aldo_ket_red domain-containing protein OS=Fusarium oxysporum f. sp. lycopersici (strain 4287 / CBS 123668 / FGSC 9935 / NRRL 34936) OX=426428 PE=3 SV=1	--	1	0.000270655	119.39	2	VK(1)VEQEYAHLYR	-0.54603	2
A0A0D2XNC6	1307	K	Uncharacterized protein OS=Fusarium oxysporum f. sp. lycopersici (strain 4287 / CBS 123668 / FGSC 9935 / NRRL 34936) OX=426428 PE=3 SV=1	--	1	0.00280244	87.298	4	ILHQHVEK(1)NR	-0.81125	1
A0A0D2XNC6	1295	K	Uncharacterized protein OS=Fusarium oxysporum f. sp. lycopersici (strain 4287 / CBS 123668 / FGSC 9935 / NRRL 34936) OX=426428 PE=3 SV=1	--	1	0.000902977	109.24	3	LIDIMK(1)HEDK	1.9989	1
A0A0D2XNC6	897	K	Uncharacterized protein OS=Fusarium oxysporum f. sp. lycopersici (strain 4287 / CBS 123668 / FGSC 9935 / NRRL 34936) OX=426428 PE=3 SV=1	--	1	0.0139071	87.568	2	TYK(1)TSSFEK	-0.63925	1
A0A0D2XNC6	71	K	Uncharacterized protein OS=Fusarium oxysporum f. sp. lycopersici (strain 4287 / CBS 123668 / FGSC 9935 / NRRL 34936) OX=426428 PE=3 SV=1	--	1	0.00396097	92.439	3	VATLPAK(1)NK	0.47064	2
A0A0D2XNC6	922	K	Uncharacterized protein OS=Fusarium oxysporum f. sp. lycopersici (strain 4287 / CBS 123668 / FGSC 9935 / NRRL 34936) OX=426428 PE=3 SV=1	--	1	2.13488e-16	191.78	3	WEEGASIAEK(1)HECLR	-1.0622	1
A0A0D2XNJ9	349	K	Trehalase OS=Fusarium oxysporum f. sp. lycopersici (strain 4287 / CBS 123668 / FGSC 9935 / NRRL 34936) OX=426428 PE=3 SV=1	--	1	0.0113398	94.692	2	IK(1)HEPDAK	0.717	2
A0A0D2XNJ9	528	K	Trehalase OS=Fusarium oxysporum f. sp. lycopersici (strain 4287 / CBS 123668 / FGSC 9935 / NRRL 34936) OX=426428 PE=3 SV=1	--	1	0.000867157	106.01	3	LTVDK(1)LMWDEK	-0.073153	1
A0A0D2XNP6	142	K	Uncharacterized protein OS=Fusarium oxysporum f. sp. lycopersici (strain 4287 / CBS 123668 / FGSC 9935 / NRRL 34936) OX=426428 PE=3 SV=1	--	1	0.036719	56.258	2	K(1)TSILMDPGGK	-2.1264	1
A0A0D2XNX2	18	K	Uncharacterized protein OS=Fusarium oxysporum f. sp. lycopersici (strain 4287 / CBS 123668 / FGSC 9935 / NRRL 34936) OX=426428 PE=4 SV=1	--	1	0.000453654	111.12	3	ANHILDLLSLK(1)GK	-0.59346	1
A0A0D2XNX2	20	K	Uncharacterized protein OS=Fusarium oxysporum f. sp. lycopersici (strain 4287 / CBS 123668 / FGSC 9935 / NRRL 34936) OX=426428 PE=4 SV=1	--	1	0.000238072	125.97	2	GK(1)VVVVTGASGPR	0.085145	2
A0A0D2XNX2	61	K	Uncharacterized protein OS=Fusarium oxysporum f. sp. lycopersici (strain 4287 / CBS 123668 / FGSC 9935 / NRRL 34936) OX=426428 PE=4 SV=1	--	1	2.87175e-07	165.7	2	EGAEK(1)NVEELTK	0.34197	3
A0A0D2XNX2	73	K	Uncharacterized protein OS=Fusarium oxysporum f. sp. lycopersici (strain 4287 / CBS 123668 / FGSC 9935 / NRRL 34936) OX=426428 PE=4 SV=1	--	1	0.0200927	112.17	3	EYGVK(1)AK	-0.1608	2
A0A0D2XNX2	7	K	Uncharacterized protein OS=Fusarium oxysporum f. sp. lycopersici (strain 4287 / CBS 123668 / FGSC 9935 / NRRL 34936) OX=426428 PE=4 SV=1	--	1	2.51143e-41	230.29	4	VQQIPK(1)ANHILDLLSLK	2.4151	5
A0A0D2XNZ1	13	K	Uncharacterized protein OS=Fusarium oxysporum f. sp. lycopersici (strain 4287 / CBS 123668 / FGSC 9935 / NRRL 34936) OX=426428 PE=4 SV=1	--	1	0.00382573	76.588	3	NYNWHQVK(1)PGVWQR	-1.108	1
X0HBK3	170	K	ANTH domain-containing protein OS=Fusarium oxysporum f. sp. conglutinans race 2 54008 OX=1089457 GN=FOPG_11272 PE=4 SV=1	FOPG_11272	1	0.0169391	65.933	3	LK(1)HAPVNLGR	-0.11204	1
X0GY70	65	K	Nudix hydrolase domain-containing protein OS=Fusarium oxysporum f. sp. conglutinans race 2 54008 OX=1089457 GN=FOPG_15629 PE=4 SV=1	FOPG_15629	1	0.0139613	66.595	3	ETLEETGLK(1)VK	-0.37958	1
A0A420PU06	409	K	Uncharacterized protein OS=Fusarium oxysporum OX=5507 GN=BFJ68_g14548 PE=3 SV=1	BFJ68_g14548	1	1.36865e-38	210.74	4	APPVTFVTTSPEFLTFGHGK(1)HACPGR	-0.2082	1
A0A420PU06	189	K	Uncharacterized protein OS=Fusarium oxysporum OX=5507 GN=BFJ68_g14548 PE=3 SV=1	BFJ68_g14548	1	7.62164e-08	146.76	3	ILQPITGTLFGQIVK(1)TK	-0.53796	1
A0A420PU06	331	K	Uncharacterized protein OS=Fusarium oxysporum OX=5507 GN=BFJ68_g14548 PE=3 SV=1	BFJ68_g14548	1	0.0343993	66.299	3	K(1)VMIDDFK	-0.15884	1
A0A2H3HSE5	176	K	Isochorismatase domain-containing protein OS=Fusarium oxysporum f. sp. radicis-cucumerinum OX=327505 GN=AU210_002358 PE=3 SV=1	AU210_002358	1	0.0141979	66.262	3	PVMPDK(1)WEECK	-1.2305	1
A0A2H3HKY1	366	K	Mitochondrial import inner membrane translocase subunit TIM50 OS=Fusarium oxysporum f. sp. radicis-cucumerinum OX=327505 GN=AU210_002371 PE=3 SV=1	AU210_002371	1	0.0254217	58.32	3	SFDGK(1)HIPTEFAR	0.49503	1
A0A2H3HKY1	314	K	Mitochondrial import inner membrane translocase subunit TIM50 OS=Fusarium oxysporum f. sp. radicis-cucumerinum OX=327505 GN=AU210_002371 PE=3 SV=1	AU210_002371	1	0.000150606	125.24	3	VIIIDSNPK(1)HVR	-0.33044	2
A0A2H3HKY1	361	K	Mitochondrial import inner membrane translocase subunit TIM50 OS=Fusarium oxysporum f. sp. radicis-cucumerinum OX=327505 GN=AU210_002371 PE=3 SV=1	AU210_002371	1	0.0385274	57.859	3	VLK(1)SFDGK	-0.68228	1
A0A0D2XPN4	1026	K	HDAC_interact domain-containing protein OS=Fusarium oxysporum f. sp. lycopersici (strain 4287 / CBS 123668 / FGSC 9935 / NRRL 34936) OX=426428 PE=4 SV=1	--	1	0.00100498	143.86	2	HYYLK(1)TGWK	-0.29885	3
A0A0D2XPN4	572	K	HDAC_interact domain-containing protein OS=Fusarium oxysporum f. sp. lycopersici (strain 4287 / CBS 123668 / FGSC 9935 / NRRL 34936) OX=426428 PE=4 SV=1	--	1	0.00111648	110.39	3	K(1)NQFEEGLHR	-0.16758	2
A0A0D2XPN4	1039	K	HDAC_interact domain-containing protein OS=Fusarium oxysporum f. sp. lycopersici (strain 4287 / CBS 123668 / FGSC 9935 / NRRL 34936) OX=426428 PE=4 SV=1	--	1	1.21534e-13	190.1	3	VYTIQDLLK(1)TLCR	-0.47643	1
A0A2H3HXZ1	287	K	Non-specific serine/threonine protein kinase OS=Fusarium oxysporum f. sp. radicis-cucumerinum OX=327505 GN=AU210_002490 PE=4 SV=1	AU210_002490	1	4.16552e-09	148.44	3	GLVDYPAWLSSECK(1)HLLSR	-1.2262	1
A0A2H3HXZ1	194	K	Non-specific serine/threonine protein kinase OS=Fusarium oxysporum f. sp. radicis-cucumerinum OX=327505 GN=AU210_002490 PE=4 SV=1	AU210_002490	1	0.00175548	85.457	3	IENILISK(1)TGDIK	0.17532	1
X0IAH4	93	K	SSD domain-containing protein OS=Fusarium oxysporum f. sp. conglutinans race 2 54008 OX=1089457 GN=FOPG_02549 PE=3 SV=1	FOPG_02549	1	5.34557e-08	126.25	4	ALK(1)SELGTPSTLIGSCPACK	-0.66628	2
X0IAH4	42	K	SSD domain-containing protein OS=Fusarium oxysporum f. sp. conglutinans race 2 54008 OX=1089457 GN=FOPG_02549 PE=3 SV=1	FOPG_02549	1	0.0034051	83.397	3	GHCGK(1)QSFFGK	-0.84055	2
X0IAH4	1014	K	SSD domain-containing protein OS=Fusarium oxysporum f. sp. conglutinans race 2 54008 OX=1089457 GN=FOPG_02549 PE=3 SV=1	FOPG_02549	1	0.0128786	70.942	4	GNHVK(1)STHFR	-0.25518	2
X0IAH4	443	K	SSD domain-containing protein OS=Fusarium oxysporum f. sp. conglutinans race 2 54008 OX=1089457 GN=FOPG_02549 PE=3 SV=1	FOPG_02549	1	0.0241979	81.338	2	K(1)IESPVYGK	-0.95692	1
N4UE67	1376	K	Exocyst complex component SEC3 OS=Fusarium oxysporum f. sp. cubense (strain race 1) OX=1229664 GN=FOC1_g10012019 PE=3 SV=1	FOC1_g10012019	1	0.000188159	98.062	3	VEK(1)HFGDADEPGLSR	-0.52484	2
A0A0D2XPW9	120	K	Uncharacterized protein OS=Fusarium oxysporum f. sp. lycopersici (strain 4287 / CBS 123668 / FGSC 9935 / NRRL 34936) OX=426428 PE=4 SV=1	--	1	0.000323253	88.133	3	VVQK(1)NLVYITGLAPTVR	0.5632	1
A0A0D2XPW9	215	K	Uncharacterized protein OS=Fusarium oxysporum f. sp. lycopersici (strain 4287 / CBS 123668 / FGSC 9935 / NRRL 34936) OX=426428 PE=4 SV=1	--	1	0.00230212	110.39	2	YCSAWLK(1)NEK	-0.21141	1
W9PXG0	68	K	Negative cofactor 2 complex subunit beta OS=Fusarium oxysporum f. sp. pisi HDV247 OX=1080344 GN=FOVG_04258 PE=4 SV=1	FOVG_04258	1	0.00125719	128.28	2	K(1)TIACDHITK	0.30847	3
A0A0D2XQ38	461	K	ThiF domain-containing protein OS=Fusarium oxysporum f. sp. lycopersici (strain 4287 / CBS 123668 / FGSC 9935 / NRRL 34936) OX=426428 PE=4 SV=1	--	1	0.0128264	62.658	3	GGK(1)SLEDVYDAETLAR	0.4384	1
A0A0D2XQ38	407	K	ThiF domain-containing protein OS=Fusarium oxysporum f. sp. lycopersici (strain 4287 / CBS 123668 / FGSC 9935 / NRRL 34936) OX=426428 PE=4 SV=1	--	1	0.00184559	80.96	3	SAITGIPTK(1)LVLIR	-0.27946	1
A0A0D2XQ38	220	K	ThiF domain-containing protein OS=Fusarium oxysporum f. sp. lycopersici (strain 4287 / CBS 123668 / FGSC 9935 / NRRL 34936) OX=426428 PE=4 SV=1	--	1	0.000855504	80.303	4	VSLLEYCYK(1)NNLPVISAMGAGCK	-0.51158	2
A0A0D2XQ51	184	K	PX domain-containing protein YPT35 OS=Fusarium oxysporum f. sp. lycopersici (strain 4287 / CBS 123668 / FGSC 9935 / NRRL 34936) OX=426428 PE=3 SV=1	--	1	0.00257753	72.227	4	LVQTFPGFEAAVPALPPK(1)SVISK	-0.3045	2
A0A0D2XQ55	57	K	Uncharacterized protein OS=Fusarium oxysporum f. sp. lycopersici (strain 4287 / CBS 123668 / FGSC 9935 / NRRL 34936) OX=426428 GN=FOXG_06096 PE=4 SV=1	FOXG_06096	0.999999	2.15965e-05	142.85	3	KPLVLGK(1)TDTIK	0.03437	4
X0NHP3	252	K	Hydrolase_4 domain-containing protein OS=Fusarium oxysporum f. sp. vasinfectum 25433 OX=1089449 GN=FOTG_03711 PE=4 SV=1	FOTG_03711	1	0.0121036	75.695	3	K(1)TNPELYTTK	-0.56586	1
W9PW33	684	K	Non-specific serine/threonine protein kinase OS=Fusarium oxysporum f. sp. pisi HDV247 OX=1080344 GN=FOVG_04432 PE=3 SV=1	FOVG_04432	1	0.00477268	74.816	3	DIK(1)SDNILLSLEGK	0.14455	1
W9PW33	568	K	Non-specific serine/threonine protein kinase OS=Fusarium oxysporum f. sp. pisi HDV247 OX=1080344 GN=FOVG_04432 PE=3 SV=1	FOVG_04432	1	7.83627e-06	97.271	3	GFNK(1)IGQGASGGVFTGHER	-1.1424	1
A0A4Q2VMB6	53	K	Protein kinase domain-containing protein OS=Fusarium oxysporum f. sp. narcissi OX=451672 GN=BFJ63_vAg9571 PE=4 SV=1	BFJ63_vAg9571	1	0.0253375	62.081	3	K(1)SLDSHGSSLGR	0.074038	1
X0CIX8	269	K	SurE domain-containing protein OS=Fusarium oxysporum f. sp. raphani 54005 OX=1089458 GN=FOQG_04481 PE=4 SV=1	FOQG_04481	1	0.0317828	68.915	3	HFK(1)WAPK	0.26191	1
N4UYN3	969	K	Exocyst complex component SEC5 OS=Fusarium oxysporum f. sp. cubense (strain race 1) OX=1229664 GN=FOC1_g10011191 PE=3 SV=1	FOC1_g10011191	1	0.00110678	118.28	2	EASK(1)NEFACFK	-1.5328	1
N4UYN3	96	K	Exocyst complex component SEC5 OS=Fusarium oxysporum f. sp. cubense (strain race 1) OX=1229664 GN=FOC1_g10011191 PE=3 SV=1	FOC1_g10011191	1	0.00779911	65.374	4	TLK(1)HLGLPLQDDHR	-0.85304	1
A0A0D2XQQ0	505	K	Zn(2)-C6 fungal-type domain-containing protein OS=Fusarium oxysporum f. sp. lycopersici (strain 4287 / CBS 123668 / FGSC 9935 / NRRL 34936) OX=426428 PE=4 SV=1	--	1	0.00164982	92.295	3	AWDAIEK(1)NHDLR	-0.11596	1
W9Q6N1	378	K	COP9 signalosome complex subunit 6 OS=Fusarium oxysporum f. sp. pisi HDV247 OX=1080344 GN=FOVG_04553 PE=3 SV=1	FOVG_04553	1	0.041597	59.426	3	K(1)FHVVENAK	0.57802	1
A0A0D2XQS4	704	K	CULLIN_2 domain-containing protein OS=Fusarium oxysporum f. sp. lycopersici (strain 4287 / CBS 123668 / FGSC 9935 / NRRL 34936) OX=426428 PE=3 SV=1	--	1	0.00680829	80.688	3	FVPK(1)VGDIK	-0.7086	1
A0A0D2XQS4	304	K	CULLIN_2 domain-containing protein OS=Fusarium oxysporum f. sp. lycopersici (strain 4287 / CBS 123668 / FGSC 9935 / NRRL 34936) OX=426428 PE=3 SV=1	--	1	0.00311311	122.19	2	K(1)AGLAAVQK	-0.20195	1
A0A0D2XQS4	247	K	CULLIN_2 domain-containing protein OS=Fusarium oxysporum f. sp. lycopersici (strain 4287 / CBS 123668 / FGSC 9935 / NRRL 34936) OX=426428 PE=3 SV=1	--	1	4.27919e-07	143.83	3	K(1)TCNQALIADHSSLLR	0.29	1
A0A0D2XQS4	635	K	CULLIN_2 domain-containing protein OS=Fusarium oxysporum f. sp. lycopersici (strain 4287 / CBS 123668 / FGSC 9935 / NRRL 34936) OX=426428 PE=3 SV=1	--	1	0.0241907	90.108	2	LNYDFK(1)SK	0.29091	1
A0A0D2XQS4	685	K	CULLIN_2 domain-containing protein OS=Fusarium oxysporum f. sp. lycopersici (strain 4287 / CBS 123668 / FGSC 9935 / NRRL 34936) OX=426428 PE=3 SV=1	--	1	0.00654891	69.331	3	MK(1)HTQLVSETINQIR	-0.68087	2
A0A0D2XQY4	397	K	Uncharacterized protein OS=Fusarium oxysporum f. sp. lycopersici (strain 4287 / CBS 123668 / FGSC 9935 / NRRL 34936) OX=426428 PE=3 SV=1	--	1	0.027253	87.476	2	CPGCK(1)SER	-2.5525	1
N4UUG8	359	K	3-oxoacyl-[acyl-carrier-protein] reductase OS=Fusarium oxysporum f. sp. cubense (strain race 1) OX=1229664 GN=FOC1_g10011077 PE=3 SV=1	FOC1_g10011077	1	0.000638126	115.42	3	AHLNSQK(1)SEK	-0.54851	1
N4UUG8	333	K	3-oxoacyl-[acyl-carrier-protein] reductase OS=Fusarium oxysporum f. sp. cubense (strain race 1) OX=1229664 GN=FOC1_g10011077 PE=3 SV=1	FOC1_g10011077	1	0.000240525	120.86	3	ALFK(1)QQLELLAR	-0.073665	2
N4UUG8	954	K	3-oxoacyl-[acyl-carrier-protein] reductase OS=Fusarium oxysporum f. sp. cubense (strain race 1) OX=1229664 GN=FOC1_g10011077 PE=3 SV=1	FOC1_g10011077	1	0.00157175	90.334	4	ANIK(1)LDFPNRPDWK	-1.2404	1
N4UUG8	964	K	3-oxoacyl-[acyl-carrier-protein] reductase OS=Fusarium oxysporum f. sp. cubense (strain race 1) OX=1229664 GN=FOC1_g10011077 PE=3 SV=1	FOC1_g10011077	1	1.25078e-05	106.73	4	LDFPNRPDWK(1)TEIEPLNENLK	-0.94931	1
N4UUG8	752	K	3-oxoacyl-[acyl-carrier-protein] reductase OS=Fusarium oxysporum f. sp. cubense (strain race 1) OX=1229664 GN=FOC1_g10011077 PE=3 SV=1	FOC1_g10011077	1	2.50594e-27	228.07	2	EIDSIDSK(1)SELAHR	-0.076097	6
N4UUG8	1626	K	3-oxoacyl-[acyl-carrier-protein] reductase OS=Fusarium oxysporum f. sp. cubense (strain race 1) OX=1229664 GN=FOC1_g10011077 PE=3 SV=1	FOC1_g10011077	1	6.15945e-08	140.06	4	GAQAIGVHPK(1)YLFATLDEK	-0.39178	3
N4UUG8	1142	K	3-oxoacyl-[acyl-carrier-protein] reductase OS=Fusarium oxysporum f. sp. cubense (strain race 1) OX=1229664 GN=FOC1_g10011077 PE=3 SV=1	FOC1_g10011077	1	0.0198508	76.143	2	GASLWIPK(1)ALR	-1.6857	1
N4UUG8	1035	K	3-oxoacyl-[acyl-carrier-protein] reductase OS=Fusarium oxysporum f. sp. cubense (strain race 1) OX=1229664 GN=FOC1_g10011077 PE=3 SV=1	FOC1_g10011077	1	0.00156301	111.63	3	GK(1)PYSGWVDAK	0.022535	2
N4UUG8	620	K	3-oxoacyl-[acyl-carrier-protein] reductase OS=Fusarium oxysporum f. sp. cubense (strain race 1) OX=1229664 GN=FOC1_g10011077 PE=3 SV=1	FOC1_g10011077	1	0.0031872	93.111	3	GLHGWDYSK(1)K	0.21991	1
N4UUG8	611	K	3-oxoacyl-[acyl-carrier-protein] reductase OS=Fusarium oxysporum f. sp. cubense (strain race 1) OX=1229664 GN=FOC1_g10011077 PE=3 SV=1	FOC1_g10011077	1	0.00436051	104.82	2	K(1)GLHGWDYSK	-0.30736	3
N4UUG8	514	K	3-oxoacyl-[acyl-carrier-protein] reductase OS=Fusarium oxysporum f. sp. cubense (strain race 1) OX=1229664 GN=FOC1_g10011077 PE=3 SV=1	FOC1_g10011077	1	0.00161611	85.493	3	K(1)LEHYVQQMAEGGK	-0.77387	1
N4UUG8	157	K	3-oxoacyl-[acyl-carrier-protein] reductase OS=Fusarium oxysporum f. sp. cubense (strain race 1) OX=1229664 GN=FOC1_g10011077 PE=3 SV=1	FOC1_g10011077	1	0.0460593	63.408	3	K(1)PLLEVPLSK	-1.1809	1
N4UUG8	975	K	3-oxoacyl-[acyl-carrier-protein] reductase OS=Fusarium oxysporum f. sp. cubense (strain race 1) OX=1229664 GN=FOC1_g10011077 PE=3 SV=1	FOC1_g10011077	1	1.76199e-07	137.69	3	TEIEPLNENLK(1)GMVDLEK	-2.7834	1
N4UUG8	1668	K	3-oxoacyl-[acyl-carrier-protein] reductase OS=Fusarium oxysporum f. sp. cubense (strain race 1) OX=1229664 GN=FOC1_g10011077 PE=3 SV=1	FOC1_g10011077	1	5.47639e-08	150.39	4	LFVAK(1)NNSPYSDDQLSK	-1.4232	7
N4UUG8	772	K	3-oxoacyl-[acyl-carrier-protein] reductase OS=Fusarium oxysporum f. sp. cubense (strain race 1) OX=1229664 GN=FOC1_g10011077 PE=3 SV=1	FOC1_g10011077	1	0.0128707	73.665	3	LLGCVK(1)AQK	-0.19338	1
N4UUG8	556	K	3-oxoacyl-[acyl-carrier-protein] reductase OS=Fusarium oxysporum f. sp. cubense (strain race 1) OX=1229664 GN=FOC1_g10011077 PE=3 SV=1	FOC1_g10011077	1	0.000386011	132.76	2	LSK(1)TSQLEIK	-1.4127	3
N4UUG8	635	K	3-oxoacyl-[acyl-carrier-protein] reductase OS=Fusarium oxysporum f. sp. cubense (strain race 1) OX=1229664 GN=FOC1_g10011077 PE=3 SV=1	FOC1_g10011077	1	1.9707e-35	217.82	3	LTGVYLNCLEDAAK(1)SGVTFQDK	-0.40147	2
N4UUG8	643	K	3-oxoacyl-[acyl-carrier-protein] reductase OS=Fusarium oxysporum f. sp. cubense (strain race 1) OX=1229664 GN=FOC1_g10011077 PE=3 SV=1	FOC1_g10011077	1	1.74678e-42	199.22	4	SGVTFQDK(1)HVLMTGAGAGSIGAEVLQGLISGGAK	-1.43	1
N4UUG8	64	K	3-oxoacyl-[acyl-carrier-protein] reductase OS=Fusarium oxysporum f. sp. cubense (strain race 1) OX=1229664 GN=FOC1_g10011077 PE=3 SV=1	FOC1_g10011077	1	0.000311122	143.79	2	SK(1)YEAYDAAK	0.37942	1
N4UUG8	72	K	3-oxoacyl-[acyl-carrier-protein] reductase OS=Fusarium oxysporum f. sp. cubense (strain race 1) OX=1229664 GN=FOC1_g10011077 PE=3 SV=1	FOC1_g10011077	1	1.73789e-07	169.65	3	YEAYDAAK(1)SVQR	0.24448	2
N4UUG8	536	K	3-oxoacyl-[acyl-carrier-protein] reductase OS=Fusarium oxysporum f. sp. cubense (strain race 1) OX=1229664 GN=FOC1_g10011077 PE=3 SV=1	FOC1_g10011077	1	0.00618389	103.31	2	TK(1)VQSDLSR	-0.73764	3
N4UUG8	1288	K	3-oxoacyl-[acyl-carrier-protein] reductase OS=Fusarium oxysporum f. sp. cubense (strain race 1) OX=1229664 GN=FOC1_g10011077 PE=3 SV=1	FOC1_g10011077	1	2.30314e-05	99.064	4	TPVGACATAVESIDTGYETIMEGK(1)AR	-0.60494	1
N4UUG8	1643	K	3-oxoacyl-[acyl-carrier-protein] reductase OS=Fusarium oxysporum f. sp. cubense (strain race 1) OX=1229664 GN=FOC1_g10011077 PE=3 SV=1	FOC1_g10011077	1	2.44697e-07	167.18	2	TYAEYCAK(1)VDAR	0.066511	6
N4UUG8	592	K	3-oxoacyl-[acyl-carrier-protein] reductase OS=Fusarium oxysporum f. sp. cubense (strain race 1) OX=1229664 GN=FOC1_g10011077 PE=3 SV=1	FOC1_g10011077	1	0.0135291	89.886	3	VLK(1)NSQSK	-0.067922	2
N4UUG8	1060	K	3-oxoacyl-[acyl-carrier-protein] reductase OS=Fusarium oxysporum f. sp. cubense (strain race 1) OX=1229664 GN=FOC1_g10011077 PE=3 SV=1	FOC1_g10011077	1	0.00271235	83.087	3	YEK(1)YVLEHSGIR	0.23575	1
N4UUG8	1663	K	3-oxoacyl-[acyl-carrier-protein] reductase OS=Fusarium oxysporum f. sp. cubense (strain race 1) OX=1229664 GN=FOC1_g10011077 PE=3 SV=1	FOC1_g10011077	1	6.07392e-11	164.81	3	YFHDGFINNK(1)LFVAK	-1.1387	1
N4UUG8	344	K	3-oxoacyl-[acyl-carrier-protein] reductase OS=Fusarium oxysporum f. sp. cubense (strain race 1) OX=1229664 GN=FOC1_g10011077 PE=3 SV=1	FOC1_g10011077	1	0.0270044	98.523	2	YLK(1)IDLR	-0.85942	1
W9NDR6	221	K	CMGC/CDK/CDC2 protein kinase OS=Fusarium oxysporum f. sp. pisi HDV247 OX=1080344 GN=FOVG_19582 PE=4 SV=1	FOVG_19582	1	9.63722e-07	146.5	3	K(1)PLFPGDSEIDEIFK	0.07665	3
A0A0D2XSE9	194	K	Uncharacterized protein OS=Fusarium oxysporum f. sp. lycopersici (strain 4287 / CBS 123668 / FGSC 9935 / NRRL 34936) OX=426428 PE=4 SV=1	--	1	1.87133e-10	164.15	3	K(1)TTIANNQFGHDVR	0.43061	1
A0A420MDN3	28	K	Uncharacterized protein OS=Fusarium oxysporum OX=5507 GN=BFJ69_g15648 PE=4 SV=1	BFJ69_g15648	1	0.0460678	69.276	2	SIAK(1)TSALK	0.090952	1
A0A0D2YIN0	354	K	Uncharacterized protein OS=Fusarium oxysporum f. sp. lycopersici (strain 4287 / CBS 123668 / FGSC 9935 / NRRL 34936) OX=426428 PE=4 SV=1	--	1	0.00105437	141.95	2	ELTK(1)HHVER	-0.62279	3
A0A0D2YIN0	903	K	Uncharacterized protein OS=Fusarium oxysporum f. sp. lycopersici (strain 4287 / CBS 123668 / FGSC 9935 / NRRL 34936) OX=426428 PE=4 SV=1	--	1	0.00191176	83.692	2	QDITAPAIHPK(1)AR	-1.2861	2
A0A0D2YIN0	967	K	Uncharacterized protein OS=Fusarium oxysporum f. sp. lycopersici (strain 4287 / CBS 123668 / FGSC 9935 / NRRL 34936) OX=426428 PE=4 SV=1	--	1	0.000144398	142.07	2	TLFHK(1)TIQFLR	-1.0629	2
W9ZEB3	404	K	Carboxylic ester hydrolase OS=Fusarium oxysporum f. sp. melonis 26406 OX=1089452 GN=FOMG_16848 PE=3 SV=1	FOMG_16848	1	0.00933734	86.114	3	FADAHAK(1)TAR	-1.498	1
A0A2H3HK71	314	K	Uncharacterized protein OS=Fusarium oxysporum f. sp. radicis-cucumerinum OX=327505 GN=AU210_005528 PE=4 SV=1	AU210_005528	1	1.39286e-12	166.28	3	DLNNPK(1)IHGYWPICSVYGR	-0.77686	2
A0A2H3HK71	253	K	Uncharacterized protein OS=Fusarium oxysporum f. sp. radicis-cucumerinum OX=327505 GN=AU210_005528 PE=4 SV=1	AU210_005528	1	0.00138388	101.38	3	FK(1)WPTNHWPK	0.18413	1
A0A2H3HK71	213	K	Uncharacterized protein OS=Fusarium oxysporum f. sp. radicis-cucumerinum OX=327505 GN=AU210_005528 PE=4 SV=1	AU210_005528	1	5.92087e-05	97.5	3	SDDGTLGDDSAIMK(1)WSNLLNEASVK	4.3957	1
A0A0J9W7K7	34	K	Alcohol dehydrogenase OS=Fusarium oxysporum f. sp. lycopersici (strain 4287 / CBS 123668 / FGSC 9935 / NRRL 34936) OX=426428 GN=FOXG_16141 PE=3 SV=1	FOXG_16141	1	0.000126132	118.13	3	VTK(1)TTICGTDLHIR	-0.19882	2
A0A0D2XTT1	396	K	Uncharacterized protein OS=Fusarium oxysporum f. sp. lycopersici (strain 4287 / CBS 123668 / FGSC 9935 / NRRL 34936) OX=426428 PE=3 SV=1	--	1	1.77305e-07	147.12	3	GK(1)VSVPDMYNFHGIYR	0.15436	1
A0A0D2XTT1	414	K	Uncharacterized protein OS=Fusarium oxysporum f. sp. lycopersici (strain 4287 / CBS 123668 / FGSC 9935 / NRRL 34936) OX=426428 PE=3 SV=1	--	1	0.00684528	92.611	2	YSQK(1)WGTNWR	0.45917	1
A0A0D2XU33	157	K	Homogentisate 1,2-dioxygenase OS=Fusarium oxysporum f. sp. lycopersici (strain 4287 / CBS 123668 / FGSC 9935 / NRRL 34936) OX=426428 PE=3 SV=1	--	1	1.56607e-07	151.9	3	VQPDYNK(1)HSWEELK	-0.46041	2
A0A0D2XU89	117	K	Uncharacterized protein OS=Fusarium oxysporum f. sp. lycopersici (strain 4287 / CBS 123668 / FGSC 9935 / NRRL 34936) OX=426428 PE=4 SV=1	--	1	0.000764361	104.87	3	ITPEAK(1)NFGICK	-0.88877	1
A0A0D2XU89	383	K	Uncharacterized protein OS=Fusarium oxysporum f. sp. lycopersici (strain 4287 / CBS 123668 / FGSC 9935 / NRRL 34936) OX=426428 PE=4 SV=1	--	1	0.0307631	76.619	2	K(1)PDNEWNCAR	-1.8036	1
A0A0D2XU91	431	K	Matrin-type domain-containing protein OS=Fusarium oxysporum f. sp. lycopersici (strain 4287 / CBS 123668 / FGSC 9935 / NRRL 34936) OX=426428 PE=3 SV=1	--	1	0.00414149	99.522	2	AFDK(1)HFNEAR	-0.25785	3
A0A0D2XU91	268	K	Matrin-type domain-containing protein OS=Fusarium oxysporum f. sp. lycopersici (strain 4287 / CBS 123668 / FGSC 9935 / NRRL 34936) OX=426428 PE=3 SV=1	--	1	0.00129205	132.78	3	EFK(1)NENVYK	-0.14575	2
A0A0D2XUA1	478	K	Uncharacterized protein OS=Fusarium oxysporum f. sp. lycopersici (strain 4287 / CBS 123668 / FGSC 9935 / NRRL 34936) OX=426428 PE=4 SV=1	--	1	0.00043194	116.77	3	GVEACITK(1)VIK	-1.0393	1
X0NNI0	580	K	Poly [ADP-ribose] polymerase OS=Fusarium oxysporum f. sp. vasinfectum 25433 OX=1089449 GN=FOTG_02610 PE=4 SV=1	FOTG_02610	1	3.54237e-06	144.57	2	FDDSEYSK(1)ISSDR	0.050649	1
X0NNI0	278	K	Poly [ADP-ribose] polymerase OS=Fusarium oxysporum f. sp. vasinfectum 25433 OX=1089449 GN=FOTG_02610 PE=4 SV=1	FOTG_02610	1	0.00988644	109.86	2	IQVLK(1)NPK	-0.78862	1
X0NNI0	281	K	Poly [ADP-ribose] polymerase OS=Fusarium oxysporum f. sp. vasinfectum 25433 OX=1089449 GN=FOTG_02610 PE=4 SV=1	FOTG_02610	1	0.00503228	101.9	2	NPK(1)SSDFK	-0.36666	2
X0NNI0	44	K	Poly [ADP-ribose] polymerase OS=Fusarium oxysporum f. sp. vasinfectum 25433 OX=1089449 GN=FOTG_02610 PE=4 SV=1	FOTG_02610	1	0.0102517	114.19	2	K(1)HGGSFTR	-1.5648	2
X0NNI0	112	K	Poly [ADP-ribose] polymerase OS=Fusarium oxysporum f. sp. vasinfectum 25433 OX=1089449 GN=FOTG_02610 PE=4 SV=1	FOTG_02610	1	8.18807e-18	185.25	3	LSADDYTWDSASK(1)SNGTAK	-1.7176	1
X0NNI0	541	K	Poly [ADP-ribose] polymerase OS=Fusarium oxysporum f. sp. vasinfectum 25433 OX=1089449 GN=FOTG_02610 PE=4 SV=1	FOTG_02610	1	2.99056e-13	175.65	2	SSEFSHLK(1)NYLNESR	-1.225	4
X0NNI0	55	K	Poly [ADP-ribose] polymerase OS=Fusarium oxysporum f. sp. vasinfectum 25433 OX=1089449 GN=FOTG_02610 PE=4 SV=1	FOTG_02610	1	3.67818e-05	97.352	3	SVTK(1)ATTHVVSTQDDFNSQSSK	-0.3896	1
N4UJ43	453	K	Delta(24)-sterol reductase OS=Fusarium oxysporum f. sp. cubense (strain race 1) OX=1229664 GN=FOC1_g10014626 PE=3 SV=1	FOC1_g10014626	1	0.00670561	92.866	2	VK(1)VDIEGDEK	-0.58758	1
F9FDU1	316	K	Serine/threonine-protein phosphatase 2A 56 kDa regulatory subunit OS=Fusarium oxysporum (strain Fo5176) OX=660025 GN=FOXB_04569 PE=3 SV=1	FOXB_04569	1	0.00254888	100.02	3	DFLK(1)TTLHR	-0.40491	2
F9FDU1	466	K	Serine/threonine-protein phosphatase 2A 56 kDa regulatory subunit OS=Fusarium oxysporum (strain Fo5176) OX=660025 GN=FOXB_04569 PE=3 SV=1	FOXB_04569	1	3.57017e-08	121.94	4	VQEPLFHQLAK(1)SVASPHFQVAER	-1.973	1
F9FDU1	234	K	Serine/threonine-protein phosphatase 2A 56 kDa regulatory subunit OS=Fusarium oxysporum (strain Fo5176) OX=660025 GN=FOXB_04569 PE=3 SV=1	FOXB_04569	1	8.29397e-05	156.48	2	VVDMFAK(1)NLFR	-2.2911	1
F9FDU1	428	K	Serine/threonine-protein phosphatase 2A 56 kDa regulatory subunit OS=Fusarium oxysporum (strain Fo5176) OX=660025 GN=FOXB_04569 PE=3 SV=1	FOXB_04569	1	0.00560431	105.52	2	YWPK(1)VNSTK	0.23335	2
X0I5L8	853	K	Serine/threonine protein kinase OS=Fusarium oxysporum f. sp. conglutinans race 2 54008 OX=1089457 GN=FOPG_06668 PE=4 SV=1	FOPG_06668	1	0.0337504	53.565	3	PK(1)EEVLPLALVLQSK	-1.2117	1
A0A0D2XUP7	282	K	Amino_oxidase domain-containing protein OS=Fusarium oxysporum f. sp. lycopersici (strain 4287 / CBS 123668 / FGSC 9935 / NRRL 34936) OX=426428 PE=4 SV=1	--	1	0.00554975	85.377	3	FGK(1)QGEVTK	0.5277	2
A0A0D2XUP7	288	K	Amino_oxidase domain-containing protein OS=Fusarium oxysporum f. sp. lycopersici (strain 4287 / CBS 123668 / FGSC 9935 / NRRL 34936) OX=426428 PE=4 SV=1	--	1	6.47447e-05	152.14	2	QGEVTK(1)IDAEK	0.41501	1
A0A0D2XUP7	357	K	Amino_oxidase domain-containing protein OS=Fusarium oxysporum f. sp. lycopersici (strain 4287 / CBS 123668 / FGSC 9935 / NRRL 34936) OX=426428 PE=4 SV=1	--	1	0.000912963	79.565	3	IGDK(1)CWLYFPEDNCPFYR	-1.133	1
A0A0D2XUP7	237	K	Amino_oxidase domain-containing protein OS=Fusarium oxysporum f. sp. lycopersici (strain 4287 / CBS 123668 / FGSC 9935 / NRRL 34936) OX=426428 PE=4 SV=1	--	1	0.00546472	94.692	3	LVTK(1)NVILNK	1.0509	1
A0A0D2XUP7	243	K	Amino_oxidase domain-containing protein OS=Fusarium oxysporum f. sp. lycopersici (strain 4287 / CBS 123668 / FGSC 9935 / NRRL 34936) OX=426428 PE=4 SV=1	--	1	9.09332e-08	140.89	3	NVILNK(1)VAGNWGPNATFR	0.20857	3
A0A0D2XUP7	217	K	Amino_oxidase domain-containing protein OS=Fusarium oxysporum f. sp. lycopersici (strain 4287 / CBS 123668 / FGSC 9935 / NRRL 34936) OX=426428 PE=4 SV=1	--	1	3.14427e-06	137.61	3	VWAVPTTK(1)MQCQWLGER	-0.91788	1
A0A0D2XUP7	142	K	Amino_oxidase domain-containing protein OS=Fusarium oxysporum f. sp. lycopersici (strain 4287 / CBS 123668 / FGSC 9935 / NRRL 34936) OX=426428 PE=4 SV=1	--	1	7.81237e-06	97.32	4	YK(1)GLWVPYPFQNNISMLPK	-0.096217	9
A0A0D2XUR0	942	K	Leucyl-tRNA synthetase OS=Fusarium oxysporum f. sp. lycopersici (strain 4287 / CBS 123668 / FGSC 9935 / NRRL 34936) OX=426428 PE=3 SV=1	--	1	0.00127149	90.926	3	FPAWQAK(1)YIDLLK	-0.40236	1
A0A0D2XUR0	420	K	Leucyl-tRNA synthetase OS=Fusarium oxysporum f. sp. lycopersici (strain 4287 / CBS 123668 / FGSC 9935 / NRRL 34936) OX=426428 PE=3 SV=1	--	1	0.00160251	136.63	3	K(1)ADYYGIQK	0.12773	2
A0A0D2XUR0	548	K	Leucyl-tRNA synthetase OS=Fusarium oxysporum f. sp. lycopersici (strain 4287 / CBS 123668 / FGSC 9935 / NRRL 34936) OX=426428 PE=3 SV=1	--	1	3.29328e-07	120.08	3	K(1)TALDWVENGLNTYTTETK	3.4599	1
A0A0D2XUR0	707	K	Leucyl-tRNA synthetase OS=Fusarium oxysporum f. sp. lycopersici (strain 4287 / CBS 123668 / FGSC 9935 / NRRL 34936) OX=426428 PE=3 SV=1	--	1	0.0123018	78.548	2	MSK(1)STGNFMTLR	-0.18216	1
W9KVL0	1729	K	Uncharacterized protein OS=Fusarium oxysporum Fo47 OX=660027 GN=FOZG_04010 PE=3 SV=1	FOZG_04010	1	0.0304649	61.11	3	K(1)TQEMTALEHR	-1.5483	2
A0A0D2XUS7	228	K	Uncharacterized protein OS=Fusarium oxysporum f. sp. lycopersici (strain 4287 / CBS 123668 / FGSC 9935 / NRRL 34936) OX=426428 PE=4 SV=1	--	1	0.00347394	87.568	3	YFHFK(1)GLEQR	0.74991	1
A0A0J9WMF7	162	K	Septin-type G domain-containing protein OS=Fusarium oxysporum f. sp. lycopersici (strain 4287 / CBS 123668 / FGSC 9935 / NRRL 34936) OX=426428 GN=FOXG_07741 PE=3 SV=1	FOXG_07741	1	5.70633e-08	116.24	3	LSDVVNVVPVIAK(1)ADTLTVEER	0.056306	1
A0A0J9WMF7	228	K	Septin-type G domain-containing protein OS=Fusarium oxysporum f. sp. lycopersici (strain 4287 / CBS 123668 / FGSC 9935 / NRRL 34936) OX=426428 GN=FOXG_07741 PE=3 SV=1	FOXG_07741	1	0.0310418	96.342	2	SIIVNGK(1)QVR	-1.0725	1
A0A0J9WMF7	62	K	Septin-type G domain-containing protein OS=Fusarium oxysporum f. sp. lycopersici (strain 4287 / CBS 123668 / FGSC 9935 / NRRL 34936) OX=426428 GN=FOXG_07741 PE=3 SV=1	FOXG_07741	1	8.94863e-18	186.11	3	STLINTIFASHLIDSK(1)GR	1.3815	1
A0A0J9WMG7	67	K	Tubulin-folding cofactor C OS=Fusarium oxysporum f. sp. lycopersici (strain 4287 / CBS 123668 / FGSC 9935 / NRRL 34936) OX=426428 GN=FOXG_07762 PE=3 SV=1	FOXG_07762	1	0.0108147	62.617	3	AK(1)HDTAIASTIASPPSVR	0.56017	1
A0A0D2XUY7	347	K	USP domain-containing protein OS=Fusarium oxysporum f. sp. lycopersici (strain 4287 / CBS 123668 / FGSC 9935 / NRRL 34936) OX=426428 PE=4 SV=1	--	1	0.00604724	86.911	2	K(1)VAQDPSCANTAR	-1.0514	1
A0A5C6T9J8	216	K	Citrulline--aspartate ligase OS=Fusarium oxysporum f. sp. cubense OX=61366 GN=FocTR4_00002821 PE=4 SV=1	FocTR4_00002821	1	0.0288722	53.001	4	LLNK(1)IGHDHGVGR	-0.81677	1
A0A0D2XV10	305	K	USP domain-containing protein OS=Fusarium oxysporum f. sp. lycopersici (strain 4287 / CBS 123668 / FGSC 9935 / NRRL 34936) OX=426428 PE=4 SV=1	--	1	0.00144274	94.09	3	CTLLK(1)HEDLLSK	2.1064	1
W9PIT4	53	K	3-isopropylmalate dehydrogenase OS=Fusarium oxysporum f. sp. pisi HDV247 OX=1080344 GN=FOVG_07489 PE=3 SV=1	FOVG_07489	1	4.22941e-77	265.71	3	FNLEHLLLGGCSIDK(1)TGTPLTDEALAAAK	-1.1016	11
W9PIT4	163	K	3-isopropylmalate dehydrogenase OS=Fusarium oxysporum f. sp. pisi HDV247 OX=1080344 GN=FOVG_07489 PE=3 SV=1	FOVG_07489	1	5.89074e-06	109.75	4	KEYDGVNAFDTTVYTK(1)PEIER	0.46769	1
W9PIT4	190	K	3-isopropylmalate dehydrogenase OS=Fusarium oxysporum f. sp. pisi HDV247 OX=1080344 GN=FOVG_07489 PE=3 SV=1	FOVG_07489	1	0.00664253	71.316	3	VISLDK(1)ANVLATSR	0.13578	1
X0M6F5	133	K	Uncharacterized protein OS=Fusarium oxysporum f. sp. vasinfectum 25433 OX=1089449 GN=FOTG_02297 PE=3 SV=1	FOTG_02297	1	0.026125	57.53	3	HDATQLWSDYK(1)HGR	0.29518	1
N4U061	52	K	Putative glutamine amidotransferase DUG3 OS=Fusarium oxysporum f. sp. cubense (strain race 1) OX=1229664 GN=FOC1_g10014339 PE=4 SV=1	FOC1_g10014339	1	0.00330334	155.58	2	IASK(1)TASR	0.32902	1
A0A559LP62	182	K	Ribosome-interacting GTPase 2 OS=Fusarium oxysporum f. sp. cubense OX=61366 GN=RBG2 PE=4 SV=1	RBG2	1	0.00227733	110.53	3	EPPNIYLK(1)VK	1.9987	2
A0A559LP62	184	K	Ribosome-interacting GTPase 2 OS=Fusarium oxysporum f. sp. cubense OX=61366 GN=RBG2 PE=4 SV=1	RBG2	1	0.03545	80.688	2	VK(1)TAGGMK	-0.83759	1
A0A559LP62	198	K	Ribosome-interacting GTPase 2 OS=Fusarium oxysporum f. sp. cubense OX=61366 GN=RBG2 PE=4 SV=1	RBG2	1	0.000532041	104.17	3	ITFQSPPK(1)NLDEK	-1.2713	1
A0A559LP62	83	K	Ribosome-interacting GTPase 2 OS=Fusarium oxysporum f. sp. cubense OX=61366 GN=RBG2 PE=4 SV=1	RBG2	1	0.0266145	61.765	3	STFLSK(1)VTK	-0.027984	1
A0A0J9V343	369	K	Uncharacterized protein OS=Fusarium oxysporum f. sp. lycopersici (strain 4287 / CBS 123668 / FGSC 9935 / NRRL 34936) OX=426428 GN=FOXG_07894 PE=4 SV=1	FOXG_07894	1	0.0317014	55.261	3	LLPGLGFFSK(1)GTK	-0.74749	1
A0A0D2XV97	91	K	OMP decarboxylase OS=Fusarium oxysporum f. sp. lycopersici (strain 4287 / CBS 123668 / FGSC 9935 / NRRL 34936) OX=426428 GN=FOXG_07905 PE=3 SV=1	FOXG_07905	1	0.000669363	121.36	2	K(1)HGFLIFEDR	-0.66393	2
A0A420NMP7	525	K	RNA-binding protein rsd1 OS=Fusarium oxysporum OX=5507 GN=BFJ69_g3560 PE=4 SV=1	BFJ69_g3560	1	0.00173064	107.85	2	FDK(1)VQGGENAIK	-3.2393	2
A0A420NMP7	227	K	RNA-binding protein rsd1 OS=Fusarium oxysporum OX=5507 GN=BFJ69_g3560 PE=4 SV=1	BFJ69_g3560	1	5.95048e-12	141.7	4	GVGYVEFK(1)NEESVTQALQLTGQK	2.8696	2
A0A0D2XVC4	695	K	UDENN domain-containing protein OS=Fusarium oxysporum f. sp. lycopersici (strain 4287 / CBS 123668 / FGSC 9935 / NRRL 34936) OX=426428 GN=FOXG_07933 PE=4 SV=1	FOXG_07933	1	0.00183577	93.623	3	DK(1)TDAIAHIVR	0.1147	1
X0AMI7	45	K	Uncharacterized protein OS=Fusarium oxysporum f. sp. melonis 26406 OX=1089452 GN=FOMG_03852 PE=4 SV=1	FOMG_03852	1	0.000232319	135.56	3	FFHK(1)TGLDSR	0.52099	1
X0AMI7	151	K	Uncharacterized protein OS=Fusarium oxysporum f. sp. melonis 26406 OX=1089452 GN=FOMG_03852 PE=4 SV=1	FOMG_03852	1	6.22105e-06	104.03	3	IPPLTPEK(1)VAQYTGLFER	-1.4754	1
X0AMI7	180	K	Uncharacterized protein OS=Fusarium oxysporum f. sp. melonis 26406 OX=1089452 GN=FOMG_03852 PE=4 SV=1	FOMG_03852	1	0.000115086	109.79	2	SIFEK(1)SGLPNEALGR	-1.3588	2
N4TXW2	1042	K	Protein transport protein sec16 OS=Fusarium oxysporum f. sp. cubense (strain race 1) OX=1229664 GN=FOC1_g10014232 PE=3 SV=1	FOC1_g10014232	1	0.00920065	75.479	3	DK(1)AVWALVDK	-0.29745	1
X0ANL5	222	K	PPM-type phosphatase domain-containing protein OS=Fusarium oxysporum f. sp. melonis 26406 OX=1089452 GN=FOMG_03797 PE=4 SV=1	FOMG_03797	1	0.000583359	77.984	4	ASGDLPSEDAVNLAIK(1)TGFNNLDNEIVHK	-1.3279	1
X0ANL5	235	K	PPM-type phosphatase domain-containing protein OS=Fusarium oxysporum f. sp. melonis 26406 OX=1089452 GN=FOMG_03797 PE=4 SV=1	FOMG_03797	1	0.000124577	94.057	3	TGFNNLDNEIVHK(1)SVEK	-0.26131	1
A0A0D2XVJ2	92	K	Uncharacterized protein OS=Fusarium oxysporum f. sp. lycopersici (strain 4287 / CBS 123668 / FGSC 9935 / NRRL 34936) OX=426428 PE=3 SV=1	--	1	0.000964653	92.925	3	IILPPSALDK(1)VSK	0.89281	1
N4UHT5	186	K	General transcriptional corepressor ssn6 OS=Fusarium oxysporum f. sp. cubense (strain race 1) OX=1229664 GN=FOC1_g10014159 PE=4 SV=1	FOC1_g10014159	1	0.00190306	95.502	3	LGIIYK(1)QQNK	0.61072	1
N4UHT5	599	K	General transcriptional corepressor ssn6 OS=Fusarium oxysporum f. sp. cubense (strain race 1) OX=1229664 GN=FOC1_g10014159 PE=4 SV=1	FOC1_g10014159	1	7.90197e-31	207.31	3	TSTPANAGVNGVSGTVTK(1)VE	0.15171	4
N4UHT5	302	K	General transcriptional corepressor ssn6 OS=Fusarium oxysporum f. sp. cubense (strain race 1) OX=1229664 GN=FOC1_g10014159 PE=4 SV=1	FOC1_g10014159	1	2.92033e-05	138.24	2	YPK(1)AYEAYQQAVYR	0.66865	2
X0AX77	132	K	Transcriptional activator SPT7 OS=Fusarium oxysporum f. sp. melonis 26406 OX=1089452 GN=FOMG_03724 PE=4 SV=1	FOMG_03724	1	0.00085862	133.05	3	K(1)AGAK(1)GTSK(1)AR	-2.8201	3
X0AX77	136	K	Transcriptional activator SPT7 OS=Fusarium oxysporum f. sp. melonis 26406 OX=1089452 GN=FOMG_03724 PE=4 SV=1	FOMG_03724	1	0.00085862	133.05	3	K(1)AGAK(1)GTSK(1)AR	-2.8201	4
X0AX77	140	K	Transcriptional activator SPT7 OS=Fusarium oxysporum f. sp. melonis 26406 OX=1089452 GN=FOMG_03724 PE=4 SV=1	FOMG_03724	1	0.00085862	133.05	3	K(1)AGAK(1)GTSK(1)AR	-2.8201	4
N4TXG4	366	K	Transcription factor prr1 OS=Fusarium oxysporum f. sp. cubense (strain race 1) OX=1229664 GN=FOC1_g10014085 PE=4 SV=1	FOC1_g10014085	1	7.94071e-11	139.46	3	FLK(1)SMGCEVEHAQNGADAYSR	0.10912	2
N4TXG4	453	K	Transcription factor prr1 OS=Fusarium oxysporum f. sp. cubense (strain race 1) OX=1229664 GN=FOC1_g10014085 PE=4 SV=1	FOC1_g10014085	1	0.00186678	107.21	3	PFTK(1)SGMQK	0.19348	2
N4TXG4	60	K	Transcription factor prr1 OS=Fusarium oxysporum f. sp. cubense (strain race 1) OX=1229664 GN=FOC1_g10014085 PE=4 SV=1	FOC1_g10014085	1	0.00548124	99.442	3	SILPK(1)HFK	-0.45959	2
W9PBV8	122	K	Uncharacterized protein OS=Fusarium oxysporum f. sp. pisi HDV247 OX=1080344 GN=FOVG_07823 PE=3 SV=1	FOVG_07823	1	0.0113786	70.089	3	K(1)ALLIGINYFNQR	-1.0765	1
A0A0D2XVX7	389	K	Uncharacterized protein OS=Fusarium oxysporum f. sp. lycopersici (strain 4287 / CBS 123668 / FGSC 9935 / NRRL 34936) OX=426428 PE=4 SV=1	--	1	4.96084e-14	188.59	3	DALQSK(1)VTELLQTFK	0.010916	1
A0A0D2XVX7	567	K	Uncharacterized protein OS=Fusarium oxysporum f. sp. lycopersici (strain 4287 / CBS 123668 / FGSC 9935 / NRRL 34936) OX=426428 PE=4 SV=1	--	1	5.51896e-06	99.092	4	DHK(1)SLGVGSITLPHLYIVR	-0.364	1
A0A0D2XVX7	434	K	Uncharacterized protein OS=Fusarium oxysporum f. sp. lycopersici (strain 4287 / CBS 123668 / FGSC 9935 / NRRL 34936) OX=426428 PE=4 SV=1	--	1	0.00239322	115.18	2	K(1)SSQIPSDIR	0.24463	1
A0A0J9V4J2	63	K	THUMP domain-containing protein OS=Fusarium oxysporum f. sp. lycopersici (strain 4287 / CBS 123668 / FGSC 9935 / NRRL 34936) OX=426428 GN=FOXG_08147 PE=4 SV=1	FOXG_08147	1	0.0253876	89.08	2	GK(1)AITEFK	-0.41455	1
A0A0J9V4J2	35	K	THUMP domain-containing protein OS=Fusarium oxysporum f. sp. lycopersici (strain 4287 / CBS 123668 / FGSC 9935 / NRRL 34936) OX=426428 GN=FOXG_08147 PE=4 SV=1	FOXG_08147	1	0.00238878	125.75	2	K(1)TEQAELGR	-1.1339	1
A0A0J9V4J2	240	K	THUMP domain-containing protein OS=Fusarium oxysporum f. sp. lycopersici (strain 4287 / CBS 123668 / FGSC 9935 / NRRL 34936) OX=426428 GN=FOXG_08147 PE=4 SV=1	FOXG_08147	1	0.00232233	86.467	3	NHTAFK(1)SSEVIK	-0.72659	1
X0DU52	166	K	Uncharacterized protein OS=Fusarium oxysporum f. sp. raphani 54005 OX=1089458 GN=FOQG_02824 PE=3 SV=1	FOQG_02824	1	0.00029537	101.39	4	VEVLHK(1)HIDDEAAR	0.30123	1
N4UA48	1827	K	Proteasome activator complex subunit 4 OS=Fusarium oxysporum f. sp. cubense (strain race 1) OX=1229664 GN=FOC1_g10005220 PE=3 SV=1	FOC1_g10005220	1	0.0227474	62.408	3	ATK(1)TILSEFK	-0.01237	1
N4UA48	156	K	Proteasome activator complex subunit 4 OS=Fusarium oxysporum f. sp. cubense (strain race 1) OX=1229664 GN=FOC1_g10005220 PE=3 SV=1	FOC1_g10005220	0.999706	0.0113876	67.645	4	K(1)NHYLKPGEDLVLEWR	0.30514	1
A0A0D2XWC2	1217	K	Sister chromatid cohesion protein OS=Fusarium oxysporum f. sp. lycopersici (strain 4287 / CBS 123668 / FGSC 9935 / NRRL 34936) OX=426428 PE=3 SV=1	--	1	0.00247773	78.228	3	K(1)SALDALGLICQAWPR	-0.89802	1
A0A0D2XWC4	1309	K	Vacuolar membrane-associated protein IML1 OS=Fusarium oxysporum f. sp. lycopersici (strain 4287 / CBS 123668 / FGSC 9935 / NRRL 34936) OX=426428 GN=FOXG_08290 PE=3 SV=1	FOXG_08290	1	9.41796e-12	139.51	3	K(1)SNLNLATLADAMQQPVENGGVR	1.8875	1
X0LW52	162	K	Uncharacterized protein OS=Fusarium oxysporum f. sp. vasinfectum 25433 OX=1089449 GN=FOTG_07861 PE=4 SV=1	FOTG_07861	1	0.0133427	91.906	3	FNK(1)NWIK	-1.2325	1
X0LW52	414	K	Uncharacterized protein OS=Fusarium oxysporum f. sp. vasinfectum 25433 OX=1089449 GN=FOTG_07861 PE=4 SV=1	FOTG_07861	1	3.36378e-05	131.45	3	K(1)TAQVVTFSEKPLPTR	0.061231	1
X0LW52	159	K	Uncharacterized protein OS=Fusarium oxysporum f. sp. vasinfectum 25433 OX=1089449 GN=FOTG_07861 PE=4 SV=1	FOTG_07861	1	9.12102e-05	109.84	4	YVESIFPLHSHK(1)FNK	-0.54108	1
A0A2H3HNC4	28	K	Aspartate aminotransferase OS=Fusarium oxysporum f. sp. radicis-cucumerinum OX=327505 GN=AU210_003093 PE=3 SV=1	AU210_003093	1	0.000307036	143.89	2	AYK(1)ADNSPNK	0.17831	4
A0A2H3HNC4	210	K	Aspartate aminotransferase OS=Fusarium oxysporum f. sp. radicis-cucumerinum OX=327505 GN=AU210_003093 PE=3 SV=1	AU210_003093	1	0.00199568	108.72	2	ETK(1)GLDFEGFK	-0.14997	2
A0A2H3HNC4	218	K	Aspartate aminotransferase OS=Fusarium oxysporum f. sp. radicis-cucumerinum OX=327505 GN=AU210_003093 PE=3 SV=1	AU210_003093	1	0.000202722	122.7	3	GLDFEGFK(1)QTLK	0.3527	1
A0A2H3HNC4	173	K	Aspartate aminotransferase OS=Fusarium oxysporum f. sp. radicis-cucumerinum OX=327505 GN=AU210_003093 PE=3 SV=1	AU210_003093	1	2.83138e-21	187.19	4	FYK(1)GNHTVYLSNPTWANHHQIFK	-1.6021	2
A0A0D2XWL0	60	K	4HBT domain-containing protein OS=Fusarium oxysporum f. sp. lycopersici (strain 4287 / CBS 123668 / FGSC 9935 / NRRL 34936) OX=426428 PE=4 SV=1	--	1	4.49537e-05	95.206	3	NPK(1)SQAHDQLFGNTLNNSR	-0.47517	2
X0CDN3	38	K	Glutathione S-transferase OS=Fusarium oxysporum f. sp. raphani 54005 OX=1089458 GN=FOQG_05648 PE=3 SV=1	FOQG_05648	1	0.00548501	89.403	2	DPNAK(1)YPAEAGR	-1.1384	1
X0CDN3	299	K	Glutathione S-transferase OS=Fusarium oxysporum f. sp. raphani 54005 OX=1089458 GN=FOQG_05648 PE=3 SV=1	FOQG_05648	1	0.0430228	49.559	3	DTTQFEHIK(1)WHYTR	-2.8898	1
X0CDN3	124	K	Glutathione S-transferase OS=Fusarium oxysporum f. sp. raphani 54005 OX=1089458 GN=FOQG_05648 PE=3 SV=1	FOQG_05648	1	7.58171e-05	136.27	2	DVYFESEK(1)NYDGR	0.92511	2
X0CDN3	107	K	Glutathione S-transferase OS=Fusarium oxysporum f. sp. raphani 54005 OX=1089458 GN=FOQG_05648 PE=3 SV=1	FOQG_05648	1	0.000100755	87.439	5	FVSKDEDVPGDNVIPDPIK(1)GHEGFTHLK	0.090227	1
X0CDN3	116	K	Glutathione S-transferase OS=Fusarium oxysporum f. sp. raphani 54005 OX=1089458 GN=FOQG_05648 PE=3 SV=1	FOQG_05648	1	2.70552e-05	105.9	3	GHEGFTHLK(1)DVYFESEK	-0.14983	2
X0CDN3	12	K	Glutathione S-transferase OS=Fusarium oxysporum f. sp. raphani 54005 OX=1089458 GN=FOQG_05648 PE=3 SV=1	FOQG_05648	1	9.83806e-05	112.5	3	VTDWVK(1)PGDTSGEFK	-0.47245	1
X0CNX2	54	K	Uncharacterized protein OS=Fusarium oxysporum f. sp. raphani 54005 OX=1089458 GN=FOQG_05650 PE=4 SV=1	FOQG_05650	1	7.06587e-16	147.11	4	TEPWYK(1)NESNAVTTPAVETTTTPDKR	2.1647	1
W9IPM4	296	K	Amine oxidase OS=Fusarium oxysporum NRRL 32931 OX=660029 GN=FOYG_05257 PE=3 SV=1	FOYG_05257	1	0.000299297	109.79	3	K(1)TLGESTALGCTSK	-0.3928	1
A0A0D2XWS8	394	K	Uncharacterized protein OS=Fusarium oxysporum f. sp. lycopersici (strain 4287 / CBS 123668 / FGSC 9935 / NRRL 34936) OX=426428 PE=4 SV=1	--	1	0.0196235	82.671	3	AYK(1)PDVK	-0.020656	1
A0A0D2XWS8	164	K	Uncharacterized protein OS=Fusarium oxysporum f. sp. lycopersici (strain 4287 / CBS 123668 / FGSC 9935 / NRRL 34936) OX=426428 PE=4 SV=1	--	1	2.45007e-05	129.05	3	K(1)STDFASNDNSQPPWR	-0.76413	1
W9INY8	679	K	DNA damage-binding protein 1 OS=Fusarium oxysporum NRRL 32931 OX=660029 GN=FOYG_05277 PE=3 SV=1	FOYG_05277	1	0.00336938	107.97	2	K(1)SVTLGSNPAR	-0.40516	1
W9INY8	68	K	DNA damage-binding protein 1 OS=Fusarium oxysporum NRRL 32931 OX=660029 GN=FOYG_05277 PE=3 SV=1	FOYG_05277	1	0.000143217	115.06	2	PK(1)GSETDLLFIGTDR	-0.45482	2
A0A0D2XWU7	388	K	Mannosyltransferase OS=Fusarium oxysporum f. sp. lycopersici (strain 4287 / CBS 123668 / FGSC 9935 / NRRL 34936) OX=426428 PE=3 SV=1	--	1	2.57495e-18	213.63	2	EEDTVCFGK(1)EWYR	-1.1115	2
A0A0D2XWU7	325	K	Mannosyltransferase OS=Fusarium oxysporum f. sp. lycopersici (strain 4287 / CBS 123668 / FGSC 9935 / NRRL 34936) OX=426428 PE=3 SV=1	--	1	0.0392273	55.064	3	TLVGK(1)IPAK	0.36691	1
A0A0J9WNH0	203	K	Translation initiation factor 2 subunit 1 OS=Fusarium oxysporum f. sp. lycopersici (strain 4287 / CBS 123668 / FGSC 9935 / NRRL 34936) OX=426428 GN=FOXG_08491 PE=3 SV=1	FOXG_08491	1	4.7863e-11	140.2	3	ADIEVTCFGYEGIDAVK(1)TALR	-0.1976	1
A0A0J9WNH0	171	K	Translation initiation factor 2 subunit 1 OS=Fusarium oxysporum f. sp. lycopersici (strain 4287 / CBS 123668 / FGSC 9935 / NRRL 34936) OX=426428 GN=FOXG_08491 PE=3 SV=1	FOXG_08491	1	0.00110074	140.16	2	EELK(1)SYIGK	-1.7699	2
A0A0J9WNH0	254	K	Translation initiation factor 2 subunit 1 OS=Fusarium oxysporum f. sp. lycopersici (strain 4287 / CBS 123668 / FGSC 9935 / NRRL 34936) OX=426428 GN=FOXG_08491 PE=3 SV=1	FOXG_08491	1	8.23319e-08	167.89	2	K(1)SIEGAGGNLTVK	0.30233	3
A0A0D2XX01	1090	K	Uncharacterized protein OS=Fusarium oxysporum f. sp. lycopersici (strain 4287 / CBS 123668 / FGSC 9935 / NRRL 34936) OX=426428 PE=4 SV=1	--	1	0.0162795	61.222	3	EPENLMSPK(1)NLAVVFAPTIMR	3.039	1
N4UCN2	527	K	Uncharacterized protein OS=Fusarium oxysporum f. sp. cubense (strain race 1) OX=1229664 GN=FOC1_g10010319 PE=4 SV=1	FOC1_g10010319	1	0.0246516	84.498	3	K(1)HSVFVK	-0.26551	1
N4UCN2	434	K	Uncharacterized protein OS=Fusarium oxysporum f. sp. cubense (strain race 1) OX=1229664 GN=FOC1_g10010319 PE=4 SV=1	FOC1_g10010319	1	0.00358622	87.001	3	VK(1)IELANEHK	-1.4679	1
W9IZ63	30	K	Zn(2)-C6 fungal-type domain-containing protein OS=Fusarium oxysporum NRRL 32931 OX=660029 GN=FOYG_00172 PE=4 SV=1	FOYG_00172	1	0.0172415	82.494	2	TK(1)TGCLTCR	-1.6013	1
A0A2H3HP53	523	K	Inositol hexakisphosphate and diphosphoinositol-pentakisphosphate kinase OS=Fusarium oxysporum f. sp. radicis-cucumerinum OX=327505 GN=AU210_003364 PE=3 SV=1	AU210_003364	1	0.000670719	80.638	3	ASGK(1)SYVIDVNGWSFVK	0.82265	1
A0A2H3HP53	778	K	Inositol hexakisphosphate and diphosphoinositol-pentakisphosphate kinase OS=Fusarium oxysporum f. sp. radicis-cucumerinum OX=327505 GN=AU210_003364 PE=3 SV=1	AU210_003364	1	0.00604074	77.744	3	GSWPGTK(1)IQIK	-0.92429	1
A0A2H3HP53	1372	K	Inositol hexakisphosphate and diphosphoinositol-pentakisphosphate kinase OS=Fusarium oxysporum f. sp. radicis-cucumerinum OX=327505 GN=AU210_003364 PE=3 SV=1	AU210_003364	1	4.88687e-05	113.29	3	SLTPHADWLQVIK(1)TLR	0.060884	1
A0A5C6TLS9	84	K	Uncharacterized protein OS=Fusarium oxysporum f. sp. cubense OX=61366 GN=FocTR4_00006310 PE=4 SV=1	FocTR4_00006310	1	0.0375331	96.711	2	K(1)TDCPWK	-0.79127	1
A0A5C6TLS9	190	K	Uncharacterized protein OS=Fusarium oxysporum f. sp. cubense OX=61366 GN=FocTR4_00006310 PE=4 SV=1	FocTR4_00006310	1	0.000421334	98.582	3	LTGETFHQFK(1)SEYR	-0.92977	1
N4TZS6	318	K	Interferon-induced GTP-binding protein Mx OS=Fusarium oxysporum f. sp. cubense (strain race 1) OX=1229664 GN=FOC1_g10009119 PE=4 SV=1	FOC1_g10009119	1	0.00918528	101.69	3	HIGK(1)HVK	0.20855	1
N4TZS6	95	K	Interferon-induced GTP-binding protein Mx OS=Fusarium oxysporum f. sp. cubense (strain race 1) OX=1229664 GN=FOC1_g10009119 PE=4 SV=1	FOC1_g10009119	1	0.00875056	73.208	3	VSIIPDK(1)TRPYNDQAR	0.30369	1
A0A0D2XXX4	267	K	Eukaryotic translation initiation factor 3 subunit B OS=Fusarium oxysporum f. sp. lycopersici (strain 4287 / CBS 123668 / FGSC 9935 / NRRL 34936) OX=426428 GN=PRT1 PE=3 SV=1	PRT1	1	7.39082e-18	149.3	4	FAIISTTEPVGVTAVPPK(1)TAVSFFCPEK	0.16023	2
A0A0D2XXX4	280	K	Eukaryotic translation initiation factor 3 subunit B OS=Fusarium oxysporum f. sp. lycopersici (strain 4287 / CBS 123668 / FGSC 9935 / NRRL 34936) OX=426428 GN=PRT1 PE=3 SV=1	PRT1	1	0.00163052	135.83	3	K(1)GQQVGNFK	-0.011408	3
A0A0D2XXX4	210	K	Eukaryotic translation initiation factor 3 subunit B OS=Fusarium oxysporum f. sp. lycopersici (strain 4287 / CBS 123668 / FGSC 9935 / NRRL 34936) OX=426428 GN=PRT1 PE=3 SV=1	PRT1	1	0.0044053	100.09	2	K(1)SQATTLEIFR	-1.0004	2
A0A0D2XXX4	201	K	Eukaryotic translation initiation factor 3 subunit B OS=Fusarium oxysporum f. sp. lycopersici (strain 4287 / CBS 123668 / FGSC 9935 / NRRL 34936) OX=426428 GN=PRT1 PE=3 SV=1	PRT1	1	3.9867e-06	140.81	3	LHWQSEAAYICVK(1)VDR	-0.28289	1
A0A0D2XXX4	121	K	Eukaryotic translation initiation factor 3 subunit B OS=Fusarium oxysporum f. sp. lycopersici (strain 4287 / CBS 123668 / FGSC 9935 / NRRL 34936) OX=426428 GN=PRT1 PE=3 SV=1	PRT1	1	0.00758612	77.64	3	MNLLDK(1)TSIK	-0.59186	1
A0A0D2XXX4	416	K	Eukaryotic translation initiation factor 3 subunit B OS=Fusarium oxysporum f. sp. lycopersici (strain 4287 / CBS 123668 / FGSC 9935 / NRRL 34936) OX=426428 GN=PRT1 PE=3 SV=1	PRT1	1	0.00639353	79.614	3	PRPPTLLTK(1)EEQK	0.58336	1
X0LYH7	189	K	AA_permease domain-containing protein OS=Fusarium oxysporum f. sp. vasinfectum 25433 OX=1089449 GN=FOTG_07162 PE=4 SV=1	FOTG_07162	1	0.0268561	90.15	2	K(1)SVPTASK	-0.80992	2
X0LYH7	196	K	AA_permease domain-containing protein OS=Fusarium oxysporum f. sp. vasinfectum 25433 OX=1089449 GN=FOTG_07162 PE=4 SV=1	FOTG_07162	1	8.84878e-08	167.18	3	SVPTASK(1)QVFWR	-0.65114	1
A0A4V1RZM0	147	K	Aminotran_1_2 domain-containing protein OS=Fusarium oxysporum f. sp. narcissi OX=451672 GN=BFJ63_vAg11546 PE=4 SV=1	BFJ63_vAg11546	1	4.74842e-06	110.31	4	VSFK(1)HNCVYGEGGLDDVLSGIGGEK	-0.93515	1
A0A5C6SKV0	182	K	Cytosolic Fe-S cluster assembly factor CFD1 OS=Fusarium oxysporum f. sp. cubense OX=61366 GN=CFD1 PE=3 SV=1	CFD1	1	0.000294854	136.7	2	ELNFCTK(1)TNIR	-0.2811	2
A0A0D2XYI7	110	K	NADH dehydrogenase [ubiquinone] 1 alpha subcomplex subunit OS=Fusarium oxysporum f. sp. lycopersici (strain 4287 / CBS 123668 / FGSC 9935 / NRRL 34936) OX=426428 PE=3 SV=1	--	1	0.000460603	140.07	2	GAFK(1)TYNTSK	-0.6292	2
A0A0D2XYI7	116	K	NADH dehydrogenase [ubiquinone] 1 alpha subcomplex subunit OS=Fusarium oxysporum f. sp. lycopersici (strain 4287 / CBS 123668 / FGSC 9935 / NRRL 34936) OX=426428 PE=3 SV=1	--	1	0.0241183	68.016	3	TYNTSK(1)SK	-0.57106	1
A0A0D2XYI7	118	K	NADH dehydrogenase [ubiquinone] 1 alpha subcomplex subunit OS=Fusarium oxysporum f. sp. lycopersici (strain 4287 / CBS 123668 / FGSC 9935 / NRRL 34936) OX=426428 PE=3 SV=1	--	1	0.000519923	118.76	3	SK(1)ISAWEPVAAPR	0.5849	2
A0A0D2XYS3	35	K	Uncharacterized protein OS=Fusarium oxysporum f. sp. lycopersici (strain 4287 / CBS 123668 / FGSC 9935 / NRRL 34936) OX=426428 PE=4 SV=1	--	1	3.35799e-12	163.41	3	TSSFPDVDDDAGNLAK(1)HR	0.67306	2
A0A0J9V9R9	322	K	ATPase synthesis protein 25 OS=Fusarium oxysporum f. sp. lycopersici (strain 4287 / CBS 123668 / FGSC 9935 / NRRL 34936) OX=426428 GN=FOXG_09182 PE=3 SV=1	FOXG_09182	1	0.00477574	69.729	3	VQLPK(1)SESAQQWQALHK	-2.6647	1
N4UGT5	717	K	SUN domain-containing protein OS=Fusarium oxysporum f. sp. cubense (strain race 1) OX=1229664 GN=FOC1_g10012467 PE=4 SV=1	FOC1_g10012467	1	0.0117767	61.703	3	AELQELK(1)SDMLTHIQESIR	-1.6683	1
N4UGT5	624	K	SUN domain-containing protein OS=Fusarium oxysporum f. sp. cubense (strain race 1) OX=1229664 GN=FOC1_g10012467 PE=4 SV=1	FOC1_g10012467	1	0.00938103	70.68	3	LTK(1)VVDSGIEEK	0.15963	1
X0I3K8	266	K	Very-long-chain 3-oxoacyl-CoA reductase OS=Fusarium oxysporum f. sp. conglutinans race 2 54008 OX=1089457 GN=FOPG_03960 PE=3 SV=1	FOPG_03960	1	0.00203843	105.4	3	NFVK(1)ATLGK	0.22003	1
X0I3K8	92	K	Very-long-chain 3-oxoacyl-CoA reductase OS=Fusarium oxysporum f. sp. conglutinans race 2 54008 OX=1089457 GN=FOPG_03960 PE=3 SV=1	FOPG_03960	1	2.49258e-13	178.23	3	TLSK(1)LESLSAEIQQK	0.42937	1
X0I3K8	107	K	Very-long-chain 3-oxoacyl-CoA reductase OS=Fusarium oxysporum f. sp. conglutinans race 2 54008 OX=1089457 GN=FOPG_03960 PE=3 SV=1	FOPG_03960	1	0.00719642	84.743	2	YPGK(1)GLQVK	-0.67375	3
X0IHN2	170	K	Transcriptional adapter 2 OS=Fusarium oxysporum f. sp. conglutinans race 2 54008 OX=1089457 GN=FOPG_03957 PE=4 SV=1	FOPG_03957	1	0.00129146	95.401	3	DAAK(1)NAPALQPK	-1.0076	1
X0IHN2	178	K	Transcriptional adapter 2 OS=Fusarium oxysporum f. sp. conglutinans race 2 54008 OX=1089457 GN=FOPG_03957 PE=4 SV=1	FOPG_03957	1	0.00234473	110.14	2	NAPALQPK(1)TK	-0.87682	2
X0LZX5	264	K	Dynamin-type G domain-containing protein OS=Fusarium oxysporum f. sp. vasinfectum 25433 OX=1089449 GN=FOTG_04126 PE=4 SV=1	FOTG_04126	1	0.000123989	136.5	2	DLQLGYCVVK(1)NR	-1.0099	2
X0LZX5	366	K	Dynamin-type G domain-containing protein OS=Fusarium oxysporum f. sp. vasinfectum 25433 OX=1089449 GN=FOTG_04126 PE=4 SV=1	FOTG_04126	1	0.000929162	101.32	3	IK(1)HCGLDGQYSR	-1.4031	1
X0AVZ0	339	K	Uncharacterized protein OS=Fusarium oxysporum f. sp. melonis 26406 OX=1089452 GN=FOMG_08044 PE=3 SV=1	FOMG_08044	1	0.017193	68.657	3	EELK(1)TLIPK	0.37002	1
X0AVZ0	344	K	Uncharacterized protein OS=Fusarium oxysporum f. sp. melonis 26406 OX=1089452 GN=FOMG_08044 PE=3 SV=1	FOMG_08044	1	1.15361e-09	144.57	3	TLIPK(1)ADNAQADWLAGNYEK	-0.83374	4
X0AVZ0	396	K	Uncharacterized protein OS=Fusarium oxysporum f. sp. melonis 26406 OX=1089452 GN=FOMG_08044 PE=3 SV=1	FOMG_08044	1	0.000160082	134.13	2	FIGVK(1)PDEIVWK	-1.0718	2
X0AVZ0	102	K	Uncharacterized protein OS=Fusarium oxysporum f. sp. melonis 26406 OX=1089452 GN=FOMG_08044 PE=3 SV=1	FOMG_08044	1	7.28954e-18	183.65	3	LPDAYALK(1)HQSLDSYLFIR	0.24615	1
X0AVZ0	237	K	Uncharacterized protein OS=Fusarium oxysporum f. sp. melonis 26406 OX=1089452 GN=FOMG_08044 PE=3 SV=1	FOMG_08044	1	5.30094e-06	133.16	3	TLFNDSVK(1)NVWIPGDTK	-1.2478	3
X0AVZ0	871	K	Uncharacterized protein OS=Fusarium oxysporum f. sp. melonis 26406 OX=1089452 GN=FOMG_08044 PE=3 SV=1	FOMG_08044	1	1.53083e-235	410.64	4	VIPISDEGCTLNDK(1)NHIEWDTEGARPPIWSEK	-1.4241	2
N4UKS0	157	K	DNA-directed RNA polymerase subunit beta OS=Fusarium oxysporum f. sp. cubense (strain race 1) OX=1229664 GN=FOC1_g10012537 PE=3 SV=1	FOC1_g10012537	1	0.00185502	99.669	2	EFGQVPVMIK(1)SNR	-0.96081	2
N4UKS0	1077	K	DNA-directed RNA polymerase subunit beta OS=Fusarium oxysporum f. sp. cubense (strain race 1) OX=1229664 GN=FOC1_g10012537 PE=3 SV=1	FOC1_g10012537	1	0.00450511	75.316	3	LLNCSDYSK(1)SWICR	1.1365	1
N4U674	258	K	Putative fatty acid methyltransferase OS=Fusarium oxysporum f. sp. cubense (strain race 1) OX=1229664 GN=FOC1_g10012572 PE=4 SV=1	FOC1_g10012572	1	0.000569335	84.14	3	AGIPEEQSK(1)ILCMDYR	-0.93105	1
N4U674	276	K	Putative fatty acid methyltransferase OS=Fusarium oxysporum f. sp. cubense (strain race 1) OX=1229664 GN=FOC1_g10012572 PE=4 SV=1	FOC1_g10012572	1	8.89596e-05	101.53	3	K(1)ITSLEMSEHVGIR	-0.85288	1
X0A121	202	K	Dephospho-CoA kinase OS=Fusarium oxysporum f. sp. melonis 26406 OX=1089452 GN=FOMG_08131 PE=3 SV=1	FOMG_08131	1	6.16427e-07	148.62	2	GEGK(1)GIVLWNDGSR	0.10078	2
N4U698	220	K	Putative bHLH domain-containing protein C3F10.12c OS=Fusarium oxysporum f. sp. cubense (strain race 1) OX=1229664 GN=FOC1_g10012603 PE=4 SV=1	FOC1_g10012603	1	0.00202217	105.57	3	IVPGCEK(1)NK	-3.1115	1
N4U698	222	K	Putative bHLH domain-containing protein C3F10.12c OS=Fusarium oxysporum f. sp. cubense (strain race 1) OX=1229664 GN=FOC1_g10012603 PE=4 SV=1	FOC1_g10012603	1	0.00587482	120.15	2	NK(1)GSILQR	0.25004	1
X0H0G4	221	K	Uncharacterized protein OS=Fusarium oxysporum f. sp. conglutinans race 2 54008 OX=1089457 GN=FOPG_14660 PE=3 SV=1	FOPG_14660	1	0.0114099	105.39	3	K(1)HLIPYR	0.56511	1
X0JP23	385	K	Ubiquitin-like 1-activating enzyme E1 A OS=Fusarium oxysporum f. sp. conglutinans race 2 54008 OX=1089457 GN=FOPG_02160 PE=3 SV=1	FOPG_02160	1	2.25293e-05	152.85	3	LFTQIATQK(1)HK	-0.37814	1
X0JP23	219	K	Ubiquitin-like 1-activating enzyme E1 A OS=Fusarium oxysporum f. sp. conglutinans race 2 54008 OX=1089457 GN=FOPG_02160 PE=3 SV=1	FOPG_02160	1	0.0111955	70.488	3	VHVDTEGVK(1)TK	-0.064748	1
A0A0D2XZA6	58	K	Uncharacterized protein OS=Fusarium oxysporum f. sp. lycopersici (strain 4287 / CBS 123668 / FGSC 9935 / NRRL 34936) OX=426428 PE=4 SV=1	--	1	0.014095	101.54	2	AK(1)NFADSR	-0.64043	1
A0A0J9VC53	76	K	Smr domain-containing protein OS=Fusarium oxysporum f. sp. lycopersici (strain 4287 / CBS 123668 / FGSC 9935 / NRRL 34936) OX=426428 GN=FOXG_09361 PE=4 SV=1	FOXG_09361	0.998407	4.04845e-07	150.28	3	LK(0.002)PK(0.998)VEELCQELGLR	-1.7307	1
A0A0J9VC53	62	K	Smr domain-containing protein OS=Fusarium oxysporum f. sp. lycopersici (strain 4287 / CBS 123668 / FGSC 9935 / NRRL 34936) OX=426428 GN=FOXG_09361 PE=4 SV=1	FOXG_09361	1	0.0109775	59.678	4	NGQTHLYAIVGK(1)GHHSAGGVQK	0.67692	1
N4UPF0	618	K	Cullin-4A OS=Fusarium oxysporum f. sp. cubense (strain race 1) OX=1229664 GN=FOC1_g10008698 PE=3 SV=1	FOC1_g10008698	1	0.0420707	55.676	3	GIFAK(1)GPK	-0.67346	1
F9FVV0	1232	K	Uncharacterized protein OS=Fusarium oxysporum (strain Fo5176) OX=660025 GN=FOXB_10531 PE=3 SV=1	FOXB_10531	1	0.01963	76.255	2	TIK(1)TIQVYGER	-1.1119	1
A0A0D2XZL1	733	K	Uncharacterized protein OS=Fusarium oxysporum f. sp. lycopersici (strain 4287 / CBS 123668 / FGSC 9935 / NRRL 34936) OX=426428 PE=3 SV=1	--	1	0.0477467	64.836	3	K(1)HPTNVK	-0.21637	1
N4USQ0	131	K	Coatomer subunit delta OS=Fusarium oxysporum f. sp. cubense (strain race 1) OX=1229664 GN=FOC1_g10008606 PE=3 SV=1	FOC1_g10008606	1	3.13308e-25	194.18	3	ENLTISQIK(1)TFLDMESHEER	-0.34685	2
N4USQ0	326	K	Coatomer subunit delta OS=Fusarium oxysporum f. sp. cubense (strain race 1) OX=1229664 GN=FOC1_g10008606 PE=3 SV=1	FOC1_g10008606	1	0.0446279	66.92	2	ISDPSLTK(1)IK	-0.61795	1
N4USQ0	242	K	Coatomer subunit delta OS=Fusarium oxysporum f. sp. cubense (strain race 1) OX=1229664 GN=FOC1_g10008606 PE=3 SV=1	FOC1_g10008606	1	0.0385291	72.434	2	SK(1)TTDMFER	-0.62766	1
X0MC45	618	K	Guanylate kinase-like domain-containing protein OS=Fusarium oxysporum f. sp. vasinfectum 25433 OX=1089449 GN=FOTG_03843 PE=4 SV=1	FOTG_03843	1	1.00071e-05	98.165	3	EPIIISGITGVGK(1)STIIR	-0.37419	1
X0MC45	448	K	Guanylate kinase-like domain-containing protein OS=Fusarium oxysporum f. sp. vasinfectum 25433 OX=1089449 GN=FOTG_03843 PE=4 SV=1	FOTG_03843	1	0.0128786	70.942	3	WK(1)IEGCHPIK	-0.56509	1
A0A0D2XZP4	356	K	Aquarius_N domain-containing protein OS=Fusarium oxysporum f. sp. lycopersici (strain 4287 / CBS 123668 / FGSC 9935 / NRRL 34936) OX=426428 PE=4 SV=1	--	1	0.00502463	122.78	3	IALK(1)HFR	-0.18036	1
A0A0D2XZP5	694	K	MIF4G domain-containing protein OS=Fusarium oxysporum f. sp. lycopersici (strain 4287 / CBS 123668 / FGSC 9935 / NRRL 34936) OX=426428 PE=4 SV=1	--	1	0.00858331	69.92	3	DTEPTK(1)VESVTDK	0.12467	1
A0A0D2XZP5	719	K	MIF4G domain-containing protein OS=Fusarium oxysporum f. sp. lycopersici (strain 4287 / CBS 123668 / FGSC 9935 / NRRL 34936) OX=426428 PE=4 SV=1	--	1	0.000108823	106.36	4	IGGDKPADSAAPK(1)HEK	-1.1401	1
A0A0D2XZP5	815	K	MIF4G domain-containing protein OS=Fusarium oxysporum f. sp. lycopersici (strain 4287 / CBS 123668 / FGSC 9935 / NRRL 34936) OX=426428 PE=4 SV=1	--	1	4.10274e-13	158.37	3	VFTEQPSLEFGQQVK(1)SLIGDDR	-1.0203	1
A0A2H3TI23	236	K	Related to histone methyltransferase OS=Fusarium oxysporum OX=5507 GN=FRV6_12495 PE=4 SV=1	FRV6_12495	1	0.00387312	79.466	3	GWTK(1)LEFSNDGK	-1.0575	1
A0A2H3TI23	224	K	Related to histone methyltransferase OS=Fusarium oxysporum OX=5507 GN=FRV6_12495 PE=4 SV=1	FRV6_12495	1	0.00279539	123.75	3	K(1)VDSQCLNK	0.54127	2
A0A2H3TI23	232	K	Related to histone methyltransferase OS=Fusarium oxysporum OX=5507 GN=FRV6_12495 PE=4 SV=1	FRV6_12495	0.999999	0.00120282	103.61	3	KVDSQCLNK(1)GWTK	-1.2945	1
A0A0D2XZR2	94	K	Nudix hydrolase domain-containing protein OS=Fusarium oxysporum f. sp. lycopersici (strain 4287 / CBS 123668 / FGSC 9935 / NRRL 34936) OX=426428 GN=FOXG_09494 PE=3 SV=1	FOXG_09494	1	0.00130191	97.911	3	AFEEFLEYK(1)TR	-1.024	1
A0A0D2XZR2	201	K	Nudix hydrolase domain-containing protein OS=Fusarium oxysporum f. sp. lycopersici (strain 4287 / CBS 123668 / FGSC 9935 / NRRL 34936) OX=426428 GN=FOXG_09494 PE=3 SV=1	FOXG_09494	1	0.00463003	89.247	3	EISK(1)IQWYK	-2.0745	2
X0DK78	342	K	Uncharacterized protein OS=Fusarium oxysporum f. sp. raphani 54005 OX=1089458 GN=FOQG_03610 PE=4 SV=1	FOQG_03610	1	0.00174853	94.191	3	HNLSLNK(1)SFDK	-0.39912	1
X0DK78	165	K	Uncharacterized protein OS=Fusarium oxysporum f. sp. raphani 54005 OX=1089458 GN=FOQG_03610 PE=4 SV=1	FOQG_03610	1	0.00529662	100.45	3	WFLHVK(1)GR	-0.50603	1
A0A2H3H0Y3	521	K	Clustered mitochondria protein homolog OS=Fusarium oxysporum f. sp. radicis-cucumerinum OX=327505 GN=CLU1 PE=3 SV=1	CLU1	1	0.0373151	73.248	3	K(1)HPVWDK	0.0963	1
A0A2H3H0Y3	371	K	Clustered mitochondria protein homolog OS=Fusarium oxysporum f. sp. radicis-cucumerinum OX=327505 GN=CLU1 PE=3 SV=1	CLU1	1	0.00317672	76.341	3	LISK(1)LFADYNEAATR	-1.8799	1
A0A2H3H0Y3	669	K	Clustered mitochondria protein homolog OS=Fusarium oxysporum f. sp. radicis-cucumerinum OX=327505 GN=CLU1 PE=3 SV=1	CLU1	1	0.00633484	80.69	3	YLGK(1)VAELSSDGR	-1.1281	2
A0A0D2XZV7	310	K	Arrestin_C domain-containing protein OS=Fusarium oxysporum f. sp. lycopersici (strain 4287 / CBS 123668 / FGSC 9935 / NRRL 34936) OX=426428 PE=4 SV=1	--	1	0.0211195	71.379	3	LK(1)IHIPIR	-0.88199	1
X0L6Z3	187	K	D-aminopeptidase OS=Fusarium oxysporum f. sp. vasinfectum 25433 OX=1089449 GN=FOTG_14930 PE=4 SV=1	FOTG_14930	1	0.00489589	96.171	2	FK(1)GGTGSSSR	-1.4313	1
X0AC80	107	K	Uncharacterized protein OS=Fusarium oxysporum f. sp. melonis 26406 OX=1089452 GN=FOMG_13563 PE=4 SV=1	FOMG_13563	1	0.000437109	97.69	3	LFIVK(1)GGDALTEFK	-1.7643	1
A0A5C6SV30	61	K	Uncharacterized protein OS=Fusarium oxysporum f. sp. cubense OX=61366 GN=FocTR4_00015049 PE=4 SV=1	FocTR4_00015049	1	2.6017e-24	184.4	3	K(1)SVAIVFPGNTLGGLTSSGLGWTDSK	-0.84049	4
A0A5C6SV30	138	K	Uncharacterized protein OS=Fusarium oxysporum f. sp. cubense OX=61366 GN=FocTR4_00015049 PE=4 SV=1	FocTR4_00015049	1	0.00183872	129.85	2	K(1)VQWTFEPK	-1.1666	2
X0M870	95	K	Uncharacterized protein OS=Fusarium oxysporum f. sp. vasinfectum 25433 OX=1089449 GN=FOTG_14959 PE=4 SV=1	FOTG_14959	1	0.0243154	103.83	3	EVITK(1)VK	-1.0971	2
X0M870	97	K	Uncharacterized protein OS=Fusarium oxysporum f. sp. vasinfectum 25433 OX=1089449 GN=FOTG_14959 PE=4 SV=1	FOTG_14959	1	0.0436097	77.379	2	VK(1)SNAISK	-0.28819	1
X0M870	103	K	Uncharacterized protein OS=Fusarium oxysporum f. sp. vasinfectum 25433 OX=1089449 GN=FOTG_14959 PE=4 SV=1	FOTG_14959	1	0.0296532	71.153	2	SNAISK(1)AAAVK	-0.40112	1
X0M870	83	K	Uncharacterized protein OS=Fusarium oxysporum f. sp. vasinfectum 25433 OX=1089449 GN=FOTG_14959 PE=4 SV=1	FOTG_14959	1	0.000379518	86.455	3	VLTIAVEQVK(1)SQTTTIK	-0.73152	1
A0A420Q3L5	298	K	FAD-binding PCMH-type domain-containing protein OS=Fusarium oxysporum OX=5507 GN=BFJ68_g13222 PE=3 SV=1	BFJ68_g13222	1	0.0308926	95.099	2	IK(1)TALAK	0.22773	1
A0A420Q3L5	445	K	FAD-binding PCMH-type domain-containing protein OS=Fusarium oxysporum OX=5507 GN=BFJ68_g13222 PE=3 SV=1	BFJ68_g13222	1	0.0282792	56.514	3	LSVQIQCFGGK(1)NSR	-0.36733	1
X0LBC4	320	K	SMI1_KNR4 domain-containing protein OS=Fusarium oxysporum f. sp. vasinfectum 25433 OX=1089449 GN=FOTG_13471 PE=4 SV=1	FOTG_13471	1	4.96488e-06	133.86	3	LVHIISENTFK(1)NCPYDR	-0.57138	1
A0A3L6N7D4	219	K	Uncharacterized protein OS=Fusarium oxysporum f. sp. cepae OX=396571 GN=BFJ65_g14319 PE=4 SV=1	BFJ65_g14319	1	0.000202113	124.1	2	EDPSALVYK(1)SDGCA	-2.3001	2
A0A5C6SV21	105	K	Uncharacterized protein OS=Fusarium oxysporum f. sp. cubense OX=61366 GN=FocTR4_00015312 PE=4 SV=1	FocTR4_00015312	1	4.65462e-13	160.77	3	IGSLPAEIVVAK(1)GHCDLQYR	-1.2233	1
X0LDZ5	622	K	Uncharacterized protein OS=Fusarium oxysporum f. sp. vasinfectum 25433 OX=1089449 GN=FOTG_12689 PE=4 SV=1	FOTG_12689	1	6.77274e-05	102.38	3	ADGFCCLSK(1)NDDAGVK	-0.55211	1
X0LDZ5	438	K	Uncharacterized protein OS=Fusarium oxysporum f. sp. vasinfectum 25433 OX=1089449 GN=FOTG_12689 PE=4 SV=1	FOTG_12689	1	0.000515847	128.81	2	ILVCGK(1)TGVGK	-0.57051	2
X0LDZ5	443	K	Uncharacterized protein OS=Fusarium oxysporum f. sp. vasinfectum 25433 OX=1089449 GN=FOTG_12689 PE=4 SV=1	FOTG_12689	1	0.00224233	107.06	2	TGVGK(1)STLINK	-1.1044	1
X0LDZ5	345	K	Uncharacterized protein OS=Fusarium oxysporum f. sp. vasinfectum 25433 OX=1089449 GN=FOTG_12689 PE=4 SV=1	FOTG_12689	1	0.000366513	114.71	3	LDTDCYK(1)HAANR	-0.076828	2
N4TWI0	319	K	NADPH dehydrogenase 3 OS=Fusarium oxysporum f. sp. cubense (strain race 1) OX=1229664 GN=FOC1_g10007004 PE=4 SV=1	FOC1_g10007004	1	0.0036769	93.258	2	VK(1)HGVELTK	1.4876	2
A0A0D2Y0V5	13	K	Gamma-glutamylcyclotransferase OS=Fusarium oxysporum f. sp. lycopersici (strain 4287 / CBS 123668 / FGSC 9935 / NRRL 34936) OX=426428 PE=4 SV=1	--	1	0.00994437	93.598	2	GK(1)AILDSYR	-1.3913	1
A0A0D2Y0Y6	211	K	Fungal_trans domain-containing protein OS=Fusarium oxysporum f. sp. lycopersici (strain 4287 / CBS 123668 / FGSC 9935 / NRRL 34936) OX=426428 PE=4 SV=1	--	1	3.5146e-06	102.33	3	LPHNINDTDFSPESK(1)VIQNR	-0.51038	1
A0A0D2Y1N9	337	K	Aldo_ket_red domain-containing protein OS=Fusarium oxysporum f. sp. lycopersici (strain 4287 / CBS 123668 / FGSC 9935 / NRRL 34936) OX=426428 PE=4 SV=1	--	1	0.01922	83.265	3	TIATK(1)HK	-1.2711	1
A0A420QD47	760	K	Vacuolar protein sorting-associated protein 35 OS=Fusarium oxysporum OX=5507 GN=BFJ68_g11901 PE=3 SV=1	BFJ68_g11901	1	6.73935e-05	102.57	3	ENYDTLITK(1)CAQHGSK	-0.60465	1
A0A420QD47	751	K	Vacuolar protein sorting-associated protein 35 OS=Fusarium oxysporum OX=5507 GN=BFJ68_g11901 PE=3 SV=1	BFJ68_g11901	1	0.0015055	88.282	3	NFGK(1)ENYDTLITK	0.92575	1
A0A420QD47	550	K	Vacuolar protein sorting-associated protein 35 OS=Fusarium oxysporum OX=5507 GN=BFJ68_g11901 PE=3 SV=1	BFJ68_g11901	1	6.62011e-05	93.684	4	NQTK(1)ISTTEQLENVLEVLK	-0.51925	1
A0A420QD47	546	K	Vacuolar protein sorting-associated protein 35 OS=Fusarium oxysporum OX=5507 GN=BFJ68_g11901 PE=3 SV=1	BFJ68_g11901	1	0.007864	114.5	3	TLLK(1)NQTK	-1.4194	3
A0A0D2Y226	114	K	Uncharacterized protein OS=Fusarium oxysporum f. sp. lycopersici (strain 4287 / CBS 123668 / FGSC 9935 / NRRL 34936) OX=426428 PE=4 SV=1	--	1	6.56531e-05	95.814	3	EPICILLHK(1)GLQDLEAR	-0.99564	1
A0A0D2Y229	195	K	Uncharacterized protein OS=Fusarium oxysporum f. sp. lycopersici (strain 4287 / CBS 123668 / FGSC 9935 / NRRL 34936) OX=426428 PE=4 SV=1	--	1	3.23911e-18	186.94	5	LHDLGIVHGDINK(1)HNFLIR	-0.37811	1
A0A0D2Y232	205	K	Uncharacterized protein OS=Fusarium oxysporum f. sp. lycopersici (strain 4287 / CBS 123668 / FGSC 9935 / NRRL 34936) OX=426428 PE=4 SV=1	--	1	0.0390707	76.064	2	EYENNK(1)WK	-0.39368	1
A0A0D2Y232	207	K	Uncharacterized protein OS=Fusarium oxysporum f. sp. lycopersici (strain 4287 / CBS 123668 / FGSC 9935 / NRRL 34936) OX=426428 PE=4 SV=1	--	1	0.0143876	90.37	2	WK(1)SIGQK	-0.59156	3
A0A0D2Y2G1	519	K	Uncharacterized protein OS=Fusarium oxysporum f. sp. lycopersici (strain 4287 / CBS 123668 / FGSC 9935 / NRRL 34936) OX=426428 PE=4 SV=1	--	1	2.54886e-17	176.81	3	AAAEAK(1)NHPENAPNIYNR	-1.3178	1
A0A0D2Y2G1	499	K	Uncharacterized protein OS=Fusarium oxysporum f. sp. lycopersici (strain 4287 / CBS 123668 / FGSC 9935 / NRRL 34936) OX=426428 PE=4 SV=1	--	1	0.0038469	76.548	3	DQCNK(1)FDQLLFQVK	-1.2617	1
A0A0D2Y2G1	380	K	Uncharacterized protein OS=Fusarium oxysporum f. sp. lycopersici (strain 4287 / CBS 123668 / FGSC 9935 / NRRL 34936) OX=426428 PE=4 SV=1	--	1	2.4259e-06	150.49	3	IANK(1)SHQTVEVK	0.082152	2
X0LQZ0	302	K	Elongation factor 2 OS=Fusarium oxysporum f. sp. vasinfectum 25433 OX=1089449 GN=FOTG_09074 PE=4 SV=1	FOTG_09074	1	0.00256039	116.73	3	ILGPK(1)HLK	-0.1415	1
X0LQZ0	588	K	Elongation factor 2 OS=Fusarium oxysporum f. sp. vasinfectum 25433 OX=1089449 GN=FOTG_09074 PE=4 SV=1	FOTG_09074	1	0.0267901	60.255	3	ILK(1)SGTLCSR	-1.024	1
X0LQZ0	346	K	Elongation factor 2 OS=Fusarium oxysporum f. sp. vasinfectum 25433 OX=1089449 GN=FOTG_09074 PE=4 SV=1	FOTG_09074	1	0.0148663	100.02	2	VTK(1)SLGIK	-1.3739	1
A0A0D2Y2J4	52	K	Glutamine--tRNA ligase OS=Fusarium oxysporum f. sp. lycopersici (strain 4287 / CBS 123668 / FGSC 9935 / NRRL 34936) OX=426428 PE=3 SV=1	--	1	0.0166592	69.276	3	AK(1)NQEANPK	-1.047	1
A0A0D2Y2J4	214	K	Glutamine--tRNA ligase OS=Fusarium oxysporum f. sp. lycopersici (strain 4287 / CBS 123668 / FGSC 9935 / NRRL 34936) OX=426428 PE=3 SV=1	--	1	2.07869e-13	188.31	4	CK(1)HAEQDVETNLQK	0.40879	5
A0A0D2Y2J4	457	K	Glutamine--tRNA ligase OS=Fusarium oxysporum f. sp. lycopersici (strain 4287 / CBS 123668 / FGSC 9935 / NRRL 34936) OX=426428 PE=3 SV=1	--	1	0.00284855	118.67	2	EEDIK(1)GYFR	-2.54	1
A0A0D2Y2J4	316	K	Glutamine--tRNA ligase OS=Fusarium oxysporum f. sp. lycopersici (strain 4287 / CBS 123668 / FGSC 9935 / NRRL 34936) OX=426428 PE=3 SV=1	--	1	1.00071e-05	98.165	3	ESYEWLNK(1)SLEVYEPMQR	-2.554	1
A0A0D2Y2J4	442	K	Glutamine--tRNA ligase OS=Fusarium oxysporum f. sp. lycopersici (strain 4287 / CBS 123668 / FGSC 9935 / NRRL 34936) OX=426428 PE=3 SV=1	--	1	0.0111574	91.752	2	LTK(1)TVYIDR	-0.82727	1
A0A0D2Y2J4	504	K	Glutamine--tRNA ligase OS=Fusarium oxysporum f. sp. lycopersici (strain 4287 / CBS 123668 / FGSC 9935 / NRRL 34936) OX=426428 PE=3 SV=1	--	1	0.000261778	107.61	3	PK(1)TYIQWVPEGSIK	-0.78683	1
A0A0D2Y2Q2	95	K	Translationally-controlled tumor protein homolog OS=Fusarium oxysporum f. sp. lycopersici (strain 4287 / CBS 123668 / FGSC 9935 / NRRL 34936) OX=426428 GN=FOXG_10551 PE=3 SV=1	FOXG_10551	1	0.0124414	74.162	3	AVK(1)AALQEK	-0.82852	1
A0A0D2Y2Q2	113	K	Translationally-controlled tumor protein homolog OS=Fusarium oxysporum f. sp. lycopersici (strain 4287 / CBS 123668 / FGSC 9935 / NRRL 34936) OX=426428 GN=FOXG_10551 PE=3 SV=1	FOXG_10551	1	1.30223e-18	189.81	3	GAPAEEITAFEK(1)GAQNYVK	-1.4056	2
A0A0D2Y2Q2	120	K	Translationally-controlled tumor protein homolog OS=Fusarium oxysporum f. sp. lycopersici (strain 4287 / CBS 123668 / FGSC 9935 / NRRL 34936) OX=426428 GN=FOXG_10551 PE=3 SV=1	FOXG_10551	1	6.86973e-31	250.96	2	GAQNYVK(1)NVVLAK	-2.3059	8
A0A0D2Y2Q2	126	K	Translationally-controlled tumor protein homolog OS=Fusarium oxysporum f. sp. lycopersici (strain 4287 / CBS 123668 / FGSC 9935 / NRRL 34936) OX=426428 GN=FOXG_10551 PE=3 SV=1	FOXG_10551	1	0.0215301	70.919	3	NVVLAK(1)FK	-0.86187	1
A0A0D2Y2Q2	81	K	Translationally-controlled tumor protein homolog OS=Fusarium oxysporum f. sp. lycopersici (strain 4287 / CBS 123668 / FGSC 9935 / NRRL 34936) OX=426428 GN=FOXG_10551 PE=3 SV=1	FOXG_10551	1	0.00278135	147.2	2	K(1)SYLTYLK	-0.13721	4
A0A0D2Y2R6	75	K	Uncharacterized protein OS=Fusarium oxysporum f. sp. lycopersici (strain 4287 / CBS 123668 / FGSC 9935 / NRRL 34936) OX=426428 GN=FOXG_10565 PE=4 SV=1	FOXG_10565	1	0.017295	86.095	3	ISK(1)HLLR	-0.22423	1
A0A2H3HFR7	480	K	Uncharacterized protein OS=Fusarium oxysporum f. sp. radicis-cucumerinum OX=327505 GN=AU210_008465 PE=4 SV=1	AU210_008465	1	0.000283918	87.16	3	NIEDK(1)VANCDFLTAALLK	-1.0139	1
A0A2H3HAB8	297	K	CHK domain-containing protein OS=Fusarium oxysporum f. sp. radicis-cucumerinum OX=327505 GN=AU210_008499 PE=4 SV=1	AU210_008499	1	1.06848e-11	169.61	4	K(1)HEASLVDTYLEALHK	-0.14833	1
N4V057	168	K	Chitinase OS=Fusarium oxysporum f. sp. cubense (strain race 1) OX=1229664 GN=FOC1_g10009826 PE=4 SV=1	FOC1_g10009826	1	6.46265e-05	104.2	3	FIGSK(1)ELSIAVPGLER	-0.61456	1
N4V057	382	K	Chitinase OS=Fusarium oxysporum f. sp. cubense (strain race 1) OX=1229664 GN=FOC1_g10009826 PE=4 SV=1	FOC1_g10009826	1	0.0310939	84.615	2	INLLAK(1)TR	-1.7153	1
N4V057	147	K	Chitinase OS=Fusarium oxysporum f. sp. cubense (strain race 1) OX=1229664 GN=FOC1_g10009826 PE=4 SV=1	FOC1_g10009826	1	0.00139018	126.71	2	K(1)TYEIQAFPK	-0.51317	2
N4V057	238	K	Chitinase OS=Fusarium oxysporum f. sp. cubense (strain race 1) OX=1229664 GN=FOC1_g10009826 PE=4 SV=1	FOC1_g10009826	1	0.00542634	106.2	3	WFTTK(1)QGYK	-0.58934	2
A0A0D2Y3K4	232	K	Carboxylic ester hydrolase OS=Fusarium oxysporum f. sp. lycopersici (strain 4287 / CBS 123668 / FGSC 9935 / NRRL 34936) OX=426428 PE=3 SV=1	--	1	0.00684733	72.891	3	CFFNPK(1)TLQCSPR	-0.45972	1
A0A0D2Y3K4	460	K	Carboxylic ester hydrolase OS=Fusarium oxysporum f. sp. lycopersici (strain 4287 / CBS 123668 / FGSC 9935 / NRRL 34936) OX=426428 PE=3 SV=1	--	1	1.18337e-16	176.89	3	HCLYPK(1)TQTYIGGNPK	-0.13217	3
A0A0D2Y3K4	454	K	Carboxylic ester hydrolase OS=Fusarium oxysporum f. sp. lycopersici (strain 4287 / CBS 123668 / FGSC 9935 / NRRL 34936) OX=426428 PE=3 SV=1	--	1	0.0437694	67.981	3	K(1)HCLYPK	-0.082858	1
A0A0D2Y3K4	471	K	Carboxylic ester hydrolase OS=Fusarium oxysporum f. sp. lycopersici (strain 4287 / CBS 123668 / FGSC 9935 / NRRL 34936) OX=426428 PE=3 SV=1	--	1	0.00750282	120.99	2	K(1)TSSWQCR	0.089075	1
A0A0D2Y3K4	242	K	Carboxylic ester hydrolase OS=Fusarium oxysporum f. sp. lycopersici (strain 4287 / CBS 123668 / FGSC 9935 / NRRL 34936) OX=426428 PE=3 SV=1	--	1	5.03214e-18	190.87	4	RPK(1)NCLNSAQVAQLQK	-0.17198	3
N4UTU7	33	K	Helo_like_N domain-containing protein OS=Fusarium oxysporum f. sp. cubense (strain race 1) OX=1229664 GN=FOC1_g10004466 PE=4 SV=1	FOC1_g10004466	1	0.00736837	91.656	2	SFK(1)TQDANAR	0.14638	1
A0A3L6P5B9	150	K	Uncharacterized protein OS=Fusarium oxysporum f. sp. cepae OX=396571 GN=BFJ65_g1013 PE=4 SV=1	BFJ65_g1013	1	1.20899e-05	134.14	3	IDSFFMQATELIK(1)HGR	-0.99797	1
A0A420QXQ9	12	K	pH-response regulator protein palA/prr-1 OS=Fusarium oxysporum OX=5507 GN=BFJ68_g8975 PE=4 SV=1	BFJ68_g8975	1	0.0247948	62.287	3	K(1)SAQLSLASTIR	2.0401	1
A0A4Q2VXW0	261	K	Ysc84 domain-containing protein OS=Fusarium oxysporum f. sp. narcissi OX=451672 GN=BFJ63_vAg5961 PE=4 SV=1	BFJ63_vAg5961	1	0.000535324	138.22	2	AASILK(1)SFCK	0.39279	2
A0A4Q2VXW0	255	K	Ysc84 domain-containing protein OS=Fusarium oxysporum f. sp. narcissi OX=451672 GN=BFJ63_vAg5961 PE=4 SV=1	BFJ63_vAg5961	1	0.00026737	147.37	2	ECDK(1)AASILK	0.44617	2
X0M6D1	241	K	FSH1 domain-containing protein OS=Fusarium oxysporum f. sp. vasinfectum 25433 OX=1089449 GN=FOTG_05186 PE=4 SV=1	FOTG_05186	1	8.85173e-08	144.68	3	IPIK(1)SHDVDAVTTEILK	-0.19886	1
A0A0D2Y435	11	K	Uncharacterized protein OS=Fusarium oxysporum f. sp. lycopersici (strain 4287 / CBS 123668 / FGSC 9935 / NRRL 34936) OX=426428 GN=FOXG_11037 PE=4 SV=1	FOXG_11037	1	0.00548501	89.403	2	ANEDPVAAVK(1)SK	-0.60693	1
A0A0D2Y449	114	K	37S ribosomal protein S25, mitochondrial OS=Fusarium oxysporum f. sp. lycopersici (strain 4287 / CBS 123668 / FGSC 9935 / NRRL 34936) OX=426428 GN=FOXG_11051 PE=4 SV=1	FOXG_11051	1	0.00266118	83.53	2	DYQHCDWSK(1)GLR	-0.2006	3
N4URB4	837	K	E3 ubiquitin-protein ligase PEP5 OS=Fusarium oxysporum f. sp. cubense (strain race 1) OX=1229664 GN=FOC1_g10013278 PE=3 SV=1	FOC1_g10013278	1	0.0143836	78.934	3	AGK(1)HDLFK	-0.69796	1
N4URB4	34	K	E3 ubiquitin-protein ligase PEP5 OS=Fusarium oxysporum f. sp. cubense (strain race 1) OX=1229664 GN=FOC1_g10013278 PE=3 SV=1	FOC1_g10013278	1	0.000512331	86.455	3	K(1)TNTPTCLSTVMINNNR	-0.88688	1
N4UBP7	567	K	Tyrosine-protein phosphatase 1 OS=Fusarium oxysporum f. sp. cubense (strain race 1) OX=1229664 GN=FOC1_g10013267 PE=4 SV=1	FOC1_g10013267	1	0.0133869	73.067	3	VSLDIDK(1)HR	-0.54417	1
W9KYC3	9	K	Uncharacterized protein OS=Fusarium oxysporum Fo47 OX=660027 GN=FOBC_02223 PE=3 SV=1	FOBC_02223	1	1.52003e-190	215.46	2	AASTGSAK(1)VDAVVQNIK	0.21323	1
W9KYC3	207	K	Uncharacterized protein OS=Fusarium oxysporum Fo47 OX=660027 GN=FOBC_02223 PE=3 SV=1	FOBC_02223	1	4.55648e-13	199.12	2	FVVYEK(1)VSEAVFR	-0.50058	2
W9KYC3	257	K	Uncharacterized protein OS=Fusarium oxysporum Fo47 OX=660027 GN=FOBC_02223 PE=3 SV=1	FOBC_02223	1	5.8942e-13	180.11	2	INK(1)TQGLPGEGTVSR	-0.53993	4
W9KYC3	176	K	Uncharacterized protein OS=Fusarium oxysporum Fo47 OX=660027 GN=FOBC_02223 PE=3 SV=1	FOBC_02223	1	6.45278e-32	206.98	3	IVK(1)NEGVGALYAGFGPILFK	4.1653	6
W9KYC3	25	K	Uncharacterized protein OS=Fusarium oxysporum Fo47 OX=660027 GN=FOBC_02223 PE=3 SV=1	FOBC_02223	1	0.00317187	121.9	2	K(1)TGLALYSR	0.32911	1
W9KYC3	173	K	Uncharacterized protein OS=Fusarium oxysporum Fo47 OX=660027 GN=FOBC_02223 PE=3 SV=1	FOBC_02223	1	4.52053e-13	161.19	4	LVSEPTYASGLVSGFGK(1)IVK	-1.3394	2
W9KYC3	126	K	Uncharacterized protein OS=Fusarium oxysporum Fo47 OX=660027 GN=FOBC_02223 PE=3 SV=1	FOBC_02223	1	4.63611e-31	224.16	2	QQWIDALGYETASK(1)NR	-0.21925	3
A0A0D2Y4D7	849	K	Peptidylprolyl isomerase OS=Fusarium oxysporum f. sp. lycopersici (strain 4287 / CBS 123668 / FGSC 9935 / NRRL 34936) OX=426428 PE=3 SV=1	--	1	0.00192877	83.499	3	DPVLLPSK(1)HIVDR	-0.50945	1
A0A0D2Y4D7	792	K	Peptidylprolyl isomerase OS=Fusarium oxysporum f. sp. lycopersici (strain 4287 / CBS 123668 / FGSC 9935 / NRRL 34936) OX=426428 PE=3 SV=1	--	1	0.00515	101.25	3	ILISK(1)HQK	-0.55141	2
A0A0D2Y4D7	223	K	Peptidylprolyl isomerase OS=Fusarium oxysporum f. sp. lycopersici (strain 4287 / CBS 123668 / FGSC 9935 / NRRL 34936) OX=426428 PE=3 SV=1	--	1	2.14746e-06	139.67	3	ISPLQNEVIK(1)SYFPGAR	0.036364	1
W9QJ36	931	K	Ankyrin repeat protein nuc-2 OS=Fusarium oxysporum f. sp. pisi HDV247 OX=1080344 GN=FOVG_01829 PE=4 SV=1	FOVG_01829	1	1.22045e-06	145.31	2	GVDGVLK(1)SHGILR	-0.77691	2
W9QJ36	558	K	Ankyrin repeat protein nuc-2 OS=Fusarium oxysporum f. sp. pisi HDV247 OX=1080344 GN=FOVG_01829 PE=4 SV=1	FOVG_01829	1	0.000317981	87.668	3	VSDLIPK(1)NIILPFQEDTR	-0.80753	2
A0A0D2Y4J1	279	K	PCI domain-containing protein OS=Fusarium oxysporum f. sp. lycopersici (strain 4287 / CBS 123668 / FGSC 9935 / NRRL 34936) OX=426428 PE=4 SV=1	--	1	0.0367927	67.519	2	IK(1)SGNLQAFDK	-0.79814	1
W9QIW9	142	K	Protein CSN12 OS=Fusarium oxysporum f. sp. pisi HDV247 OX=1080344 GN=FOVG_01800 PE=4 SV=1	FOVG_01800	1	0.0035154	103.22	2	LFAIK(1)SDEER	-0.64446	2
W9QIW9	229	K	Protein CSN12 OS=Fusarium oxysporum f. sp. pisi HDV247 OX=1080344 GN=FOVG_01800 PE=4 SV=1	FOVG_01800	1	2.77357e-07	166.04	3	TILK(1)TLAVYNDK	-1.5883	3
A0A0D2Y4K7	59	K	GFA domain-containing protein OS=Fusarium oxysporum f. sp. lycopersici (strain 4287 / CBS 123668 / FGSC 9935 / NRRL 34936) OX=426428 PE=3 SV=1	--	1	0.000110693	119.87	3	LIHSTPSK(1)NVISVK	-0.91969	1
A0A2H3I523	56	K	Mediator of RNA polymerase II transcription subunit 8 OS=Fusarium oxysporum f. sp. radicis-cucumerinum OX=327505 GN=MED8 PE=3 SV=1	MED8	1	0.0057052	123.96	2	ILQK(1)NLK	-0.43898	2
X0BPF1	116	K	Choline-sulfatase OS=Fusarium oxysporum f. sp. melonis 26406 OX=1089452 GN=FOMG_00476 PE=3 SV=1	FOMG_00476	1	0.00302937	85.845	3	SK(1)GYHTALAGK	0.83296	1
A0A0D2Y4R4	431	K	Uncharacterized protein OS=Fusarium oxysporum f. sp. lycopersici (strain 4287 / CBS 123668 / FGSC 9935 / NRRL 34936) OX=426428 PE=4 SV=1	--	1	0.00619185	104.17	2	K(1)HWLIEQK	-0.56992	4
F9FIG0	311	K	Uncharacterized protein OS=Fusarium oxysporum (strain Fo5176) OX=660025 GN=FOXB_06189 PE=4 SV=1	FOXB_06189	1	0.0068797	78.342	3	FLNPHK(1)TLDK	-1.5267	1
A0A0D2Y4X3	87	K	ABC transporter domain-containing protein OS=Fusarium oxysporum f. sp. lycopersici (strain 4287 / CBS 123668 / FGSC 9935 / NRRL 34936) OX=426428 PE=4 SV=1	--	1	0.00448763	83.397	3	CNK(1)ISCSCIPDR	-1.067	2
A0A0D2Y4X3	372	K	ABC transporter domain-containing protein OS=Fusarium oxysporum f. sp. lycopersici (strain 4287 / CBS 123668 / FGSC 9935 / NRRL 34936) OX=426428 PE=4 SV=1	--	1	0.00106456	98.407	3	DSLIGSEEGK(1)GR	0.38302	2
A0A0D2Y4X3	126	K	ABC transporter domain-containing protein OS=Fusarium oxysporum f. sp. lycopersici (strain 4287 / CBS 123668 / FGSC 9935 / NRRL 34936) OX=426428 PE=4 SV=1	--	1	1.53544e-50	267.62	3	FECTQK(1)HGGTHDCAFR	-0.81164	4
A0A0D2Y4X3	101	K	ABC transporter domain-containing protein OS=Fusarium oxysporum f. sp. lycopersici (strain 4287 / CBS 123668 / FGSC 9935 / NRRL 34936) OX=426428 PE=4 SV=1	--	1	9.59488e-24	182.77	3	MLCGK(1)DGSIDLTDFLDQSIQGPGR	-0.42592	1
A0A0D2Y4X3	681	K	ABC transporter domain-containing protein OS=Fusarium oxysporum f. sp. lycopersici (strain 4287 / CBS 123668 / FGSC 9935 / NRRL 34936) OX=426428 PE=4 SV=1	--	1	0.0456518	87.251	2	TWK(1)NLYR	-0.4701	1
A0A0D2Y4Z0	159	K	PolyA_pol domain-containing protein OS=Fusarium oxysporum f. sp. lycopersici (strain 4287 / CBS 123668 / FGSC 9935 / NRRL 34936) OX=426428 PE=3 SV=1	--	1	0.00260881	91.937	3	SK(1)HLETAMVK	-1.2326	1
A0A2H3GEC6	80	K	Uncharacterized protein OS=Fusarium oxysporum f. sp. radicis-cucumerinum OX=327505 GN=AU210_011628 PE=3 SV=1	AU210_011628	1	0.000112595	124.09	3	SNWK(1)SVGGDATSK	0.46013	1
A0A0D2Y515	380	K	DNA polymerase delta subunit 3 OS=Fusarium oxysporum f. sp. lycopersici (strain 4287 / CBS 123668 / FGSC 9935 / NRRL 34936) OX=426428 PE=4 SV=1	--	1	0.0307421	51.819	3	EAAPAPTPTPSSSTGSK(1)SK	-0.74256	1
A0A0D2Y516	162	K	Aminotran_1_2 domain-containing protein OS=Fusarium oxysporum f. sp. lycopersici (strain 4287 / CBS 123668 / FGSC 9935 / NRRL 34936) OX=426428 PE=4 SV=1	--	1	0.00418791	78.964	3	LAEFEK(1)HTPEAK	0.73698	1
F9FD40	140	K	Uncharacterized protein OS=Fusarium oxysporum (strain Fo5176) OX=660025 GN=FOXB_04318 PE=4 SV=1	FOXB_04318	1	0.00212249	81.311	3	AYEQK(1)HVLYPLTK	0.50465	1
F9FD40	258	K	Uncharacterized protein OS=Fusarium oxysporum (strain Fo5176) OX=660025 GN=FOXB_04318 PE=4 SV=1	FOXB_04318	1	0.00356718	78.505	2	TLVK(1)SFTPALQER	-1.1262	2
W9ZNY4	473	K	Uncharacterized protein OS=Fusarium oxysporum f. sp. melonis 26406 OX=1089452 GN=FOMG_13894 PE=3 SV=1	FOMG_13894	1	0.00113975	100.93	3	GK(1)DGFTSLLVK	-1.0049	1
W9ZNY4	526	K	Uncharacterized protein OS=Fusarium oxysporum f. sp. melonis 26406 OX=1089452 GN=FOMG_13894 PE=3 SV=1	FOMG_13894	1	0.000289157	118.48	3	NLAQHWVK(1)VAQK	-0.83836	1
W9ZNY4	637	K	Uncharacterized protein OS=Fusarium oxysporum f. sp. melonis 26406 OX=1089452 GN=FOMG_13894 PE=3 SV=1	FOMG_13894	1	0.00313621	105.46	2	VK(1)TSICDPLK	-2.2237	1
W9ZNY4	453	K	Uncharacterized protein OS=Fusarium oxysporum f. sp. melonis 26406 OX=1089452 GN=FOMG_13894 PE=3 SV=1	FOMG_13894	1	0.000454957	91.441	3	VLWAEIGGK(1)PYEPEK	1.2363	1
A0A5C6SM35	173	K	Methyltranfer_dom domain-containing protein OS=Fusarium oxysporum f. sp. cubense OX=61366 GN=FocTR4_00014174 PE=4 SV=1	FocTR4_00014174	1	0.00213546	88.087	3	FHELQVK(1)NISGK	-2.1966	1
A0A420QB76	106	K	Uncharacterized protein OS=Fusarium oxysporum OX=5507 GN=BFJ71_g4899 PE=3 SV=1	BFJ71_g4899	1	0.0021252	79.771	3	GLEACK(1)NAEALASK	0.49889	1
A0A420QB76	95	K	Uncharacterized protein OS=Fusarium oxysporum OX=5507 GN=BFJ71_g4899 PE=3 SV=1	BFJ71_g4899	1	0.00541173	85.958	3	NDLK(1)HTTLK	-0.93479	1
A0A6M7ZJX2	498	K	Uncharacterized protein OS=Fusarium oxysporum Fo47 OX=660027 GN=FOBC_13822 PE=4 SV=1	FOBC_13822	1	0.0334709	50.397	3	GPASLTLDGSFMGQTK(1)IPR	-0.62888	1
N4V254	473	K	Fungal_trans domain-containing protein OS=Fusarium oxysporum f. sp. cubense (strain race 1) OX=1229664 GN=FOC1_g10010538 PE=4 SV=1	FOC1_g10010538	1	0.000462942	115.29	3	LIIIK(1)HVNEFR	-0.30641	1
X0LMN8	787	K	SEC7 domain-containing protein OS=Fusarium oxysporum f. sp. vasinfectum 25433 OX=1089449 GN=FOTG_06596 PE=4 SV=1	FOTG_06596	1	0.0327509	82.75	2	EEFIK(1)NNR	-0.48544	1
X0LMN8	1485	K	SEC7 domain-containing protein OS=Fusarium oxysporum f. sp. vasinfectum 25433 OX=1089449 GN=FOTG_06596 PE=4 SV=1	FOTG_06596	1	0.0234776	68.735	3	FK(1)PEHWNK	0.37444	1
X0LMN8	1761	K	SEC7 domain-containing protein OS=Fusarium oxysporum f. sp. vasinfectum 25433 OX=1089449 GN=FOTG_06596 PE=4 SV=1	FOTG_06596	1	0.000160825	93.153	4	K(1)HIPDFYPLAVELLTK	1.2147	1
A0A0D2Y5G0	180	K	tRNA-synt_1c domain-containing protein OS=Fusarium oxysporum f. sp. lycopersici (strain 4287 / CBS 123668 / FGSC 9935 / NRRL 34936) OX=426428 PE=3 SV=1	--	1	0.001349	79.393	3	ALHDAGK(1)STAYPGTCR	-0.38038	1
W9HRS8	258	K	Protein phosphatase OS=Fusarium oxysporum NRRL 32931 OX=660029 GN=FOYG_12533 PE=3 SV=1	FOYG_12533	1	2.36651e-16	180.84	2	LPLK(1)NSGCTAAVAVLR	-0.65237	2
X0LM79	495	K	Galactokinase OS=Fusarium oxysporum f. sp. vasinfectum 25433 OX=1089449 GN=FOTG_06496 PE=3 SV=1	FOTG_06496	1	0.0120727	111.65	2	K(1)NLTEEQK	0.25072	2
X0LM79	130	K	Galactokinase OS=Fusarium oxysporum f. sp. vasinfectum 25433 OX=1089449 GN=FOTG_06496 PE=3 SV=1	FOTG_06496	1	7.46182e-08	173.11	3	LEWTNYFK(1)SGLK	-0.73132	2
A0A0D2Y5J7	164	K	C2H2-type domain-containing protein OS=Fusarium oxysporum f. sp. lycopersici (strain 4287 / CBS 123668 / FGSC 9935 / NRRL 34936) OX=426428 PE=4 SV=1	--	1	0.00896948	63.037	4	K(1)HLYNFHGADVTWLCK	-0.43885	1
A0A0D2Y6D8	30	K	Uncharacterized protein OS=Fusarium oxysporum f. sp. lycopersici (strain 4287 / CBS 123668 / FGSC 9935 / NRRL 34936) OX=426428 PE=4 SV=1	--	1	0.00151282	125.3	2	K(1)TSSCIAQAR	-0.48094	1
A0A420QI69	203	K	CFEM domain-containing protein OS=Fusarium oxysporum OX=5507 GN=BFJ68_g11065 PE=3 SV=1	BFJ68_g11065	1	0.0140197	101.69	2	VFPGK(1)NIR	1.8839	1
N4THC4	332	K	Phosphotransferase OS=Fusarium oxysporum f. sp. cubense (strain race 1) OX=1229664 GN=FOC1_g10006276 PE=3 SV=1	FOC1_g10006276	1	0.000815714	103.76	3	DFK(1)TSHDLSVSK	-0.118	1
N4THC4	23	K	Phosphotransferase OS=Fusarium oxysporum f. sp. cubense (strain race 1) OX=1229664 GN=FOC1_g10006276 PE=3 SV=1	FOC1_g10006276	1	0.0104801	63.631	4	LK(1)HITNHFIDELDK	-1.1781	1
N4THC4	383	K	Phosphotransferase OS=Fusarium oxysporum f. sp. cubense (strain race 1) OX=1229664 GN=FOC1_g10006276 PE=3 SV=1	FOC1_g10006276	1	2.00533e-07	145.48	3	NLK(1)TCHVGVEGSLFEK	-1.4419	1
N4THC4	396	K	Phosphotransferase OS=Fusarium oxysporum f. sp. cubense (strain race 1) OX=1229664 GN=FOC1_g10006276 PE=3 SV=1	FOC1_g10006276	1	4.84179e-06	104.2	5	TCHVGVEGSLFEK(1)HPHFK	-1.1881	1
A0A420R0X0	298	K	Uncharacterized protein OS=Fusarium oxysporum OX=5507 GN=BFJ68_g8643 PE=4 SV=1	BFJ68_g8643	1	0.0217938	50.883	4	K(1)ELTNPALHAYLEVTVFYGQK	3.0501	1
X0L0P8	168	K	Uncharacterized protein OS=Fusarium oxysporum f. sp. vasinfectum 25433 OX=1089449 GN=FOTG_12647 PE=4 SV=1	FOTG_12647	1	0.0205159	93.267	2	STVPK(1)SYR	0.028899	1
X0M8Q9	444	K	Uncharacterized protein OS=Fusarium oxysporum f. sp. vasinfectum 25433 OX=1089449 GN=FOTG_14751 PE=4 SV=1	FOTG_14751	1	0.000346841	127.87	3	IPK(1)THNYVPR	-0.055481	1
F9FTT6	280	K	DUF2263 domain-containing protein OS=Fusarium oxysporum (strain Fo5176) OX=660025 GN=FOXB_09817 PE=4 SV=1	FOXB_09817	1	0.00209827	123.63	2	IWK(1)SVLTPR	0.21939	1
A0A6M7ZUM5	106	K	Uncharacterized protein OS=Fusarium oxysporum Fo47 OX=660027 GN=FOBC_16942 PE=4 SV=1	FOBC_16942	1	7.39893e-06	115.91	3	YGHYTQCVWK(1)SSTK	-0.56734	1
F9G7E6	218	K	AB hydrolase-1 domain-containing protein OS=Fusarium oxysporum (strain Fo5176) OX=660025 GN=FOXB_14578 PE=4 SV=1	FOXB_14578	1	1.61929e-05	122.57	4	K(1)NLTQLLGHSDSPALPK	-1.1262	2
X0HJE5	16	K	Fructose-1,6-bisphosphatase OS=Fusarium oxysporum f. sp. conglutinans race 2 54008 OX=1089457 GN=FOPG_08680 PE=3 SV=1	FOPG_08680	1	2.05654e-07	130.11	3	APELELAPFLK(1)SALPQENR	-1.1036	2
X0HJE5	82	K	Fructose-1,6-bisphosphatase OS=Fusarium oxysporum f. sp. conglutinans race 2 54008 OX=1089457 GN=FOPG_08680 PE=3 SV=1	FOPG_08680	1	0.0012027	124.1	2	DSIAK(1)SSAIK	-1.7256	2
X0HJE5	87	K	Fructose-1,6-bisphosphatase OS=Fusarium oxysporum f. sp. conglutinans race 2 54008 OX=1089457 GN=FOPG_08680 PE=3 SV=1	FOPG_08680	0.999997	0.0161461	63.998	3	SSAIK(1)TASSEEDPVEKPAR	-0.41311	1
X0HJE5	236	K	Fructose-1,6-bisphosphatase OS=Fusarium oxysporum f. sp. conglutinans race 2 54008 OX=1089457 GN=FOPG_08680 PE=3 SV=1	FOPG_08680	1	0.00860059	95.642	2	FITDK(1)YTLR	0.52915	1
X0HJE5	207	K	Fructose-1,6-bisphosphatase OS=Fusarium oxysporum f. sp. conglutinans race 2 54008 OX=1089457 GN=FOPG_08680 PE=3 SV=1	FOPG_08680	1	0.0366214	73.233	2	LAEPPFK(1)TR	-0.35307	1
A0A559KMG8	186	K	L-pipecolate oxidase OS=Fusarium oxysporum f. sp. cubense OX=61366 GN=fap1-5 PE=4 SV=1	fap1-5	1	0.00956534	83.045	2	AVK(1)TLEGTPVR	-0.54182	1
A0A559KMG8	297	K	L-pipecolate oxidase OS=Fusarium oxysporum f. sp. cubense OX=61366 GN=fap1-5 PE=4 SV=1	fap1-5	1	0.00142934	119.03	2	K(1)NFVPADAEER	-0.55987	1
X0HG03	794	K	Uncharacterized protein OS=Fusarium oxysporum f. sp. conglutinans race 2 54008 OX=1089457 GN=FOPG_13531 PE=3 SV=1	FOPG_13531	1	0.00383798	74.966	3	EVLEGDK(1)VEIEYFGK	-0.82588	1
X0HG03	802	K	Uncharacterized protein OS=Fusarium oxysporum f. sp. conglutinans race 2 54008 OX=1089457 GN=FOPG_13531 PE=3 SV=1	FOPG_13531	1	4.75508e-07	144.3	3	EVLEGDKVEIEYFGK(1)R	0.60948	1
X0HG03	234	K	Uncharacterized protein OS=Fusarium oxysporum f. sp. conglutinans race 2 54008 OX=1089457 GN=FOPG_13531 PE=3 SV=1	FOPG_13531	1	3.20679e-08	193.52	2	GK(1)NEEPNGAK	0.72119	3
X0HG03	527	K	Uncharacterized protein OS=Fusarium oxysporum f. sp. conglutinans race 2 54008 OX=1089457 GN=FOPG_13531 PE=3 SV=1	FOPG_13531	1	0.00011704	136.96	3	LTTGNVAGK(1)VGK	0.40954	2
X0HG03	130	K	Uncharacterized protein OS=Fusarium oxysporum f. sp. conglutinans race 2 54008 OX=1089457 GN=FOPG_13531 PE=3 SV=1	FOPG_13531	1	0.000437622	81.807	3	SK(1)VLGGLHIPTDGLALAR	-0.34964	1
X0HG03	579	K	Uncharacterized protein OS=Fusarium oxysporum f. sp. conglutinans race 2 54008 OX=1089457 GN=FOPG_13531 PE=3 SV=1	FOPG_13531	1	0.00121228	135.86	2	VQTK(1)ASPHR	0.11228	2
X0HG03	489	K	Uncharacterized protein OS=Fusarium oxysporum f. sp. conglutinans race 2 54008 OX=1089457 GN=FOPG_13531 PE=3 SV=1	FOPG_13531	1	8.86171e-13	186.76	2	YYSAVSAAEAWK(1)TR	-0.083598	2
X0H0W2	428	K	Amidase OS=Fusarium oxysporum f. sp. conglutinans race 2 54008 OX=1089457 GN=FOPG_14729 PE=3 SV=1	FOPG_14729	1	1.68316e-07	184.24	2	AWSYTSK(1)NDGR	-0.23706	2
X0H0W2	490	K	Amidase OS=Fusarium oxysporum f. sp. conglutinans race 2 54008 OX=1089457 GN=FOPG_14729 PE=3 SV=1	FOPG_14729	1	4.1482e-14	163.95	3	DLNYVPK(1)NEDDK	-0.58303	3
X0H0W2	338	K	Amidase OS=Fusarium oxysporum f. sp. conglutinans race 2 54008 OX=1089457 GN=FOPG_14729 PE=3 SV=1	FOPG_14729	1	2.03881e-11	162.15	3	K(1)AGMEVVDWDCEPLDHK	-1.1882	1
A0A420PP55	393	K	3-phytase OS=Fusarium oxysporum OX=5507 GN=BFJ68_g15194 PE=3 SV=1	BFJ68_g15194	1	0.000249129	128.28	2	LSCGSNK(1)AYGSK	0.32763	1
A0A420PP55	295	K	3-phytase OS=Fusarium oxysporum OX=5507 GN=BFJ68_g15194 PE=3 SV=1	BFJ68_g15194	1	0.0317054	54.898	3	YYYGVGPATK(1)VASK	-1.7903	1
A0A0J9VSG7	417	K	FAD_binding_2 domain-containing protein OS=Fusarium oxysporum f. sp. lycopersici (strain 4287 / CBS 123668 / FGSC 9935 / NRRL 34936) OX=426428 GN=FOXG_12411 PE=4 SV=1	FOXG_12411	1	0.0340013	60.563	2	AMYERAK(1)ENSK	1.8499	1
A0A4Q2V3S3	93	K	BZIP domain-containing protein OS=Fusarium oxysporum f. sp. narcissi OX=451672 GN=BFJ63_vAg15458 PE=4 SV=1	BFJ63_vAg15458	1	0.0240119	78.516	2	SK(1)QSLAAPR	-3.1291	1
W9ZZV2	49	K	Amidase OS=Fusarium oxysporum f. sp. melonis 26406 OX=1089452 GN=FOMG_16885 PE=4 SV=1	FOMG_16885	1	0.0181129	54.235	4	TTTTEFAAIHVGPK(1)THNPHDPLR	-1.4642	1
A0A0D2Y8M0	493	K	5'-3' exoribonuclease OS=Fusarium oxysporum f. sp. lycopersici (strain 4287 / CBS 123668 / FGSC 9935 / NRRL 34936) OX=426428 PE=3 SV=1	--	1	0.0026413	74.364	3	SSAPDANVANK(1)SAASVLK	-0.045958	1
N4UVJ2	169	K	Ribosomal protein arginine N-methytransferase rmt3 OS=Fusarium oxysporum f. sp. cubense (strain race 1) OX=1229664 GN=FOC1_g10009529 PE=4 SV=1	FOC1_g10009529	1	0.000341606	121.08	3	DFIYNNK(1)HIFK	-1.4607	1
N4UVJ2	469	K	Ribosomal protein arginine N-methytransferase rmt3 OS=Fusarium oxysporum f. sp. cubense (strain race 1) OX=1229664 GN=FOC1_g10009529 PE=4 SV=1	FOC1_g10009529	1	0.0246516	84.498	3	K(1)HSWQLK	-0.21987	1
X0JCI5	500	K	Isoleucyl-tRNA synthetase OS=Fusarium oxysporum f. sp. conglutinans race 2 54008 OX=1089457 GN=FOPG_04228 PE=3 SV=1	FOPG_04228	1	0.00722821	76.073	3	DK(1)VDHITIPSK	-0.47437	1
X0JCI5	371	K	Isoleucyl-tRNA synthetase OS=Fusarium oxysporum f. sp. conglutinans race 2 54008 OX=1089457 GN=FOPG_04228 PE=3 SV=1	FOPG_04228	1	0.0175541	75.378	3	EADK(1)HIIK	0.94778	1
X0JCI5	375	K	Isoleucyl-tRNA synthetase OS=Fusarium oxysporum f. sp. conglutinans race 2 54008 OX=1089457 GN=FOPG_04228 PE=3 SV=1	FOPG_04228	1	0.00243866	121.52	3	HIIK(1)HLK	-0.094832	1
X0JCI5	378	K	Isoleucyl-tRNA synthetase OS=Fusarium oxysporum f. sp. conglutinans race 2 54008 OX=1089457 GN=FOPG_04228 PE=3 SV=1	FOPG_04228	1	0.0103139	105.2	3	HLK(1)NAGR	0.15225	1
X0JCI5	390	K	Isoleucyl-tRNA synthetase OS=Fusarium oxysporum f. sp. conglutinans race 2 54008 OX=1089457 GN=FOPG_04228 PE=3 SV=1	FOPG_04228	1	1.12637e-16	177.58	3	IANESQLK(1)HSYPMCPR	-1.5658	3
X0JCI5	996	K	Isoleucyl-tRNA synthetase OS=Fusarium oxysporum f. sp. conglutinans race 2 54008 OX=1089457 GN=FOPG_04228 PE=3 SV=1	FOPG_04228	1	0.0379774	58.172	3	K(1)AGLVPTDDIK	-0.21405	1
X0JCI5	604	K	Isoleucyl-tRNA synthetase OS=Fusarium oxysporum f. sp. conglutinans race 2 54008 OX=1089457 GN=FOPG_04228 PE=3 SV=1	FOPG_04228	1	0.000991454	94.09	3	LK(1)NYPDPSIVMSK	-0.28284	2
X0JCI5	1025	K	Isoleucyl-tRNA synthetase OS=Fusarium oxysporum f. sp. conglutinans race 2 54008 OX=1089457 GN=FOPG_04228 PE=3 SV=1	FOPG_04228	1	0.00241355	72.99	3	VITDPEDIGLSGAFK(1)SQNPVFEK	-2.7774	2
X0JCI5	362	K	Isoleucyl-tRNA synthetase OS=Fusarium oxysporum f. sp. conglutinans race 2 54008 OX=1089457 GN=FOPG_04228 PE=3 SV=1	FOPG_04228	1	0.020868	63.408	3	VSDFK(1)GLHVK	-1.289	1
X0JCI5	69	K	Isoleucyl-tRNA synthetase OS=Fusarium oxysporum f. sp. conglutinans race 2 54008 OX=1089457 GN=FOPG_04228 PE=3 SV=1	FOPG_04228	1	0.000521374	112.5	3	YWSMK(1)GYHVER	-0.44193	1
A0A0D2Y8N1	349	K	Protein kinase domain-containing protein OS=Fusarium oxysporum f. sp. lycopersici (strain 4287 / CBS 123668 / FGSC 9935 / NRRL 34936) OX=426428 PE=4 SV=1	--	1	0.00103236	124.12	2	K(1)TGTFDVECTR	0.50108	2
A0A0D2Y8N1	524	K	Protein kinase domain-containing protein OS=Fusarium oxysporum f. sp. lycopersici (strain 4287 / CBS 123668 / FGSC 9935 / NRRL 34936) OX=426428 PE=4 SV=1	--	1	3.26724e-06	104.89	4	LTVEHIK(1)NHEFFDGHPFGK	0.11123	2
A0A0D2Y8N1	694	K	Protein kinase domain-containing protein OS=Fusarium oxysporum f. sp. lycopersici (strain 4287 / CBS 123668 / FGSC 9935 / NRRL 34936) OX=426428 PE=4 SV=1	--	1	0.00321762	71.527	3	QELSLLGSDCTWK(1)TQVDAK	-0.89935	1
A0A0D2Y8P4	256	K	Uncharacterized protein OS=Fusarium oxysporum f. sp. lycopersici (strain 4287 / CBS 123668 / FGSC 9935 / NRRL 34936) OX=426428 PE=4 SV=1	--	1	0.000506302	105	3	AHLQK(1)NYNDIFEK	0.4756	1
A0A0D2Y8P4	58	K	Uncharacterized protein OS=Fusarium oxysporum f. sp. lycopersici (strain 4287 / CBS 123668 / FGSC 9935 / NRRL 34936) OX=426428 PE=4 SV=1	--	1	0.00611477	83	3	DQATEWK(1)HK	0.84414	1
A0A420Q5S4	300	K	Aspartate aminotransferase OS=Fusarium oxysporum OX=5507 GN=BFJ68_g12951 PE=3 SV=1	BFJ68_g12951	1	2.07361e-18	181.14	3	IASEILNSPTLYK(1)QWLGEVK	0.030176	1
A0A420Q5S4	23	K	Aspartate aminotransferase OS=Fusarium oxysporum OX=5507 GN=BFJ68_g12951 PE=3 SV=1	BFJ68_g12951	1	0.00252097	113.71	2	K(1)INLGVGAYR	-0.96128	1
A0A420Q5S4	147	K	Aspartate aminotransferase OS=Fusarium oxysporum OX=5507 GN=BFJ68_g12951 PE=3 SV=1	BFJ68_g12951	1	2.69687e-07	155.98	2	K(1)TIGLDFEGLIADVK	-0.49095	4
A0A420Q5S4	389	K	Aspartate aminotransferase OS=Fusarium oxysporum OX=5507 GN=BFJ68_g12951 PE=3 SV=1	BFJ68_g12951	1	0.000860593	147.51	2	LAEAIYK(1)VK	-0.34749	2
N4UVR7	309	K	Vacuolar protease A OS=Fusarium oxysporum f. sp. cubense (strain race 1) OX=1229664 GN=FOC1_g10009611 PE=3 SV=1	FOC1_g10009611	1	1.08835e-08	176.51	2	K(1)GYNGQYTIECDK	0.099361	12
N4UVR7	387	K	Vacuolar protease A OS=Fusarium oxysporum f. sp. cubense (strain race 1) OX=1229664 GN=FOC1_g10009611 PE=3 SV=1	FOC1_g10009611	1	1.33817e-71	299.16	3	YYSVYDLGK(1)NAVGLAR	-2.1589	3
X0LZ95	598	K	Uncharacterized protein OS=Fusarium oxysporum f. sp. vasinfectum 25433 OX=1089449 GN=FOTG_06842 PE=4 SV=1	FOTG_06842	1	0.00256431	91.62	3	GDK(1)SDAIIVHGR	0.93032	1
A0A0D2Y8X6	125	K	Uncharacterized protein OS=Fusarium oxysporum f. sp. lycopersici (strain 4287 / CBS 123668 / FGSC 9935 / NRRL 34936) OX=426428 PE=4 SV=1	--	1	0.000739885	109.44	3	K(1)HPLTTAVSASK	-0.039008	1
A0A0D2Y8Z6	91	K	RRM domain-containing protein OS=Fusarium oxysporum f. sp. lycopersici (strain 4287 / CBS 123668 / FGSC 9935 / NRRL 34936) OX=426428 PE=4 SV=1	--	1	2.34264e-05	172.8	2	AQPK(1)SAAADK	0.66862	3
A0A0D2Y8Z6	97	K	RRM domain-containing protein OS=Fusarium oxysporum f. sp. lycopersici (strain 4287 / CBS 123668 / FGSC 9935 / NRRL 34936) OX=426428 PE=4 SV=1	--	1	7.8422e-08	165.7	3	SAAADK(1)HNAGAAK	-0.64083	7
A0A0D2Y8Z6	37	K	RRM domain-containing protein OS=Fusarium oxysporum f. sp. lycopersici (strain 4287 / CBS 123668 / FGSC 9935 / NRRL 34936) OX=426428 PE=4 SV=1	--	1	6.20032e-09	159.34	3	GIANVTFHK(1)SDGASK	-0.38944	3
A0A0D2Y8Z6	43	K	RRM domain-containing protein OS=Fusarium oxysporum f. sp. lycopersici (strain 4287 / CBS 123668 / FGSC 9935 / NRRL 34936) OX=426428 PE=4 SV=1	--	1	0.0428709	67.704	2	SDGASK(1)AFQK	-0.79766	1
A0A0D2Y8Z6	104	K	RRM domain-containing protein OS=Fusarium oxysporum f. sp. lycopersici (strain 4287 / CBS 123668 / FGSC 9935 / NRRL 34936) OX=426428 PE=4 SV=1	--	1	0.0436141	55.261	3	HNAGAAK(1)GAAAK	-0.18772	1
A0A0D2Y8Z6	77	K	RRM domain-containing protein OS=Fusarium oxysporum f. sp. lycopersici (strain 4287 / CBS 123668 / FGSC 9935 / NRRL 34936) OX=426428 PE=4 SV=1	--	1	0.00966803	82.803	2	VIPTVK(1)TLAER	1.2344	1
N4UNQ2	253	K	Activator of stress proteins 1 OS=Fusarium oxysporum f. sp. cubense (strain race 1) OX=1229664 GN=FOC1_g10009683 PE=4 SV=1	FOC1_g10009683	1	0.0152075	68.069	3	FHK(1)ALIDEYR	-0.25026	1
A0A0D2Y921	28	K	HMA domain-containing protein OS=Fusarium oxysporum f. sp. lycopersici (strain 4287 / CBS 123668 / FGSC 9935 / NRRL 34936) OX=426428 PE=4 SV=1	--	1	3.04175e-07	135.79	3	K(1)LDGVESYDVSLENQTAK	-0.52095	1
W9HZG0	335	K	Phosphatidate cytidylyltransferase OS=Fusarium oxysporum NRRL 32931 OX=660029 GN=FOYG_10796 PE=4 SV=1	FOYG_10796	1	4.79373e-06	134.21	3	GFLSLPK(1)TICEAVGVSK	-0.88167	1
W9HZG0	162	K	Phosphatidate cytidylyltransferase OS=Fusarium oxysporum NRRL 32931 OX=660029 GN=FOYG_10796 PE=4 SV=1	FOYG_10796	1	8.26833e-05	145.55	4	TFVHK(1)HEVPR	0.14891	2
X0M0E3	326	K	Uncharacterized protein OS=Fusarium oxysporum f. sp. vasinfectum 25433 OX=1089449 GN=FOTG_07001 PE=4 SV=1	FOTG_07001	1	0.0187656	72.365	3	K(1)HGLPIDVR	-0.55667	1
A0A2H3GL13	268	K	Expansin-like EG45 domain-containing protein OS=Fusarium oxysporum f. sp. radicis-cucumerinum OX=327505 GN=AU210_010906 PE=4 SV=1	AU210_010906	1	0.0228209	59.512	3	DYNFFENPAGFGK(1)TSVDVK	3.8484	1
A0A2H3GL13	286	K	Expansin-like EG45 domain-containing protein OS=Fusarium oxysporum f. sp. radicis-cucumerinum OX=327505 GN=AU210_010906 PE=4 SV=1	AU210_010906	1	0.00618011	72.433	3	SVVVK(1)NVGVTAGAQYK	3.7376	1
X0M048	169	K	Allantoinase OS=Fusarium oxysporum f. sp. vasinfectum 25433 OX=1089449 GN=FOTG_07033 PE=4 SV=1	FOTG_07033	1	4.79788e-06	98.543	3	GFK(1)GFLIESGVDEFPAVSSK	-0.26894	1
A0A0D2Y9A0	313	K	Geranyltranstransferase OS=Fusarium oxysporum f. sp. lycopersici (strain 4287 / CBS 123668 / FGSC 9935 / NRRL 34936) OX=426428 PE=3 SV=1	--	1	0.0217185	77.14	2	TASLISK(1)SCR	-1.8095	1
W9JI84	156	K	Uncharacterized protein OS=Fusarium oxysporum Fo47 OX=660027 GN=FOBC_13033 PE=4 SV=1	FOBC_13033	1	0.000742495	85.619	3	YNFGSGPWFLK(1)TQCK	-1.5022	1
W9HUL2	291	K	Uncharacterized protein OS=Fusarium oxysporum NRRL 32931 OX=660029 GN=FOYG_10680 PE=4 SV=1	FOYG_10680	1	0.000592508	108.56	3	VMALHAK(1)SEDAK	0.69046	1
X0A7K0	205	K	LysM domain-containing protein OS=Fusarium oxysporum f. sp. melonis 26406 OX=1089452 GN=FOMG_09705 PE=4 SV=1	FOMG_09705	1	2.65174e-06	149.57	3	VK(1)SWHTETYLEK	-0.71861	1
W9JMH3	234	K	Pyr_redox_2 domain-containing protein OS=Fusarium oxysporum Fo47 OX=660027 GN=FOZG_15278 PE=4 SV=1	FOZG_15278	1	3.5267e-06	139	3	LHDHVISALK(1)NQDIEVR	4.3125	1
A0A0D2YBR6	39	K	Uncharacterized protein OS=Fusarium oxysporum f. sp. lycopersici (strain 4287 / CBS 123668 / FGSC 9935 / NRRL 34936) OX=426428 GN=FOXG_13744 PE=3 SV=1	FOXG_13744	1	3.75783e-06	136.35	3	SK(1)SVAAVEAPEASSDLK	-0.79426	1
A0A420QR46	551	K	Trehalose phosphorylase OS=Fusarium oxysporum OX=5507 GN=BFJ68_g9987 PE=4 SV=1	BFJ68_g9987	1	0.000690175	96.247	3	DK(1)VNGYLVTPGDYK	0.094865	3
A0A420QR46	145	K	Trehalose phosphorylase OS=Fusarium oxysporum OX=5507 GN=BFJ68_g9987 PE=4 SV=1	BFJ68_g9987	1	0.00400278	125.48	2	EK(1)NFWDVK	-0.39759	2
A0A420QR46	403	K	Trehalose phosphorylase OS=Fusarium oxysporum OX=5507 GN=BFJ68_g9987 PE=4 SV=1	BFJ68_g9987	1	3.80976e-07	130	3	EK(1)VVYLPATTDWIDGLNK	-0.73886	1
A0A420QR46	419	K	Trehalose phosphorylase OS=Fusarium oxysporum OX=5507 GN=BFJ68_g9987 PE=4 SV=1	BFJ68_g9987	1	1.55022e-92	308.12	3	VVYLPATTDWIDGLNK(1)HMNK	-0.69573	6
A0A420QR46	272	K	Trehalose phosphorylase OS=Fusarium oxysporum OX=5507 GN=BFJ68_g9987 PE=4 SV=1	BFJ68_g9987	1	4.56603e-25	204.63	3	ITK(1)NQHNILQGVSHPDQR	-0.12856	11
A0A420QR46	451	K	Trehalose phosphorylase OS=Fusarium oxysporum OX=5507 GN=BFJ68_g9987 PE=4 SV=1	BFJ68_g9987	1	0.0464254	81.215	2	K(1)YIAQVAR	0.96676	1
W9JT34	844	K	Uncharacterized protein OS=Fusarium oxysporum Fo47 OX=660027 GN=FOZG_11230 PE=4 SV=1	FOZG_11230	1	0.0172712	75.696	3	AAPPK(1)HTK	0.63797	2
W9JT34	314	K	Uncharacterized protein OS=Fusarium oxysporum Fo47 OX=660027 GN=FOZG_11230 PE=4 SV=1	FOZG_11230	1	0.00873018	90.15	3	TK(1)AGGHFK	-2.014	1
W9JT34	712	K	Uncharacterized protein OS=Fusarium oxysporum Fo47 OX=660027 GN=FOZG_11230 PE=4 SV=1	FOZG_11230	1	0.00336977	110.66	3	TK(1)HPEKPSK	0.70647	2
A0A0D2YBY2	247	K	Uncharacterized protein OS=Fusarium oxysporum f. sp. lycopersici (strain 4287 / CBS 123668 / FGSC 9935 / NRRL 34936) OX=426428 PE=4 SV=1	--	1	0.000560088	84.375	3	LK(1)NHFTSAAPPPYSER	-0.043572	1
X0AP76	145	K	Aminoacyl-tRNA hydrolase OS=Fusarium oxysporum f. sp. melonis 26406 OX=1089452 GN=FOMG_10227 PE=4 SV=1	FOMG_10227	1	0.00737411	73.881	3	APSNSPLSK(1)ILK	-0.33481	1
A0A2H3GDS7	63	K	RRM domain-containing protein OS=Fusarium oxysporum f. sp. radicis-cucumerinum OX=327505 GN=AU210_011492 PE=4 SV=1	AU210_011492	0.905032	0.0263966	74.611	3	SK(0.905)SK(0.095)PEEVK	0.40124	1
N4UVF5	324	K	Seryl-tRNA synthetase OS=Fusarium oxysporum f. sp. cubense (strain race 1) OX=1229664 GN=FOC1_g10007245 PE=4 SV=1	FOC1_g10007245	1	0.00368025	113.18	2	GADTK(1)GLYR	-1.7731	1
N4UVF5	42	K	Seryl-tRNA synthetase OS=Fusarium oxysporum f. sp. cubense (strain race 1) OX=1229664 GN=FOC1_g10007245 PE=4 SV=1	FOC1_g10007245	1	0.00105704	118.18	3	PIVDIK(1)HIR	-0.86985	2
N4UVF5	129	K	Seryl-tRNA synthetase OS=Fusarium oxysporum f. sp. cubense (strain race 1) OX=1229664 GN=FOC1_g10007245 PE=4 SV=1	FOC1_g10007245	1	0.0182116	63.473	3	QLK(1)QDLSAIEK	-0.36709	1
X0C5X4	98	K	Uncharacterized protein OS=Fusarium oxysporum f. sp. raphani 54005 OX=1089458 GN=FOQG_09891 PE=4 SV=1	FOQG_09891	1	0.00349488	103.34	2	IEGYK(1)VEGDK	-0.089285	1
X0C5X4	130	K	Uncharacterized protein OS=Fusarium oxysporum f. sp. raphani 54005 OX=1089458 GN=FOQG_09891 PE=4 SV=1	FOQG_09891	1	4.87634e-12	144.27	3	TVLAQEEQHAIGALATLK(1)SAGR	-0.19943	1
A0A2H3GGQ2	328	K	Uncharacterized protein OS=Fusarium oxysporum f. sp. radicis-cucumerinum OX=327505 GN=AU210_011525 PE=4 SV=1	AU210_011525	1	0.0110062	65.773	3	ADFNK(1)TTQVFEIK	-1.2153	1
A0A2H3GGQ2	336	K	Uncharacterized protein OS=Fusarium oxysporum f. sp. radicis-cucumerinum OX=327505 GN=AU210_011525 PE=4 SV=1	AU210_011525	1	0.00127786	115.33	2	TTQVFEIK(1)VPR	-0.82768	2
A0A2H3GGQ2	659	K	Uncharacterized protein OS=Fusarium oxysporum f. sp. radicis-cucumerinum OX=327505 GN=AU210_011525 PE=4 SV=1	AU210_011525	1	0.00657995	93.096	2	GK(1)DVTVDHGR	1.1519	1
A0A2H3GGQ2	627	K	Uncharacterized protein OS=Fusarium oxysporum f. sp. radicis-cucumerinum OX=327505 GN=AU210_011525 PE=4 SV=1	AU210_011525	1	0.0203876	81.548	3	HK(1)SVSGK	0.68326	1
A0A2H3GGQ2	625	K	Uncharacterized protein OS=Fusarium oxysporum f. sp. radicis-cucumerinum OX=327505 GN=AU210_011525 PE=4 SV=1	AU210_011525	1	2.27534e-05	147.91	3	PVLSVLHSK(1)HK	-1.5277	3
A0A2H3GGQ2	407	K	Uncharacterized protein OS=Fusarium oxysporum f. sp. radicis-cucumerinum OX=327505 GN=AU210_011525 PE=4 SV=1	AU210_011525	1	0.000939468	81.632	3	SASGDITSPGIK(1)TIK	-0.41405	1
W9PC60	70	K	MOSC domain-containing protein OS=Fusarium oxysporum f. sp. pisi HDV247 OX=1080344 GN=FOVG_11673 PE=4 SV=1	FOVG_11673	1	0.00652511	77.062	3	GFDVK(1)STQLLR	-0.67849	1
W9PC60	139	K	MOSC domain-containing protein OS=Fusarium oxysporum f. sp. pisi HDV247 OX=1080344 GN=FOVG_11673 PE=4 SV=1	FOVG_11673	1	0.00477064	66.606	4	IEIPAHPTTQWLK(1)NNTELK	4.2109	1
A0A2H3GM77	17	K	WD_REPEATS_REGION domain-containing protein OS=Fusarium oxysporum f. sp. radicis-cucumerinum OX=327505 GN=AU210_011533 PE=3 SV=1	AU210_011533	1	2.9679e-05	122.96	3	ISYVLENAK(1)SSEGGHR	-0.53853	1
A0A2H3GM77	952	K	WD_REPEATS_REGION domain-containing protein OS=Fusarium oxysporum f. sp. radicis-cucumerinum OX=327505 GN=AU210_011533 PE=3 SV=1	AU210_011533	1	0.000474446	88.561	4	THLWK(1)GGNDIVLHYK	0.25465	1
A0A0D2YC69	138	K	CNH domain-containing protein OS=Fusarium oxysporum f. sp. lycopersici (strain 4287 / CBS 123668 / FGSC 9935 / NRRL 34936) OX=426428 PE=4 SV=1	--	1	2.8278e-05	128.9	3	TK(1)NASCFASTSNIVK	-0.55571	1
X0A2L5	497	K	Histone deacetylase 6/10 OS=Fusarium oxysporum f. sp. melonis 26406 OX=1089452 GN=FOMG_10330 PE=4 SV=1	FOMG_10330	1	3.26724e-06	104.89	4	EHLYK(1)SYENQVLVTPGLHK	-0.95215	2
W9PCC2	469	K	ATP-dependent Clp protease ATP-binding subunit ClpX OS=Fusarium oxysporum f. sp. pisi HDV247 OX=1080344 GN=FOVG_11723 PE=4 SV=1	FOVG_11723	1	1.30072e-07	115.55	3	ILTEPK(1)NSLVAQYTALFETYPSR	3.3374	1
W9PCC2	111	K	ATP-dependent Clp protease ATP-binding subunit ClpX OS=Fusarium oxysporum f. sp. pisi HDV247 OX=1080344 GN=FOVG_11723 PE=4 SV=1	FOVG_11723	1	2.09548e-07	151.73	3	K(1)TICATIFNHYQNLR	0.70101	1
X0A2N8	38	K	Uncharacterized protein OS=Fusarium oxysporum f. sp. melonis 26406 OX=1089452 GN=FOMG_10356 PE=3 SV=1	FOMG_10356	1	0.0233071	78.192	3	IK(1)HIDNR	-0.67679	1
X0A2T3	490	K	Uncharacterized protein OS=Fusarium oxysporum f. sp. melonis 26406 OX=1089452 GN=FOMG_10375 PE=4 SV=1	FOMG_10375	1	0.000611132	107.83	4	FETPALLQK(1)HK	-0.2991	2
A0A0D2YCD2	42	K	C2H2-type domain-containing protein OS=Fusarium oxysporum f. sp. lycopersici (strain 4287 / CBS 123668 / FGSC 9935 / NRRL 34936) OX=426428 PE=4 SV=1	--	1	0.010045	93.098	3	K(1)HDLSEPR	-0.5523	1
A0A4Q2VAC5	51	K	Uncharacterized protein OS=Fusarium oxysporum f. sp. narcissi OX=451672 GN=BFJ63_vAg14980 PE=4 SV=1	BFJ63_vAg14980	1	0.0272976	53.967	4	IGK(1)HNVVMAVLPK	-2.0147	1
A0A0D2YDE5	584	K	Chitinase OS=Fusarium oxysporum f. sp. lycopersici (strain 4287 / CBS 123668 / FGSC 9935 / NRRL 34936) OX=426428 PE=3 SV=1	--	1	1.41219e-07	114.46	3	K(1)SGWQTACCEATDSTGPWSK	2.8445	2
A0A0D2YDE5	269	K	Chitinase OS=Fusarium oxysporum f. sp. lycopersici (strain 4287 / CBS 123668 / FGSC 9935 / NRRL 34936) OX=426428 PE=3 SV=1	--	1	0.00829088	96.113	2	LK(1)SALGDYK	-0.78176	1
A0A0D2YE07	203	K	N-acetyltransferase domain-containing protein OS=Fusarium oxysporum f. sp. lycopersici (strain 4287 / CBS 123668 / FGSC 9935 / NRRL 34936) OX=426428 PE=4 SV=1	--	1	6.6084e-12	169.64	3	VEVEGLHDWK(1)GGMVMVR	-1.1787	3
N4UI33	25	K	Acetamidase (Fragment) OS=Fusarium oxysporum f. sp. cubense (strain race 1) OX=1229664 GN=FOC1_g10003247 PE=4 SV=1	FOC1_g10003247	1	2.88782e-05	147.72	3	YLDEYFQK(1)HQK	0.33189	2
A0A0D2YE51	53	K	ADH_zinc_N domain-containing protein OS=Fusarium oxysporum f. sp. lycopersici (strain 4287 / CBS 123668 / FGSC 9935 / NRRL 34936) OX=426428 GN=FOXG_14588 PE=4 SV=1	FOXG_14588	1	1.6605e-07	147.92	3	FEHVK(1)SLGAVEAFDYR	-0.45049	1
A0A0D2YE51	48	K	ADH_zinc_N domain-containing protein OS=Fusarium oxysporum f. sp. lycopersici (strain 4287 / CBS 123668 / FGSC 9935 / NRRL 34936) OX=426428 GN=FOXG_14588 PE=4 SV=1	FOXG_14588	0.999971	0.00327139	76.155	4	LSGLKPITTCSPGK(1)FEHVK	-0.60278	1
A0A0D2YE53	112	K	Uncharacterized protein OS=Fusarium oxysporum f. sp. lycopersici (strain 4287 / CBS 123668 / FGSC 9935 / NRRL 34936) OX=426428 PE=4 SV=1	--	1	0.0021118	81.431	3	AWADICGASK(1)AAK	2.3641	1
F9G5F6	150	K	Oxidored_FMN domain-containing protein OS=Fusarium oxysporum (strain Fo5176) OX=660025 GN=FOXB_13888 PE=4 SV=1	FOXB_13888	1	1.60019e-10	162.48	3	GAITTDGEDWK(1)HSR	-0.45852	1
X0LD72	503	K	Uncharacterized protein OS=Fusarium oxysporum f. sp. vasinfectum 25433 OX=1089449 GN=FOTG_12854 PE=3 SV=1	FOTG_12854	1	0.0221952	76.927	2	IGPSNK(1)TGVK	-1.7105	1
X0KYX8	141	K	Uncharacterized protein OS=Fusarium oxysporum f. sp. vasinfectum 25433 OX=1089449 GN=FOTG_17682 PE=4 SV=1	FOTG_17682	1	0.0010748	113.63	2	CANYCATK(1)SALR	-0.1241	2
A0A0D2YFD9	118	K	HSF_DOMAIN domain-containing protein OS=Fusarium oxysporum f. sp. lycopersici (strain 4287 / CBS 123668 / FGSC 9935 / NRRL 34936) OX=426428 PE=4 SV=1	--	0.988183	0.0439903	47.037	4	EAQAK(0.988)RK(0.012)RIPPFVQK	4.4746	1
W9Q1C2	75	K	FMN hydroxy acid dehydrogenase domain-containing protein OS=Fusarium oxysporum f. sp. pisi HDV247 OX=1080344 GN=FOVG_03756 PE=3 SV=1	FOVG_03756	1	4.95969e-06	133.87	3	LAHADGEVGTSK(1)ACAAR	-1.2335	1
A0A420RVS7	8	K	PKS_ER domain-containing protein OS=Fusarium oxysporum OX=5507 GN=BFJ68_g2430 PE=4 SV=1	BFJ68_g2430	1	0.000479836	124.12	2	GGEVSNK(1)TWVFK	-0.81007	2
A0A420RVS7	223	K	PKS_ER domain-containing protein OS=Fusarium oxysporum OX=5507 GN=BFJ68_g2430 PE=4 SV=1	BFJ68_g2430	0.99454	0.0346385	57.492	3	K(0.005)EPVGK(0.995)ALK	0.30831	1
A0A420RVS7	333	K	PKS_ER domain-containing protein OS=Fusarium oxysporum OX=5507 GN=BFJ68_g2430 PE=4 SV=1	BFJ68_g2430	1	9.06623e-08	115.45	4	YTQFEGIEQADK(1)AFLSMFTGGSHGK	-0.17137	1
A0A0D2YG47	403	K	Bifunctional cytochrome P450/NADPH--P450 reductase OS=Fusarium oxysporum f. sp. lycopersici (strain 4287 / CBS 123668 / FGSC 9935 / NRRL 34936) OX=426428 GN=FOXG_15285 PE=3 SV=1	FOXG_15285	1	0.0287148	81.958	3	LPK(1)NAWK	-0.77016	2
A0A0D2YGB0	180	K	Uncharacterized protein OS=Fusarium oxysporum f. sp. lycopersici (strain 4287 / CBS 123668 / FGSC 9935 / NRRL 34936) OX=426428 PE=4 SV=1	--	1	0.000502056	105.14	3	LTSFHFEQNK(1)TYK	1.5023	1
A0A0D2YGB4	442	K	HET domain-containing protein OS=Fusarium oxysporum f. sp. lycopersici (strain 4287 / CBS 123668 / FGSC 9935 / NRRL 34936) OX=426428 PE=4 SV=1	--	1	0.00321123	80.522	3	NFK(1)HNMTLPTGK	-1.8087	1
A0A5C6TJB9	745	K	Transcription elongation factor SPT5 OS=Fusarium oxysporum f. sp. cubense OX=61366 GN=FocTR4_00004692 PE=3 SV=1	FocTR4_00004692	1	0.00776719	95.502	2	DSLSFK(1)NK	-0.83876	2
A0A5C6TJB9	731	K	Transcription elongation factor SPT5 OS=Fusarium oxysporum f. sp. cubense OX=61366 GN=FocTR4_00004692 PE=3 SV=1	FocTR4_00004692	1	0.00612982	96.331	3	VELHTK(1)SK	-0.93123	1
X0D917	510	K	NCS2 family nucleobase:cation symporter-2 OS=Fusarium oxysporum f. sp. raphani 54005 OX=1089458 GN=FOQG_00098 PE=3 SV=1	FOQG_00098	1	0.0123662	89.913	2	IFTYK(1)GDNR	0.56217	1
X0D917	376	K	NCS2 family nucleobase:cation symporter-2 OS=Fusarium oxysporum f. sp. raphani 54005 OX=1089458 GN=FOQG_00098 PE=3 SV=1	FOQG_00098	1	0.00792804	75.088	3	LEVTGK(1)TYESR	0.10792	1
W9I834	91	K	Uncharacterized protein OS=Fusarium oxysporum NRRL 32931 OX=660029 GN=FOYG_10274 PE=3 SV=1	FOYG_10274	1	0.0347402	51.566	3	VTGYK(1)NVTVPANSATAK	-0.1015	1
W9ZI44	348	K	Sterol 24-C-methyltransferase OS=Fusarium oxysporum f. sp. melonis 26406 OX=1089452 GN=FOMG_15451 PE=3 SV=1	FOMG_15451	1	6.71621e-07	125.18	3	K(1)TADSLALAADCLVAGGR	-1.3206	1
W9ZI44	56	K	Sterol 24-C-methyltransferase OS=Fusarium oxysporum f. sp. melonis 26406 OX=1089452 GN=FOMG_15451 PE=3 SV=1	FOMG_15451	1	8.97292e-08	155.22	3	QAAVDEYFK(1)HWDNK	0.40871	1
X0BN39	743	K	Uncharacterized protein OS=Fusarium oxysporum f. sp. raphani 54005 OX=1089458 GN=FOQG_12424 PE=4 SV=1	FOQG_12424	1	0.000181763	90.718	3	AEAANLGIK(1)GWIQSAVGR	-0.061539	1
X0BN39	759	K	Uncharacterized protein OS=Fusarium oxysporum f. sp. raphani 54005 OX=1089458 GN=FOQG_12424 PE=4 SV=1	FOQG_12424	1	0.000873438	129.82	2	VK(1)SVAAECAK	-0.65062	2
A0A2H3GV33	263	K	BHLH domain-containing protein OS=Fusarium oxysporum f. sp. radicis-cucumerinum OX=327505 GN=AU210_009783 PE=4 SV=1	AU210_009783	1	9.49985e-32	230.33	3	ATILSK(1)ATEYIAHLEK	-1.8796	1
A0A2H3GV33	195	K	BHLH domain-containing protein OS=Fusarium oxysporum f. sp. radicis-cucumerinum OX=327505 GN=AU210_009783 PE=4 SV=1	AU210_009783	1	0.00767209	84.658	3	K(1)TAHNMIEK	-0.463	2
A0A2H3GV33	257	K	BHLH domain-containing protein OS=Fusarium oxysporum f. sp. radicis-cucumerinum OX=327505 GN=AU210_009783 PE=4 SV=1	AU210_009783	1	0.00288884	118.4	3	LNK(1)ATILSK	0.47385	2
A0A420Q7P5	263	K	Uncharacterized protein OS=Fusarium oxysporum OX=5507 GN=BFJ68_g12630 PE=4 SV=1	BFJ68_g12630	1	1.00627e-09	150.45	3	VLTVLLNGGTCPK(1)TGAQILK	-1.4165	3
A0A3L6NDD5	22	K	Uncharacterized protein OS=Fusarium oxysporum f. sp. cepae OX=396571 GN=BFJ65_g9518 PE=4 SV=1	BFJ65_g9518	1	0.000301647	94.544	3	NK(1)TASFEPFVFDYAK	-1.2652	1
A0A3L6NDD5	41	K	Uncharacterized protein OS=Fusarium oxysporum f. sp. cepae OX=396571 GN=BFJ65_g9518 PE=4 SV=1	BFJ65_g9518	1	0.000406589	117.98	3	TFALK(1)HETFAK	1.6163	1
A0A420Q7J3	287	K	Brefeldin A resistance protein OS=Fusarium oxysporum OX=5507 GN=BFJ68_g12602 PE=3 SV=1	BFJ68_g12602	1	7.61921e-05	97.417	3	PGAGCSTFLK(1)TFCNQR	0.027759	1
A0A0D2YHC7	224	K	FAS1 domain-containing protein OS=Fusarium oxysporum f. sp. lycopersici (strain 4287 / CBS 123668 / FGSC 9935 / NRRL 34936) OX=426428 GN=FOXG_15719 PE=4 SV=1	FOXG_15719	1	0.0441982	49.842	3	TK(1)NGIIHAVNR	-0.036321	1
A0A420QTR1	312	K	Uncharacterized protein OS=Fusarium oxysporum OX=5507 GN=BFJ68_g9530 PE=4 SV=1	BFJ68_g9530	1	0.0337908	58.674	2	NLK(1)GLNCDATDTTSGR	-1.0927	1
F9GCC8	58	K	Uncharacterized protein OS=Fusarium oxysporum (strain Fo5176) OX=660025 GN=FOXB_16311 PE=4 SV=1	FOXB_16311	1	0.0419665	51.013	3	STAGLFK(1)TDSK	3.1752	1
A0A0D2YIP9	161	K	Uncharacterized protein OS=Fusarium oxysporum f. sp. lycopersici (strain 4287 / CBS 123668 / FGSC 9935 / NRRL 34936) OX=426428 PE=4 SV=1	--	1	0.0141791	66.289	3	NFK(1)IDLTGMPK	0.50521	1
A0A0D2YIP9	65	K	Uncharacterized protein OS=Fusarium oxysporum f. sp. lycopersici (strain 4287 / CBS 123668 / FGSC 9935 / NRRL 34936) OX=426428 PE=4 SV=1	--	1	0.0253983	49.606	4	QGK(1)VAYGGSVDYK(1)VFRNVK	1.1969	1
A0A0D2YIP9	75	K	Uncharacterized protein OS=Fusarium oxysporum f. sp. lycopersici (strain 4287 / CBS 123668 / FGSC 9935 / NRRL 34936) OX=426428 PE=4 SV=1	--	1	0.0253983	49.606	4	QGK(1)VAYGGSVDYK(1)VFRNVK	1.1969	1
A0A0D2YIR5	214	K	Uncharacterized protein OS=Fusarium oxysporum f. sp. lycopersici (strain 4287 / CBS 123668 / FGSC 9935 / NRRL 34936) OX=426428 PE=4 SV=1	--	0.999115	0.0438707	44.188	3	EK(0.001)NPDNMPK(0.999)YK	0.10912	1
A0A0D2YIY2	267	K	Aldo_ket_red domain-containing protein OS=Fusarium oxysporum f. sp. lycopersici (strain 4287 / CBS 123668 / FGSC 9935 / NRRL 34936) OX=426428 PE=4 SV=1	--	1	0.00220332	87.498	3	GTVVIPK(1)STHEK	-0.07303	2
A0A0D2YIY2	94	K	Aldo_ket_red domain-containing protein OS=Fusarium oxysporum f. sp. lycopersici (strain 4287 / CBS 123668 / FGSC 9935 / NRRL 34936) OX=426428 PE=4 SV=1	--	1	7.65038e-06	107.03	4	IWVTSK(1)LWNTDHRPDLVR	-1.0785	1
N4UWZ4	85	K	Uncharacterized protein OS=Fusarium oxysporum f. sp. cubense (strain race 1) OX=1229664 GN=FOC1_g10008769 PE=4 SV=1	FOC1_g10008769	1	0.00207136	88.596	4	LAIYHVK(1)HASK	-0.16939	1
A0A559L5H9	289	K	Glutathione S-transferase omega-like 2 OS=Fusarium oxysporum f. sp. cubense OX=61366 GN=gto2-2 PE=3 SV=1	gto2-2	1	0.00572063	84.658	3	ENYTK(1)SHYK	-0.79708	1
N4TTU6	1147	K	Uncharacterized protein OS=Fusarium oxysporum f. sp. cubense (strain race 1) OX=1229664 GN=FOC1_g10008296 PE=4 SV=1	FOC1_g10008296	1	0.0290876	63.673	3	HGFK(1)NIGR	-0.53642	1
N4TTU6	1136	K	Uncharacterized protein OS=Fusarium oxysporum f. sp. cubense (strain race 1) OX=1229664 GN=FOC1_g10008296 PE=4 SV=1	FOC1_g10008296	1	0.000146364	98.694	4	TIHDFYHDSK(1)LTSLR	-0.31143	1
A0A420QMX1	73	K	GH16 domain-containing protein OS=Fusarium oxysporum OX=5507 GN=BFJ68_g10511 PE=4 SV=1	BFJ68_g10511	1	1.00867e-16	147.39	4	SLPEGLYSSDYPVGK(1)THVFTPSGVK	-0.8864	1
A0A0J9WC65	21	K	FAD_binding_3 domain-containing protein OS=Fusarium oxysporum f. sp. lycopersici (strain 4287 / CBS 123668 / FGSC 9935 / NRRL 34936) OX=426428 GN=FOXG_17243 PE=4 SV=1	FOXG_17243	1	0.0088856	78.655	3	K(1)HLQPLPAGK	0.71094	1
A0A2H3T0R2	86	K	Chromatin modification-related protein EAF3 OS=Fusarium oxysporum OX=5507 GN=FRV6_06435 PE=3 SV=1	FRV6_06435	1	6.65966e-06	137.19	4	ELAAQLHAQLK(1)HNIQR	1.0947	2
A0A2H3T0R2	55	K	Chromatin modification-related protein EAF3 OS=Fusarium oxysporum OX=5507 GN=FRV6_06435 PE=3 SV=1	FRV6_06435	1	1.42729e-19	208.08	2	GWK(1)NTWDDWVLVDR	3.3701	2
A0A2H3T0R2	52	K	Chromatin modification-related protein EAF3 OS=Fusarium oxysporum OX=5507 GN=FRV6_06435 PE=3 SV=1	FRV6_06435	1	0.0203286	81.635	3	VHYK(1)GWK	-0.54933	1
X0C4Z8	116	K	WD_REPEATS_REGION domain-containing protein OS=Fusarium oxysporum f. sp. raphani 54005 OX=1089458 GN=FOQG_07883 PE=4 SV=1	FOQG_07883	1	0.00110305	140.07	3	TK(1)ACFNEVK	-0.022187	2
W9Q8G6	131	K	PSI domain-containing protein OS=Fusarium oxysporum f. sp. pisi HDV247 OX=1080344 GN=FOVG_01478 PE=4 SV=1	FOVG_01478	1	0.0109092	107.43	3	K(1)HPGWWR	0.58854	1
W9QHY1	138	K	Uncharacterized protein OS=Fusarium oxysporum f. sp. pisi HDV247 OX=1080344 GN=FOVG_01561 PE=4 SV=1	FOVG_01561	1	4.88923e-06	146.11	2	AIFTK(1)NDELEWFDT	3.7577	1
W9QHY1	32	K	Uncharacterized protein OS=Fusarium oxysporum f. sp. pisi HDV247 OX=1080344 GN=FOVG_01561 PE=4 SV=1	FOVG_01561	1	0.0107948	107.9	3	K(1)TLVHLR	0.59304	2
A0A4Q2VSA3	280	K	Dynamin-related protein DNM1 OS=Fusarium oxysporum f. sp. narcissi OX=451672 GN=BFJ63_vAg7950 PE=3 SV=1	BFJ63_vAg7950	1	1.81346e-35	199.31	5	SQQDIQGNKPMEDALQAEADFFK(1)HHPAYR	-1.409	3
A0A4Q2VSA3	226	K	Dynamin-related protein DNM1 OS=Fusarium oxysporum f. sp. narcissi OX=451672 GN=BFJ63_vAg7950 PE=3 SV=1	BFJ63_vAg7950	1	0.00229867	76.21	3	TIGVLTK(1)VDLMDHGTNALDILSGR	2.8214	1
A0A4Q2VSA3	133	K	Dynamin-related protein DNM1 OS=Fusarium oxysporum f. sp. narcissi OX=451672 GN=BFJ63_vAg7950 PE=3 SV=1	BFJ63_vAg7950	1	0.00578339	129.29	2	VAGNNK(1)GINR	1.2041	1
F9F1C8	281	K	Beta-N-acetylhexosaminidase OS=Fusarium oxysporum (strain Fo5176) OX=660025 GN=FOXB_00214 PE=3 SV=1	FOXB_00214	1	0.000433647	82.146	3	K(1)GLTYSPEDLAGIYEYGVHR	-0.99181	1
F9F1C8	138	K	Beta-N-acetylhexosaminidase OS=Fusarium oxysporum (strain Fo5176) OX=660025 GN=FOXB_00214 PE=3 SV=1	FOXB_00214	1	0.0102368	131.06	2	QWVK(1)SLK	-1.0995	1
W9QGP2	224	K	Uncharacterized protein OS=Fusarium oxysporum f. sp. pisi HDV247 OX=1080344 GN=FOVG_01327 PE=4 SV=1	FOVG_01327	1	0.0014814	99.788	3	DSYLFFTK(1)HR	-0.22656	1
W9QGP2	103	K	Uncharacterized protein OS=Fusarium oxysporum f. sp. pisi HDV247 OX=1080344 GN=FOVG_01327 PE=4 SV=1	FOVG_01327	1	8.70155e-09	127.73	4	LGRPPK(1)NRPPDWDNMISVPADEANTPR	-0.98672	2
W9QGP2	230	K	Uncharacterized protein OS=Fusarium oxysporum f. sp. pisi HDV247 OX=1080344 GN=FOVG_01327 PE=4 SV=1	FOVG_01327	1	0.00248329	89.403	3	LYK(1)IIVDDDEK	-0.41052	2
X0I488	621	K	C2H2-type domain-containing protein OS=Fusarium oxysporum f. sp. conglutinans race 2 54008 OX=1089457 GN=FOPG_03701 PE=4 SV=1	FOPG_03701	1	0.0119328	69.451	3	AFNWVK(1)TFEDK	-0.34244	1
X0I488	404	K	C2H2-type domain-containing protein OS=Fusarium oxysporum f. sp. conglutinans race 2 54008 OX=1089457 GN=FOPG_03701 PE=4 SV=1	FOPG_03701	1	0.00435166	80.469	3	K(1)ALWDLFSAPER	-0.76231	1
X0I488	608	K	C2H2-type domain-containing protein OS=Fusarium oxysporum f. sp. conglutinans race 2 54008 OX=1089457 GN=FOPG_03701 PE=4 SV=1	FOPG_03701	1	0.00163847	108.56	2	NASNK(1)TEQQLLR	0.48551	1
X0I488	656	K	C2H2-type domain-containing protein OS=Fusarium oxysporum f. sp. conglutinans race 2 54008 OX=1089457 GN=FOPG_03701 PE=4 SV=1	FOPG_03701	1	7.69859e-05	117.37	3	PADEAVDEELLK(1)HVK	-0.66121	1
A0A5C6T0X9	419	K	Uncharacterized protein OS=Fusarium oxysporum f. sp. cubense OX=61366 GN=FocTR4_00001294 PE=3 SV=1	FocTR4_00001294	1	0.000579752	102.62	3	LLGAK(1)SISELGPK	-1.1107	1
N4UP31	100	K	Uncharacterized protein OS=Fusarium oxysporum f. sp. cubense (strain race 1) OX=1229664 GN=FOC1_g10003132 PE=4 SV=1	FOC1_g10003132	1	0.0102853	65.716	3	MVEETINK(1)HPLVAELR	4.3966	1
A0A6M7YBW1	29	K	Uncharacterized protein OS=Fusarium oxysporum Fo47 OX=660027 GN=FOBC_01328 PE=4 SV=1	FOBC_01328	1	0.000892802	99.834	3	K(1)TNSVTEPFPDHR	0.057407	1
A0A0J9U6I3	341	K	PNPLA domain-containing protein OS=Fusarium oxysporum f. sp. lycopersici (strain 4287 / CBS 123668 / FGSC 9935 / NRRL 34936) OX=426428 GN=FOXG_00539 PE=3 SV=1	FOXG_00539	1	0.0341751	101.64	2	K(1)TTMLCK	-3.1504	1
X0LNT4	527	K	AGC/AKT protein kinase OS=Fusarium oxysporum f. sp. vasinfectum 25433 OX=1089449 GN=FOTG_06046 PE=4 SV=1	FOTG_06046	1	0.00204407	123.98	2	NFVK(1)GLLNR	0.58592	1
W9Q5F7	244	K	Uncharacterized protein OS=Fusarium oxysporum f. sp. pisi HDV247 OX=1080344 GN=FOVG_00869 PE=4 SV=1	FOVG_00869	1	0.00103897	119.45	2	NSK(1)GSATDWLR	0.39175	1
X0I4T7	283	K	Epimerase domain-containing protein OS=Fusarium oxysporum f. sp. conglutinans race 2 54008 OX=1089457 GN=FOPG_03844 PE=4 SV=1	FOPG_03844	1	0.00148349	119.76	2	LK(1)TLLGFEYK	-0.52905	2
X0M301	147	K	Methylenetetrahydrofolate dehydrogenase (NAD+) OS=Fusarium oxysporum f. sp. vasinfectum 25433 OX=1089449 GN=FOTG_06106 PE=4 SV=1	FOTG_06106	1	6.53556e-07	157.68	3	HK(1)HIHNMYHNIR	-0.59061	2
X0M301	167	K	Methylenetetrahydrofolate dehydrogenase (NAD+) OS=Fusarium oxysporum f. sp. vasinfectum 25433 OX=1089449 GN=FOTG_06106 PE=4 SV=1	FOTG_06106	1	0.000987252	97.551	3	K(1)SILPCTPLAVVK	-1.2421	1
X0M301	79	K	Methylenetetrahydrofolate dehydrogenase (NAD+) OS=Fusarium oxysporum f. sp. vasinfectum 25433 OX=1089449 GN=FOTG_06106 PE=4 SV=1	FOTG_06106	1	1.10736e-08	176.25	2	K(1)TCEENGFNFDLR	-0.29894	6
X0M301	200	K	Methylenetetrahydrofolate dehydrogenase (NAD+) OS=Fusarium oxysporum f. sp. vasinfectum 25433 OX=1089449 GN=FOTG_06106 PE=4 SV=1	FOTG_06106	1	2.66829e-07	180.19	2	LFGK(1)TITVINR	-0.83393	2
X0LR89	289	K	MYND-type zinc finger protein samB OS=Fusarium oxysporum f. sp. vasinfectum 25433 OX=1089449 GN=FOTG_05707 PE=3 SV=1	FOTG_05707	1	0.00143907	94.122	3	LGK(1)HPAATDSTK	0.87587	1
X0LR89	54	K	MYND-type zinc finger protein samB OS=Fusarium oxysporum f. sp. vasinfectum 25433 OX=1089449 GN=FOTG_05707 PE=3 SV=1	FOTG_05707	1	0.000935967	94.717	3	TICSHCFK(1)PADVR	-0.49168	1
X0M3N3	248	K	Oxidoreductase OS=Fusarium oxysporum f. sp. vasinfectum 25433 OX=1089449 GN=FOTG_06239 PE=4 SV=1	FOTG_06239	1	7.9215e-90	277.38	3	TGADESTSIICQFPK(1)HNSVGIATTSLR	-1.052	2
A0A2H3HUJ2	233	K	Chromatin modification-related protein OS=Fusarium oxysporum f. sp. radicis-cucumerinum OX=327505 GN=AU210_001313 PE=3 SV=1	AU210_001313	1	0.0127787	83.397	3	FSK(1)ASHVDR	-0.59064	1
W9IL00	51	K	Uncharacterized protein OS=Fusarium oxysporum NRRL 32931 OX=660029 GN=FOYG_06900 PE=3 SV=1	FOYG_06900	1	0.00192385	100.55	3	K(1)SLGLSFQHK	-0.0033195	2
W9IL00	281	K	Uncharacterized protein OS=Fusarium oxysporum NRRL 32931 OX=660029 GN=FOYG_06900 PE=3 SV=1	FOYG_06900	1	0.00252554	79.022	3	LK(1)TTQEWLEIFEGK	-0.37826	1
A0A5C6T3T3	488	K	Uncharacterized protein OS=Fusarium oxysporum f. sp. cubense OX=61366 GN=FocTR4_00001181 PE=4 SV=1	FocTR4_00001181	1	0.0276536	66.435	3	VIFGLLK(1)HNK	-1.6698	1
A0A5C6T3T3	318	K	Uncharacterized protein OS=Fusarium oxysporum f. sp. cubense OX=61366 GN=FocTR4_00001181 PE=4 SV=1	FocTR4_00001181	1	0.0259427	59.418	3	YLK(1)SFLSEFGK	0.15301	1
A0A2H3HUT2	72	K	Uncharacterized protein OS=Fusarium oxysporum f. sp. radicis-cucumerinum OX=327505 GN=AU210_001395 PE=3 SV=1	AU210_001395	1	0.0423403	75.38	2	K(1)QNLGVQYS	-0.71383	1
A0A5C6T046	364	K	Arginine N-methyltransferase 2 OS=Fusarium oxysporum f. sp. cubense OX=61366 GN=FocTR4_00001088 PE=3 SV=1	FocTR4_00001088	1	0.00859039	102.52	2	K(1)ICYDVYTK	-0.92169	1
A0A5C6T046	41	K	Arginine N-methyltransferase 2 OS=Fusarium oxysporum f. sp. cubense OX=61366 GN=FocTR4_00001088 PE=3 SV=1	FocTR4_00001088	1	0.039247	90.657	2	LLK(1)TTGK	-0.551	1
X0LX57	261	K	Cutinase palindrome-binding protein OS=Fusarium oxysporum f. sp. vasinfectum 25433 OX=1089449 GN=FOTG_04434 PE=4 SV=1	FOTG_04434	1	1.46679e-05	119.23	3	PYPTK(1)NAGLLDSFLEHK	-0.64696	1
X0AYD5	404	K	Zn(2)-C6 fungal-type domain-containing protein OS=Fusarium oxysporum f. sp. melonis 26406 OX=1089452 GN=FOMG_01833 PE=4 SV=1	FOMG_01833	1	0.0424606	88.948	2	FCDK(1)VSK	-0.58339	1
X0AYD5	115	K	Zn(2)-C6 fungal-type domain-containing protein OS=Fusarium oxysporum f. sp. melonis 26406 OX=1089452 GN=FOMG_01833 PE=4 SV=1	FOMG_01833	1	0.0102137	86.624	3	SK(1)HAEMEK	-0.36948	1
X0HZQ1	43	K	Peptidylprolyl isomerase OS=Fusarium oxysporum f. sp. conglutinans race 2 54008 OX=1089457 GN=FOPG_08289 PE=4 SV=1	FOPG_08289	1	0.0127109	68.355	3	LYVAALPK(1)SPR	-0.51524	1
A0A5C6T3R4	422	K	Uncharacterized protein OS=Fusarium oxysporum f. sp. cubense OX=61366 GN=FocTR4_00000636 PE=4 SV=1	FocTR4_00000636	1	1.78662e-16	202.32	4	AIDGVSAETIK(1)TAAK	0.19967	3
A0A5C6T3R4	426	K	Uncharacterized protein OS=Fusarium oxysporum f. sp. cubense OX=61366 GN=FocTR4_00000636 PE=4 SV=1	FocTR4_00000636	1	0.000605495	136.48	2	TAAK(1)TLLEGK	-3.1396	1
A0A5C6T3R4	56	K	Uncharacterized protein OS=Fusarium oxysporum f. sp. cubense OX=61366 GN=FocTR4_00000636 PE=4 SV=1	FocTR4_00000636	1	7.34061e-05	124.07	4	DAHGPTTK(1)LAVVAK	-0.64549	2
A0A5C6T3R4	62	K	Uncharacterized protein OS=Fusarium oxysporum f. sp. cubense OX=61366 GN=FocTR4_00000636 PE=4 SV=1	FocTR4_00000636	1	0.0283872	74.165	2	LAVVAK(1)AGTR	-0.5879	1
A0A5C6T3R4	249	K	Uncharacterized protein OS=Fusarium oxysporum f. sp. cubense OX=61366 GN=FocTR4_00000636 PE=4 SV=1	FocTR4_00000636	1	0.00064861	126.1	3	SGQTLK(1)TDATK	0.73068	4
A0A5C6T3R4	356	K	Uncharacterized protein OS=Fusarium oxysporum f. sp. cubense OX=61366 GN=FocTR4_00000636 PE=4 SV=1	FocTR4_00000636	1	9.19922e-12	170.91	4	VLK(1)SIADGQASQEDVKK	-1.1341	2
A0A5C6T3R4	83	K	Uncharacterized protein OS=Fusarium oxysporum f. sp. cubense OX=61366 GN=FocTR4_00000636 PE=4 SV=1	FocTR4_00000636	1	7.30583e-15	162.85	3	YQPLPGLSVGLAEFAFK(1)NTQR	-0.49152	3
W9L647	52	K	Uncharacterized protein OS=Fusarium oxysporum Fo47 OX=660027 GN=FOBC_00711 PE=4 SV=1	FOBC_00711	1	2.00398e-43	219.93	5	AAGK(1)HYTATELPHVPGVDGVGINLSTGK	0.64956	2
W9L647	77	K	Uncharacterized protein OS=Fusarium oxysporum Fo47 OX=660027 GN=FOBC_00711 PE=4 SV=1	FOBC_00711	1	0.00602687	82.417	3	K(1)VYFSLLGTK	0.76651	1
A0A0J9U977	173	K	30S ribosomal protein S5 OS=Fusarium oxysporum f. sp. lycopersici (strain 4287 / CBS 123668 / FGSC 9935 / NRRL 34936) OX=426428 GN=FOXG_00966 PE=3 SV=1	FOXG_00966	1	0.0177665	67.993	3	VPGVK(1)GLYK	-1.0812	1
X0IYS7	791	K	Urease OS=Fusarium oxysporum f. sp. conglutinans race 2 54008 OX=1089457 GN=FOPG_00019 PE=3 SV=1	FOPG_00019	1	0.00191773	140.35	2	NIGK(1)SDMR	-0.27401	1
X0IYS7	145	K	Urease OS=Fusarium oxysporum f. sp. conglutinans race 2 54008 OX=1089457 GN=FOPG_00019 PE=3 SV=1	FOPG_00019	1	0.0371568	67.334	2	QPGAVVPVK(1)TK	-2.2529	1
X0CZM5	445	K	Uncharacterized protein OS=Fusarium oxysporum f. sp. raphani 54005 OX=1089458 GN=FOQG_03389 PE=4 SV=1	FOQG_03389	0.997472	0.0239864	68.171	3	LLK(0.997)TEK(0.003)PFSGFR	0.73083	1
A0A0J9UA00	154	K	Cation-transporting ATPase OS=Fusarium oxysporum f. sp. lycopersici (strain 4287 / CBS 123668 / FGSC 9935 / NRRL 34936) OX=426428 GN=FOXG_18101 PE=3 SV=1	FOXG_18101	1	0.00114259	100.88	3	HFLFCGTK(1)IIR	0.36157	1
A0A0J9UA00	434	K	Cation-transporting ATPase OS=Fusarium oxysporum f. sp. lycopersici (strain 4287 / CBS 123668 / FGSC 9935 / NRRL 34936) OX=426428 GN=FOXG_18101 PE=3 SV=1	FOXG_18101	1	0.00164982	92.295	3	QFGQK(1)SGDIFVK	-0.1283	1
A0A6M7YNI0	2131	K	Uncharacterized protein OS=Fusarium oxysporum Fo47 OX=660027 GN=FOBC_00635 PE=4 SV=1	FOBC_00635	1	0.0060349	118.01	3	IFIAK(1)HR	-0.79333	1
A0A6M7YNI0	2070	K	Uncharacterized protein OS=Fusarium oxysporum Fo47 OX=660027 GN=FOBC_00635 PE=4 SV=1	FOBC_00635	1	0.000117832	109.35	3	LFQSIPEAWK(1)SASCK	-4.187	1
A0A6M7YNI0	2240	K	Uncharacterized protein OS=Fusarium oxysporum Fo47 OX=660027 GN=FOBC_00635 PE=4 SV=1	FOBC_00635	1	0.0421708	50.207	3	VASLIHASK(1)LDR	2.4928	1
X0LPZ5	437	K	Mitochondrial escape protein 2 OS=Fusarium oxysporum f. sp. vasinfectum 25433 OX=1089449 GN=FOTG_06289 PE=3 SV=1	FOTG_06289	1	0.0025849	133.23	2	NVLK(1)IDCR	-0.33594	3
X0LPZ5	612	K	Mitochondrial escape protein 2 OS=Fusarium oxysporum f. sp. vasinfectum 25433 OX=1089449 GN=FOTG_06289 PE=3 SV=1	FOTG_06289	1	3.6767e-06	105.79	3	TVSLGDLAPQVAK(1)NFVLSR	-0.88671	1
X0E0D6	108	K	AMPKBI domain-containing protein OS=Fusarium oxysporum f. sp. raphani 54005 OX=1089458 GN=FOQG_00200 PE=3 SV=1	FOQG_00200	1	3.99983e-08	157.68	3	GIAEK(1)HAAGTPEPK	1.4743	1
W9QHL4	151	K	Uracil phosphoribosyltransferase OS=Fusarium oxysporum f. sp. pisi HDV247 OX=1080344 GN=FOVG_03443 PE=4 SV=1	FOVG_03443	1	0.0407707	50.843	3	LFYDK(1)LPEDIADR	0.81136	1
A0A0J9UAV0	154	K	AP-3 complex subunit delta OS=Fusarium oxysporum f. sp. lycopersici (strain 4287 / CBS 123668 / FGSC 9935 / NRRL 34936) OX=426428 GN=FOXG_01460 PE=3 SV=1	FOXG_01460	1	0.0430737	83.358	2	K(1)TLVTLYR	-0.17687	1
W9Q076	75	K	Peptidyl-prolyl cis-trans isomerase OS=Fusarium oxysporum f. sp. pisi HDV247 OX=1080344 GN=FOVG_03404 PE=3 SV=1	FOVG_03404	1	0.00568807	65.196	3	ALATGEK(1)GFGYEGSAFHR	0.27284	1
W9Q076	107	K	Peptidyl-prolyl cis-trans isomerase OS=Fusarium oxysporum f. sp. pisi HDV247 OX=1080344 GN=FOVG_03404 PE=3 SV=1	FOVG_03404	1	0.0134245	76.302	2	GDGTGGK(1)SIYGDR	1.0703	2
W9Q076	32	K	Peptidyl-prolyl cis-trans isomerase OS=Fusarium oxysporum f. sp. pisi HDV247 OX=1080344 GN=FOVG_03404 PE=3 SV=1	FOVG_03404	1	0.0193964	83.005	3	GPK(1)ITHK	-0.1686	2
W9Q076	36	K	Peptidyl-prolyl cis-trans isomerase OS=Fusarium oxysporum f. sp. pisi HDV247 OX=1080344 GN=FOVG_03404 PE=3 SV=1	FOVG_03404	1	1.86181e-13	181.51	3	ITHK(1)VFFDIEQGDQK	0.19572	1
W9Q076	192	K	Peptidyl-prolyl cis-trans isomerase OS=Fusarium oxysporum f. sp. pisi HDV247 OX=1080344 GN=FOVG_03404 PE=3 SV=1	FOVG_03404	1	1.09863e-05	96.666	3	IAK(1)SGELDVPPEGIHVEL	1.4724	1
W9Q076	177	K	Peptidyl-prolyl cis-trans isomerase OS=Fusarium oxysporum f. sp. pisi HDV247 OX=1080344 GN=FOVG_03404 PE=3 SV=1	FOVG_03404	1	4.03495e-05	114.4	3	IENTK(1)TGSADRPVEAVK	-0.78365	4
W9Q076	100	K	Peptidyl-prolyl cis-trans isomerase OS=Fusarium oxysporum f. sp. pisi HDV247 OX=1080344 GN=FOVG_03404 PE=3 SV=1	FOVG_03404	1	9.43899e-06	99.044	3	NFMIQGGDFTK(1)GDGTGGK	-1.5037	1
W9Q076	89	K	Peptidyl-prolyl cis-trans isomerase OS=Fusarium oxysporum f. sp. pisi HDV247 OX=1080344 GN=FOVG_03404 PE=3 SV=1	FOVG_03404	1	0.000351726	102.52	3	VIK(1)NFMIQGGDFTK	1.7183	1
W9Q076	58	K	Peptidyl-prolyl cis-trans isomerase OS=Fusarium oxysporum f. sp. pisi HDV247 OX=1080344 GN=FOVG_03404 PE=3 SV=1	FOVG_03404	1	1.78261e-07	137.61	3	VVMGLYGK(1)TVPETAENFR	0.20316	3
X0CXY0	157	K	Uncharacterized protein OS=Fusarium oxysporum f. sp. raphani 54005 OX=1089458 GN=FOQG_03279 PE=4 SV=1	FOQG_03279	1	6.06599e-79	290.42	3	ISSNDTDVAK(1)TCLHTILR	-1.8117	2
F9G2F6	32	K	DNA polymerase OS=Fusarium oxysporum (strain Fo5176) OX=660025 GN=FOXB_12838 PE=3 SV=1	FOXB_12838	1	0.00069888	118.76	2	K(1)VDAIPSSPAAAR	-1.9628	1
F9G2G0	393	K	Uncharacterized protein OS=Fusarium oxysporum (strain Fo5176) OX=660025 GN=FOXB_12842 PE=4 SV=1	FOXB_12842	1	3.22877e-06	137.44	3	TLNLDTSEQYEWGVK(1)HR	-1.5627	1
X0MRF9	89	K	Mitochondrial pyruvate carrier OS=Fusarium oxysporum f. sp. vasinfectum 25433 OX=1089449 GN=FOTG_00489 PE=3 SV=1	FOTG_00489	1	9.83806e-05	112.5	3	YLNYHYWGGK(1)ENMPK	1.4522	1
A0A0J9UCF4	317	K	CAMK/RAD53 protein kinase OS=Fusarium oxysporum f. sp. lycopersici (strain 4287 / CBS 123668 / FGSC 9935 / NRRL 34936) OX=426428 GN=FOXG_01680 PE=3 SV=1	FOXG_01680	1	0.000365817	101.72	3	DFPFTLSQQIK(1)SGR	-1.3915	1
A0A0J9UCF4	130	K	CAMK/RAD53 protein kinase OS=Fusarium oxysporum f. sp. lycopersici (strain 4287 / CBS 123668 / FGSC 9935 / NRRL 34936) OX=426428 GN=FOXG_01680 PE=3 SV=1	FOXG_01680	1	0.0224781	61.235	3	IFTK(1)HPGVEDR	-0.44944	1
X0AM58	444	K	DNA topoisomerase 1 OS=Fusarium oxysporum f. sp. melonis 26406 OX=1089452 GN=FOMG_05123 PE=3 SV=1	FOMG_05123	1	0.00449202	97.452	2	ELK(1)SEVMADR	-0.73801	1
X0AM58	522	K	DNA topoisomerase 1 OS=Fusarium oxysporum f. sp. melonis 26406 OX=1089452 GN=FOMG_05123 PE=3 SV=1	FOMG_05123	1	0.000322607	104.17	3	ETAIVEPQVFK(1)NLK	-0.9562	1
A0A5C6TF55	181	K	H(+)-transporting two-sector ATPase OS=Fusarium oxysporum f. sp. cubense OX=61366 GN=FocTR4_00005181 PE=3 SV=1	FocTR4_00005181	1	4.11083e-45	243.86	3	AANNSSK(1)TNEEDGYQTGK	0.46151	1
A0A5C6TF55	349	K	H(+)-transporting two-sector ATPase OS=Fusarium oxysporum f. sp. cubense OX=61366 GN=FocTR4_00005181 PE=3 SV=1	FocTR4_00005181	1	0.00320656	116.3	2	GTVTK(1)IAAK	0.77419	2
A0A5C6TF55	614	K	H(+)-transporting two-sector ATPase OS=Fusarium oxysporum f. sp. cubense OX=61366 GN=FocTR4_00005181 PE=3 SV=1	FocTR4_00005181	1	0.00052659	97.797	4	K(1)HFPSINTSLSYSK	-0.55017	2
A0A5C6TF55	392	K	H(+)-transporting two-sector ATPase OS=Fusarium oxysporum f. sp. cubense OX=61366 GN=FocTR4_00005181 PE=3 SV=1	FocTR4_00005181	1	5.84745e-06	153.95	3	K(1)SADQPFIVGQR	3.4874	3
A0A5C6TF55	371	K	H(+)-transporting two-sector ATPase OS=Fusarium oxysporum f. sp. cubense OX=61366 GN=FocTR4_00005181 PE=3 SV=1	FocTR4_00005181	1	0.00147588	92.939	3	K(1)TEYPMMQTWPVR	-0.54728	2
A0A5C6TF55	304	K	H(+)-transporting two-sector ATPase OS=Fusarium oxysporum f. sp. cubense OX=61366 GN=FocTR4_00005181 PE=3 SV=1	FocTR4_00005181	1	0.00353985	120.09	3	K(1)WEFTPSVK	-0.35533	2
A0A5C6TF55	286	K	H(+)-transporting two-sector ATPase OS=Fusarium oxysporum f. sp. cubense OX=61366 GN=FocTR4_00005181 PE=3 SV=1	FocTR4_00005181	1	0.00329591	115.71	3	MAK(1)SIYIPR	-0.59515	4
A0A5C6TF55	669	K	H(+)-transporting two-sector ATPase OS=Fusarium oxysporum f. sp. cubense OX=61366 GN=FocTR4_00005181 PE=3 SV=1	FocTR4_00005181	1	1.72141e-19	164.83	3	QLLSDSEELDQVVQLVGK(1)SALSDPDK	2.2023	3
A0A5C6TF55	677	K	H(+)-transporting two-sector ATPase OS=Fusarium oxysporum f. sp. cubense OX=61366 GN=FocTR4_00005181 PE=3 SV=1	FocTR4_00005181	1	6.02477e-07	120.9	3	SALSDPDK(1)ITLDIAGLIK	-0.18753	1
A0A5C6TF55	734	K	H(+)-transporting two-sector ATPase OS=Fusarium oxysporum f. sp. cubense OX=61366 GN=FocTR4_00005181 PE=3 SV=1	FocTR4_00005181	1	0.000960399	115.65	2	VIAQGQSWAK(1)VR	-0.60675	1
A0A5C6TF55	427	K	H(+)-transporting two-sector ATPase OS=Fusarium oxysporum f. sp. cubense OX=61366 GN=FocTR4_00005181 PE=3 SV=1	FocTR4_00005181	1	2.13481e-13	134.14	4	VLDALFPSVQGGTVAIPGAFGCGK(1)TVISQSVSK	-0.7517	1
A0A5C6TF55	638	K	H(+)-transporting two-sector ATPase OS=Fusarium oxysporum f. sp. cubense OX=61366 GN=FocTR4_00005181 PE=3 SV=1	FocTR4_00005181	1	3.77722e-05	160.18	2	YYEK(1)NYPDFPR	0.31833	4
A0A2H3H6W7	559	K	Uncharacterized protein OS=Fusarium oxysporum f. sp. radicis-cucumerinum OX=327505 GN=AU210_006266 PE=4 SV=1	AU210_006266	1	0.000158489	124.86	3	NPELVFAILK(1)NK	-0.60133	1
W9IVD1	24	K	Acylpyruvate hydrolase OS=Fusarium oxysporum NRRL 32931 OX=660029 GN=FOYG_03179 PE=3 SV=1	FOYG_03179	1	0.00106428	126.24	3	QAGK(1)VVCIGR	0.17291	2
F9F206	426	K	Histidine--tRNA ligase OS=Fusarium oxysporum (strain Fo5176) OX=660025 GN=FOXB_00430 PE=3 SV=1	FOXB_00430	1	0.00301116	128.69	3	AEFLYK(1)VK	-1.1436	2
F9F206	233	K	Histidine--tRNA ligase OS=Fusarium oxysporum (strain Fo5176) OX=660025 GN=FOXB_00430 PE=3 SV=1	FOXB_00430	1	0.0169426	76.064	3	GK(1)QDLLQK	-1.107	1
F9F206	376	K	Histidine--tRNA ligase OS=Fusarium oxysporum (strain Fo5176) OX=660025 GN=FOXB_00430 PE=3 SV=1	FOXB_00430	1	0.00772403	114.89	2	IFSITK(1)AK	0.032287	2
F9F206	172	K	Histidine--tRNA ligase OS=Fusarium oxysporum (strain Fo5176) OX=660025 GN=FOXB_00430 PE=3 SV=1	FOXB_00430	1	7.66902e-05	108.56	3	K(1)ILDGIFQVCGVPEDK	0.94078	1
F9F206	383	K	Histidine--tRNA ligase OS=Fusarium oxysporum (strain Fo5176) OX=660025 GN=FOXB_00430 PE=3 SV=1	FOXB_00430	1	0.0286208	72.848	2	MAAEK(1)NAAVR	-1.1811	2
F9F206	110	K	Histidine--tRNA ligase OS=Fusarium oxysporum (strain Fo5176) OX=660025 GN=FOXB_00430 PE=3 SV=1	FOXB_00430	1	0.00152954	124.83	2	YHIAK(1)VYR	-0.49418	2
F9FW51	720	K	Uncharacterized protein OS=Fusarium oxysporum (strain Fo5176) OX=660025 GN=FOXB_10632 PE=4 SV=1	FOXB_10632	1	1.50796e-05	139.89	3	NQVVENVK(1)NVLLR	-0.45	1
F9FW51	278	K	Uncharacterized protein OS=Fusarium oxysporum (strain Fo5176) OX=660025 GN=FOXB_10632 PE=4 SV=1	FOXB_10632	1	1.19914e-07	157.52	3	VLTHK(1)NCGFVNFER	-0.086532	2
A0A0J9UDS6	19	K	Proteasome subunit beta OS=Fusarium oxysporum f. sp. lycopersici (strain 4287 / CBS 123668 / FGSC 9935 / NRRL 34936) OX=426428 GN=FOXG_02020 PE=3 SV=1	FOXG_02020	1	0.00157483	87.498	3	DFTIIAASK(1)AAMR	-0.70684	1
A0A0J9UDS6	177	K	Proteasome subunit beta OS=Fusarium oxysporum f. sp. lycopersici (strain 4287 / CBS 123668 / FGSC 9935 / NRRL 34936) OX=426428 GN=FOXG_02020 PE=3 SV=1	FOXG_02020	1	0.0010103	103.34	3	RLPIDFK(1)GMVVK	0.72858	2
W9J0V2	121	K	Glutamate dehydrogenase OS=Fusarium oxysporum NRRL 32931 OX=660029 GN=FOYG_03331 PE=3 SV=1	FOYG_03331	1	0.0024246	109.66	3	GGADFDPK(1)GK	-1.0394	2
W9J0V2	251	K	Glutamate dehydrogenase OS=Fusarium oxysporum NRRL 32931 OX=660029 GN=FOYG_03331 PE=3 SV=1	FOYG_03331	1	2.34947e-26	194.51	4	IIELGGSVVSLSDSK(1)GALVAK	0.98055	2
W9J0V2	276	K	Glutamate dehydrogenase OS=Fusarium oxysporum NRRL 32931 OX=660029 GN=FOYG_03331 PE=3 SV=1	FOYG_03331	1	1.22771e-113	320.27	3	IK(1)HQALTTFEHDGQFTWIEGAR	-0.49825	3
W9J0V2	303	K	Glutamate dehydrogenase OS=Fusarium oxysporum NRRL 32931 OX=660029 GN=FOYG_03331 PE=3 SV=1	FOYG_03331	1	2.05595e-08	122.77	4	PWVHVGK(1)VDIALPSATQNEVSK	-0.11201	1
W9J0V2	56	K	Glutamate dehydrogenase OS=Fusarium oxysporum NRRL 32931 OX=660029 GN=FOYG_03331 PE=3 SV=1	FOYG_03331	1	3.86718e-12	172.92	2	VVWNDDK(1)GNLQVNR	0.43521	2
W9IYH5	260	K	3'-5' exonuclease domain-containing protein OS=Fusarium oxysporum NRRL 32931 OX=660029 GN=FOYG_02897 PE=4 SV=1	FOYG_02897	1	0.00122282	123.79	2	LK(1)NNLGINSK	-0.96422	1
A0A0J9UEH0	364	K	5'-3' exoribonuclease 1 OS=Fusarium oxysporum f. sp. lycopersici (strain 4287 / CBS 123668 / FGSC 9935 / NRRL 34936) OX=426428 GN=FOXG_02024 PE=3 SV=1	FOXG_02024	1	4.36743e-06	135.09	3	ALVIDLTPEDAQK(1)HYEK	-0.55091	1
A0A0J9UEH0	457	K	5'-3' exoribonuclease 1 OS=Fusarium oxysporum f. sp. lycopersici (strain 4287 / CBS 123668 / FGSC 9935 / NRRL 34936) OX=426428 GN=FOXG_02024 PE=3 SV=1	FOXG_02024	1	2.50896e-05	115.5	3	LLAAMAPK(1)NELLEPDEK	3.027	2
A0A0J9UEH0	351	K	5'-3' exoribonuclease 1 OS=Fusarium oxysporum f. sp. lycopersici (strain 4287 / CBS 123668 / FGSC 9935 / NRRL 34936) OX=426428 GN=FOXG_02024 PE=3 SV=1	FOXG_02024	1	3.45313e-05	99.021	3	TYDK(1)ALVIDLTPEDAQK	-1.4961	1
A0A2H3T2U1	6	K	Uncharacterized protein OS=Fusarium oxysporum OX=5507 GN=FRV6_07175 PE=4 SV=1	FRV6_07175	1	0.0130812	103.55	2	IK(1)NLDGLK	0.21764	1
X0NV97	24	K	HMG box domain-containing protein OS=Fusarium oxysporum f. sp. vasinfectum 25433 OX=1089449 GN=FOTG_00857 PE=4 SV=1	FOTG_00857	1	0.012958	124.37	2	CVQLK(1)NR	-0.31258	1
A0A0J9UF33	479	K	Uncharacterized protein OS=Fusarium oxysporum f. sp. lycopersici (strain 4287 / CBS 123668 / FGSC 9935 / NRRL 34936) OX=426428 GN=FOXG_02276 PE=4 SV=1	FOXG_02276	1	0.000516504	156.16	2	SCLK(1)TQSTR	-0.59519	1
A0A6M7YRC9	414	K	Uncharacterized protein OS=Fusarium oxysporum Fo47 OX=660027 GN=FOBC_05065 PE=4 SV=1	FOBC_05065	1	0.0037506	112.71	2	SLK(1)TFFDIR	1.1315	1
F9F3S2	641	K	Ribonuclease Z OS=Fusarium oxysporum (strain Fo5176) OX=660025 GN=FOXB_01047 PE=3 SV=1	FOXB_01047	1	0.00440106	77.078	3	LHFPNCNSTK(1)PDK	-0.57738	1
F9FBD7	506	K	PHD-type domain-containing protein OS=Fusarium oxysporum (strain Fo5176) OX=660025 GN=FOXB_03689 PE=3 SV=1	FOXB_03689	1	2.14123e-08	155.1	3	AK(1)TETPVPPPPQLTLNK	-1.059	3
F9FBD7	754	K	PHD-type domain-containing protein OS=Fusarium oxysporum (strain Fo5176) OX=660025 GN=FOXB_03689 PE=3 SV=1	FOXB_03689	1	2.05384e-18	186.62	4	RPAPGIVSTTK(1)SGGNSAVGK	-0.038715	4
W9ISF0	93	K	DNA-directed RNA polymerase II subunit RPB9 OS=Fusarium oxysporum NRRL 32931 OX=660029 GN=FOYG_02417 PE=4 SV=1	FOYG_02417	1	9.61339e-45	229.1	3	STK(1)TCPSCQHTEAVFFQSQQR	-1.5206	1
W9ISF0	59	K	DNA-directed RNA polymerase II subunit RPB9 OS=Fusarium oxysporum NRRL 32931 OX=660029 GN=FOYG_02417 PE=4 SV=1	FOYG_02417	1	3.21381e-05	137.84	2	TCQYTEDAK(1)STCVFR	0.24874	1
A0A0J9UFT4	407	K	Xaa-Pro dipeptidase OS=Fusarium oxysporum f. sp. lycopersici (strain 4287 / CBS 123668 / FGSC 9935 / NRRL 34936) OX=426428 GN=FOXG_02469 PE=3 SV=1	FOXG_02469	1	1.39823e-06	142.78	3	FIDKDVLDK(1)YWDVGGVR	-0.83431	1
A0A0J9UFT4	398	K	Xaa-Pro dipeptidase OS=Fusarium oxysporum f. sp. lycopersici (strain 4287 / CBS 123668 / FGSC 9935 / NRRL 34936) OX=426428 GN=FOXG_02469 PE=3 SV=1	FOXG_02469	0.967927	1.55478e-15	162.01	4	FIIDPYLEDPVHSK(0.968)FIDK(0.032)DVLDK	0.43342	1
A0A0J9UFT4	424	K	Xaa-Pro dipeptidase OS=Fusarium oxysporum f. sp. lycopersici (strain 4287 / CBS 123668 / FGSC 9935 / NRRL 34936) OX=426428 GN=FOXG_02469 PE=3 SV=1	FOXG_02469	1	0.000299283	83.245	3	IEDNILITK(1)TGSENLTDVPR	-0.48413	1
A0A0J9UFT4	169	K	Xaa-Pro dipeptidase OS=Fusarium oxysporum f. sp. lycopersici (strain 4287 / CBS 123668 / FGSC 9935 / NRRL 34936) OX=426428 GN=FOXG_02469 PE=3 SV=1	FOXG_02469	1	0.000200956	141.89	3	K(1)ANYISGIGHR	0.017281	6
A0A0J9UFT4	149	K	Xaa-Pro dipeptidase OS=Fusarium oxysporum f. sp. lycopersici (strain 4287 / CBS 123668 / FGSC 9935 / NRRL 34936) OX=426428 GN=FOXG_02469 PE=3 SV=1	FOXG_02469	1	7.7773e-09	174.72	3	NFNVLK(1)TAIETSR	-0.28937	2
A0A0J9UFT4	189	K	Xaa-Pro dipeptidase OS=Fusarium oxysporum f. sp. lycopersici (strain 4287 / CBS 123668 / FGSC 9935 / NRRL 34936) OX=426428 GN=FOXG_02469 PE=3 SV=1	FOXG_02469	1	2.01983e-13	206.36	3	TAK(1)NEQEFEAAFK(1)ER	4.2868	7
A0A0J9UFT4	199	K	Xaa-Pro dipeptidase OS=Fusarium oxysporum f. sp. lycopersici (strain 4287 / CBS 123668 / FGSC 9935 / NRRL 34936) OX=426428 GN=FOXG_02469 PE=3 SV=1	FOXG_02469	1	0.0181332	81.428	3	TAK(1)NEQEFEAAFK(1)ER	4.2868	1
X0LWN7	188	K	Uncharacterized protein OS=Fusarium oxysporum f. sp. vasinfectum 25433 OX=1089449 GN=FOTG_18649 PE=4 SV=1	FOTG_18649	1	0.0284641	72.547	3	FLDK(1)HDK	0.76147	2
A0A420TXK9	279	K	WSC domain-containing protein OS=Fusarium oxysporum OX=5507 GN=BFJ70_g2836 PE=4 SV=1	BFJ70_g2836	1	1.32951e-10	164.68	3	CHYADYK(1)GDECNQR	0.85371	2
A0A420TXK9	264	K	WSC domain-containing protein OS=Fusarium oxysporum OX=5507 GN=BFJ70_g2836 PE=4 SV=1	BFJ70_g2836	1	0.00200298	108.67	2	ECHDDTWTK(1)LK	0.089663	3
A0A420TXK9	266	K	WSC domain-containing protein OS=Fusarium oxysporum OX=5507 GN=BFJ70_g2836 PE=4 SV=1	BFJ70_g2836	1	0.00774273	114.84	2	LK(1)ICNSGK	-0.093641	1
A0A420TXK9	272	K	WSC domain-containing protein OS=Fusarium oxysporum OX=5507 GN=BFJ70_g2836 PE=4 SV=1	BFJ70_g2836	1	0.00043393	107.35	4	ICNSGK(1)CHYADYK	0.050875	2
A0A0J9UH35	278	K	Glucosidase 2 subunit beta OS=Fusarium oxysporum f. sp. lycopersici (strain 4287 / CBS 123668 / FGSC 9935 / NRRL 34936) OX=426428 GN=FOXG_02817 PE=4 SV=1	FOXG_02817	1	0.000247914	100.4	4	FK(1)TDYNPNFNDEGVK	4.4667	2
A0A0J9UH35	409	K	Glucosidase 2 subunit beta OS=Fusarium oxysporum f. sp. lycopersici (strain 4287 / CBS 123668 / FGSC 9935 / NRRL 34936) OX=426428 GN=FOXG_02817 PE=4 SV=1	FOXG_02817	1	0.00165963	78.976	3	K(1)STLDVEQADLDFDYGPDDIFR	2.9852	1
A0A420Q4Y7	649	K	ATP-dependent DNA helicase II subunit 2 OS=Fusarium oxysporum OX=5507 GN=BFJ68_g13031 PE=3 SV=1	BFJ68_g13031	1	0.0126877	124.83	2	DFWFK(1)VR	-0.61827	1
A0A420Q4Y7	49	K	ATP-dependent DNA helicase II subunit 2 OS=Fusarium oxysporum OX=5507 GN=BFJ68_g13031 PE=3 SV=1	BFJ68_g13031	1	0.000309983	138.99	2	K(1)TLCVGVLGLR	0.047701	1
A0A420RUF9	679	K	C3H1-type domain-containing protein OS=Fusarium oxysporum OX=5507 GN=BFJ68_g2630 PE=4 SV=1	BFJ68_g2630	1	0.00541065	71.697	3	AQAEQLK(1)HLYSEAAR	-0.82298	1
X0CGT2	185	K	GST N-terminal domain-containing protein OS=Fusarium oxysporum f. sp. raphani 54005 OX=1089458 GN=FOQG_13784 PE=4 SV=1	FOQG_13784	1	0.000434522	97.836	3	ADLK(1)AIFEEVVEHR	-0.52204	1
X0CGT2	94	K	GST N-terminal domain-containing protein OS=Fusarium oxysporum f. sp. raphani 54005 OX=1089458 GN=FOQG_13784 PE=4 SV=1	FOQG_13784	1	0.00431127	67.274	4	AISLHLAEK(1)HYPAMLGGK	-0.97809	1
W9ZZ67	79	K	Uncharacterized protein OS=Fusarium oxysporum f. sp. melonis 26406 OX=1089452 GN=FOMG_10865 PE=4 SV=1	FOMG_10865	1	3.86486e-20	193.06	2	QNATCTGK(1)SDGSAVFR	-0.11646	3
W9ZZ67	140	K	Uncharacterized protein OS=Fusarium oxysporum f. sp. melonis 26406 OX=1089452 GN=FOMG_10865 PE=4 SV=1	FOMG_10865	1	0.00113066	125.22	3	IDK(1)SGNLNFK	-0.060113	2
W9ZZ67	134	K	Uncharacterized protein OS=Fusarium oxysporum f. sp. melonis 26406 OX=1089452 GN=FOMG_10865 PE=4 SV=1	FOMG_10865	1	0.00205248	82.102	3	NPLPEAFETK(1)GWK	-1.4193	1
A0A0J9UI89	88	K	Aspartyl-tRNA synthetase OS=Fusarium oxysporum f. sp. lycopersici (strain 4287 / CBS 123668 / FGSC 9935 / NRRL 34936) OX=426428 GN=FOXG_03094 PE=4 SV=1	FOXG_03094	1	2.92197e-05	123.19	3	DNYGDSTHLTK(1)IDAER	-0.83543	1
A0A0J9UI89	440	K	Aspartyl-tRNA synthetase OS=Fusarium oxysporum f. sp. lycopersici (strain 4287 / CBS 123668 / FGSC 9935 / NRRL 34936) OX=426428 GN=FOXG_03094 PE=4 SV=1	FOXG_03094	1	0.00109637	125.75	3	GIDPK(1)SQGIK	-1.0075	2
A0A0J9UI89	106	K	Aspartyl-tRNA synthetase OS=Fusarium oxysporum f. sp. lycopersici (strain 4287 / CBS 123668 / FGSC 9935 / NRRL 34936) OX=426428 GN=FOXG_03094 PE=4 SV=1	FOXG_03094	1	0.0012245	95.981	3	NLSDEHLGK(1)TIK	-0.086245	1
A0A0J9UI89	184	K	Aspartyl-tRNA synthetase OS=Fusarium oxysporum f. sp. lycopersici (strain 4287 / CBS 123668 / FGSC 9935 / NRRL 34936) OX=426428 GN=FOXG_03094 PE=4 SV=1	FOXG_03094	1	0.00107306	86.641	3	SVK(1)VSNYELHISK	-1.4326	1
A0A0J9UI89	325	K	Aspartyl-tRNA synthetase OS=Fusarium oxysporum f. sp. lycopersici (strain 4287 / CBS 123668 / FGSC 9935 / NRRL 34936) OX=426428 GN=FOXG_03094 PE=4 SV=1	FOXG_03094	1	0.000131612	107.14	4	TVYPSEDFLLPK(1)PGK	0.39021	2
A0A5C6TGS2	134	K	Uncharacterized protein (Fragment) OS=Fusarium oxysporum f. sp. cubense OX=61366 GN=FocTR4_00005823 PE=3 SV=1	FocTR4_00005823	1	0.000324841	125.22	3	GFEK(1)HDAHNK	1.1844	2
A0A5C6TGS2	140	K	Uncharacterized protein (Fragment) OS=Fusarium oxysporum f. sp. cubense OX=61366 GN=FocTR4_00005823 PE=3 SV=1	FocTR4_00005823	1	3.16767e-15	162.86	3	HDAHNK(1)LDAPLTEEEQQLGEVK	0.53964	2
A0A5C6TGS2	315	K	Uncharacterized protein (Fragment) OS=Fusarium oxysporum f. sp. cubense OX=61366 GN=FocTR4_00005823 PE=3 SV=1	FocTR4_00005823	1	2.76634e-38	211.94	4	KFEVEEPSEITEQSVLEDLHPK(1)VAAR	0.87822	1
A0A0J9UIG2	31	K	Uncharacterized protein OS=Fusarium oxysporum f. sp. lycopersici (strain 4287 / CBS 123668 / FGSC 9935 / NRRL 34936) OX=426428 GN=FOXG_02944 PE=3 SV=1	FOXG_02944	1	0.00684588	114.19	3	LLGK(1)HFR	-0.0033439	2
A0A2H3GZD3	31	K	V-SNARE coiled-coil homology domain-containing protein OS=Fusarium oxysporum f. sp. radicis-cucumerinum OX=327505 GN=AU210_009383 PE=3 SV=1	AU210_009383	1	7.3169e-07	164.66	2	DNINK(1)VSQR	-0.55335	1
A0A2H3GZD3	45	K	V-SNARE coiled-coil homology domain-containing protein OS=Fusarium oxysporum f. sp. radicis-cucumerinum OX=327505 GN=AU210_009383 PE=3 SV=1	AU210_009383	1	0.00431414	67.866	3	LDALQDK(1)TDNLAVSAQGFR	0.2299	1
A0A0J9UJP3	166	K	AMP-binding domain-containing protein OS=Fusarium oxysporum f. sp. lycopersici (strain 4287 / CBS 123668 / FGSC 9935 / NRRL 34936) OX=426428 GN=FOXG_03354 PE=4 SV=1	FOXG_03354	1	0.000124154	108.34	3	ADHPDLK(1)IVTLEELR	0.12936	1
A0A0J9UJP3	330	K	AMP-binding domain-containing protein OS=Fusarium oxysporum f. sp. lycopersici (strain 4287 / CBS 123668 / FGSC 9935 / NRRL 34936) OX=426428 GN=FOXG_03354 PE=4 SV=1	FOXG_03354	1	0.0067324	114.72	3	AFASK(1)NK	-0.0075231	3
A0A0J9UJP3	465	K	AMP-binding domain-containing protein OS=Fusarium oxysporum f. sp. lycopersici (strain 4287 / CBS 123668 / FGSC 9935 / NRRL 34936) OX=426428 GN=FOXG_03354 PE=4 SV=1	FOXG_03354	1	5.89165e-36	215.65	4	ALTPDGWFK(1)TGDIGEFNAQGHLR	0.99349	2
A0A0J9UJP3	623	K	AMP-binding domain-containing protein OS=Fusarium oxysporum f. sp. lycopersici (strain 4287 / CBS 123668 / FGSC 9935 / NRRL 34936) OX=426428 GN=FOXG_03354 PE=4 SV=1	FOXG_03354	1	0.00248869	105.4	2	DIAATLK(1)STGS	-0.31961	1
A0A0J9UJP3	285	K	AMP-binding domain-containing protein OS=Fusarium oxysporum f. sp. lycopersici (strain 4287 / CBS 123668 / FGSC 9935 / NRRL 34936) OX=426428 GN=FOXG_03354 PE=4 SV=1	FOXG_03354	1	3.54426e-06	108.17	3	EFK(1)PTVMVGVPQIWETVR	-1.8062	1
A0A0J9UJP3	609	K	AMP-binding domain-containing protein OS=Fusarium oxysporum f. sp. lycopersici (strain 4287 / CBS 123668 / FGSC 9935 / NRRL 34936) OX=426428 GN=FOXG_03354 PE=4 SV=1	FOXG_03354	1	0.0165057	93.429	3	K(1)ITEHFK	0.076841	1
A0A0J9UJP3	20	K	AMP-binding domain-containing protein OS=Fusarium oxysporum f. sp. lycopersici (strain 4287 / CBS 123668 / FGSC 9935 / NRRL 34936) OX=426428 GN=FOXG_03354 PE=4 SV=1	FOXG_03354	1	2.745e-07	168.59	3	K(1)NVDGEIQEVEK	-0.025687	3
A0A0J9UJP3	430	K	AMP-binding domain-containing protein OS=Fusarium oxysporum f. sp. lycopersici (strain 4287 / CBS 123668 / FGSC 9935 / NRRL 34936) OX=426428 GN=FOXG_03354 PE=4 SV=1	FOXG_03354	1	0.0199905	52.853	4	LVALPELGYSTEAK(1)VPQGEIWIK	0.33379	1
A0A0J9UJP3	439	K	AMP-binding domain-containing protein OS=Fusarium oxysporum f. sp. lycopersici (strain 4287 / CBS 123668 / FGSC 9935 / NRRL 34936) OX=426428 GN=FOXG_03354 PE=4 SV=1	FOXG_03354	1	7.1714e-05	100.04	4	VPQGEIWIK(1)GLPVMTK	-2.5239	3
A0A0J9UJP3	139	K	AMP-binding domain-containing protein OS=Fusarium oxysporum f. sp. lycopersici (strain 4287 / CBS 123668 / FGSC 9935 / NRRL 34936) OX=426428 GN=FOXG_03354 PE=4 SV=1	FOXG_03354	1	0.000442382	131.43	3	SSVK(1)TVIVNDR	0.15406	2
A0A0J9UJP3	151	K	AMP-binding domain-containing protein OS=Fusarium oxysporum f. sp. lycopersici (strain 4287 / CBS 123668 / FGSC 9935 / NRRL 34936) OX=426428 GN=FOXG_03354 PE=4 SV=1	FOXG_03354	1	3.0406e-06	146.79	2	TIFAK(1)GGELEAFR	-1.1665	4
A0A0J9UJP3	275	K	AMP-binding domain-containing protein OS=Fusarium oxysporum f. sp. lycopersici (strain 4287 / CBS 123668 / FGSC 9935 / NRRL 34936) OX=426428 GN=FOXG_03354 PE=4 SV=1	FOXG_03354	1	8.52368e-28	225.13	2	TLSDASMK(1)NCAGDMR	-0.65032	4
W9PAF9	228	K	Uncharacterized protein OS=Fusarium oxysporum f. sp. pisi HDV247 OX=1080344 GN=FOVG_08963 PE=4 SV=1	FOVG_08963	1	2.931e-05	130.72	3	TLMTLPK(1)TDQWEEILK	4.2681	2
A0A0J9UKI9	37	K	N-acetyltransferase domain-containing protein OS=Fusarium oxysporum f. sp. lycopersici (strain 4287 / CBS 123668 / FGSC 9935 / NRRL 34936) OX=426428 GN=FOXG_03539 PE=4 SV=1	FOXG_03539	1	0.00106593	87.566	3	VQCGWDK(1)HLVEGWK	-1.1957	1
A0A6M7YZL8	593	K	HAL protein kinase OS=Fusarium oxysporum Fo47 OX=660027 GN=FOBC_09780 PE=4 SV=1	FOBC_09780	1	0.0139776	57.278	4	GWETWYGK(1)HPESDATISDTDYPK	-0.84341	1
A0A6M7YZL8	585	K	HAL protein kinase OS=Fusarium oxysporum Fo47 OX=660027 GN=FOBC_09780 PE=4 SV=1	FOBC_09780	1	0.0220965	61.435	3	LVK(1)GWETWYGK	0.084286	1
A0A6M7YZL8	157	K	HAL protein kinase OS=Fusarium oxysporum Fo47 OX=660027 GN=FOBC_09780 PE=4 SV=1	FOBC_09780	1	0.00769018	61.526	4	SNSHVK(1)NDYTPSESATPSVVSAPTEPQTNGQPR	2.102	1
A0A6M7YZL8	649	K	HAL protein kinase OS=Fusarium oxysporum Fo47 OX=660027 GN=FOBC_09780 PE=4 SV=1	FOBC_09780	1	5.10708e-08	122.04	3	WLK(1)NVECCQLESYDDPALLIDATK	-1.9265	2
A0A559LSA0	538	K	Xylanolytic transcriptional activator xlnR OS=Fusarium oxysporum f. sp. cubense OX=61366 GN=xlnR-0 PE=4 SV=1	xlnR-0	1	0.00848695	95.815	2	NVIK(1)NQPAR	0.0089468	2
A0A0J9UL46	62	K	Uncharacterized protein OS=Fusarium oxysporum f. sp. lycopersici (strain 4287 / CBS 123668 / FGSC 9935 / NRRL 34936) OX=426428 GN=FOXG_03791 PE=3 SV=1	FOXG_03791	1	0.0292236	52.03	4	NGITTEQHCQK(1)SYGIHPDTK	-0.032048	1
N4TNF0	825	K	Importin subunit beta-3 OS=Fusarium oxysporum f. sp. cubense (strain race 1) OX=1229664 GN=FOC1_g10005924 PE=4 SV=1	FOC1_g10005924	1	2.48957e-07	127.32	4	AFHAIFK(1)NHGAAFLPAWER	3.6401	1
N4TNF0	469	K	Importin subunit beta-3 OS=Fusarium oxysporum f. sp. cubense (strain race 1) OX=1229664 GN=FOC1_g10005924 PE=4 SV=1	FOC1_g10005924	1	6.4098e-06	103.73	4	VK(1)SHAAAALVNFCEEAEK	0.10863	2
F9FMG1	1080	K	Importin N-terminal domain-containing protein OS=Fusarium oxysporum (strain Fo5176) OX=660025 GN=FOXB_07591 PE=4 SV=1	FOXB_07591	1	0.000146965	115.78	3	AK(1)PDLLANNPGLLK	-1.4569	2
F9FMG1	72	K	Importin N-terminal domain-containing protein OS=Fusarium oxysporum (strain Fo5176) OX=660025 GN=FOXB_07591 PE=4 SV=1	FOXB_07591	1	0.015995	79.693	2	FWEK(1)TAQDQR	-0.066145	1
F9FMG1	725	K	Importin N-terminal domain-containing protein OS=Fusarium oxysporum (strain Fo5176) OX=660025 GN=FOXB_07591 PE=4 SV=1	FOXB_07591	1	0.000991083	150.61	3	K(1)TAISTLWR	-1.1226	3
N4UGC4	36	K	Uncharacterized protein OS=Fusarium oxysporum f. sp. cubense (strain race 1) OX=1229664 GN=FOC1_g10005297 PE=4 SV=1	FOC1_g10005297	1	0.0428954	40.066	4	TQLK(1)TQSRTFDRK	0.12759	1
N4TQS8	223	K	Arylamine N-acetyltransferase OS=Fusarium oxysporum f. sp. cubense (strain race 1) OX=1229664 GN=FOC1_g10006001 PE=3 SV=1	FOC1_g10006001	1	0.00426994	71.073	3	VFNMSPSK(1)SPSSFFTFK	-1.4712	1
N4U176	117	K	N2227 domain-containing protein OS=Fusarium oxysporum f. sp. cubense (strain race 1) OX=1229664 GN=FOC1_g10006014 PE=4 SV=1	FOC1_g10006014	1	0.0068797	78.342	3	FEGLYK(1)HVSR	0.15278	1
N4U176	193	K	N2227 domain-containing protein OS=Fusarium oxysporum f. sp. cubense (strain race 1) OX=1229664 GN=FOC1_g10006014 PE=4 SV=1	FOC1_g10006014	1	2.53176e-06	150.06	3	ISVSQALK(1)HYVR	-0.71791	1
A0A420QC65	79	K	Uncharacterized protein OS=Fusarium oxysporum OX=5507 GN=BFJ71_g4805 PE=4 SV=1	BFJ71_g4805	1	0.00814532	113.7	3	YFAK(1)GNCK	-1.4359	2
A0A2H3GRL6	361	K	ERF-3 OS=Fusarium oxysporum f. sp. radicis-cucumerinum OX=327505 GN=AU210_009453 PE=4 SV=1	AU210_009453	1	5.28909e-07	153.75	4	EHAMLAK(1)TQGVNK	-0.011743	2
A0A2H3GRL6	652	K	ERF-3 OS=Fusarium oxysporum f. sp. radicis-cucumerinum OX=327505 GN=AU210_009453 PE=4 SV=1	AU210_009453	1	0.0317026	75.294	2	ITK(1)LIFNEA	-0.32539	1
A0A2H3GRL6	340	K	ERF-3 OS=Fusarium oxysporum f. sp. radicis-cucumerinum OX=327505 GN=AU210_009453 PE=4 SV=1	AU210_009453	1	0.00570898	98.898	2	K(1)GEYETGFER	-0.18923	1
A0A2H3GRL6	523	K	ERF-3 OS=Fusarium oxysporum f. sp. radicis-cucumerinum OX=327505 GN=AU210_009453 PE=4 SV=1	AU210_009453	1	3.72357e-07	117.55	3	LK(1)GIEEDDILPGFVLCSPK	-0.61935	2
A0A2H3GRL6	597	K	ERF-3 OS=Fusarium oxysporum f. sp. radicis-cucumerinum OX=327505 GN=AU210_009453 PE=4 SV=1	AU210_009453	1	0.0135759	72.848	3	SK(1)NPPTHAK	0.62098	1
A0A2H3GRL6	291	K	ERF-3 OS=Fusarium oxysporum f. sp. radicis-cucumerinum OX=327505 GN=AU210_009453 PE=4 SV=1	AU210_009453	1	0.0300236	73.435	2	TQGK(1)TIEVGR	0.0093092	1
A0A2H3GRL6	393	K	ERF-3 OS=Fusarium oxysporum f. sp. radicis-cucumerinum OX=327505 GN=AU210_009453 PE=4 SV=1	AU210_009453	1	9.41005e-25	236.61	3	YQECTTK(1)LAQFLK	-1.0363	4
W9PN01	132	K	Histone-glutamine methyltransferase OS=Fusarium oxysporum f. sp. pisi HDV247 OX=1080344 GN=FOVG_08549 PE=3 SV=1	FOVG_08549	1	4.30921e-12	146.06	3	ISVDESVQNDDGTTTTTK(1)IEYR	-0.29986	2
W9PN01	144	K	Histone-glutamine methyltransferase OS=Fusarium oxysporum f. sp. pisi HDV247 OX=1080344 GN=FOVG_08549 PE=3 SV=1	FOVG_08549	1	9.44369e-15	167.99	3	SK(1)LCAAIAGGADEIYIK	-0.82731	3
A0A0J9UN76	208	K	Peroxin/Ferlin domain-containing protein OS=Fusarium oxysporum f. sp. lycopersici (strain 4287 / CBS 123668 / FGSC 9935 / NRRL 34936) OX=426428 GN=FOXG_03467 PE=4 SV=1	FOXG_03467	1	0.00151154	93.494	3	GNSEVTNTK(1)HQK	0.55152	1
A0A559LS94	491	K	Vacuolar protein sorting-associated protein vps5 OS=Fusarium oxysporum f. sp. cubense OX=61366 GN=vps5 PE=4 SV=1	vps5	0.849796	1.20866e-07	114.02	4	EK(0.15)VEDFK(0.85)SGVETFLESAVEAQK	-0.45268	1
A0A559LS94	312	K	Vacuolar protein sorting-associated protein vps5 OS=Fusarium oxysporum f. sp. cubense OX=61366 GN=vps5 PE=4 SV=1	vps5	1	1.64736e-17	210.91	2	K(1)VYLDALENQLK	-1.2308	1
A0A559LS94	272	K	Vacuolar protein sorting-associated protein vps5 OS=Fusarium oxysporum f. sp. cubense OX=61366 GN=vps5 PE=4 SV=1	vps5	1	1.44115e-15	191.09	3	LFLESETFNVDVK(1)HK	-0.36826	1
A0A559LS94	245	K	Vacuolar protein sorting-associated protein vps5 OS=Fusarium oxysporum f. sp. cubense OX=61366 GN=vps5 PE=4 SV=1	vps5	1	3.87424e-07	125.73	4	MLNK(1)TAIHPTLQHDPDLK	-1.4963	2
A0A0J9UNY6	355	K	1,3-beta-glucanosyltransferase OS=Fusarium oxysporum f. sp. lycopersici (strain 4287 / CBS 123668 / FGSC 9935 / NRRL 34936) OX=426428 GN=FOXG_18811 PE=3 SV=1	FOXG_18811	1	2.14488e-23	227.37	4	AATCPEQSK(1)NWK	-0.30856	4
A0A0J9UNY6	98	K	1,3-beta-glucanosyltransferase OS=Fusarium oxysporum f. sp. lycopersici (strain 4287 / CBS 123668 / FGSC 9935 / NRRL 34936) OX=426428 GN=FOXG_18811 PE=3 SV=1	FOXG_18811	1	0.0223909	69.954	3	ADHK(1)ACMK	0.18893	1
A0A0J9UNY6	377	K	1,3-beta-glucanosyltransferase OS=Fusarium oxysporum f. sp. lycopersici (strain 4287 / CBS 123668 / FGSC 9935 / NRRL 34936) OX=426428 GN=FOXG_18811 PE=3 SV=1	FOXG_18811	1	0.000146684	92.01	3	ANSVLPPVPDSDLCDCMVK(1)SR	-2.3557	2
A0A0J9UNY6	57	K	1,3-beta-glucanosyltransferase OS=Fusarium oxysporum f. sp. lycopersici (strain 4287 / CBS 123668 / FGSC 9935 / NRRL 34936) OX=426428 GN=FOXG_18811 PE=3 SV=1	FOXG_18811	1	6.8606e-10	150.69	3	GVAYQQDTAAAGETNDK(1)TTK	0.13644	1
A0A0J9UNY6	346	K	1,3-beta-glucanosyltransferase OS=Fusarium oxysporum f. sp. lycopersici (strain 4287 / CBS 123668 / FGSC 9935 / NRRL 34936) OX=426428 GN=FOXG_18811 PE=3 SV=1	FOXG_18811	0.999925	2.40545e-13	157.59	4	PSGVEEDSYKPTGK(1)AATCPEQSK	-0.59258	1
A0A0J9UNY6	430	K	1,3-beta-glucanosyltransferase OS=Fusarium oxysporum f. sp. lycopersici (strain 4287 / CBS 123668 / FGSC 9935 / NRRL 34936) OX=426428 GN=FOXG_18811 PE=3 SV=1	FOXG_18811	1	7.21923e-05	149.96	2	SAADACDFK(1)GK	-1.2266	2
A0A0J9UNY6	94	K	1,3-beta-glucanosyltransferase OS=Fusarium oxysporum f. sp. lycopersici (strain 4287 / CBS 123668 / FGSC 9935 / NRRL 34936) OX=426428 GN=FOXG_18811 PE=3 SV=1	FOXG_18811	1	0.000113548	143.17	2	TYAINPK(1)ADHK	-0.43275	4
A0A0J9UR49	390	K	Uncharacterized protein OS=Fusarium oxysporum f. sp. lycopersici (strain 4287 / CBS 123668 / FGSC 9935 / NRRL 34936) OX=426428 GN=FOXG_04693 PE=4 SV=1	FOXG_04693	1	4.16791e-05	111.33	4	ESEQAWSALHAAFK(1)HK	-1.758	1
A0A0J9UR49	551	K	Uncharacterized protein OS=Fusarium oxysporum f. sp. lycopersici (strain 4287 / CBS 123668 / FGSC 9935 / NRRL 34936) OX=426428 GN=FOXG_04693 PE=4 SV=1	FOXG_04693	1	4.37532e-07	112.55	3	LNVAVVCTK(1)SEEINLVTAR	-0.65482	1
N4UAB8	381	K	Tripeptidyl aminopeptidase OS=Fusarium oxysporum f. sp. cubense (strain race 1) OX=1229664 GN=FOC1_g10007575 PE=4 SV=1	FOC1_g10007575	1	0.036608	80.219	2	SK(1)TSVDLR	0.9956	1
A0A2H3GW64	713	K	Uncharacterized protein OS=Fusarium oxysporum f. sp. radicis-cucumerinum OX=327505 GN=AU210_007529 PE=4 SV=1	AU210_007529	1	0.00840105	76.465	3	PLPWDMIK(1)NK	-0.47129	1
W9PEH8	51	K	Transcription initiation factor TFIIE subunit alpha OS=Fusarium oxysporum f. sp. pisi HDV247 OX=1080344 GN=FOVG_08514 PE=4 SV=1	FOVG_08514	1	0.0313781	62.262	3	ELHK(1)ICGK	0.87018	1
X0BZQ6	943	K	Peptide hydrolase OS=Fusarium oxysporum f. sp. raphani 54005 OX=1089458 GN=FOQG_09173 PE=3 SV=1	FOQG_09173	1	0.00387206	73.498	3	FGK(1)FPSEGFSSVQLWR	3.0917	1
X0BZQ6	339	K	Peptide hydrolase OS=Fusarium oxysporum f. sp. raphani 54005 OX=1089458 GN=FOQG_09173 PE=3 SV=1	FOQG_09173	1	1.66826e-07	132.79	3	GVIK(1)SATDYEIFADAYGQR	-0.51174	1
X0BZQ6	494	K	Peptide hydrolase OS=Fusarium oxysporum f. sp. raphani 54005 OX=1089458 GN=FOQG_09173 PE=3 SV=1	FOQG_09173	1	0.0163286	57.366	4	MHHDINDDPVVLGGWK(1)GFFR	-1.6819	1
X0BZQ6	258	K	Peptide hydrolase OS=Fusarium oxysporum f. sp. raphani 54005 OX=1089458 GN=FOQG_09173 PE=3 SV=1	FOQG_09173	1	1.09963e-10	134.32	3	QPK(1)NGIVLLFNNAEEDGLLGAR	2.6904	1
X0BZQ6	905	K	Peptide hydrolase OS=Fusarium oxysporum f. sp. raphani 54005 OX=1089458 GN=FOQG_09173 PE=3 SV=1	FOQG_09173	1	7.79116e-10	149.47	3	TPDDLISVETIYGSDGTK(1)AR	0.79015	1
A0A420RZW9	520	K	Leukotriene A(4) hydrolase OS=Fusarium oxysporum OX=5507 GN=BFJ68_g1795 PE=3 SV=1	BFJ68_g1795	1	2.79991e-05	132.05	3	AQLMGK(1)TYDFLSSK	-0.30253	1
A0A420RZW9	596	K	Leukotriene A(4) hydrolase OS=Fusarium oxysporum OX=5507 GN=BFJ68_g1795 PE=3 SV=1	BFJ68_g1795	1	0.00659096	70.412	4	DFYHPICK(1)GMVEK	-0.1272	1
A0A420RZW9	459	K	Leukotriene A(4) hydrolase OS=Fusarium oxysporum OX=5507 GN=BFJ68_g1795 PE=3 SV=1	BFJ68_g1795	1	0.000477601	79.426	4	FYTPGLPPK(1)PEFDTTLASQCYDLATK	-0.78528	1
A0A420RZW9	367	K	Leukotriene A(4) hydrolase OS=Fusarium oxysporum OX=5507 GN=BFJ68_g1795 PE=3 SV=1	BFJ68_g1795	1	0.00271812	68.88	4	LIIK(1)HEGVDPEDVYSTVAYEK	0.4974	1
A0A420RZW9	586	K	Leukotriene A(4) hydrolase OS=Fusarium oxysporum OX=5507 GN=BFJ68_g1795 PE=3 SV=1	BFJ68_g1795	1	0.000159975	131.43	3	QLALQTFEK(1)NK	0.057556	1
A0A420RZW9	154	K	Leukotriene A(4) hydrolase OS=Fusarium oxysporum OX=5507 GN=BFJ68_g1795 PE=3 SV=1	BFJ68_g1795	1	3.37327e-12	163.35	3	SIFPCQDTPDVK(1)STFTFK	-0.19354	1
A0A420RZK8	326	K	ATG12-activating enzyme E1 ATG7 OS=Fusarium oxysporum OX=5507 GN=BFJ68_g1676 PE=3 SV=1	BFJ68_g1676	1	1.17127e-08	159.08	3	IAPELDLDAIK(1)NTK	-1.8438	2
A0A420RZK8	353	K	ATG12-activating enzyme E1 ATG7 OS=Fusarium oxysporum OX=5507 GN=BFJ68_g1676 PE=3 SV=1	BFJ68_g1676	1	0.0242634	81.263	2	K(1)ITFVDYGR	-1.1233	1
A0A420RZK8	89	K	ATG12-activating enzyme E1 ATG7 OS=Fusarium oxysporum OX=5507 GN=BFJ68_g1676 PE=3 SV=1	BFJ68_g1676	0.991829	0.000114852	98.062	4	NVNTLEDFK(0.992)NTDK(0.008)PAMLK	2.238	1
A0A0J9UT99	87	K	60S ribosomal protein L30 OS=Fusarium oxysporum f. sp. lycopersici (strain 4287 / CBS 123668 / FGSC 9935 / NRRL 34936) OX=426428 GN=FOXG_05161 PE=3 SV=1	FOXG_05161	1	6.24645e-35	207.37	4	APIHHFSGNNIELGTACGK(1)LFR	0.1219	3
A0A0J9UT99	57	K	60S ribosomal protein L30 OS=Fusarium oxysporum f. sp. lycopersici (strain 4287 / CBS 123668 / FGSC 9935 / NRRL 34936) OX=426428 GN=FOXG_05161 PE=3 SV=1	FOXG_05161	1	2.30056e-10	190.85	2	K(1)SELEYYSMLSK	0.66058	2
A0A0J9UT99	26	K	60S ribosomal protein L30 OS=Fusarium oxysporum f. sp. lycopersici (strain 4287 / CBS 123668 / FGSC 9935 / NRRL 34936) OX=426428 GN=FOXG_05161 PE=3 SV=1	FOXG_05161	1	0.00265083	102.52	3	SGK(1)VTLGYK	1.6276	4
A0A0J9UT99	32	K	60S ribosomal protein L30 OS=Fusarium oxysporum f. sp. lycopersici (strain 4287 / CBS 123668 / FGSC 9935 / NRRL 34936) OX=426428 GN=FOXG_05161 PE=3 SV=1	FOXG_05161	1	0.00347394	94.616	3	VTLGYK(1)STLK	0.21698	3
A0A0J9UTE4	206	K	Uncharacterized protein OS=Fusarium oxysporum f. sp. lycopersici (strain 4287 / CBS 123668 / FGSC 9935 / NRRL 34936) OX=426428 GN=FOXG_05510 PE=4 SV=1	FOXG_05510	1	2.31782e-31	213.69	3	YIPYDHGSDVK(1)TCYLDSK	-0.18121	2
A0A5C6SQW0	374	K	ABC1 domain-containing protein OS=Fusarium oxysporum f. sp. cubense OX=61366 GN=FocTR4_00008755 PE=4 SV=1	FocTR4_00008755	1	0.00160715	97.734	3	YCTK(1)TVFHEK	-0.57135	1
W9IEW3	38	K	SUMO-conjugating enzyme ubc9 OS=Fusarium oxysporum NRRL 32931 OX=660029 GN=FOYG_08328 PE=3 SV=1	FOYG_08328	1	1.60163e-07	148.33	4	EGVLDVK(1)NWECGIPGK	-0.89954	2
W9IEW3	70	K	SUMO-conjugating enzyme ubc9 OS=Fusarium oxysporum NRRL 32931 OX=660029 GN=FOYG_08328 PE=3 SV=1	FOYG_08328	1	0.000381167	92.935	3	LTIAFPDEYPTK(1)PPK	-0.27709	1
W9IEW3	31	K	SUMO-conjugating enzyme ubc9 OS=Fusarium oxysporum NRRL 32931 OX=660029 GN=FOYG_08328 PE=3 SV=1	FOYG_08328	1	0.0159185	84.507	3	TK(1)EGVLDVK	0.13409	2
A0A2H3HVF5	1703	K	HECT domain-containing protein OS=Fusarium oxysporum f. sp. radicis-cucumerinum OX=327505 GN=AU210_002521 PE=4 SV=1	AU210_002521	1	0.00200971	77.08	3	TVK(1)NLLHTMSEFDASQR	0.19223	1
X0CA93	220	K	NADH-ubiquinone oxidoreductase 30.4 kDa subunit, mitochondrial OS=Fusarium oxysporum f. sp. raphani 54005 OX=1089458 GN=FOQG_08650 PE=3 SV=1	FOQG_08650	1	1.14182e-06	159.08	3	K(1)DFPLTGYTEIR	-0.19438	2
X0CA93	164	K	NADH-ubiquinone oxidoreductase 30.4 kDa subunit, mitochondrial OS=Fusarium oxysporum f. sp. raphani 54005 OX=1089458 GN=FOQG_08650 PE=3 SV=1	FOQG_08650	1	9.04422e-21	174.4	4	VK(1)TYADEASPVPSVTGLFDGANWYER	-0.21481	2
X0CA93	75	K	NADH-ubiquinone oxidoreductase 30.4 kDa subunit, mitochondrial OS=Fusarium oxysporum f. sp. raphani 54005 OX=1089458 GN=FOQG_08650 PE=3 SV=1	FOQG_08650	1	3.84001e-06	174.4	3	YQSK(1)SDNMHR	1.6435	4
X0AHQ5	52	K	Cyclin-dependent kinases regulatory subunit OS=Fusarium oxysporum f. sp. melonis 26406 OX=1089452 GN=FOMG_11569 PE=3 SV=1	FOMG_11569	1	0.00366079	86.624	3	HVQLPK(1)AMLK	-0.90801	2
A0A0J9UWD1	114	K	Uncharacterized protein OS=Fusarium oxysporum f. sp. lycopersici (strain 4287 / CBS 123668 / FGSC 9935 / NRRL 34936) OX=426428 GN=FOXG_19181 PE=3 SV=1	FOXG_19181	1	0.0317828	68.915	3	YWTK(1)PHK	-0.0011101	1
A0A5C6TMB1	691	K	Probable kinetochore protein NDC80 OS=Fusarium oxysporum f. sp. cubense OX=61366 GN=FocTR4_00007385 PE=3 SV=1	FocTR4_00007385	1	0.0404524	60.76	3	FK(1)IHVQK	-0.81588	1
A0A5C6TMB1	211	K	Probable kinetochore protein NDC80 OS=Fusarium oxysporum f. sp. cubense OX=61366 GN=FocTR4_00007385 PE=3 SV=1	FocTR4_00007385	1	0.0100933	65.092	3	FQK(1)NIDQEVPPLLK	0.59717	1
A0A0J9UWK8	196	K	50S ribosomal protein L18e OS=Fusarium oxysporum f. sp. lycopersici (strain 4287 / CBS 123668 / FGSC 9935 / NRRL 34936) OX=426428 GN=FOXG_05561 PE=3 SV=1	FOXG_05561	1	8.7978e-12	174.59	4	EAVK(1)HFGFGPHSHK	-1.2698	2
A0A0J9UWK8	143	K	50S ribosomal protein L18e OS=Fusarium oxysporum f. sp. lycopersici (strain 4287 / CBS 123668 / FGSC 9935 / NRRL 34936) OX=426428 GN=FOXG_05561 PE=3 SV=1	FOXG_05561	1	0.00109621	108.56	2	LLEFPK(1)VTVAALR	-0.31535	2
A0A0J9UWK8	92	K	50S ribosomal protein L18e OS=Fusarium oxysporum f. sp. lycopersici (strain 4287 / CBS 123668 / FGSC 9935 / NRRL 34936) OX=426428 GN=FOXG_05561 PE=3 SV=1	FOXG_05561	1	9.09066e-05	139.86	3	TDSSFNK(1)VVLR	0.89631	3
A0A0J9UWK8	66	K	50S ribosomal protein L18e OS=Fusarium oxysporum f. sp. lycopersici (strain 4287 / CBS 123668 / FGSC 9935 / NRRL 34936) OX=426428 GN=FOXG_05561 PE=3 SV=1	FOXG_05561	1	4.45622e-05	158.05	2	TAPK(1)SDNVYLK	-0.72887	3
W9IT44	132	K	Uncharacterized protein OS=Fusarium oxysporum NRRL 32931 OX=660029 GN=FOYG_04680 PE=4 SV=1	FOYG_04680	1	0.000568791	89.136	3	DIAELK(1)STSLPIWAR	-0.41522	1
W9IT44	99	K	Uncharacterized protein OS=Fusarium oxysporum NRRL 32931 OX=660029 GN=FOYG_04680 PE=4 SV=1	FOYG_04680	1	0.00511776	68.82	3	QPDGQK(1)NAVCGGIMAVR	-2.9625	1
W9IT44	117	K	Uncharacterized protein OS=Fusarium oxysporum NRRL 32931 OX=660029 GN=FOYG_04680 PE=4 SV=1	FOYG_04680	1	0.0176697	62.705	3	VCQAK(1)GIVVAGR	0.412	1
X0MRE0	20	K	Uncharacterized protein OS=Fusarium oxysporum f. sp. vasinfectum 25433 OX=1089449 GN=FOTG_09438 PE=4 SV=1	FOTG_09438	1	1.02347e-62	260.48	4	NATK(1)SDVEAHFATHGTGEITEVK	-0.18107	6
A0A420R8I8	207	K	Protein MAM3 OS=Fusarium oxysporum OX=5507 GN=BFJ68_g7311 PE=4 SV=1	BFJ68_g7311	1	0.00130191	97.911	3	SGLK(1)TLVTLHK	-1.6741	1
W9PPI4	278	K	AB hydrolase-1 domain-containing protein OS=Fusarium oxysporum f. sp. pisi HDV247 OX=1080344 GN=FOVG_04344 PE=4 SV=1	FOVG_04344	1	0.00454256	82.171	3	LNLIHAK(1)NDK	-0.83462	1
W9IRK9	124	K	Chorismate mutase OS=Fusarium oxysporum NRRL 32931 OX=660029 GN=FOYG_04810 PE=4 SV=1	FOYG_04810	1	0.0238992	60.49	3	IHFGK(1)FVAESK	-0.055352	1
A0A0J9UXY9	1152	K	Formylglycinamide ribonucleotide amidotransferase OS=Fusarium oxysporum f. sp. lycopersici (strain 4287 / CBS 123668 / FGSC 9935 / NRRL 34936) OX=426428 GN=FOXG_06129 PE=3 SV=1	FOXG_06129	1	0.0151308	107.15	2	K(1)TFEAFFK	-1.3096	1
A0A0J9UXY9	93	K	Formylglycinamide ribonucleotide amidotransferase OS=Fusarium oxysporum f. sp. lycopersici (strain 4287 / CBS 123668 / FGSC 9935 / NRRL 34936) OX=426428 GN=FOXG_06129 PE=3 SV=1	FOXG_06129	1	0.000222201	88.176	3	NVSPWSSK(1)ATSIALVCDLK	-1.1992	1
A0A0J9UXY9	1003	K	Formylglycinamide ribonucleotide amidotransferase OS=Fusarium oxysporum f. sp. lycopersici (strain 4287 / CBS 123668 / FGSC 9935 / NRRL 34936) OX=426428 GN=FOXG_06129 PE=3 SV=1	FOXG_06129	1	0.00360288	113.69	2	SK(1)TIVDLER	-0.26976	2
A0A0J9UXY9	639	K	Formylglycinamide ribonucleotide amidotransferase OS=Fusarium oxysporum f. sp. lycopersici (strain 4287 / CBS 123668 / FGSC 9935 / NRRL 34936) OX=426428 GN=FOXG_06129 PE=3 SV=1	FOXG_06129	1	0.00496501	86.944	3	VEK(1)NLRPFDAVK	-0.89074	1
X0MR31	152	K	Retrograde regulation protein 2 OS=Fusarium oxysporum f. sp. vasinfectum 25433 OX=1089449 GN=FOTG_09354 PE=4 SV=1	FOTG_09354	1	0.000236723	121.04	3	DK(1)TDLTVELLPK	-0.82911	1
X0MR31	578	K	Retrograde regulation protein 2 OS=Fusarium oxysporum f. sp. vasinfectum 25433 OX=1089449 GN=FOTG_09354 PE=4 SV=1	FOTG_09354	1	0.000438271	124.86	3	TK(1)EAVK(1)NAASNVEK	3.7714	2
X0MR31	411	K	Retrograde regulation protein 2 OS=Fusarium oxysporum f. sp. vasinfectum 25433 OX=1089449 GN=FOTG_09354 PE=4 SV=1	FOTG_09354	1	0.00761934	75.479	3	HLIQQLLK(1)NAIPK	0.17564	2
X0MR31	324	K	Retrograde regulation protein 2 OS=Fusarium oxysporum f. sp. vasinfectum 25433 OX=1089449 GN=FOTG_09354 PE=4 SV=1	FOTG_09354	1	3.67133e-05	114.63	3	QFEDTEALK(1)HVAHAAK	-0.47546	2
X0MR31	574	K	Retrograde regulation protein 2 OS=Fusarium oxysporum f. sp. vasinfectum 25433 OX=1089449 GN=FOTG_09354 PE=4 SV=1	FOTG_09354	1	0.00307922	69.258	3	TK(1)EAVK(1)NAASNVEK	3.7714	1
W9Z6P5	91	K	HNHc domain-containing protein OS=Fusarium oxysporum f. sp. melonis 26406 OX=1089452 GN=FOMG_19313 PE=4 SV=1	FOMG_19313	1	0.00765036	75.479	3	NALTLK(1)IDLHR	0.88879	1
A0A420NTG0	66	K	Uncharacterized protein OS=Fusarium oxysporum OX=5507 GN=BFJ68_g17431 PE=4 SV=1	BFJ68_g17431	1	0.0040747	91.584	3	DFWK(1)AHGGK	-0.86165	2
A0A0J9V0V0	408	K	MFS transporter, SIT family, siderophore-iron:H+ symporter OS=Fusarium oxysporum f. sp. lycopersici (strain 4287 / CBS 123668 / FGSC 9935 / NRRL 34936) OX=426428 GN=FOXG_07525 PE=4 SV=1	FOXG_07525	1	0.00143102	94.191	3	DAMIDAYK(1)HVQR	-0.62371	1
A0A0J9V0V0	125	K	MFS transporter, SIT family, siderophore-iron:H+ symporter OS=Fusarium oxysporum f. sp. lycopersici (strain 4287 / CBS 123668 / FGSC 9935 / NRRL 34936) OX=426428 GN=FOXG_07525 PE=4 SV=1	FOXG_07525	1	0.0085117	95.608	3	K(1)AGHLVGYR	-0.87198	1
X0I1N0	99	K	F-box domain-containing protein OS=Fusarium oxysporum f. sp. conglutinans race 2 54008 OX=1089457 GN=FOPG_04469 PE=4 SV=1	FOPG_04469	1	0.0299059	70.056	3	K(1)VHFGLDR	-0.83095	1
A0A5C6TA73	1512	K	Uncharacterized protein OS=Fusarium oxysporum f. sp. cubense OX=61366 GN=FocTR4_00002570 PE=4 SV=1	FocTR4_00002570	1	0.0448142	87.696	2	LK(1)SEVCR	2.9957	1
A0A0J9V2B9	418	K	Uncharacterized protein OS=Fusarium oxysporum f. sp. lycopersici (strain 4287 / CBS 123668 / FGSC 9935 / NRRL 34936) OX=426428 GN=FOXG_07879 PE=4 SV=1	FOXG_07879	1	0.000500453	105.19	3	IQHGWCQTK(1)EQTK	-1.2826	1
X0MKY0	83	K	Uncharacterized protein OS=Fusarium oxysporum f. sp. vasinfectum 25433 OX=1089449 GN=FOTG_02519 PE=3 SV=1	FOTG_02519	1	0.000633659	94.007	3	FIQIQDEK(1)HGGWTR	-0.31528	1
X0MKY0	196	K	Uncharacterized protein OS=Fusarium oxysporum f. sp. vasinfectum 25433 OX=1089449 GN=FOTG_02519 PE=3 SV=1	FOTG_02519	1	0.0289431	64.439	3	K(1)IDYHEFMK	-0.98883	1
X0MKY0	322	K	Uncharacterized protein OS=Fusarium oxysporum f. sp. vasinfectum 25433 OX=1089449 GN=FOTG_02519 PE=3 SV=1	FOTG_02519	1	0.000102103	111.88	3	LLWLQNSPTVK(1)NLAR	0.21625	1
A0A420R7Z2	410	K	Cysteinyl-tRNA synthetase OS=Fusarium oxysporum OX=5507 GN=BFJ68_g7516 PE=3 SV=1	BFJ68_g7516	1	2.3313e-12	160.13	3	SLK(1)NFQTIQDALATNYSSR	-0.26072	1
A0A420R7Z2	302	K	Cysteinyl-tRNA synthetase OS=Fusarium oxysporum OX=5507 GN=BFJ68_g7516 PE=3 SV=1	BFJ68_g7516	1	3.00627e-05	103.13	3	SLQEEGEGSLSK(1)NLGGK	-0.81952	1
A0A420R7Z2	566	K	Cysteinyl-tRNA synthetase OS=Fusarium oxysporum OX=5507 GN=BFJ68_g7516 PE=3 SV=1	BFJ68_g7516	1	0.0067684	71.08	3	TAVQPYAEVFTK(1)VK	-0.026389	1
A0A0J9V3D1	371	K	tRNA (adenine(58)-N(1))-methyltransferase catalytic subunit TRM61 OS=Fusarium oxysporum f. sp. lycopersici (strain 4287 / CBS 123668 / FGSC 9935 / NRRL 34936) OX=426428 GN=FOXG_07666 PE=4 SV=1	FOXG_07666	1	0.0399633	50.607	4	EFHK(1)VHFK	-0.55101	1
A0A0J9V3D1	451	K	tRNA (adenine(58)-N(1))-methyltransferase catalytic subunit TRM61 OS=Fusarium oxysporum f. sp. lycopersici (strain 4287 / CBS 123668 / FGSC 9935 / NRRL 34936) OX=426428 GN=FOXG_07666 PE=4 SV=1	FOXG_07666	1	0.00273474	72.433	3	EWTEEDEAAAEAK(1)WPCGK	0.24028	1
W9J9L3	269	K	MYST-type HAT domain-containing protein OS=Fusarium oxysporum NRRL 32931 OX=660029 GN=FOYG_01644 PE=4 SV=1	FOYG_01644	1	5.65846e-31	221.59	3	TGSK(1)DLGAK(1)DQATGGK(1)SSSR	0.27505	10
W9J9L3	276	K	MYST-type HAT domain-containing protein OS=Fusarium oxysporum NRRL 32931 OX=660029 GN=FOYG_01644 PE=4 SV=1	FOYG_01644	1	5.65846e-31	221.59	3	TGSK(1)DLGAK(1)DQATGGK(1)SSSR	0.27505	12
W9J9L3	260	K	MYST-type HAT domain-containing protein OS=Fusarium oxysporum NRRL 32931 OX=660029 GN=FOYG_01644 PE=4 SV=1	FOYG_01644	1	3.33054e-44	223.36	3	EVLGESSGNLGK(1)TGSK(1)DLGAK	0.71651	2
W9J9L3	264	K	MYST-type HAT domain-containing protein OS=Fusarium oxysporum NRRL 32931 OX=660029 GN=FOYG_01644 PE=4 SV=1	FOYG_01644	1	3.33054e-44	223.36	3	TGSK(1)DLGAK(1)DQATGGK(1)SSSR	0.27505	5
W9J9L3	343	K	MYST-type HAT domain-containing protein OS=Fusarium oxysporum NRRL 32931 OX=660029 GN=FOYG_01644 PE=4 SV=1	FOYG_01644	1	0.000506302	105	3	ILVPHDNK(1)TSGPK	-0.59507	1
W9J9L3	318	K	MYST-type HAT domain-containing protein OS=Fusarium oxysporum NRRL 32931 OX=660029 GN=FOYG_01644 PE=4 SV=1	FOYG_01644	1	0.0163851	93.561	3	K(1)THIPGR	-0.39193	1
A0A0J9V3X2	2993	K	Transformation/transcription domain-associated protein OS=Fusarium oxysporum f. sp. lycopersici (strain 4287 / CBS 123668 / FGSC 9935 / NRRL 34936) OX=426428 GN=FOXG_07799 PE=4 SV=1	FOXG_07799	0.999354	1.2161e-05	105.06	3	GALESK(0.999)SSNK(0.001)PEQAATAR	0.13132	1
A0A0J9V3X2	2368	K	Transformation/transcription domain-associated protein OS=Fusarium oxysporum f. sp. lycopersici (strain 4287 / CBS 123668 / FGSC 9935 / NRRL 34936) OX=426428 GN=FOXG_07799 PE=4 SV=1	FOXG_07799	1	0.00710398	73.834	3	K(1)HNLPDVCINQLSR	-1.06	1
A0A0J9V3X2	335	K	Transformation/transcription domain-associated protein OS=Fusarium oxysporum f. sp. lycopersici (strain 4287 / CBS 123668 / FGSC 9935 / NRRL 34936) OX=426428 GN=FOXG_07799 PE=4 SV=1	FOXG_07799	1	0.0460574	60.436	3	K(1)QALHLIK	-0.3064	1
A0A0J9V3X2	2761	K	Transformation/transcription domain-associated protein OS=Fusarium oxysporum f. sp. lycopersici (strain 4287 / CBS 123668 / FGSC 9935 / NRRL 34936) OX=426428 GN=FOXG_07799 PE=4 SV=1	FOXG_07799	1	0.0104912	73.887	3	TPPSFAK(1)NVK	-0.655	1
N4TZT0	149	K	NAD/NADP-dependent indole-3-acetaldehyde reductase OS=Fusarium oxysporum f. sp. cubense (strain race 1) OX=1229664 GN=FOC1_g10014213 PE=4 SV=1	FOC1_g10014213	1	4.2552e-09	148.2	3	AK(1)SIGVSNFLQSHLEAVLK	-0.043511	1
N4TZT0	166	K	NAD/NADP-dependent indole-3-acetaldehyde reductase OS=Fusarium oxysporum f. sp. cubense (strain race 1) OX=1229664 GN=FOC1_g10014213 PE=4 SV=1	FOC1_g10014213	1	4.68113e-08	124.35	4	SIGVSNFLQSHLEAVLK(1)TAK	-0.59311	1
N4TZT0	90	K	NAD/NADP-dependent indole-3-acetaldehyde reductase OS=Fusarium oxysporum f. sp. cubense (strain race 1) OX=1229664 GN=FOC1_g10014213 PE=4 SV=1	FOC1_g10014213	1	0.00364438	78.373	3	EQLYVTTK(1)IPAEK	-0.17895	1
N4TZT0	222	K	NAD/NADP-dependent indole-3-acetaldehyde reductase OS=Fusarium oxysporum f. sp. cubense (strain race 1) OX=1229664 GN=FOC1_g10014213 PE=4 SV=1	FOC1_g10014213	1	7.1325e-05	124.3	3	GGPVDPFYTK(1)LAEK	-0.45263	1
N4TZT0	194	K	NAD/NADP-dependent indole-3-acetaldehyde reductase OS=Fusarium oxysporum f. sp. cubense (strain race 1) OX=1229664 GN=FOC1_g10014213 PE=4 SV=1	FOC1_g10014213	1	2.65669e-12	162.42	4	K(1)HNIAVSAYGPLTPIVTAK	-0.29387	2
N4TZT0	252	K	NAD/NADP-dependent indole-3-acetaldehyde reductase OS=Fusarium oxysporum f. sp. cubense (strain race 1) OX=1229664 GN=FOC1_g10014213 PE=4 SV=1	FOC1_g10014213	1	5.66062e-06	104.89	3	WVIDQDIIALTTSNK(1)VER	-0.54143	1
A0A0J9V492	354	K	Uncharacterized protein OS=Fusarium oxysporum f. sp. lycopersici (strain 4287 / CBS 123668 / FGSC 9935 / NRRL 34936) OX=426428 GN=FOXG_07072 PE=4 SV=1	FOXG_07072	1	0.0429166	45.137	2	DPAK(1)QRERAER	2.9503	1
A0A5C6TCD6	56	K	Uncharacterized protein OS=Fusarium oxysporum f. sp. cubense OX=61366 GN=FocTR4_00003229 PE=4 SV=1	FocTR4_00003229	1	0.00516184	66.779	3	HPDPYTPPTAPGGSK(1)YER	-1.0217	1
A0A5C6TCD6	41	K	Uncharacterized protein OS=Fusarium oxysporum f. sp. cubense OX=61366 GN=FocTR4_00003229 PE=4 SV=1	FocTR4_00003229	1	6.46733e-12	148.52	3	LLESWK(1)HPDPYTPPTAPGGSK	0.018605	2
A0A2H3T8I5	144	K	Related to flavin oxidoreductase OS=Fusarium oxysporum OX=5507 GN=FRV6_09119 PE=4 SV=1	FRV6_09119	1	0.00412933	85.522	3	K(1)ASTVVPWLDR	-1.0388	2
W9Q864	559	K	Uncharacterized protein OS=Fusarium oxysporum f. sp. pisi HDV247 OX=1080344 GN=FOVG_04874 PE=4 SV=1	FOVG_04874	1	0.0321499	57.401	3	FLQK(1)SHLPTR	-1.6997	1
W9Q864	783	K	Uncharacterized protein OS=Fusarium oxysporum f. sp. pisi HDV247 OX=1080344 GN=FOVG_04874 PE=4 SV=1	FOVG_04874	1	0.00293602	74.618	3	GK(1)TGIFPQAFIDIATLR	-0.77171	1
W9Q864	56	K	Uncharacterized protein OS=Fusarium oxysporum f. sp. pisi HDV247 OX=1080344 GN=FOVG_04874 PE=4 SV=1	FOVG_04874	1	8.28711e-11	164.63	3	K(1)HLDEYGSNFLDALK	-0.30519	1
A0A0J9V7E4	309	K	Survival factor 1 OS=Fusarium oxysporum f. sp. lycopersici (strain 4287 / CBS 123668 / FGSC 9935 / NRRL 34936) OX=426428 GN=FOXG_19842 PE=3 SV=1	FOXG_19842	1	0.000611393	101.6	3	PYIYQYHPK(1)LSLK	0.0040555	1
A0A0J9V7E4	257	K	Survival factor 1 OS=Fusarium oxysporum f. sp. lycopersici (strain 4287 / CBS 123668 / FGSC 9935 / NRRL 34936) OX=426428 GN=FOXG_19842 PE=3 SV=1	FOXG_19842	1	0.0458634	76.465	2	YTWAGK(1)TK	-0.7523	1
X0LUK3	70	K	PKS_ER domain-containing protein OS=Fusarium oxysporum f. sp. vasinfectum 25433 OX=1089449 GN=FOTG_04817 PE=4 SV=1	FOTG_04817	1	0.00803	74.944	3	PGK(1)VYYPLQVK	-0.30981	1
X0CEE4	24	K	Uncharacterized protein OS=Fusarium oxysporum f. sp. raphani 54005 OX=1089458 GN=FOQG_05804 PE=4 SV=1	FOQG_05804	1	0.00133514	131.12	2	FTFK(1)TGNAR	-0.0054141	1
A0A5C6TMT2	171	K	Uncharacterized protein OS=Fusarium oxysporum f. sp. cubense OX=61366 GN=FocTR4_00006350 PE=3 SV=1	FocTR4_00006350	1	0.00015047	88.264	4	DLSSDTILSIAK(1)HPNVVGVK	-0.077501	1
A0A5C6TMT2	256	K	Uncharacterized protein OS=Fusarium oxysporum f. sp. cubense OX=61366 GN=FocTR4_00006350 PE=3 SV=1	FocTR4_00006350	1	0.0295307	73.655	2	VAK(1)ADWTAIK	-0.45502	1
N4TZY9	214	K	Actin-like protein ARP9 OS=Fusarium oxysporum f. sp. cubense (strain race 1) OX=1229664 GN=FOC1_g10010330 PE=3 SV=1	FOC1_g10010330	1	3.16432e-11	162.59	4	LLENK(1)GFNHDMAEQLK	1.2894	3
N4U3B8	79	K	Glycerol-3-phosphate dehydrogenase [NAD(+)] OS=Fusarium oxysporum f. sp. cubense (strain race 1) OX=1229664 GN=FOC1_g10009176 PE=3 SV=1	FOC1_g10009176	1	2.73974e-05	134.21	3	LTEVINK(1)HHENVK	0.11274	2
X0BUE1	741	K	Pro-apoptotic serine protease NMA111 OS=Fusarium oxysporum f. sp. raphani 54005 OX=1089458 GN=FOQG_10207 PE=3 SV=1	FOQG_10207	1	0.00322264	65.855	4	DEEYYLGLGTK(1)TLLPVVESVQK	0.7329	1
X0BUE1	963	K	Pro-apoptotic serine protease NMA111 OS=Fusarium oxysporum f. sp. raphani 54005 OX=1089458 GN=FOQG_10207 PE=3 SV=1	FOQG_10207	1	0.00195644	82.515	3	K(1)NDHYFPTMEWIK	3.7446	1
A0A2H3TJ53	91	K	Probable GATA type zinc finger protein asd4 OS=Fusarium oxysporum OX=5507 GN=FRV6_08887 PE=4 SV=1	FRV6_08887	1	0.00278483	80.469	3	PRPISLK(1)TDVIK	-0.38076	1
A0A2H3TJ53	102	K	Probable GATA type zinc finger protein asd4 OS=Fusarium oxysporum OX=5507 GN=FRV6_08887 PE=4 SV=1	FRV6_08887	1	0.00300605	96.64	3	VK(1)TMRPDLANK	-0.67748	1
A0A420S8J0	338	K	Vacuolar protein 8 OS=Fusarium oxysporum OX=5507 GN=BFJ68_g246 PE=4 SV=1	BFJ68_g246	1	0.00765232	71.513	3	NK(1)ALVLDAGAVQK	-1.5491	1
A0A0J9V9W6	27	K	H/ACA ribonucleoprotein complex subunit NOP10 OS=Fusarium oxysporum f. sp. lycopersici (strain 4287 / CBS 123668 / FGSC 9935 / NRRL 34936) OX=426428 GN=FOXG_19954 PE=3 SV=1	FOXG_19954	1	0.0461748	47.545	3	VAQGQVTK(1)SAHPAR	0.5054	1
W9JYR3	1164	K	Uncharacterized protein OS=Fusarium oxysporum Fo47 OX=660027 GN=FOZG_12645 PE=4 SV=1	FOZG_12645	1	0.000415248	90.754	3	K(1)TDASSSSVFATGLAK	3.1939	1
W9JYR3	1237	K	Uncharacterized protein OS=Fusarium oxysporum Fo47 OX=660027 GN=FOZG_12645 PE=4 SV=1	FOZG_12645	1	0.00574262	88.596	2	SSSITVK(1)SDPVR	-0.8575	1
N4U622	1273	K	THO complex subunit 2 OS=Fusarium oxysporum f. sp. cubense (strain race 1) OX=1229664 GN=FOC1_g10012504 PE=3 SV=1	FOC1_g10012504	1	5.68518e-13	173.37	3	AK(1)PDTISDILLEQCFIPR	-0.46919	1
N4U622	1572	K	THO complex subunit 2 OS=Fusarium oxysporum f. sp. cubense (strain race 1) OX=1229664 GN=FOC1_g10012504 PE=3 SV=1	FOC1_g10012504	0.999968	0.0288082	60.528	4	DLK(1)NSATDPTKPTGPAK	-1.5859	1
N4U622	970	K	THO complex subunit 2 OS=Fusarium oxysporum f. sp. cubense (strain race 1) OX=1229664 GN=FOC1_g10012504 PE=3 SV=1	FOC1_g10012504	1	0.0372118	79.974	2	FENIK(1)SSK	-0.27958	1
A0A2H3TXS7	454	K	Uncharacterized protein OS=Fusarium oxysporum OX=5507 GN=FRV6_12233 PE=4 SV=1	FRV6_12233	1	0.0447572	69.825	2	DDNK(1)GSNSK	-2.3694	1
A0A0J9VB11	1141	K	SH3 domain-containing protein OS=Fusarium oxysporum f. sp. lycopersici (strain 4287 / CBS 123668 / FGSC 9935 / NRRL 34936) OX=426428 GN=FOXG_09244 PE=4 SV=1	FOXG_09244	1	0.000193736	125.74	4	FQGK(1)HGPMHAK	0.42681	1
A0A0J9VB11	1155	K	SH3 domain-containing protein OS=Fusarium oxysporum f. sp. lycopersici (strain 4287 / CBS 123668 / FGSC 9935 / NRRL 34936) OX=426428 GN=FOXG_09244 PE=4 SV=1	FOXG_09244	1	1.50448e-08	121.47	4	YSAEVGK(1)PDHVAVVSEWDGTK	-0.17273	2
X0N1B7	155	K	MHD domain-containing protein OS=Fusarium oxysporum f. sp. vasinfectum 25433 OX=1089449 GN=FOTG_07395 PE=4 SV=1	FOTG_07395	1	2.12308e-07	168.31	2	ANTSK(1)VDAASSK	-0.72482	1
X0N1B7	788	K	MHD domain-containing protein OS=Fusarium oxysporum f. sp. vasinfectum 25433 OX=1089449 GN=FOTG_07395 PE=4 SV=1	FOTG_07395	1	0.00852401	99.136	2	DK(1)HLVYWR	0.20609	2
X0N1B7	820	K	MHD domain-containing protein OS=Fusarium oxysporum f. sp. vasinfectum 25433 OX=1089449 GN=FOTG_07395 PE=4 SV=1	FOTG_07395	1	3.12006e-05	102.08	3	IIGAEGAEPK(1)PGHIEAR	-1.2549	1
A0A420PHB3	233	K	Aldolase vrtJ OS=Fusarium oxysporum OX=5507 GN=BFJ71_g10576 PE=3 SV=1	BFJ71_g10576	1	5.80644e-07	121.82	3	GLGAPAGSVIVGTK(1)ATLK	-0.058226	1
A0A2H3GVJ8	172	K	Histone-lysine N-methyltransferase, H3 lysine-36 specific OS=Fusarium oxysporum f. sp. radicis-cucumerinum OX=327505 GN=AU210_010487 PE=4 SV=1	AU210_010487	1	0.00170031	91.858	3	QYANVSVIK(1)TEK	-0.9554	1
A0A5C6SKW8	27	K	Uncharacterized protein OS=Fusarium oxysporum f. sp. cubense OX=61366 GN=FocTR4_00012883 PE=4 SV=1	FocTR4_00012883	0.999999	0.000361303	110.97	4	GEAK(1)VDFDKDFGHK	0.070852	1
X0A228	70	K	SRP9-21 domain-containing protein OS=Fusarium oxysporum f. sp. melonis 26406 OX=1089452 GN=FOMG_08332 PE=4 SV=1	FOMG_08332	1	0.0436266	69.721	2	TTK(1)AQEVTR	-1.9755	1
X0LYB0	371	K	Protein DML1 OS=Fusarium oxysporum f. sp. vasinfectum 25433 OX=1089449 GN=FOTG_03800 PE=3 SV=1	FOTG_03800	1	0.00864941	68.277	4	SDAHK(1)HVFGELR	0.15671	1
X0KR18	341	K	Translation machinery-associated protein 22 OS=Fusarium oxysporum f. sp. vasinfectum 25433 OX=1089449 GN=FOTG_15614 PE=4 SV=1	FOTG_15614	1	0.0183964	84.476	3	FIK(1)HLDK	-0.19007	1
A0A0J9VDB4	190	K	Uncharacterized protein OS=Fusarium oxysporum f. sp. lycopersici (strain 4287 / CBS 123668 / FGSC 9935 / NRRL 34936) OX=426428 GN=FOXG_09627 PE=4 SV=1	FOXG_09627	1	0.00310686	73.389	3	K(1)AGYVDCSHIDFSSFSEGPEVR	-1.3159	1
N4U7C5	87	K	Uncharacterized protein OS=Fusarium oxysporum f. sp. cubense (strain race 1) OX=1229664 GN=FOC1_g10007077 PE=4 SV=1	FOC1_g10007077	1	3.96135e-07	129.43	4	GSK(1)HTAVSTPGDIFFHIR	-0.12105	2
N4U7C5	192	K	Uncharacterized protein OS=Fusarium oxysporum f. sp. cubense (strain race 1) OX=1229664 GN=FOC1_g10007077 PE=4 SV=1	FOC1_g10007077	1	1.4502e-06	153.81	2	TLK(1)TEQQEAIIGR	-0.73644	2
A0A0J9VEK3	73	K	Protein mago nashi like 2 OS=Fusarium oxysporum f. sp. lycopersici (strain 4287 / CBS 123668 / FGSC 9935 / NRRL 34936) OX=426428 GN=FOXG_10260 PE=3 SV=1	FOXG_10260	1	0.00342699	94.309	3	IIK(1)TSEITK	-0.75963	2
X0CJL0	208	K	Uncharacterized protein OS=Fusarium oxysporum f. sp. raphani 54005 OX=1089458 GN=FOQG_12991 PE=4 SV=1	FOQG_12991	1	0.0255285	66.435	3	WQYVGK(1)SK	-0.083964	1
X0AH38	67	K	TauD domain-containing protein OS=Fusarium oxysporum f. sp. melonis 26406 OX=1089452 GN=FOMG_07118 PE=4 SV=1	FOMG_07118	1	3.6796e-09	154.26	3	FDPEAAGSYGHGK(1)TIDAK	0.21965	1
X0MIU1	279	K	DAO domain-containing protein OS=Fusarium oxysporum f. sp. vasinfectum 25433 OX=1089449 GN=FOTG_11617 PE=4 SV=1	FOTG_11617	1	6.14689e-11	164.68	3	LIK(1)ICDNNPGYQYQK	-0.90998	1
A0A559L370	421	K	Amino-acid permease BAT1 OS=Fusarium oxysporum f. sp. cubense OX=61366 GN=BAT1-0 PE=4 SV=1	BAT1-0	1	0.00089653	105.46	3	IVK(1)HSPYPLGK	-1.7419	4
A0A559L370	357	K	Amino-acid permease BAT1 OS=Fusarium oxysporum f. sp. cubense OX=61366 GN=BAT1-0 PE=4 SV=1	BAT1-0	1	0.000727517	146.81	3	LWSK(1)VNHR	-0.34267	2
A0A0J9VFN8	583	K	Uncharacterized protein OS=Fusarium oxysporum f. sp. lycopersici (strain 4287 / CBS 123668 / FGSC 9935 / NRRL 34936) OX=426428 GN=FOXG_10288 PE=3 SV=1	FOXG_10288	1	0.0131784	77.192	3	K(1)SLLHALGR	-0.45613	1
A0A0J9VFN8	795	K	Uncharacterized protein OS=Fusarium oxysporum f. sp. lycopersici (strain 4287 / CBS 123668 / FGSC 9935 / NRRL 34936) OX=426428 GN=FOXG_10288 PE=3 SV=1	FOXG_10288	1	3.32609e-05	105.61	3	TQFK(1)NVVFGPEAWSNDGAIFPAIR	3.8329	1
A0A6M7ZBL7	14	K	Uncharacterized protein OS=Fusarium oxysporum Fo47 OX=660027 GN=FOBC_09032 PE=4 SV=1	FOBC_09032	1	3.64776e-07	145.86	3	K(1)HVAFDNVTTGEPTK	0.24789	1
A0A3L6NPV1	361	K	tRNA ligase OS=Fusarium oxysporum f. sp. cepae OX=396571 GN=BFJ65_g7318 PE=4 SV=1	BFJ65_g7318	1	0.000277528	112.42	3	HTK(1)ITEEYLLYAR	-0.42508	1
A0A3L6NPV1	640	K	tRNA ligase OS=Fusarium oxysporum f. sp. cepae OX=396571 GN=BFJ65_g7318 PE=4 SV=1	BFJ65_g7318	1	0.036897	87.308	2	K(1)SYPQQQK	-0.30282	2
A0A3L6NPV1	274	K	tRNA ligase OS=Fusarium oxysporum f. sp. cepae OX=396571 GN=BFJ65_g7318 PE=4 SV=1	BFJ65_g7318	1	0.000306774	109.48	4	K(1)TGLITMDDIHQVK	-0.16044	2
A0A3L6NPV1	516	K	tRNA ligase OS=Fusarium oxysporum f. sp. cepae OX=396571 GN=BFJ65_g7318 PE=4 SV=1	BFJ65_g7318	1	4.04813e-17	182.07	3	LVCMNFK(1)HDEESIDEIR	-0.84112	1
A0A2H3GZ39	500	K	WD_REPEATS_REGION domain-containing protein OS=Fusarium oxysporum f. sp. radicis-cucumerinum OX=327505 GN=AU210_008355 PE=4 SV=1	AU210_008355	1	0.00128956	132.88	2	CVK(1)TFEGHR	-0.87762	3
A0A2H3GZ39	290	K	WD_REPEATS_REGION domain-containing protein OS=Fusarium oxysporum f. sp. radicis-cucumerinum OX=327505 GN=AU210_008355 PE=4 SV=1	AU210_008355	1	0.000107688	120.21	3	FSHDGK(1)YVATGCNR	-0.73405	1
A0A2H3GZ39	249	K	WD_REPEATS_REGION domain-containing protein OS=Fusarium oxysporum f. sp. radicis-cucumerinum OX=327505 GN=AU210_008355 PE=4 SV=1	AU210_008355	1	4.21401e-05	122.08	3	K(1)TGQDWYAIFNPQVQR	-2.6737	1
A0A0J9VGI4	106	K	Hydrolase_4 domain-containing protein OS=Fusarium oxysporum f. sp. lycopersici (strain 4287 / CBS 123668 / FGSC 9935 / NRRL 34936) OX=426428 GN=FOXG_10588 PE=4 SV=1	FOXG_10588	1	8.27311e-16	166.49	3	STFNK(1)NDVFTYEGFAQDTNDLLK	3.6528	1
A0A2H3SKV8	1198	K	CHAT domain-containing protein OS=Fusarium oxysporum OX=5507 GN=FRV6_01330 PE=4 SV=1	FRV6_01330	1	0.0410602	65.347	2	FAK(1)VFFDSFLK	1.1133	1
A0A0J9VHB4	217	K	Aa_trans domain-containing protein OS=Fusarium oxysporum f. sp. lycopersici (strain 4287 / CBS 123668 / FGSC 9935 / NRRL 34936) OX=426428 GN=FOXG_10526 PE=3 SV=1	FOXG_10526	1	0.0311895	75.509	2	SK(1)GYPDALK	-0.83969	1
W9IA74	83	K	40S ribosomal protein S14 OS=Fusarium oxysporum NRRL 32931 OX=660029 GN=FOYG_08759 PE=3 SV=1	FOYG_08759	1	0.0295311	52.451	3	ATGGNGTK(1)TPGPGAQSALR	-0.12579	1
W9IA74	40	K	40S ribosomal protein S14 OS=Fusarium oxysporum NRRL 32931 OX=660029 GN=FOYG_08759 PE=3 SV=1	FOYG_08759	1	2.8731e-35	207.07	4	VK(1)ADRDESSPYAAMLAAQDVAAR	-1.2366	5
F9G9U6	345	K	PKS_ER domain-containing protein OS=Fusarium oxysporum (strain Fo5176) OX=660025 GN=FOXB_15428 PE=4 SV=1	FOXB_15428	1	0.00079255	79.311	4	HSIHPVVSK(1)VFGFEEANK	-0.095042	1
F9FSG8	15	K	Uncharacterized protein OS=Fusarium oxysporum (strain Fo5176) OX=660025 GN=FOXB_09349 PE=4 SV=1	FOXB_09349	1	4.38221e-17	185.87	4	APVGPIVHQNVANK(1)VK	-0.87796	2
F9FSG8	196	K	Uncharacterized protein OS=Fusarium oxysporum (strain Fo5176) OX=660025 GN=FOXB_09349 PE=4 SV=1	FOXB_09349	1	0.00134981	121.83	3	SLAQAK(1)NVAK	0.46938	2
F9FSG8	44	K	Uncharacterized protein OS=Fusarium oxysporum (strain Fo5176) OX=660025 GN=FOXB_09349 PE=4 SV=1	FOXB_09349	0.841819	2.16706e-11	135.75	4	SSPSPSMSAK(0.842)K(0.158)PPPSAK(1)QPPHSASDR	-0.78238	1
F9FSG8	51	K	Uncharacterized protein OS=Fusarium oxysporum (strain Fo5176) OX=660025 GN=FOXB_09349 PE=4 SV=1	FOXB_09349	0.999999	2.16706e-11	135.75	4	SSPSPSMSAK(0.842)K(0.158)PPPSAK(1)QPPHSASDR	-0.78238	1
X0DGM6	226	K	Uncharacterized protein OS=Fusarium oxysporum f. sp. raphani 54005 OX=1089458 GN=FOQG_04883 PE=4 SV=1	FOQG_04883	1	0.0197387	72.928	3	NIDHSK(1)VK	-0.2356	1
X0ARU2	422	K	Uncharacterized protein OS=Fusarium oxysporum f. sp. melonis 26406 OX=1089452 GN=FOMG_00169 PE=4 SV=1	FOMG_00169	1	0.00276711	79.875	3	LDVISIK(1)SLVSDK	0.0022369	1
F9FSJ7	19	K	Uncharacterized protein OS=Fusarium oxysporum (strain Fo5176) OX=660025 GN=FOXB_09378 PE=3 SV=1	FOXB_09378	1	0.0173832	82.279	2	DLAK(1)SNNIR	-1.5333	1
X0M7T4	267	K	Methionine aminopeptidase OS=Fusarium oxysporum f. sp. vasinfectum 25433 OX=1089449 GN=FOTG_05544 PE=3 SV=1	FOTG_05544	1	0.00320239	84.718	3	EFGNIIEK(1)HAK	-0.80188	4
X0M7T4	271	K	Methionine aminopeptidase OS=Fusarium oxysporum f. sp. vasinfectum 25433 OX=1089449 GN=FOTG_05544 PE=3 SV=1	FOTG_05544	1	0.00506945	160.88	3	K(1)HNCSVIR	-0.23595	2
X0M7T4	300	K	Methionine aminopeptidase OS=Fusarium oxysporum f. sp. vasinfectum 25433 OX=1089449 GN=FOTG_05544 PE=3 SV=1	FOTG_05544	1	5.77379e-05	121.76	3	LFHCPPNVPHYAK(1)NK	-1.4896	4
X0M7T4	113	K	Methionine aminopeptidase OS=Fusarium oxysporum f. sp. vasinfectum 25433 OX=1089449 GN=FOTG_05544 PE=3 SV=1	FOTG_05544	1	0.0112283	107.21	3	NK(1)IEILDK	0.76529	2
X0M7T4	52	K	Methionine aminopeptidase OS=Fusarium oxysporum f. sp. vasinfectum 25433 OX=1089449 GN=FOTG_05544 PE=3 SV=1	FOTG_05544	1	0.000420677	120.06	3	NWGIHK(1)TMHK	-0.39469	2
W9HY72	257	K	Uncharacterized protein OS=Fusarium oxysporum NRRL 32931 OX=660029 GN=FOYG_12434 PE=4 SV=1	FOYG_12434	1	0.00658615	86.014	2	SK(1)GLLEHIK	-0.56589	2
A0A0J9VK59	249	K	Uncharacterized protein OS=Fusarium oxysporum f. sp. lycopersici (strain 4287 / CBS 123668 / FGSC 9935 / NRRL 34936) OX=426428 GN=FOXG_11441 PE=4 SV=1	FOXG_11441	1	0.0018913	79.013	3	AINTK(1)HSGQQSLDIR	4.026	1
W9P3Y4	505	K	UDP-glucose 6-dehydrogenase OS=Fusarium oxysporum f. sp. pisi HDV247 OX=1080344 GN=FOVG_11821 PE=3 SV=1	FOVG_11821	1	1.95828e-30	199.1	4	PFESATPSANELLALHK(1)HLVQR	-1.5901	4
W9P3Y4	394	K	UDP-glucose 6-dehydrogenase OS=Fusarium oxysporum f. sp. pisi HDV247 OX=1080344 GN=FOVG_11821 PE=3 SV=1	FOVG_11821	1	4.5267e-05	111.77	3	EAPALEMIK(1)TLLEERPR	-0.43809	1
W9P3Y4	169	K	UDP-glucose 6-dehydrogenase OS=Fusarium oxysporum f. sp. pisi HDV247 OX=1080344 GN=FOVG_11821 PE=3 SV=1	FOVG_11821	1	1.64492e-10	170.66	2	EGAIIVEK(1)STVPCR	-0.68239	3
W9P3Y4	106	K	UDP-glucose 6-dehydrogenase OS=Fusarium oxysporum f. sp. pisi HDV247 OX=1080344 GN=FOVG_11821 PE=3 SV=1	FOVG_11821	1	0.000313174	129.34	2	K(1)PNLFFSTDIAK	-1.6846	1
W9P3Y4	369	K	UDP-glucose 6-dehydrogenase OS=Fusarium oxysporum f. sp. pisi HDV247 OX=1080344 GN=FOVG_11821 PE=3 SV=1	FOVG_11821	1	0.000606947	140.3	3	K(1)VTILGFAFK	-2.8286	2
W9P3Y4	475	K	UDP-glucose 6-dehydrogenase OS=Fusarium oxysporum f. sp. pisi HDV247 OX=1080344 GN=FOVG_11821 PE=3 SV=1	FOVG_11821	1	2.65258e-08	135.38	3	NQPPPPPAPTPAVQSK(1)TIGR	-0.40599	3
A0A0J9VKH4	233	K	DNA-directed RNA polymerase II subunit RPB3 OS=Fusarium oxysporum f. sp. lycopersici (strain 4287 / CBS 123668 / FGSC 9935 / NRRL 34936) OX=426428 GN=FOXG_11265 PE=3 SV=1	FOXG_11265	0.952748	0.00241834	97.551	3	K(0.047)GQELK(0.953)ISCIAK	-0.32271	1
A0A0J9VKY5	119	K	Transcription initiation factor TFIID/TFIIF subunit OS=Fusarium oxysporum f. sp. lycopersici (strain 4287 / CBS 123668 / FGSC 9935 / NRRL 34936) OX=426428 GN=FOXG_11528 PE=4 SV=1	FOXG_11528	1	1.92363e-08	142.98	3	YEQTHTVVFK(1)NPSQNLQER	0.67294	1
A0A6M7ZK36	419	K	Aldehyde dehydrogenase (NAD+) OS=Fusarium oxysporum Fo47 OX=660027 GN=FOBC_13835 PE=4 SV=1	FOBC_13835	1	6.17887e-09	142.23	4	IGK(1)SEGATLLAGGQPVDASK	-0.31176	4
A0A6M7ZK36	317	K	Aldehyde dehydrogenase (NAD+) OS=Fusarium oxysporum Fo47 OX=660027 GN=FOBC_13835 PE=4 SV=1	FOBC_13835	1	0.0440001	51.092	3	IMEMASK(1)TLK	0.084593	1
A0A6M7ZK36	320	K	Aldehyde dehydrogenase (NAD+) OS=Fusarium oxysporum Fo47 OX=660027 GN=FOBC_13835 PE=4 SV=1	FOBC_13835	1	2.48182e-06	156.69	2	TLK(1)NITLETGGK	-0.43353	2
A0A6M7ZK36	370	K	Aldehyde dehydrogenase (NAD+) OS=Fusarium oxysporum Fo47 OX=660027 GN=FOBC_13835 PE=4 SV=1	FOBC_13835	1	0.00146504	81.619	3	LLVQDK(1)VYDEFVQR	0.70576	1
A0A6M7ZK36	388	K	Aldehyde dehydrogenase (NAD+) OS=Fusarium oxysporum Fo47 OX=660027 GN=FOBC_13835 PE=4 SV=1	FOBC_13835	1	2.15411e-21	190.88	4	TVSK(1)VGHQWDSETYQGPQVSR	0.036895	3
X0LMD7	288	K	Methyltransf_2 domain-containing protein OS=Fusarium oxysporum f. sp. vasinfectum 25433 OX=1089449 GN=FOTG_06479 PE=3 SV=1	FOTG_06479	1	0.000165221	113.72	3	MFDAAGLELVK(1)TWR	0.2967	1
A0A0J9VMA9	171	K	Uncharacterized protein OS=Fusarium oxysporum f. sp. lycopersici (strain 4287 / CBS 123668 / FGSC 9935 / NRRL 34936) OX=426428 GN=FOXG_11574 PE=4 SV=1	FOXG_11574	1	0.00433537	72.583	4	YQTDHPAK(1)NAWNHEWK	3.2902	1
N4TYQ0	100	K	Protein kinase domain-containing protein OS=Fusarium oxysporum f. sp. cubense (strain race 1) OX=1229664 GN=FOC1_g10006284 PE=4 SV=1	FOC1_g10006284	1	0.000617222	110.66	3	ECPK(1)NNQHCLR	-2.3162	1
X0BWV8	243	K	MFS transporter, SP family, sugar:H+ symporter OS=Fusarium oxysporum f. sp. raphani 54005 OX=1089458 GN=FOQG_12675 PE=3 SV=1	FOQG_12675	1	2.87297e-17	179.09	3	K(1)TIANLAGLDINSPSVNR	-0.10617	1
A0A0J9VNX5	226	K	Uncharacterized protein OS=Fusarium oxysporum f. sp. lycopersici (strain 4287 / CBS 123668 / FGSC 9935 / NRRL 34936) OX=426428 GN=FOXG_12135 PE=3 SV=1	FOXG_12135	1	0.0474381	45.608	3	AK(1)GVSEIIVSEVAASR	-0.8262	1
W9ZKC4	48	K	Uncharacterized protein OS=Fusarium oxysporum f. sp. melonis 26406 OX=1089452 GN=FOMG_14844 PE=4 SV=1	FOMG_14844	1	0.0445758	45.972	2	K(1)MNIFSPAR	-0.69866	1
X0N1T8	513	K	Uncharacterized protein OS=Fusarium oxysporum f. sp. vasinfectum 25433 OX=1089449 GN=FOTG_06875 PE=4 SV=1	FOTG_06875	1	7.21074e-07	115.91	3	EICAEPNFEK(1)HLEGTIQR	-1.2481	1
A0A5C6SG33	37	K	Uncharacterized protein OS=Fusarium oxysporum f. sp. cubense OX=61366 GN=FocTR4_00011478 PE=3 SV=1	FocTR4_00011478	1	0.000488121	132.01	2	WGSHGLK(1)NYK	-1.4951	2
A0A0J9VQT2	518	K	Amino_oxidase domain-containing protein OS=Fusarium oxysporum f. sp. lycopersici (strain 4287 / CBS 123668 / FGSC 9935 / NRRL 34936) OX=426428 GN=FOXG_12781 PE=4 SV=1	FOXG_12781	1	0.00782026	120.65	3	FANGK(1)HR	-0.9174	1
A0A0J9VQT2	59	K	Amino_oxidase domain-containing protein OS=Fusarium oxysporum f. sp. lycopersici (strain 4287 / CBS 123668 / FGSC 9935 / NRRL 34936) OX=426428 GN=FOXG_12781 PE=4 SV=1	FOXG_12781	1	0.000359754	84.573	4	FSTK(1)VDAGFHVLNAATYPNFTK	-1.4115	1
A0A0J9VQT2	414	K	Amino_oxidase domain-containing protein OS=Fusarium oxysporum f. sp. lycopersici (strain 4287 / CBS 123668 / FGSC 9935 / NRRL 34936) OX=426428 GN=FOXG_12781 PE=4 SV=1	FOXG_12781	1	0.03803	72.643	2	LLK(1)HIQNTR	0.34066	1
A0A0J9VQY3	463	K	Chromosome transmission fidelity protein 4 OS=Fusarium oxysporum f. sp. lycopersici (strain 4287 / CBS 123668 / FGSC 9935 / NRRL 34936) OX=426428 GN=FOXG_12804 PE=4 SV=1	FOXG_12804	1	0.00524547	68.481	3	FHCIILK(1)GGDQYPYFPR	0.65801	1
A0A6M7ZHL4	101	K	Prefoldin beta subunit OS=Fusarium oxysporum Fo47 OX=660027 GN=FOBC_13037 PE=4 SV=1	FOBC_13037	1	5.5192e-05	117.18	3	K(1)TEIIQIQTAAQSQGK	-1.5657	1
A0A0J9VRL6	53	K	PHB domain-containing protein OS=Fusarium oxysporum f. sp. lycopersici (strain 4287 / CBS 123668 / FGSC 9935 / NRRL 34936) OX=426428 GN=FOXG_12844 PE=3 SV=1	FOXG_12844	1	7.53342e-07	114.55	3	FYK(1)AVDPGLVNINPLSER	0.12506	1
A0A0J9VRL6	203	K	PHB domain-containing protein OS=Fusarium oxysporum f. sp. lycopersici (strain 4287 / CBS 123668 / FGSC 9935 / NRRL 34936) OX=426428 GN=FOXG_12844 PE=3 SV=1	FOXG_12844	1	5.58173e-06	152.14	3	IIAAK(1)AEVESAK	-1.5016	2
F9GFN0	190	K	acidPPc domain-containing protein (Fragment) OS=Fusarium oxysporum (strain Fo5176) OX=660025 GN=FOXB_17464 PE=3 SV=1	FOXB_17464	1	0.0317078	83.647	2	YK(1)IDDGFR	-1.0657	1
A0A0J9VTE2	106	K	Uncharacterized protein OS=Fusarium oxysporum f. sp. lycopersici (strain 4287 / CBS 123668 / FGSC 9935 / NRRL 34936) OX=426428 GN=FOXG_12533 PE=4 SV=1	FOXG_12533	1	0.00624157	117.04	3	LHTK(1)IER	-0.13497	2
F9FT91	284	K	MFS domain-containing protein OS=Fusarium oxysporum (strain Fo5176) OX=660025 GN=FOXB_09622 PE=4 SV=1	FOXB_09622	1	0.0196238	78.655	3	K(1)SLATHLK	0.39181	1
A0A420MSW9	17	K	Endo/exonuclease/phosphatase domain-containing protein OS=Fusarium oxysporum OX=5507 GN=BFJ69_g11243 PE=4 SV=1	BFJ69_g11243	1	0.000244682	91.811	3	K(1)PASALPWRPDEPCTQPLYR	-0.38448	1
N4UKY1	30	K	Carbonic anhydrase OS=Fusarium oxysporum f. sp. cubense (strain race 1) OX=1229664 GN=FOC1_g10004998 PE=3 SV=1	FOC1_g10004998	1	0.000545944	155.42	2	AK(1)VNPDFFK	-0.4748	2
N4UKY1	37	K	Carbonic anhydrase OS=Fusarium oxysporum f. sp. cubense (strain race 1) OX=1229664 GN=FOC1_g10004998 PE=3 SV=1	FOC1_g10004998	1	4.03563e-24	177.12	4	VNPDFFK(1)NLAAGQAPEYLWIGCADSR	-0.20594	4
N4UKY1	28	K	Carbonic anhydrase OS=Fusarium oxysporum f. sp. cubense (strain race 1) OX=1229664 GN=FOC1_g10004998 PE=3 SV=1	FOC1_g10004998	1	0.00844557	112.84	2	AWAENK(1)AK	-0.090595	2
N4UKY1	101	K	Carbonic anhydrase OS=Fusarium oxysporum f. sp. cubense (strain race 1) OX=1229664 GN=FOC1_g10004998 PE=3 SV=1	FOC1_g10004998	1	1.98271e-12	162.41	3	HLGVK(1)HIIVCGHYGCGGVK	-1.0712	3
N4UKY1	151	K	Carbonic anhydrase OS=Fusarium oxysporum f. sp. cubense (strain race 1) OX=1229664 GN=FOC1_g10004998 PE=3 SV=1	FOC1_g10004998	1	5.01691e-50	262.5	3	NVIK(1)SADVQQSWHENK	-0.88294	17
W9HQH6	163	K	Ethanolamine-phosphate cytidylyltransferase OS=Fusarium oxysporum NRRL 32931 OX=660029 GN=FOYG_12000 PE=3 SV=1	FOYG_12000	1	2.52113e-05	150.68	3	MLLCTK(1)THFIK	-0.86617	1
W9HQH6	168	K	Ethanolamine-phosphate cytidylyltransferase OS=Fusarium oxysporum NRRL 32931 OX=660029 GN=FOYG_12000 PE=3 SV=1	FOYG_12000	1	0.00075203	143.61	2	THFIK(1)SLEK	0.07757	2
A0A0J9VWH1	100	K	DUF1989 domain-containing protein OS=Fusarium oxysporum f. sp. lycopersici (strain 4287 / CBS 123668 / FGSC 9935 / NRRL 34936) OX=426428 GN=FOXG_13680 PE=4 SV=1	FOXG_13680	1	0.000219054	106.82	4	TK(1)QLHASHVSTYDR	0.012564	1
A0A0J9VXA2	1478	K	DNA-directed RNA polymerase subunit OS=Fusarium oxysporum f. sp. lycopersici (strain 4287 / CBS 123668 / FGSC 9935 / NRRL 34936) OX=426428 GN=FOXG_13951 PE=3 SV=1	FOXG_13951	1	3.53475e-07	125.88	3	K(1)TVIQEISGVGACTLVEEK	-1.103	1
A0A0J9VZ12	82	K	AB hydrolase-1 domain-containing protein OS=Fusarium oxysporum f. sp. lycopersici (strain 4287 / CBS 123668 / FGSC 9935 / NRRL 34936) OX=426428 GN=FOXG_14542 PE=4 SV=1	FOXG_14542	1	0.0221449	91.867	2	DDTTK(1)IDK	1.2764	1
X0HVJ9	88	K	Uncharacterized protein OS=Fusarium oxysporum f. sp. conglutinans race 2 54008 OX=1089457 GN=FOPG_09227 PE=4 SV=1	FOPG_09227	1	1.34555e-16	144.4	4	K(1)QAGPVADEQTYIGTDLVEDLFPKPR	0.28542	1
X0HVJ9	121	K	Uncharacterized protein OS=Fusarium oxysporum f. sp. conglutinans race 2 54008 OX=1089457 GN=FOPG_09227 PE=4 SV=1	FOPG_09227	1	4.62481e-05	134.21	3	K(1)QSITEPWPTEWK	-0.74203	1
X0HVJ9	200	K	Uncharacterized protein OS=Fusarium oxysporum f. sp. conglutinans race 2 54008 OX=1089457 GN=FOPG_09227 PE=4 SV=1	FOPG_09227	1	0.00108547	140.75	2	LLEQIWK(1)IK	-0.90549	2
X0HVJ9	66	K	Uncharacterized protein OS=Fusarium oxysporum f. sp. conglutinans race 2 54008 OX=1089457 GN=FOPG_09227 PE=4 SV=1	FOPG_09227	1	0.00473065	87.298	3	LSYAPVDWK(1)K	0.50747	1
X0ARS9	70	K	Uncharacterized protein OS=Fusarium oxysporum f. sp. melonis 26406 OX=1089452 GN=FOMG_09013 PE=4 SV=1	FOMG_09013	1	6.50723e-12	140.06	3	ACPIGAGQATCFATASK(1)VCQQNC	-1.3603	2
A0A0J9W1S4	51	K	Uncharacterized protein OS=Fusarium oxysporum f. sp. lycopersici (strain 4287 / CBS 123668 / FGSC 9935 / NRRL 34936) OX=426428 GN=FOXG_21816 PE=4 SV=1	FOXG_21816	1	2.63601e-09	127.05	3	FEVDDVEQPWVHDK(1)FDYIFSR	-0.92885	1
A0A3L6MZB2	18	K	HET domain-containing protein OS=Fusarium oxysporum f. sp. cepae OX=396571 GN=BFJ65_g14422 PE=4 SV=1	BFJ65_g14422	0.999817	0.0180298	52.061	4	NIVTNHGK(1)SIASLLLNIGENKQPQR	-2.4599	1
N4TXI5	299	K	Putative WD repeat-containing protein C17D11.08 OS=Fusarium oxysporum f. sp. cubense (strain race 1) OX=1229664 GN=FOC1_g10008060 PE=4 SV=1	FOC1_g10008060	1	2.79389e-09	152.13	3	FCAK(1)SVDVFVSCGQDGSVR	-0.93734	1
A0A0J9W3J2	431	K	mRNA-capping enzyme subunit beta OS=Fusarium oxysporum f. sp. lycopersici (strain 4287 / CBS 123668 / FGSC 9935 / NRRL 34936) OX=426428 GN=FOXG_15465 PE=3 SV=1	FOXG_15465	1	0.0089703	69.258	3	VAFK(1)SSMTEGSHK	-0.027017	1
W9P3Z7	316	K	SWIRM domain-containing protein OS=Fusarium oxysporum f. sp. pisi HDV247 OX=1080344 GN=FOVG_08861 PE=4 SV=1	FOVG_08861	1	0.0359858	73.499	2	STILK(1)VDWK	-0.70811	2
A0A2H3TZC5	488	K	Probable dis1-suppressing protein kinase dsk1 OS=Fusarium oxysporum OX=5507 GN=FRV6_11426 PE=4 SV=1	FRV6_11426	1	0.00653451	86.114	2	GLK(1)IEGLEVGGR	2.2988	1
A0A2H3TZC5	121	K	Probable dis1-suppressing protein kinase dsk1 OS=Fusarium oxysporum OX=5507 GN=FRV6_11426 PE=4 SV=1	FRV6_11426	1	3.67483e-11	190.27	4	K(1)HVVSLLDSFEHK	0.19631	1
A0A2H3TZC5	386	K	Probable dis1-suppressing protein kinase dsk1 OS=Fusarium oxysporum OX=5507 GN=FRV6_11426 PE=4 SV=1	FRV6_11426	1	6.12594e-07	110.41	4	YGK(1)DDDHIAQIIELLGPFPK	0.10839	1
W9ZGV2	163	K	Uncharacterized protein OS=Fusarium oxysporum f. sp. melonis 26406 OX=1089452 GN=FOMG_13383 PE=4 SV=1	FOMG_13383	1	0.00071859	77.445	4	EAGIGPFESLSCPK(1)PDQAFFLPIYHNR	-1.847	1
A0A2H3TNA2	71	K	Uncharacterized protein OS=Fusarium oxysporum OX=5507 GN=FRV6_14241 PE=4 SV=1	FRV6_14241	1	0.00735936	67.646	3	ACSK(1)LGGSICCPGGR	-0.48371	1
A0A0J9WFU9	108	K	Uncharacterized protein OS=Fusarium oxysporum f. sp. lycopersici (strain 4287 / CBS 123668 / FGSC 9935 / NRRL 34936) OX=426428 GN=FOXG_00212 PE=4 SV=1	FOXG_00212	1	0.00121228	135.86	2	ECTSK(1)IDDK	0.34168	2
W9IHQ0	22	K	Deoxyuridine 5'-triphosphate nucleotidohydrolase OS=Fusarium oxysporum NRRL 32931 OX=660029 GN=FOYG_07024 PE=3 SV=1	FOYG_07024	1	6.93603e-05	101.42	3	AK(1)TAATMEGPPPLQIK	0.053403	1
W9IHQ0	117	K	Deoxyuridine 5'-triphosphate nucleotidohydrolase OS=Fusarium oxysporum NRRL 32931 OX=660029 GN=FOYG_07024 PE=3 SV=1	FOYG_07024	1	3.69317e-25	205.06	3	GQVK(1)VLLFNHNESDFEVK	-0.40082	1
W9IHQ0	98	K	Deoxyuridine 5'-triphosphate nucleotidohydrolase OS=Fusarium oxysporum NRRL 32931 OX=660029 GN=FOYG_07024 PE=3 SV=1	FOYG_07024	1	1.06703e-34	208.39	3	SGLASK(1)HFIDTGAGVIDADYR	-1.4171	1
W9LCU1	118	K	Uncharacterized protein OS=Fusarium oxysporum Fo47 OX=660027 GN=FOBC_01412 PE=4 SV=1	FOBC_01412	1	0.00102603	77.959	4	PK(1)TVEQGEWIAHQVVEHYR	-1.0554	1
N4TD47	506	K	Inner nuclear membrane protein SRC1 OS=Fusarium oxysporum f. sp. cubense (strain race 1) OX=1229664 GN=FOC1_g10015987 PE=4 SV=1	FOC1_g10015987	1	5.03443e-05	95.5	3	K(1)HVATTAQIPALVDLVLGR	0.68188	1
N4TVR2	234	K	Counting factor 60 OS=Fusarium oxysporum f. sp. cubense (strain race 1) OX=1229664 GN=FOC1_g10016542 PE=4 SV=1	FOC1_g10016542	1	4.38009e-08	152.25	3	CSVGSQLTSAIK(1)SSSNK	-1.7985	1
N4TVR2	243	K	Counting factor 60 OS=Fusarium oxysporum f. sp. cubense (strain race 1) OX=1229664 GN=FOC1_g10016542 PE=4 SV=1	FOC1_g10016542	1	0.0134566	79.974	3	EWQK(1)HLDK	-0.89231	1
N4TVR2	411	K	Counting factor 60 OS=Fusarium oxysporum f. sp. cubense (strain race 1) OX=1229664 GN=FOC1_g10016542 PE=4 SV=1	FOC1_g10016542	1	3.75536e-06	136.35	3	VLWSGK(1)TLTSSHPDLGR	0.37278	1
N4TVR2	441	K	Counting factor 60 OS=Fusarium oxysporum f. sp. cubense (strain race 1) OX=1229664 GN=FOC1_g10016542 PE=4 SV=1	FOC1_g10016542	1	0.0012738	84.468	3	YFDGLTGK(1)DASLVK	-1.4689	1
A0A3L6NWE0	239	K	Uracil-regulated protein 1 OS=Fusarium oxysporum f. sp. cepae OX=396571 GN=BFJ65_g5275 PE=4 SV=1	BFJ65_g5275	1	6.358e-05	102.4	3	PTIAITK(1)AHMK	-0.69001	2
A0A3L6NWE0	205	K	Uracil-regulated protein 1 OS=Fusarium oxysporum f. sp. cepae OX=396571 GN=BFJ65_g5275 PE=4 SV=1	BFJ65_g5275	1	0.000471553	87.287	3	K(1)IVAMDPWGHLAPWLFK	-0.15799	1
A0A3L6NWE0	45	K	Uracil-regulated protein 1 OS=Fusarium oxysporum f. sp. cepae OX=396571 GN=BFJ65_g5275 PE=4 SV=1	BFJ65_g5275	1	8.04816e-09	141.6	3	SIEESGGDVGK(1)NTILEPGSR	-0.31892	1
W9Q0B1	91	K	D-3-phosphoglycerate dehydrogenase OS=Fusarium oxysporum f. sp. pisi HDV247 OX=1080344 GN=FOVG_03436 PE=3 SV=1	FOVG_03436	1	4.55643e-12	151.82	3	AQGYQVEALK(1)TSLPEDQLIEK	-1.1086	2
W9Q0B1	54	K	D-3-phosphoglycerate dehydrogenase OS=Fusarium oxysporum f. sp. pisi HDV247 OX=1080344 GN=FOVG_03436 PE=3 SV=1	FOVG_03436	0.999744	0.00433526	85.554	4	GAPK(1)NLKPFNTK	-2.2121	2
W9Q0B1	193	K	D-3-phosphoglycerate dehydrogenase OS=Fusarium oxysporum f. sp. pisi HDV247 OX=1080344 GN=FOVG_03436 PE=3 SV=1	FOVG_03436	1	0.00254377	120.68	3	GTWNK(1)VSSK	-0.14056	4
W9Q0B1	417	K	D-3-phosphoglycerate dehydrogenase OS=Fusarium oxysporum f. sp. pisi HDV247 OX=1080344 GN=FOVG_03436 PE=3 SV=1	FOVG_03436	1	1.05875e-06	150.57	3	K(1)VNEILGDHNVDK	-1.5589	6
A0A6M7YUF5	289	K	Nucleosome assembly protein 1-like 1 OS=Fusarium oxysporum Fo47 OX=660027 GN=FOBC_05828 PE=4 SV=1	FOBC_05828	1	0.000493847	89.261	4	K(1)TVPTESFFNFFSPPK	0.1237	2
A0A6M7YUF5	201	K	Nucleosome assembly protein 1-like 1 OS=Fusarium oxysporum Fo47 OX=660027 GN=FOBC_05828 PE=4 SV=1	FOBC_05828	1	1.75875e-07	116.35	4	NQISLAEMITDRDEAALK(1)HLTDIR	-0.23087	1
A0A6M7YUF5	94	K	Nucleosome assembly protein 1-like 1 OS=Fusarium oxysporum Fo47 OX=660027 GN=FOBC_05828 PE=4 SV=1	FOBC_05828	1	0.00625122	87.696	3	VAGLK(1)GIQK	-0.082634	2
A0A5C6TI32	92	K	Pyruvate carboxylase OS=Fusarium oxysporum f. sp. cubense OX=61366 GN=FocTR4_00005098 PE=4 SV=1	FocTR4_00005098	1	0.00120616	147.2	2	ADEAYVIGK(1)R	-0.15224	1
A0A5C6TI32	158	K	Pyruvate carboxylase OS=Fusarium oxysporum f. sp. cubense OX=61366 GN=FocTR4_00005098 PE=4 SV=1	FocTR4_00005098	1	3.61112e-16	169.85	3	AGLIFVGPSPDVIDSLGDK(1)VSAR	-0.64377	3
A0A5C6TI32	231	K	Pyruvate carboxylase OS=Fusarium oxysporum f. sp. cubense OX=61366 GN=FocTR4_00005098 PE=4 SV=1	FocTR4_00005098	1	6.39868e-44	245.19	3	ATSEAK(1)TAFGNGTVFVER	-0.26754	6
A0A5C6TI32	192	K	Pyruvate carboxylase OS=Fusarium oxysporum f. sp. cubense OX=61366 GN=FocTR4_00005098 PE=4 SV=1	FocTR4_00005098	1	6.35493e-08	167.6	2	DFTDK(1)YGFPIIIK	-0.092163	1
A0A5C6TI32	576	K	Pyruvate carboxylase OS=Fusarium oxysporum f. sp. cubense OX=61366 GN=FocTR4_00005098 PE=4 SV=1	FocTR4_00005098	1	1.90841e-13	190.1	2	EYK(1)GTLLMDTTWR	-1.637	2
A0A5C6TI32	530	K	Pyruvate carboxylase OS=Fusarium oxysporum f. sp. cubense OX=61366 GN=FocTR4_00005098 PE=4 SV=1	FocTR4_00005098	1	1.9146e-05	113.47	3	FK(1)GEIQVPELINSAGEK	-0.22415	2
A0A5C6TI32	399	K	Pyruvate carboxylase OS=Fusarium oxysporum f. sp. cubense OX=61366 GN=FocTR4_00005098 PE=4 SV=1	FocTR4_00005098	1	8.00977e-13	193.23	3	GFSPDTGK(1)IEVYR	0.014488	2
A0A5C6TI32	554	K	Pyruvate carboxylase OS=Fusarium oxysporum f. sp. cubense OX=61366 GN=FocTR4_00005098 PE=4 SV=1	FocTR4_00005098	1	1.60366e-08	175.15	2	IDTSTPCTK(1)GWR	-0.4541	2
A0A5C6TI32	904	K	Pyruvate carboxylase OS=Fusarium oxysporum f. sp. cubense OX=61366 GN=FocTR4_00005098 PE=4 SV=1	FocTR4_00005098	1	5.18009e-11	168.69	4	K(1)AYEHANELLGDIVK	-0.68407	2
A0A5C6TI32	1034	K	Pyruvate carboxylase OS=Fusarium oxysporum f. sp. cubense OX=61366 GN=FocTR4_00005098 PE=4 SV=1	FocTR4_00005098	1	0.0103091	66.965	3	K(1)FVQQYGDLSVLPTR	-0.92705	1
A0A5C6TI32	731	K	Pyruvate carboxylase OS=Fusarium oxysporum f. sp. cubense OX=61366 GN=FocTR4_00005098 PE=4 SV=1	FocTR4_00005098	1	1.03948e-06	156.8	2	K(1)YNLEYYLDLADK	-1.1949	2
A0A5C6TI32	306	K	Pyruvate carboxylase OS=Fusarium oxysporum f. sp. cubense OX=61366 GN=FocTR4_00005098 PE=4 SV=1	FocTR4_00005098	1	0.00720473	116.37	2	LAK(1)TAGYR	1.1499	1
A0A5C6TI32	1001	K	Pyruvate carboxylase OS=Fusarium oxysporum f. sp. cubense OX=61366 GN=FocTR4_00005098 PE=4 SV=1	FocTR4_00005098	1	8.02811e-21	217.35	3	RPGLFLDPVDFVK(1)TK	-0.34823	4
A0A5C6TI32	83	K	Pyruvate carboxylase OS=Fusarium oxysporum f. sp. cubense OX=61366 GN=FocTR4_00005098 PE=4 SV=1	FocTR4_00005098	1	1.78265e-05	168.3	2	QK(1)ADEAYVIGK	-0.16982	1
A0A5C6TI32	924	K	Pyruvate carboxylase OS=Fusarium oxysporum f. sp. cubense OX=61366 GN=FocTR4_00005098 PE=4 SV=1	FocTR4_00005098	1	7.16573e-18	158.67	4	VTPTSK(1)VVGDLAQFMVSNGLSPEDVK	-0.6471	2
A0A5C6TI32	1027	K	Pyruvate carboxylase OS=Fusarium oxysporum f. sp. cubense OX=61366 GN=FocTR4_00005098 PE=4 SV=1	FocTR4_00005098	1	4.83546e-12	129.32	4	YGAPVTECDVASYVMYPK(1)VFEDYK	-0.22434	1
A0A0J9WHU4	1210	K	Uncharacterized protein OS=Fusarium oxysporum f. sp. lycopersici (strain 4287 / CBS 123668 / FGSC 9935 / NRRL 34936) OX=426428 GN=FOXG_02107 PE=4 SV=1	FOXG_02107	1	0.0260494	77.662	2	PSK(1)VSLESR	-0.41248	1
X0LEU5	161	K	4HBT domain-containing protein OS=Fusarium oxysporum f. sp. vasinfectum 25433 OX=1089449 GN=FOTG_08457 PE=3 SV=1	FOTG_08457	1	0.0218663	96.948	2	YVK(1)GSQPK	-1.4751	1
A0A2H3H7C7	115	K	Uncharacterized protein OS=Fusarium oxysporum f. sp. radicis-cucumerinum OX=327505 GN=AU210_009030 PE=3 SV=1	AU210_009030	1	3.34524e-12	163.45	3	EWAK(1)SVVELVHQDGAGFR	-0.21468	1
A0A2H3H7C7	1082	K	Uncharacterized protein OS=Fusarium oxysporum f. sp. radicis-cucumerinum OX=327505 GN=AU210_009030 PE=3 SV=1	AU210_009030	1	0.000513333	90.259	3	GGK(1)TVYFGDIGENSK	-0.47605	1
A0A2H3H7C7	938	K	Uncharacterized protein OS=Fusarium oxysporum f. sp. radicis-cucumerinum OX=327505 GN=AU210_009030 PE=3 SV=1	AU210_009030	1	3.65395e-07	134.07	3	K(1)TGYVQQQDLHLQTSTVR	-1.5639	4
A0A2H3H7C7	1079	K	Uncharacterized protein OS=Fusarium oxysporum f. sp. radicis-cucumerinum OX=327505 GN=AU210_009030 PE=3 SV=1	AU210_009030	1	0.0161852	69.825	3	LLFLAK(1)GGK	0.53421	1
A0A0J9WIP5	16	K	Malate synthase OS=Fusarium oxysporum f. sp. lycopersici (strain 4287 / CBS 123668 / FGSC 9935 / NRRL 34936) OX=426428 GN=FOXG_03099 PE=3 SV=1	FOXG_03099	1	1.33173e-08	92.309	3	ASVDSVLQGVSVSGK(1)VDDIHR	-0.73029	1
A0A0J9WIP5	339	K	Malate synthase OS=Fusarium oxysporum f. sp. lycopersici (strain 4287 / CBS 123668 / FGSC 9935 / NRRL 34936) OX=426428 GN=FOXG_03099 PE=3 SV=1	FOXG_03099	1	6.95154e-08	118.54	3	GVHAMGGMAAQIPIK(1)NDTAANDK	-0.59805	2
A0A0J9WIP5	71	K	Malate synthase OS=Fusarium oxysporum f. sp. lycopersici (strain 4287 / CBS 123668 / FGSC 9935 / NRRL 34936) OX=426428 GN=FOXG_03099 PE=3 SV=1	FOXG_03099	1	0.000392335	100.22	3	GVLPDFLPETK(1)HIR	-0.81384	1
A0A0J9WIP5	440	K	Malate synthase OS=Fusarium oxysporum f. sp. lycopersici (strain 4287 / CBS 123668 / FGSC 9935 / NRRL 34936) OX=426428 GN=FOXG_03099 PE=3 SV=1	FOXG_03099	1	0.00427805	106.29	2	VDK(1)SYALK	0.57075	2
A0A420STN9	19	K	Uncharacterized protein OS=Fusarium oxysporum OX=5507 GN=BFJ70_g8964 PE=4 SV=1	BFJ70_g8964	1	0.0334713	60.973	3	FIPK(1)QSNK	0.32677	1
N4TW85	473	K	Endonuclease III OS=Fusarium oxysporum f. sp. cubense (strain race 1) OX=1229664 GN=FOC1_g10014858 PE=4 SV=1	FOC1_g10014858	1	0.010243	93.143	2	QYGGK(1)AGLK	-0.091364	1
A0A6M7ZD30	986	K	Uncharacterized protein OS=Fusarium oxysporum Fo47 OX=660027 GN=FOBC_10148 PE=4 SV=1	FOBC_10148	1	0.0107344	95.741	3	FNK(1)HVER	-0.76886	1
A0A6M7ZD30	1484	K	Uncharacterized protein OS=Fusarium oxysporum Fo47 OX=660027 GN=FOBC_10148 PE=4 SV=1	FOBC_10148	1	0.000303399	117.79	3	IIDACK(1)HLLDGK	-0.92822	2
A0A6M7ZD30	956	K	Uncharacterized protein OS=Fusarium oxysporum Fo47 OX=660027 GN=FOBC_10148 PE=4 SV=1	FOBC_10148	0.998525	0.0163464	61.532	3	K(0.001)PPVGK(0.999)GLNVPAR	-0.016008	1
A0A2H3TEQ9	246	K	Related to autophagocytosis protein OS=Fusarium oxysporum OX=5507 GN=FRV6_11321 PE=4 SV=1	FRV6_11321	1	0.0366851	47.545	4	MASVHPCK(1)HASVMK	-1.4192	1
A0A0J9WJB2	273	K	Glucosamine 6-phosphate N-acetyltransferase OS=Fusarium oxysporum f. sp. lycopersici (strain 4287 / CBS 123668 / FGSC 9935 / NRRL 34936) OX=426428 GN=FOXG_03678 PE=3 SV=1	FOXG_03678	1	0.00222209	78.326	3	AGLQMAHYYEGSK(1)GK	0.38938	1
A0A0J9WJB2	132	K	Glucosamine 6-phosphate N-acetyltransferase OS=Fusarium oxysporum f. sp. lycopersici (strain 4287 / CBS 123668 / FGSC 9935 / NRRL 34936) OX=426428 GN=FOXG_03678 PE=3 SV=1	FOXG_03678	1	2.80808e-60	297.64	3	K(1)SDFNSGFLDCLR	-0.0080077	2
A0A0J9WJD4	39	K	Uncharacterized protein OS=Fusarium oxysporum f. sp. lycopersici (strain 4287 / CBS 123668 / FGSC 9935 / NRRL 34936) OX=426428 GN=FOXG_18645 PE=3 SV=1	FOXG_18645	1	0.00135426	125.48	3	ITK(1)VNNIGK	-0.53097	2
X0CY40	311	K	PlsC domain-containing protein OS=Fusarium oxysporum f. sp. raphani 54005 OX=1089458 GN=FOQG_09199 PE=4 SV=1	FOQG_09199	1	0.0100174	79.466	3	DK(1)AAFVDALNGK	0.66534	2
X0CY40	259	K	PlsC domain-containing protein OS=Fusarium oxysporum f. sp. raphani 54005 OX=1089458 GN=FOQG_09199 PE=4 SV=1	FOQG_09199	1	0.000544059	87.468	3	IAEGQINTSAAK(1)TNGVTSSSSELR	-0.52616	1
X0CY40	228	K	PlsC domain-containing protein OS=Fusarium oxysporum f. sp. raphani 54005 OX=1089458 GN=FOQG_09199 PE=4 SV=1	FOQG_09199	1	0.00245016	76.82	3	YTPSDITTPVPGK(1)WFR	0.30837	1
A0A420RH73	156	K	Branchpoint-bridging protein OS=Fusarium oxysporum OX=5507 GN=BFJ68_g5004 PE=3 SV=1	BFJ68_g5004	1	0.0200772	59.862	3	AMK(1)TIPNYHPPQDYR	-0.84693	1
A0A2H3HB28	39	K	Zn(2)-C6 fungal-type domain-containing protein OS=Fusarium oxysporum f. sp. radicis-cucumerinum OX=327505 GN=AU210_007228 PE=4 SV=1	AU210_007228	1	0.0470382	64.103	2	LSK(1)TCTYPEIR	3.5539	1
A0A420N4L5	32	K	Zn(2)-C6 fungal-type domain-containing protein OS=Fusarium oxysporum OX=5507 GN=BFJ69_g7847 PE=4 SV=1	BFJ69_g7847	1	0.02885	58.716	2	K(1)SRCNGVR	3.1422	1
A0A0J9WLE6	182	K	Septin-type G domain-containing protein OS=Fusarium oxysporum f. sp. lycopersici (strain 4287 / CBS 123668 / FGSC 9935 / NRRL 34936) OX=426428 GN=FOXG_06069 PE=3 SV=1	FOXG_06069	1	0.0042948	84.718	3	K(1)LVMEDIEHYR	-0.13326	1
A0A0J9WLE6	41	K	Septin-type G domain-containing protein OS=Fusarium oxysporum f. sp. lycopersici (strain 4287 / CBS 123668 / FGSC 9935 / NRRL 34936) OX=426428 GN=FOXG_06069 PE=3 SV=1	FOXG_06069	1	6.46822e-17	183.36	3	TTFVNTLCGK(1)SVLDHK	-1.52	5
A0A4Q2VMA8	132	K	Uncharacterized protein OS=Fusarium oxysporum f. sp. narcissi OX=451672 GN=BFJ63_vAg9605 PE=4 SV=1	BFJ63_vAg9605	1	8.22711e-08	141.22	4	HFHK(1)HAVEGGVIVVDNIK	0.16127	3
A0A4Q2VMA8	272	K	Uncharacterized protein OS=Fusarium oxysporum f. sp. narcissi OX=451672 GN=BFJ63_vAg9605 PE=4 SV=1	BFJ63_vAg9605	1	0.00394854	113.71	3	K(1)SEDHLCR	0.50533	3
A0A0J9WLJ3	69	K	Uncharacterized protein OS=Fusarium oxysporum f. sp. lycopersici (strain 4287 / CBS 123668 / FGSC 9935 / NRRL 34936) OX=426428 GN=FOXG_06213 PE=4 SV=1	FOXG_06213	1	4.09112e-05	117.3	3	SSK(1)HLSAAIASPLPHK	0.26616	1
A0A2H3HW40	100	K	Uncharacterized protein OS=Fusarium oxysporum f. sp. radicis-cucumerinum OX=327505 GN=AU210_002764 PE=4 SV=1	AU210_002764	1	0.0125943	73.985	3	GYWLYEK(1)SK	-0.4531	1
W9Q6L8	45	K	Calcium-binding protein NCS-1 OS=Fusarium oxysporum f. sp. pisi HDV247 OX=1080344 GN=FOVG_04545 PE=4 SV=1	FOVG_04545	1	0.000150855	115.34	3	DCPSGTLTK(1)EEFQK	0.052987	1
W9Q6L8	25	K	Calcium-binding protein NCS-1 OS=Fusarium oxysporum f. sp. pisi HDV247 OX=1080344 GN=FOVG_04545 PE=4 SV=1	FOVG_04545	1	0.0253492	94.692	2	K(1)ELQQWYK	-0.040573	1
W9Q6L8	18	K	Calcium-binding protein NCS-1 OS=Fusarium oxysporum f. sp. pisi HDV247 OX=1080344 GN=FOVG_04545 PE=4 SV=1	FOVG_04545	1	3.53323e-17	183.22	4	LSQDQLVELQK(1)STHFDK	-0.20103	2
A0A5C6TLK5	104	K	Pyridoxal 5'-phosphate synthase OS=Fusarium oxysporum f. sp. cubense OX=61366 GN=FocTR4_00006989 PE=3 SV=1	FocTR4_00006989	1	0.017469	88.596	2	K(1)AADIATNPR	-1.0352	1
A0A4Q2W180	64	K	Uncharacterized protein OS=Fusarium oxysporum f. sp. narcissi OX=451672 GN=BFJ63_vAg4308 PE=4 SV=1	BFJ63_vAg4308	1	0.0427451	40.179	4	TPK(1)RRIQFQGIELPK(1)QPQK	1.5187	1
A0A4Q2W180	76	K	Uncharacterized protein OS=Fusarium oxysporum f. sp. narcissi OX=451672 GN=BFJ63_vAg4308 PE=4 SV=1	BFJ63_vAg4308	1	0.0427451	40.179	4	TPK(1)RRIQFQGIELPK(1)QPQK	1.5187	1
W8PH38	977	K	Phosphoinositide phospholipase C OS=Fusarium oxysporum f. sp. cucumerinum OX=5508 GN=PLC4 PE=4 SV=1	PLC4	1	0.00181537	90.861	3	VTTK(1)HPDLIFVR	-0.69976	1
W9J8W4	93	K	Uncharacterized protein OS=Fusarium oxysporum NRRL 32931 OX=660029 GN=FOYG_01483 PE=4 SV=1	FOYG_01483	1	9.6196e-05	143.79	2	VDPK(1)NVEGIVK	-0.77189	2
A0A0J9WML6	666	K	Ribonucleoside-diphosphate reductase OS=Fusarium oxysporum f. sp. lycopersici (strain 4287 / CBS 123668 / FGSC 9935 / NRRL 34936) OX=426428 GN=FOXG_07921 PE=3 SV=1	FOXG_07921	1	0.00582202	76.357	3	ALYK(1)TVWEISQR	-0.29934	1
A0A0J9WML6	469	K	Ribonucleoside-diphosphate reductase OS=Fusarium oxysporum f. sp. lycopersici (strain 4287 / CBS 123668 / FGSC 9935 / NRRL 34936) OX=426428 GN=FOXG_07921 PE=3 SV=1	FOXG_07921	1	0.000176483	139.39	2	LHK(1)VSQVVIR	-0.093088	2
A0A0J9WML6	480	K	Ribonucleoside-diphosphate reductase OS=Fusarium oxysporum f. sp. lycopersici (strain 4287 / CBS 123668 / FGSC 9935 / NRRL 34936) OX=426428 GN=FOXG_07921 PE=3 SV=1	FOXG_07921	1	6.29476e-06	131.11	3	NLNK(1)IIDVNHYPVQEAR	-0.46362	1
A0A0J9WML6	158	K	Ribonucleoside-diphosphate reductase OS=Fusarium oxysporum f. sp. lycopersici (strain 4287 / CBS 123668 / FGSC 9935 / NRRL 34936) OX=426428 GN=FOXG_07921 PE=3 SV=1	FOXG_07921	1	0.0124414	74.162	3	SYLLK(1)IDGK	-0.49955	1
X0CTK8	146	K	Uncharacterized protein OS=Fusarium oxysporum f. sp. raphani 54005 OX=1089458 GN=FOQG_02680 PE=4 SV=1	FOQG_02680	1	0.00186122	113.93	2	YLLTK(1)GSTQK	0.14126	2
X0M7W4	74	K	Peptidylprolyl isomerase OS=Fusarium oxysporum f. sp. vasinfectum 25433 OX=1089449 GN=FOTG_04679 PE=4 SV=1	FOTG_04679	0.998829	2.15945e-05	98.391	3	DESK(0.001)PDNK(0.999)GDQFDSSVGR	0.57065	1
X0M7W4	98	K	Peptidylprolyl isomerase OS=Fusarium oxysporum f. sp. vasinfectum 25433 OX=1089449 GN=FOTG_04679 PE=4 SV=1	FOTG_04679	1	3.18534e-05	103.27	3	GAFVVPIGVGQVIK(1)GWDEGVTQMK	-4.314	1
A0A0J9WND4	460	K	Uncharacterized protein OS=Fusarium oxysporum f. sp. lycopersici (strain 4287 / CBS 123668 / FGSC 9935 / NRRL 34936) OX=426428 GN=FOXG_08384 PE=3 SV=1	FOXG_08384	1	0.00204476	78.932	4	FEPAMK(1)HMVDHLAR	-0.96241	1
X0M8L2	98	K	Uncharacterized protein OS=Fusarium oxysporum f. sp. vasinfectum 25433 OX=1089449 GN=FOTG_04847 PE=4 SV=1	FOTG_04847	1	3.20675e-06	106.75	3	LIDEYFSK(1)HLEIPWDEAVK	-0.44579	1
N4TZZ3	290	K	C2H2-type domain-containing protein OS=Fusarium oxysporum f. sp. cubense (strain race 1) OX=1229664 GN=FOC1_g10010334 PE=4 SV=1	FOC1_g10010334	1	0.0210432	98.458	2	K(1)NQQQAQK	0.60123	1
N4TZZ3	205	K	C2H2-type domain-containing protein OS=Fusarium oxysporum f. sp. cubense (strain race 1) OX=1229664 GN=FOC1_g10010334 PE=4 SV=1	FOC1_g10010334	1	3.95905e-07	125.28	4	PAAPAAGTGAK(1)NTVIPVK	-0.27097	2
N4TZZ3	838	K	C2H2-type domain-containing protein OS=Fusarium oxysporum f. sp. cubense (strain race 1) OX=1229664 GN=FOC1_g10010334 PE=4 SV=1	FOC1_g10010334	1	0.000653182	115.35	3	SVK(1)SWVMSDGASR	0.63579	2
N4TZZ3	231	K	C2H2-type domain-containing protein OS=Fusarium oxysporum f. sp. cubense (strain race 1) OX=1229664 GN=FOC1_g10010334 PE=4 SV=1	FOC1_g10010334	1	0.00127147	133.57	4	TYLHAK(1)HLK	-0.15465	7
N4U3F4	43	K	Histone acetyltransferase OS=Fusarium oxysporum f. sp. cubense (strain race 1) OX=1229664 GN=FOC1_g10012344 PE=3 SV=1	FOC1_g10012344	1	6.84433e-08	166.97	3	CLIPHFPDDPK(1)SR	3.1311	3
N4U3F4	67	K	Histone acetyltransferase OS=Fusarium oxysporum f. sp. cubense (strain race 1) OX=1229664 GN=FOC1_g10012344 PE=3 SV=1	FOC1_g10012344	1	0.00331719	115.57	2	TQGSWK(1)SVK	0.037198	1
A0A5C6SLR2	193	K	Uncharacterized protein OS=Fusarium oxysporum f. sp. cubense OX=61366 GN=FocTR4_00012981 PE=3 SV=1	FocTR4_00012981	1	0.000238072	125.97	2	CVDSPDK(1)TADVFR	0.406	1
A0A5C6SLR2	454	K	Uncharacterized protein OS=Fusarium oxysporum f. sp. cubense OX=61366 GN=FocTR4_00012981 PE=3 SV=1	FocTR4_00012981	1	0.000465538	106.32	3	GCIGK(1)HLAMAEMK	0.4576	2
A0A0J9WPB2	281	K	Uncharacterized protein OS=Fusarium oxysporum f. sp. lycopersici (strain 4287 / CBS 123668 / FGSC 9935 / NRRL 34936) OX=426428 GN=FOXG_20058 PE=4 SV=1	FOXG_20058	1	0.00354975	88.338	3	K(1)HCLQVITEEK	0.72417	1
A0A0J9WPB2	54	K	Uncharacterized protein OS=Fusarium oxysporum f. sp. lycopersici (strain 4287 / CBS 123668 / FGSC 9935 / NRRL 34936) OX=426428 GN=FOXG_20058 PE=4 SV=1	FOXG_20058	1	0.00230532	122.26	2	VLK(1)SGYVQK	-0.21836	2
W9NTD4	25	K	POT family proton-dependent oligopeptide transporter OS=Fusarium oxysporum f. sp. pisi HDV247 OX=1080344 GN=FOVG_13140 PE=3 SV=1	FOVG_13140	1	9.24544e-05	101.67	3	K(1)TDLAGGYIAPSIDEK	0.32392	1
W9NTD4	294	K	POT family proton-dependent oligopeptide transporter OS=Fusarium oxysporum f. sp. pisi HDV247 OX=1080344 GN=FOVG_13140 PE=3 SV=1	FOVG_13140	1	1.90669e-08	146.89	3	K(1)TFVNRPPQGSVITDAFK	-0.28963	3
W9NTD4	337	K	POT family proton-dependent oligopeptide transporter OS=Fusarium oxysporum f. sp. pisi HDV247 OX=1080344 GN=FOVG_13140 PE=3 SV=1	FOVG_13140	1	3.43469e-05	128.26	4	TK(1)AVPWNDHFVDELKR	-0.49013	1
N4U8I1	683	K	Putative arrestin-related trafficking adapter C2D10.04 OS=Fusarium oxysporum f. sp. cubense (strain race 1) OX=1229664 GN=FOC1_g10008307 PE=4 SV=1	FOC1_g10008307	1	5.29254e-08	150.7	3	LNPDCSWK(1)NVNVFHWIK	-0.58373	1
X0L9X5	146	K	Defective in cullin neddylation protein OS=Fusarium oxysporum f. sp. vasinfectum 25433 OX=1089449 GN=FOTG_09824 PE=4 SV=1	FOTG_09824	1	0.000206083	117.48	2	LTK(1)SLSSDPTLFK	-1.2371	2
X0L9X5	32	K	Defective in cullin neddylation protein OS=Fusarium oxysporum f. sp. vasinfectum 25433 OX=1089449 GN=FOTG_09824 PE=4 SV=1	FOTG_09824	1	0.0020544	138.9	3	YLK(1)NAGFK	-0.40643	4
X0LRN7	353	K	Aminoacylproline aminopeptidase OS=Fusarium oxysporum f. sp. vasinfectum 25433 OX=1089449 GN=FOTG_09110 PE=3 SV=1	FOTG_09110	1	0.00041855	137.98	3	AIK(1)TEAELK	-0.36834	4
X0LRN7	359	K	Aminoacylproline aminopeptidase OS=Fusarium oxysporum f. sp. vasinfectum 25433 OX=1089449 GN=FOTG_09110 PE=3 SV=1	FOTG_09110	1	0.0338932	74.376	2	TEAELK(1)GMR	-1.1059	1
X0LRN7	494	K	Aminoacylproline aminopeptidase OS=Fusarium oxysporum f. sp. vasinfectum 25433 OX=1089449 GN=FOTG_09110 PE=3 SV=1	FOTG_09110	1	0.00175485	75.524	3	GHISLDQAIFPK(1)GTTGFALDSLAR	0.63513	1
X0LRN7	511	K	Aminoacylproline aminopeptidase OS=Fusarium oxysporum f. sp. vasinfectum 25433 OX=1089449 GN=FOTG_09110 PE=3 SV=1	FOTG_09110	1	0.000910317	114.89	3	QHLWK(1)NGLDYR	-1.1312	4
X0LRN7	324	K	Aminoacylproline aminopeptidase OS=Fusarium oxysporum f. sp. vasinfectum 25433 OX=1089449 GN=FOTG_09110 PE=3 SV=1	FOTG_09110	1	2.42373e-05	108.49	3	VPTGNFLISNK(1)GSWALK	-0.44883	1
A0A0J9WQL2	885	K	Uncharacterized protein OS=Fusarium oxysporum f. sp. lycopersici (strain 4287 / CBS 123668 / FGSC 9935 / NRRL 34936) OX=426428 GN=FOXG_11049 PE=3 SV=1	FOXG_11049	1	0.00420357	83.883	3	IIAK(1)VSQECK	0.84723	1
A0A420SJW1	272	K	Uncharacterized protein OS=Fusarium oxysporum OX=5507 GN=BFJ70_g10558 PE=4 SV=1	BFJ70_g10558	1	3.03201e-05	102.89	3	TYK(1)HCILSETITPEISR	-0.588	1
X0CPV4	311	K	26S proteasome regulatory subunit N6 OS=Fusarium oxysporum f. sp. raphani 54005 OX=1089458 GN=FOQG_05140 PE=4 SV=1	FOQG_05140	1	0.000349458	134.75	2	AK(1)HSFFQSLGK	-0.72764	3
X0CPV4	362	K	26S proteasome regulatory subunit N6 OS=Fusarium oxysporum f. sp. raphani 54005 OX=1089458 GN=FOQG_05140 PE=4 SV=1	FOQG_05140	1	0.0260049	68.515	2	GGK(1)DSVWTTQNAR	-0.077455	1
A0A0J9WRY2	92	K	Saccharopine dehydrogenase [NAD(+), L-lysine-forming] OS=Fusarium oxysporum f. sp. lycopersici (strain 4287 / CBS 123668 / FGSC 9935 / NRRL 34936) OX=426428 GN=FOXG_12862 PE=3 SV=1	FOXG_12862	1	7.23862e-15	159.75	4	EIPEEDFPLK(1)NDHITFAHCYK	-0.64267	3
A0A0J9WRY2	103	K	Saccharopine dehydrogenase [NAD(+), L-lysine-forming] OS=Fusarium oxysporum f. sp. lycopersici (strain 4287 / CBS 123668 / FGSC 9935 / NRRL 34936) OX=426428 GN=FOXG_12862 PE=3 SV=1	FOXG_12862	1	1.5904e-25	206.11	3	NDHITFAHCYK(1)NQGGWEK	0.071653	7
A0A0J9WRY2	357	K	Saccharopine dehydrogenase [NAD(+), L-lysine-forming] OS=Fusarium oxysporum f. sp. lycopersici (strain 4287 / CBS 123668 / FGSC 9935 / NRRL 34936) OX=426428 GN=FOXG_12862 PE=3 SV=1	FOXG_12862	1	0.000299756	117.92	2	LFNEK(1)VALLPEELR	-0.7996	2
A0A0J9WRY2	27	K	Saccharopine dehydrogenase [NAD(+), L-lysine-forming] OS=Fusarium oxysporum f. sp. lycopersici (strain 4287 / CBS 123668 / FGSC 9935 / NRRL 34936) OX=426428 GN=FOXG_12862 PE=3 SV=1	FOXG_12862	1	8.5662e-06	105.46	3	SFSPAVIK(1)TLVDAGYPISVER	-1.6553	1
N4UPX7	171	K	Uncharacterized protein OS=Fusarium oxysporum f. sp. cubense (strain race 1) OX=1229664 GN=FOC1_g10008862 PE=3 SV=1	FOC1_g10008862	1	0.0376394	86.833	2	K(1)VLQGLPK	-0.2703	1
N4UPX7	377	K	Uncharacterized protein OS=Fusarium oxysporum f. sp. cubense (strain race 1) OX=1229664 GN=FOC1_g10008862 PE=3 SV=1	FOC1_g10008862	1	0.0105403	108.57	2	TK(1)ITNDYR	0.59668	1
A0A0P0CLI7	37	K	SIX gene expression 1 (Fragment) OS=Fusarium oxysporum OX=5507 GN=SGE1 PE=3 SV=1	SGE1	1	4.35518e-07	160.52	2	STTQSGGITK(1)SR	-0.1282	1
O74244	38	K	Endopolygalacturonase OS=Fusarium oxysporum f. sp. lycopersici OX=59765 PE=3 SV=1	--	1	0.000395712	88.561	3	AGSCTFTDAATAIK(1)NK	-0.37757	1
O74244	347	K	Endopolygalacturonase OS=Fusarium oxysporum f. sp. lycopersici OX=59765 PE=3 SV=1	--	1	0.0411184	71.349	2	VTGGK(1)TSTK	0.59845	1
A0A5C2IHW9	21	K	Translation elongation factor 1-alpha (Fragment) OS=Fusarium oxysporum OX=5507 GN=tef-1alpha PE=4 SV=1	tef-1alpha	1	1.55297e-20	196.11	3	STTTGHLIYQCGGIDK(1)R	0.019106	4
A0A5C2IHW9	5	K	Translation elongation factor 1-alpha (Fragment) OS=Fusarium oxysporum OX=5507 GN=tef-1alpha PE=4 SV=1	tef-1alpha	1	2.1448e-35	219.78	3	VDSGK(1)STTTGHLIYQCGGIDK	-0.92318	6
A0A0U1ZES9	30	K	Translation elongation factor 1-alpha (Fragment) OS=Fusarium oxysporum OX=5507 PE=4 SV=1	--	1	8.51899e-05	152.54	2	LIYQCGGIDK(1)R	-0.4957	2
O74636	768	K	Transposase-like protein OS=Fusarium oxysporum OX=5507 PE=4 SV=1	--	1	1.85071e-05	134.14	3	SDTVAALECQK(1)HLLR	-1.0431	1
A0A2C8D359	25	K	NADH-ubiquinone oxidoreductase chain 4 OS=Fusarium oxysporum f. sp. niveum OX=120297 GN=nad4 PE=3 SV=1	nad4	1	0.0302135	96.342	2	K(1)NSELYTK	-1.2472	2
A0A5P8H8V8	599	K	NADH-ubiquinone oxidoreductase chain 5 OS=Fusarium oxysporum f. sp. lactucae OX=299031 GN=nad5 PE=3 SV=1	nad5	1	0.00431724	64.705	4	GSIESIGPYGFGVILTK(1)ASK	-1.8076	1
A0A5P8H8V8	582	K	NADH-ubiquinone oxidoreductase chain 5 OS=Fusarium oxysporum f. sp. lactucae OX=299031 GN=nad5 PE=3 SV=1	nad5	1	9.61655e-07	111.66	3	VLDK(1)GSIESIGPYGFGVILTK	0.94547	1
A0A5P8H8V8	578	K	NADH-ubiquinone oxidoreductase chain 5 OS=Fusarium oxysporum f. sp. lactucae OX=299031 GN=nad5 PE=3 SV=1	nad5	1	2.53095e-07	126.69	3	YIVNSVLEIGGQTTK(1)VLDK	-1.8549	1
A0A6C0T9S5	165	K	DNA-directed RNA polymerase (Fragment) OS=Fusarium oxysporum OX=5507 GN=RPB2 PE=3 SV=1	RPB2	1	0.0211195	71.379	3	MPIMVK(1)SK	-1.0962	1
A0A2H3T888	291	K	Actin OS=Fusarium oxysporum OX=5507 GN=FRV6_08002 PE=3 SV=1	FRV6_08002	1	3.7279e-12	150.95	3	K(1)DLYGNIVMSGGTTMYPGLSDR	-0.7596	6
A0A2H3T888	113	K	Actin OS=Fusarium oxysporum OX=5507 GN=FRV6_08002 PE=3 SV=1	FRV6_08002	1	4.70969e-35	216.35	3	VAPEEHPVLLTEAPINPK(1)SNR	0.35151	21
A0A2H3T888	84	K	Actin OS=Fusarium oxysporum OX=5507 GN=FRV6_08002 PE=3 SV=1	FRV6_08002	1	5.49155e-29	176.53	5	YPIEHGVVTNWDDMEK(1)IWHHTFYNELR	-0.34058	1
Q49BH3	128	K	NADH-ubiquinone oxidoreductase chain 3 OS=Fusarium oxysporum OX=5507 GN=nad3 PE=3 SV=1	nad3	1	0.0100402	77.593	3	K(1)FINMFTEHK	-3.7821	1
Q49BH3	125	K	NADH-ubiquinone oxidoreductase chain 3 OS=Fusarium oxysporum OX=5507 GN=nad3 PE=3 SV=1	nad3	1	0.000865912	130.01	3	QSNNYFYK(1)SK	-0.72416	2
Q49BH4	505	K	NADH dehydrogenase subunit 2 OS=Fusarium oxysporum OX=5507 GN=nad2 PE=3 SV=1	nad2	1	0.000617411	116.3	2	IINK(1)LNFNYK	-1.0881	2
A0A2C8D3Q4	5	K	Cytochrome b OS=Fusarium oxysporum MN25 OX=660028 GN=cob PE=3 SV=1	cob	1	0.0176744	78.934	3	ILK(1)NHPLLK	2.5176	3
A0A2C8D675	65	K	Cytochrome c oxidase subunit 2 OS=Fusarium oxysporum f. sp. cubense (strain race 1) OX=1229664 GN=cox2 PE=3 SV=1	cox2	1	8.22484e-05	129.71	3	NFASTK(1)TQISHK	-0.31689	1
A0A2H3FNZ0	73	K	Uncharacterized protein OS=Fusarium oxysporum f. sp. radicis-cucumerinum OX=327505 GN=AU210_016342 PE=4 SV=1	AU210_016342	1	0.000180836	95.205	3	K(1)SEDVNASSWNQYFSK	-0.51938	1
A0A3L6N222	189	K	RNA-directed DNA polymerase OS=Fusarium oxysporum f. sp. cepae OX=396571 GN=BFJ65_g14882 PE=4 SV=1	BFJ65_g14882	1	0.000816184	103.75	3	TAPK(1)TVSQAAFK	-1.2005	1
A0A3L6N222	63	K	RNA-directed DNA polymerase OS=Fusarium oxysporum f. sp. cepae OX=396571 GN=BFJ65_g14882 PE=4 SV=1	BFJ65_g14882	1	0.00428888	110.53	2	YTK(1)TATAQR	0.52538	1
F9GB21	447	K	Uncharacterized protein (Fragment) OS=Fusarium oxysporum (strain Fo5176) OX=660025 GN=FOXB_15854 PE=4 SV=1	FOXB_15854	1	0.000552813	117.92	2	LK(1)TWTEDFESTLR	0.15307	1
A0A2H3FVR1	137	K	Letm1 RBD domain-containing protein OS=Fusarium oxysporum f. sp. radicis-cucumerinum OX=327505 GN=AU210_015939 PE=4 SV=1	AU210_015939	1	0.0180761	67.275	3	K(1)EAHHYWDGSK	-0.67164	1
X0IZB2	47	K	Uncharacterized protein OS=Fusarium oxysporum f. sp. conglutinans race 2 54008 OX=1089457 GN=FOPG_07467 PE=4 SV=1	FOPG_07467	1	0.000379804	119.25	3	AFADK(1)HGIAER	-1.2629	3
X0IZB2	142	K	Uncharacterized protein OS=Fusarium oxysporum f. sp. conglutinans race 2 54008 OX=1089457 GN=FOPG_07467 PE=4 SV=1	FOPG_07467	1	0.00104134	87.932	3	IQELLLEGK(1)IGTVR	-1.4075	1
A0A2H3FWF1	922	K	Uncharacterized protein OS=Fusarium oxysporum f. sp. radicis-cucumerinum OX=327505 GN=AU210_016080 PE=4 SV=1	AU210_016080	1	0.0385851	74.127	3	IK(1)TDFNK	-0.86796	1
X0L6M5	39	K	Uncharacterized protein OS=Fusarium oxysporum f. sp. vasinfectum 25433 OX=1089449 GN=FOTG_10530 PE=3 SV=1	FOTG_10530	1	0.0198622	63.944	3	NADTK(1)LSHLK	-0.81376	1
N4UK72	909	K	ABC transporter CDR4 OS=Fusarium oxysporum f. sp. cubense (strain race 1) OX=1229664 GN=FOC1_g10004748 PE=3 SV=1	FOC1_g10004748	1	0.00138416	79.311	3	QPSTVSDEEK(1)HEWVEK	-2.0324	1
A0A559KMD0	61	K	Arylesterase OS=Fusarium oxysporum f. sp. cubense OX=61366 GN=are-4 PE=4 SV=1	are-4	1	0.000705882	80.545	3	IVTPANAPTLTK(1)TYACR	0.01144	1
N4TWU4	570	K	Non-hemolytic phospholipase C OS=Fusarium oxysporum f. sp. cubense (strain race 1) OX=1229664 GN=FOC1_g10004280 PE=4 SV=1	FOC1_g10004280	1	8.27713e-06	148.18	2	DQK(1)SGEYLAIGR	-0.63034	1
N4TWU4	382	K	Non-hemolytic phospholipase C OS=Fusarium oxysporum f. sp. cubense (strain race 1) OX=1229664 GN=FOC1_g10004280 PE=4 SV=1	FOC1_g10004280	1	0.000854334	77.959	4	K(1)GGVYTEHCDHTSQVSFIEK	-0.34654	2
W9ZKA0	126	K	Uncharacterized protein OS=Fusarium oxysporum f. sp. melonis 26406 OX=1089452 GN=FOMG_15148 PE=4 SV=1	FOMG_15148	1	2.44115e-07	170.89	3	GATDEYK(1)NEFLPK	0.024789	2
W9ZKA0	68	K	Uncharacterized protein OS=Fusarium oxysporum f. sp. melonis 26406 OX=1089452 GN=FOMG_15148 PE=4 SV=1	FOMG_15148	1	2.84762e-05	100.76	3	TGSLPSLEYK(1)GLILTQHIPVLR	-0.96248	2
W9ZKA0	177	K	Uncharacterized protein OS=Fusarium oxysporum f. sp. melonis 26406 OX=1089452 GN=FOMG_15148 PE=4 SV=1	FOMG_15148	1	0.00591913	75.479	3	TIPSK(1)IPDVLLK	0.59758	1
W9ZKA0	39	K	Uncharacterized protein OS=Fusarium oxysporum f. sp. melonis 26406 OX=1089452 GN=FOMG_15148 PE=4 SV=1	FOMG_15148	1	0.000168537	120.14	3	YK(1)YPDTWPETSEK	3.9065	1
A0A4Q2USS5	152	K	PARP alpha-helical domain-containing protein (Fragment) OS=Fusarium oxysporum f. sp. narcissi OX=451672 GN=BFJ63_vAg20211 PE=4 SV=1	BFJ63_vAg20211	1	0.00151828	115.57	3	DK(1)SGLAWNNR	0.72025	2
W9Z4A7	147	K	Beta-glucosidase (Fragment) OS=Fusarium oxysporum f. sp. melonis 26406 OX=1089452 GN=FOMG_19749 PE=3 SV=1	FOMG_19749	1	2.90048e-15	163.91	4	GIESTGVLSTPK(1)HWICNDQEHR	-0.40652	1
X0C0B6	64	K	Uncharacterized protein OS=Fusarium oxysporum f. sp. raphani 54005 OX=1089458 GN=FOQG_08920 PE=4 SV=1	FOQG_08920	1	0.00234016	86.313	3	LHAAPLPK(1)TLNR	0.68483	1
A0A420Q5X9	96	K	Putative voltage-gated potassium channel subunit beta OS=Fusarium oxysporum OX=5507 GN=BFJ68_g12868 PE=3 SV=1	BFJ68_g12868	1	3.50592e-07	160.27	4	HVVEGLK(1)SSLK	0.84741	4
A0A420Q5X9	318	K	Putative voltage-gated potassium channel subunit beta OS=Fusarium oxysporum OX=5507 GN=BFJ68_g12868 PE=3 SV=1	BFJ68_g12868	0.984512	0.0204769	66.246	3	ILDNK(0.015)PK(0.985)PAPTYNR	-0.85312	1
A0A420Q5X9	284	K	Putative voltage-gated potassium channel subunit beta OS=Fusarium oxysporum OX=5507 GN=BFJ68_g12868 PE=3 SV=1	BFJ68_g12868	1	1.05525e-52	244.72	4	NPNVSTVILGATK(1)VEQLEDNFK	-0.043848	4
X0IBQ2	202	K	Cytochrome P450 oxidoreductase OS=Fusarium oxysporum f. sp. conglutinans race 2 54008 OX=1089457 GN=FOPG_13528 PE=4 SV=1	FOPG_13528	1	5.55053e-19	148.13	5	ILADNYNECYHCK(1)VAHPDIPTIADLNSYWVETQK	-1.9434	1
X0IBQ2	284	K	Cytochrome P450 oxidoreductase OS=Fusarium oxysporum f. sp. conglutinans race 2 54008 OX=1089457 GN=FOPG_13528 PE=4 SV=1	FOPG_13528	1	4.74744e-08	151.62	3	NK(1)NSSDEDFNLITELYK	-2.9138	1
X0H9L1	353	K	Uncharacterized protein OS=Fusarium oxysporum f. sp. conglutinans race 2 54008 OX=1089457 GN=FOPG_15308 PE=4 SV=1	FOPG_15308	1	2.45488e-07	150.37	3	K(1)HNLTIAQLVYENEK	-0.6365	1
X0L6W0	521	K	Peptidase S53 domain-containing protein OS=Fusarium oxysporum f. sp. vasinfectum 25433 OX=1089449 GN=FOTG_10608 PE=4 SV=1	FOTG_10608	1	0.000121374	138.71	3	K(1)SLGWLNPLIYK	0.26291	2
X0L6W0	532	K	Peptidase S53 domain-containing protein OS=Fusarium oxysporum f. sp. vasinfectum 25433 OX=1089449 GN=FOTG_10608 PE=4 SV=1	FOTG_10608	1	0.00346183	73.887	4	SLGWLNPLIYK(1)HGPK	0.28059	1
A0A420RKV6	535	K	Beta-galactosidase OS=Fusarium oxysporum OX=5507 GN=BFJ68_g4521 PE=3 SV=1	BFJ68_g4521	1	0.00862118	69.451	2	SLK(1)GIK(1)VK(1)AGK(1)K	-0.48563	2
A0A420RKV6	538	K	Beta-galactosidase OS=Fusarium oxysporum OX=5507 GN=BFJ68_g4521 PE=3 SV=1	BFJ68_g4521	1	0.00862118	69.451	2	SLK(1)GIK(1)VK(1)AGK(1)K	-0.48563	2
A0A420RKV6	540	K	Beta-galactosidase OS=Fusarium oxysporum OX=5507 GN=BFJ68_g4521 PE=3 SV=1	BFJ68_g4521	1	0.00862118	69.451	2	SLK(1)GIK(1)VK(1)AGK(1)K	-0.48563	2
A0A420RKV6	543	K	Beta-galactosidase OS=Fusarium oxysporum OX=5507 GN=BFJ68_g4521 PE=3 SV=1	BFJ68_g4521	1	0.00862118	69.451	2	SLK(1)GIK(1)VK(1)AGK(1)K	-0.48563	2
A0A420Q648	16	K	Uncharacterized protein OS=Fusarium oxysporum OX=5507 GN=BFJ68_g12895 PE=3 SV=1	BFJ68_g12895	0.962612	0.0392927	58.49	3	ETK(0.037)PESPSSK(0.963)ADIYPADEK	-2.7653	1
A0A420Q648	226	K	Uncharacterized protein OS=Fusarium oxysporum OX=5507 GN=BFJ68_g12895 PE=3 SV=1	BFJ68_g12895	0.849215	7.41678e-12	133.95	4	MLYPANLPITTVMETLHK(0.151)PK(0.849)SETR	-0.54334	1
A0A420Q648	752	K	Uncharacterized protein OS=Fusarium oxysporum OX=5507 GN=BFJ68_g12895 PE=3 SV=1	BFJ68_g12895	1	0.000726774	83.871	3	SVPFPAWAGNK(1)VDNFDYCAFNANS	-0.58868	2
A0A2H3G8Y2	617	K	Carrier domain-containing protein OS=Fusarium oxysporum f. sp. radicis-cucumerinum OX=327505 GN=AU210_015923 PE=4 SV=1	AU210_015923	1	0.025299	66.692	3	YK(1)NLVQTK	0.89003	1
A0A2H3G9A5	39	K	GST N-terminal domain-containing protein OS=Fusarium oxysporum f. sp. radicis-cucumerinum OX=327505 GN=AU210_013512 PE=4 SV=1	AU210_013512	1	2.39147e-05	131.24	3	GLDYK(1)TEWLEYPEIK	-0.29279	1
A0A2H3G9A5	157	K	GST N-terminal domain-containing protein OS=Fusarium oxysporum f. sp. radicis-cucumerinum OX=327505 GN=AU210_013512 PE=4 SV=1	AU210_013512	1	0.000261867	88.168	4	LQDVGMPLYEYGEK(1)HSPGAFDR	-0.85327	1
A0A420RB14	202	K	NmrA domain-containing protein OS=Fusarium oxysporum OX=5507 GN=BFJ68_g6617 PE=4 SV=1	BFJ68_g6617	1	0.0019835	91.937	2	AAIK(1)NFPGTINK	-1.4307	2
A0A420RB14	101	K	NmrA domain-containing protein OS=Fusarium oxysporum OX=5507 GN=BFJ68_g6617 PE=4 SV=1	BFJ68_g6617	1	1.10575e-05	144.1	2	AVADACK(1)TAGVK	-1.6788	1
A0A420RB14	133	K	NmrA domain-containing protein OS=Fusarium oxysporum OX=5507 GN=BFJ68_g6617 PE=4 SV=1	BFJ68_g6617	1	0.000261987	113.52	3	HFEGK(1)AEIEEYIR	1.3957	1
A0A420RB14	165	K	NmrA domain-containing protein OS=Fusarium oxysporum OX=5507 GN=BFJ68_g6617 PE=4 SV=1	BFJ68_g6617	1	1.72851e-05	120.9	3	K(1)NEDGSYGWALPANGDK	3.3531	3
A0A420RB14	128	K	NmrA domain-containing protein OS=Fusarium oxysporum OX=5507 GN=BFJ68_g6617 PE=4 SV=1	BFJ68_g6617	1	0.000939983	128.17	2	LTHIK(1)HFEGK	-0.059524	4
X0KZ48	42	K	Uncharacterized protein OS=Fusarium oxysporum f. sp. vasinfectum 25433 OX=1089449 GN=FOTG_17610 PE=4 SV=1	FOTG_17610	1	0.0256908	88.819	2	AVLK(1)ISGK	-0.32831	1
X0L1S5	264	K	Uncharacterized protein OS=Fusarium oxysporum f. sp. vasinfectum 25433 OX=1089449 GN=FOTG_12226 PE=4 SV=1	FOTG_12226	1	0.00115742	137.98	2	EFINK(1)SLAK	-0.49193	1
X0L1S5	41	K	Uncharacterized protein OS=Fusarium oxysporum f. sp. vasinfectum 25433 OX=1089449 GN=FOTG_12226 PE=4 SV=1	FOTG_12226	1	0.03186	58.978	3	SDK(1)LQEFVK	0.37794	1
A0A2H3GDD4	263	K	Protein kinase domain-containing protein OS=Fusarium oxysporum f. sp. radicis-cucumerinum OX=327505 GN=AU210_011388 PE=4 SV=1	AU210_011388	1	0.0278351	56.087	4	K(1)TVPFQRNQMQK	0.84769	1
W9HY96	785	K	Elongation factor 3 OS=Fusarium oxysporum NRRL 32931 OX=660029 GN=FOYG_12455 PE=3 SV=1	FOYG_12455	1	1.76738e-06	174.84	3	ANK(1)VITEADEK	-0.34453	2
W9HY96	588	K	Elongation factor 3 OS=Fusarium oxysporum NRRL 32931 OX=660029 GN=FOYG_12455 PE=3 SV=1	FOYG_12455	1	5.55925e-137	335.92	4	AVFEAPDILLLDEPTNHLDVK(1)NVK	-0.53904	7
W9HY96	197	K	Elongation factor 3 OS=Fusarium oxysporum NRRL 32931 OX=660029 GN=FOYG_12455 PE=3 SV=1	FOYG_12455	1	1.73488e-12	175.15	3	AYK(1)TMEQLCQLIVNK	0.58383	10
W9HY96	818	K	Elongation factor 3 OS=Fusarium oxysporum NRRL 32931 OX=660029 GN=FOYG_12455 PE=3 SV=1	FOYG_12455	1	5.87878e-32	208.37	3	FK(1)NSYEYECSFALGENVGMK	-2.0817	8
W9HY96	836	K	Elongation factor 3 OS=Fusarium oxysporum NRRL 32931 OX=660029 GN=FOYG_12455 PE=3 SV=1	FOYG_12455	1	8.55074e-20	180.52	3	NSYEYECSFALGENVGMK(1)NER	-0.39747	3
W9HY96	718	K	Elongation factor 3 OS=Fusarium oxysporum NRRL 32931 OX=660029 GN=FOYG_12455 PE=3 SV=1	FOYG_12455	1	4.11231e-57	212.22	4	IAVIGPNGAGK(1)STLINVLTGELIPTQGEIYQHENIR	-1.5301	2
W9HY96	112	K	Elongation factor 3 OS=Fusarium oxysporum NRRL 32931 OX=660029 GN=FOYG_12455 PE=3 SV=1	FOYG_12455	1	2.44019e-38	215.79	4	ITAVK(1)NAAQSAVLAIAGGINANAVK	-0.15608	2
W9HY96	884	K	Elongation factor 3 OS=Fusarium oxysporum NRRL 32931 OX=660029 GN=FOYG_12455 PE=3 SV=1	FOYG_12455	1	2.2665e-08	114.57	3	K(1)EIESHCANFGLDAELVSHSR	-0.39846	2
W9HY96	270	K	Elongation factor 3 OS=Fusarium oxysporum NRRL 32931 OX=660029 GN=FOYG_12455 PE=3 SV=1	FOYG_12455	1	3.8891e-05	163.78	2	K(1)SAVIVDNMCK	-1.2766	17
W9HY96	163	K	Elongation factor 3 OS=Fusarium oxysporum NRRL 32931 OX=660029 GN=FOYG_12455 PE=3 SV=1	FOYG_12455	1	0.000331563	85.231	3	MAALDFVEALVK(1)SSPAQLAYR	-0.0333	1
W9HY96	301	K	Elongation factor 3 OS=Fusarium oxysporum NRRL 32931 OX=660029 GN=FOYG_12455 PE=3 SV=1	FOYG_12455	1	2.74906e-12	165.58	3	MMPGLQK(1)NYENLADPEAR	-1.0626	2
W9HY96	671	K	Elongation factor 3 OS=Fusarium oxysporum NRRL 32931 OX=660029 GN=FOYG_12455 PE=3 SV=1	FOYG_12455	1	2.84409e-12	139.46	4	SYYELGESEMEFTFPEPGFLEGVK(1)TK	0.21674	1
W9HY96	147	K	Elongation factor 3 OS=Fusarium oxysporum NRRL 32931 OX=660029 GN=FOYG_12455 PE=3 SV=1	FOYG_12455	1	0.0130034	103.7	2	TAQK(1)WPEK	0.35512	2
W9HY96	316	K	Elongation factor 3 OS=Fusarium oxysporum NRRL 32931 OX=660029 GN=FOYG_12455 PE=3 SV=1	FOYG_12455	1	0.00791727	90.653	2	TK(1)QALDTLTR	-0.91326	2
W9HY96	915	K	Elongation factor 3 OS=Fusarium oxysporum NRRL 32931 OX=660029 GN=FOYG_12455 PE=3 SV=1	FOYG_12455	1	8.85853e-09	175.48	2	VK(1)TVLAACSWQR	-0.11482	3
W9HY96	475	K	Elongation factor 3 OS=Fusarium oxysporum NRRL 32931 OX=660029 GN=FOYG_12455 PE=3 SV=1	FOYG_12455	1	1.51379e-38	242.79	2	YGLCGPNGSGK(1)STLMR	-0.88494	9
X0CGA7	300	K	DNA repair protein rad9 OS=Fusarium oxysporum f. sp. raphani 54005 OX=1089458 GN=FOQG_07095 PE=3 SV=1	FOQG_07095	1	0.00769363	94.66	2	K(1)NATQNTGPR	-1.7665	1
X0C7M2	54	K	N-acetyltransferase domain-containing protein OS=Fusarium oxysporum f. sp. raphani 54005 OX=1089458 GN=FOQG_07023 PE=4 SV=1	FOQG_07023	1	0.0153617	85.355	2	SPK(1)NLLTNR	0.13718	1
A0A2H3GFH0	260	K	Protein OS-9 homolog OS=Fusarium oxysporum f. sp. radicis-cucumerinum OX=327505 GN=AU210_011417 PE=3 SV=1	AU210_011417	1	0.0224775	58.158	3	TIEVQYHCVPGMK(1)TDR	-1.4163	1
F9FAU9	34	K	VOC domain-containing protein OS=Fusarium oxysporum (strain Fo5176) OX=660025 GN=FOXB_03525 PE=4 SV=1	FOXB_03525	1	0.0412388	45.245	3	YLGMK(1)SETFTSATDPSSPPR	-1.1893	1
A0A420R1M3	218	K	Putative urease accessory protein ureG-like OS=Fusarium oxysporum OX=5507 GN=BFJ68_g8515 PE=3 SV=1	BFJ68_g8515	1	0.00599328	82.543	3	K(1)DVGVDHIIR	1.2394	1
A0A420R1M3	230	K	Putative urease accessory protein ureG-like OS=Fusarium oxysporum OX=5507 GN=BFJ68_g8515 PE=3 SV=1	BFJ68_g8515	1	0.00919402	103.83	3	LIK(1)SAWK	-1.7078	2
A0A5C6SNB8	16	K	Aldedh domain-containing protein OS=Fusarium oxysporum f. sp. cubense OX=61366 GN=FocTR4_00014200 PE=3 SV=1	FocTR4_00014200	1	0.000603209	94.461	3	DK(1)SLFIQDAFIDGK	0.16922	1
A0A5C6SNB8	28	K	Aldedh domain-containing protein OS=Fusarium oxysporum f. sp. cubense OX=61366 GN=FocTR4_00014200 PE=3 SV=1	FocTR4_00014200	1	1.52904e-05	131.51	3	SLFIQDAFIDGK(1)WVSK	0.46983	1
A0A5C6SNB8	237	K	Aldedh domain-containing protein OS=Fusarium oxysporum f. sp. cubense OX=61366 GN=FocTR4_00014200 PE=3 SV=1	FocTR4_00014200	1	0.000792699	108.59	2	K(1)ISFTGSTGVGK	-0.23413	2
A0A5C6SNB8	87	K	Aldedh domain-containing protein OS=Fusarium oxysporum f. sp. cubense OX=61366 GN=FocTR4_00014200 PE=3 SV=1	FocTR4_00014200	1	9.67499e-11	162.81	4	K(1)WYDLVLSHQEDLAK	9.6127e-05	2
A0A5C6SNB8	343	K	Aldedh domain-containing protein OS=Fusarium oxysporum f. sp. cubense OX=61366 GN=FocTR4_00014200 PE=3 SV=1	FocTR4_00014200	1	8.90449e-05	114.63	3	STTQGPLVNK(1)SAVDK	0.035537	1
W9ZNN3	215	K	Glutathione S-transferase OS=Fusarium oxysporum f. sp. melonis 26406 OX=1089452 GN=FOMG_13798 PE=3 SV=1	FOMG_13798	1	0.0353381	60.49	3	K(1)SGEYDGVFK	0.57442	1
A0A2H3GHQ4	131	K	RanBD1 domain-containing protein OS=Fusarium oxysporum f. sp. radicis-cucumerinum OX=327505 GN=AU210_011798 PE=4 SV=1	AU210_011798	1	9.62563e-05	119.56	3	TLK(1)VCANHYIVPEMK	-2.7257	1
A0A420PNL3	342	K	Uncharacterized protein OS=Fusarium oxysporum OX=5507 GN=BFJ71_g9227 PE=4 SV=1	BFJ71_g9227	1	0.00973356	99.283	2	K(1)TICLEFGR	0.45896	1
X0LJM4	94	K	Uncharacterized protein OS=Fusarium oxysporum f. sp. vasinfectum 25433 OX=1089449 GN=FOTG_07198 PE=4 SV=1	FOTG_07198	1	0.0167932	86.833	3	IIHGK(1)TR	0.59094	1
A0A420NCC6	28	K	Nudix hydrolase domain-containing protein OS=Fusarium oxysporum OX=5507 GN=BFJ69_g5913 PE=4 SV=1	BFJ69_g5913	1	0.00147429	125.74	3	K(1)IEYVDQVGK	0.60027	2
A0A420NCC6	12	K	Nudix hydrolase domain-containing protein OS=Fusarium oxysporum OX=5507 GN=BFJ69_g5913 PE=4 SV=1	BFJ69_g5913	1	0.000754441	82.482	3	TQEPVITK(1)TSDLPIDEAK	3.5887	1
X0IGA3	528	K	Uncharacterized protein OS=Fusarium oxysporum f. sp. conglutinans race 2 54008 OX=1089457 GN=FOPG_12158 PE=4 SV=1	FOPG_12158	1	0.0397672	44.005	4	VK(1)HGQEIETVLPHGLR	0.37298	1
F9FKJ3	44	K	Glycine cleavage system H protein OS=Fusarium oxysporum (strain Fo5176) OX=660025 GN=FOXB_06922 PE=3 SV=1	FOXB_06922	1	0.000260936	107.66	3	YTK(1)DHEWIDLSADK	-0.065322	2
W9JIR6	177	K	Uncharacterized protein OS=Fusarium oxysporum Fo47 OX=660027 GN=FOBC_16419 PE=4 SV=1	FOBC_16419	1	0.0439686	47.712	3	CIAK(1)RFEQVK(1)K(1)K	3.1038	1
W9JIR6	183	K	Uncharacterized protein OS=Fusarium oxysporum Fo47 OX=660027 GN=FOBC_16419 PE=4 SV=1	FOBC_16419	1	0.0439686	47.712	3	CIAK(1)RFEQVK(1)K(1)K	3.1038	1
W9JIR6	184	K	Uncharacterized protein OS=Fusarium oxysporum Fo47 OX=660027 GN=FOBC_16419 PE=4 SV=1	FOBC_16419	1	0.0439686	47.712	3	CIAK(1)RFEQVK(1)K(1)K	3.1038	1
A0A2H3U1D1	293	K	Probable YBT1-Vacuolar, `full-size` ABC protein transporting bile acids OS=Fusarium oxysporum OX=5507 GN=FRV6_12076 PE=4 SV=1	FRV6_12076	1	0.00345313	98.902	3	DK(1)AAAVIADYR	-0.014942	2
A0A2H3U1D1	425	K	Probable YBT1-Vacuolar, `full-size` ABC protein transporting bile acids OS=Fusarium oxysporum OX=5507 GN=FRV6_12076 PE=4 SV=1	FRV6_12076	1	0.0333207	82.261	2	DK(1)VLLDDK	-1.6515	1
A0A2H3U1D1	1459	K	Probable YBT1-Vacuolar, `full-size` ABC protein transporting bile acids OS=Fusarium oxysporum OX=5507 GN=FRV6_12076 PE=4 SV=1	FRV6_12076	1	0.000168239	90.316	3	GK(1)ILIDGLEIGSIGLQDLR	-0.66407	1
A0A2H3U1D1	1399	K	Probable YBT1-Vacuolar, `full-size` ABC protein transporting bile acids OS=Fusarium oxysporum OX=5507 GN=FRV6_12076 PE=4 SV=1	FRV6_12076	1	0.00147359	99.991	2	K(1)GSVEFVDYTTSYR	0.18944	2
A0A2H3U1D1	55	K	Probable YBT1-Vacuolar, `full-size` ABC protein transporting bile acids OS=Fusarium oxysporum OX=5507 GN=FRV6_12076 PE=4 SV=1	FRV6_12076	1	0.00187165	107.15	3	VLSSWSK(1)SK	0.048312	1
A0A420U2M7	562	K	Abhydro_lipase domain-containing protein OS=Fusarium oxysporum OX=5507 GN=BFJ70_g2418 PE=4 SV=1	BFJ70_g2418	1	0.0447151	57.177	3	ECFAK(1)HK	0.73155	1
X0MD70	134	K	GPI ethanolamine phosphate transferase 3 OS=Fusarium oxysporum f. sp. vasinfectum 25433 OX=1089449 GN=FOTG_04044 PE=3 SV=1	FOTG_04044	1	0.000711887	112.36	3	GCWHPK(1)SFDR	-0.58355	1
X0MD70	289	K	GPI ethanolamine phosphate transferase 3 OS=Fusarium oxysporum f. sp. vasinfectum 25433 OX=1089449 GN=FOTG_04044 PE=3 SV=1	FOTG_04044	1	8.64261e-08	114.88	5	K(1)GEWDLLIGHCLGVDHAGHR	-0.53297	1
X0A136	851	K	Uncharacterized protein OS=Fusarium oxysporum f. sp. melonis 26406 OX=1089452 GN=FOMG_08143 PE=4 SV=1	FOMG_08143	1	0.0266375	57.288	3	ELVAQK(1)GLVAELLK	-2.0557	1
X0A136	1299	K	Uncharacterized protein OS=Fusarium oxysporum f. sp. melonis 26406 OX=1089452 GN=FOMG_08143 PE=4 SV=1	FOMG_08143	1	1.91369e-05	105.32	3	NRPPVSWPAK(1)GEVDFVNYSTR	0.24499	1
X0A136	1289	K	Uncharacterized protein OS=Fusarium oxysporum f. sp. melonis 26406 OX=1089452 GN=FOMG_08143 PE=4 SV=1	FOMG_08143	1	5.84775e-25	171.79	5	VLEYAALPSEAPEIIAK(1)NRPPVSWPAK	-0.79529	2
W9JWA4	242	K	4-aminobutyrate aminotransferase OS=Fusarium oxysporum Fo47 OX=660027 GN=FOBC_12530 PE=3 SV=1	FOBC_12530	1	5.1149e-09	145.88	3	AIHK(1)VDIPAFDWPQATFPK	0.29918	5
W9JWA4	257	K	4-aminobutyrate aminotransferase OS=Fusarium oxysporum Fo47 OX=660027 GN=FOBC_12530 PE=3 SV=1	FOBC_12530	1	0.0365298	52.172	3	VDIPAFDWPQATFPK(1)LK	0.37985	1
W9JWA4	406	K	4-aminobutyrate aminotransferase OS=Fusarium oxysporum Fo47 OX=660027 GN=FOBC_12530 PE=3 SV=1	FOBC_12530	1	6.64263e-06	130.4	3	AIVDEINK(1)NDLVNHTAR	-0.081975	4
W9JWA4	441	K	4-aminobutyrate aminotransferase OS=Fusarium oxysporum Fo47 OX=660027 GN=FOBC_12530 PE=3 SV=1	FOBC_12530	1	0.000135423	117.08	3	GK(1)GQGTFIAFDSPK	-0.24387	1
W9JWA4	362	K	4-aminobutyrate aminotransferase OS=Fusarium oxysporum Fo47 OX=660027 GN=FOBC_12530 PE=3 SV=1	FOBC_12530	1	3.61584e-09	127.5	4	K(1)AQAAGFYYGDPAIRPNKPYR	-0.20553	1
W9JWA4	322	K	4-aminobutyrate aminotransferase OS=Fusarium oxysporum Fo47 OX=660027 GN=FOBC_12530 PE=3 SV=1	FOBC_12530	1	4.32091e-18	175.59	3	K(1)HNILLIVDEVQTGIGATGK	-1.0037	4
W9JWA4	271	K	4-aminobutyrate aminotransferase OS=Fusarium oxysporum Fo47 OX=660027 GN=FOBC_12530 PE=3 SV=1	FOBC_12530	1	1.00397e-06	143.67	3	K(1)IEQASLDEVEHLIK	-0.85404	2
W9JWA4	430	K	4-aminobutyrate aminotransferase OS=Fusarium oxysporum Fo47 OX=660027 GN=FOBC_12530 PE=3 SV=1	FOBC_12530	1	0.0140979	85.958	2	K(1)YPGQIENLR	-1.2896	1
W9JWA4	487	K	4-aminobutyrate aminotransferase OS=Fusarium oxysporum Fo47 OX=660027 GN=FOBC_12530 PE=3 SV=1	FOBC_12530	1	3.16189e-20	188.26	5	LRPMLIFQQK(1)HADILVDTIEK	-1.1924	4
W9JWA4	158	K	4-aminobutyrate aminotransferase OS=Fusarium oxysporum Fo47 OX=660027 GN=FOBC_12530 PE=3 SV=1	FOBC_12530	1	0.00642812	61.89	4	SSLLTVAPK(1)GLDNVFTAMAGSDANETAYK	-0.56492	1
W9JWA4	59	K	4-aminobutyrate aminotransferase OS=Fusarium oxysporum Fo47 OX=660027 GN=FOBC_12530 PE=3 SV=1	FOBC_12530	1	0.0016335	109.66	3	TAIPGPK(1)TK	-0.041128	1
W9JWA4	61	K	4-aminobutyrate aminotransferase OS=Fusarium oxysporum Fo47 OX=660027 GN=FOBC_12530 PE=3 SV=1	FOBC_12530	1	0.00146614	100.04	3	TK(1)SHMDELTK	-1.1875	2
W9JWA4	52	K	4-aminobutyrate aminotransferase OS=Fusarium oxysporum Fo47 OX=660027 GN=FOBC_12530 PE=3 SV=1	FOBC_12530	1	0.000122952	89.846	4	TFFAGEPEAPTVK(1)TAIPGPK	0.78062	1
X0AWK6	228	K	Uncharacterized protein OS=Fusarium oxysporum f. sp. melonis 26406 OX=1089452 GN=FOMG_08167 PE=4 SV=1	FOMG_08167	1	4.48331e-12	149.32	4	K(1)PELDILHTQNVHEVFAGLER	-1.2313	1
A0A2H3GJM9	301	K	Uncharacterized protein OS=Fusarium oxysporum f. sp. radicis-cucumerinum OX=327505 GN=AU210_010510 PE=3 SV=1	AU210_010510	1	3.12026e-39	219.93	4	FVSLNQHETK(1)QIYTHFTCATDTTQIR	-1.3129	1
A0A2H3GJM9	46	K	Uncharacterized protein OS=Fusarium oxysporum f. sp. radicis-cucumerinum OX=327505 GN=AU210_010510 PE=3 SV=1	AU210_010510	1	4.15792e-05	116.96	3	MLLLGAGESGK(1)STILK	0.089983	1
A0A2H3GJM9	255	K	Uncharacterized protein OS=Fusarium oxysporum f. sp. radicis-cucumerinum OX=327505 GN=AU210_010510 PE=3 SV=1	AU210_010510	1	0.000571294	122.51	2	TSIILFLNK(1)IDR	-0.9533	1
A0A2H3GJM9	165	K	Uncharacterized protein OS=Fusarium oxysporum f. sp. radicis-cucumerinum OX=327505 GN=AU210_010510 PE=3 SV=1	AU210_010510	1	1.4515e-07	134.29	3	VK(1)TTGITETTFIIGDLTYR	0.82137	1
N4V328	970	K	Lactase OS=Fusarium oxysporum f. sp. cubense (strain race 1) OX=1229664 GN=FOC1_g10005412 PE=3 SV=1	FOC1_g10005412	1	0.00146673	77.899	3	LDSK(1)VAGVGSGACGPAVR	-2.0253	1
A0A2H3GK20	717	K	Uncharacterized protein OS=Fusarium oxysporum f. sp. radicis-cucumerinum OX=327505 GN=AU210_010619 PE=4 SV=1	AU210_010619	1	0.0284914	64.04	3	AK(1)TAALPK	-0.53661	1
A0A2H3GK20	529	K	Uncharacterized protein OS=Fusarium oxysporum f. sp. radicis-cucumerinum OX=327505 GN=AU210_010619 PE=4 SV=1	AU210_010619	1	0.00278025	103.43	2	TGK(1)AEMTAIGR	-0.053671	1
A0A2H3GK20	526	K	Uncharacterized protein OS=Fusarium oxysporum f. sp. radicis-cucumerinum OX=327505 GN=AU210_010619 PE=4 SV=1	AU210_010619	1	0.00224233	107.06	3	YVSTEALK(1)TGK	-0.28262	2
X0NE14	982	K	Uncharacterized protein OS=Fusarium oxysporum f. sp. vasinfectum 25433 OX=1089449 GN=FOTG_03810 PE=4 SV=1	FOTG_03810	1	0.000674287	116.77	2	ATECLNK(1)TWQK	-0.64403	2
X0NE14	1130	K	Uncharacterized protein OS=Fusarium oxysporum f. sp. vasinfectum 25433 OX=1089449 GN=FOTG_03810 PE=4 SV=1	FOTG_03810	1	0.00737301	105.98	2	K(1)TNLINFAK	-1.1417	1
X0NE14	1031	K	Uncharacterized protein OS=Fusarium oxysporum f. sp. vasinfectum 25433 OX=1089449 GN=FOTG_03810 PE=4 SV=1	FOTG_03810	1	0.004139	77.527	3	VVVIK(1)HFVSVADR	-3.3843	1
X0L3Q1	232	K	AB hydrolase-1 domain-containing protein OS=Fusarium oxysporum f. sp. vasinfectum 25433 OX=1089449 GN=FOTG_11576 PE=4 SV=1	FOTG_11576	1	0.0362823	64.265	3	EDLK(1)HGR	-0.11033	1
X0L3Q1	247	K	AB hydrolase-1 domain-containing protein OS=Fusarium oxysporum f. sp. vasinfectum 25433 OX=1089449 GN=FOTG_11576 PE=4 SV=1	FOTG_11576	1	7.5584e-06	140.02	3	SPLLVLWGK(1)HGVIEK	-0.91863	1
A0A2H3GKI7	91	K	Cytochrome b5 heme-binding domain-containing protein OS=Fusarium oxysporum f. sp. radicis-cucumerinum OX=327505 GN=AU210_010766 PE=3 SV=1	AU210_010766	1	0.0273716	97.798	2	AVK(1)TTQK	-0.57738	1
A0A2H3GKI7	286	K	Cytochrome b5 heme-binding domain-containing protein OS=Fusarium oxysporum f. sp. radicis-cucumerinum OX=327505 GN=AU210_010766 PE=3 SV=1	AU210_010766	1	0.000186248	88.768	3	LSEDGK(1)HYIVNGEK	-0.52016	2
A0A2H3GKI7	58	K	Cytochrome b5 heme-binding domain-containing protein OS=Fusarium oxysporum f. sp. radicis-cucumerinum OX=327505 GN=AU210_010766 PE=3 SV=1	AU210_010766	1	0.0322038	55.291	3	QFWK(1)YHNEGILK	-1.4569	1
A0A3L6NCL2	570	K	Uncharacterized protein OS=Fusarium oxysporum f. sp. cepae OX=396571 GN=BFJ65_g11755 PE=4 SV=1	BFJ65_g11755	1	0.0178722	54.608	2	SMERIEWEK(1)QESK	-0.67811	1
W9PBC1	239	K	V-type proton ATPase subunit OS=Fusarium oxysporum f. sp. pisi HDV247 OX=1080344 GN=FOVG_11034 PE=3 SV=1	FOVG_11034	1	0.00256927	99.802	2	NK(1)LYPNFGK	-0.88384	4
A0A420QS23	162	K	Hydroxymethylbilane synthase OS=Fusarium oxysporum OX=5507 GN=BFJ71_g2182 PE=3 SV=1	BFJ71_g2182	1	0.0151905	70.977	3	ELQDK(1)HGWK	0.012621	1
A0A420QS23	57	K	Hydroxymethylbilane synthase OS=Fusarium oxysporum OX=5507 GN=BFJ71_g2182 PE=3 SV=1	BFJ71_g2182	1	4.24509e-05	101.67	3	K(1)SPLALAQTQIVVDALK	0.12311	1
X0HJ77	167	K	SHSP domain-containing protein OS=Fusarium oxysporum f. sp. conglutinans race 2 54008 OX=1089457 GN=FOPG_08770 PE=3 SV=1	FOPG_08770	1	0.000114879	109.83	3	SK(1)TMSQPEPETLSEK	-2.2438	1
A0A2H3U247	655	K	Multifunctional tryptophan biosynthesis protein OS=Fusarium oxysporum OX=5507 GN=FRV6_12356 PE=3 SV=1	FRV6_12356	1	0.0035857	98.009	2	CFK(1)PGQVGIAR	-1.7556	1
A0A2H3U247	57	K	Multifunctional tryptophan biosynthesis protein OS=Fusarium oxysporum OX=5507 GN=FRV6_12356 PE=3 SV=1	FRV6_12356	1	0.00114233	96.734	3	NDK(1)VTVDEIIAK	-1.5934	1
A0A2H3U247	525	K	Multifunctional tryptophan biosynthesis protein OS=Fusarium oxysporum OX=5507 GN=FRV6_12356 PE=3 SV=1	FRV6_12356	1	5.28043e-15	191.06	2	SDVASSLYVK(1)ICGTR	0.34158	2
X0CGS0	109	K	Histone acetyltransferase OS=Fusarium oxysporum f. sp. raphani 54005 OX=1089458 GN=FOQG_07233 PE=3 SV=1	FOQG_07233	1	0.00019641	134.68	2	K(1)APAAQSK(1)K	-0.59703	3
X0CGS0	110	K	Histone acetyltransferase OS=Fusarium oxysporum f. sp. raphani 54005 OX=1089458 GN=FOQG_07233 PE=3 SV=1	FOQG_07233	1	0.00019641	118.08	3	APAAQSK(1)K(1)TQPSK(1)K	-0.39301	2
X0CGS0	115	K	Histone acetyltransferase OS=Fusarium oxysporum f. sp. raphani 54005 OX=1089458 GN=FOQG_07233 PE=3 SV=1	FOQG_07233	1	0.00019641	126.19	2	TQPSK(1)K(1)SQK(1)R	-0.25807	4
X0CGS0	116	K	Histone acetyltransferase OS=Fusarium oxysporum f. sp. raphani 54005 OX=1089458 GN=FOQG_07233 PE=3 SV=1	FOQG_07233	1	0.00355928	126.19	2	TQPSK(1)K(1)SQK(1)R	-0.25807	2
X0CGS0	102	K	Histone acetyltransferase OS=Fusarium oxysporum f. sp. raphani 54005 OX=1089458 GN=FOQG_07233 PE=3 SV=1	FOQG_07233	1	0.0156683	134.68	2	K(1)APAAQSK(1)K	-0.59703	1
X0CGS0	119	K	Histone acetyltransferase OS=Fusarium oxysporum f. sp. raphani 54005 OX=1089458 GN=FOQG_07233 PE=3 SV=1	FOQG_07233	1	0.00355928	126.19	2	TQPSK(1)K(1)SQK(1)R	-0.25807	2
A0A2H3GMN9	3	K	RRM domain-containing protein OS=Fusarium oxysporum f. sp. radicis-cucumerinum OX=327505 GN=AU210_013105 PE=4 SV=1	AU210_013105	1	2.55602e-66	164.33	2	SK(1)LFVGGLAWATTSDTLR	-1.4029	1
X0BR56	779	K	PNPLA domain-containing protein OS=Fusarium oxysporum f. sp. raphani 54005 OX=1089458 GN=FOQG_14574 PE=4 SV=1	FOQG_14574	1	0.0243698	56.959	3	NVK(1)GAIPWLQQTLGWARK	-0.44422	1
A0A2H3GNA5	83	K	CS domain-containing protein OS=Fusarium oxysporum f. sp. radicis-cucumerinum OX=327505 GN=AU210_010810 PE=4 SV=1	AU210_010810	1	7.98872e-05	147.71	3	INHTAK(1)NVEIK	0.30255	6
A0A2H3GNA5	60	K	CS domain-containing protein OS=Fusarium oxysporum f. sp. radicis-cucumerinum OX=327505 GN=AU210_010810 PE=4 SV=1	AU210_010810	1	8.58475e-07	119.31	3	K(1)YHVELEFWGEIDPAESK	0.18324	1
A0A2H3GNA5	113	K	CS domain-containing protein OS=Fusarium oxysporum f. sp. radicis-cucumerinum OX=327505 GN=AU210_010810 PE=4 SV=1	AU210_010810	1	1.04945e-05	174.41	3	VHFLK(1)TDFDK	1.5203	3
A0A559KY39	229	K	Malonamoyl-CoA synthetase vrtB OS=Fusarium oxysporum f. sp. cubense OX=61366 GN=vrtB PE=3 SV=1	vrtB	1	0.000476788	86.497	3	EWSSVAK(1)TTEIVAALK	0.072599	1
A0A559KY39	654	K	Malonamoyl-CoA synthetase vrtB OS=Fusarium oxysporum f. sp. cubense OX=61366 GN=vrtB PE=3 SV=1	vrtB	1	7.70677e-08	126.07	3	HVPGVVEECGGGVPK(1)TGNGK	-0.56259	5
A0A559KY39	41	K	Malonamoyl-CoA synthetase vrtB OS=Fusarium oxysporum f. sp. cubense OX=61366 GN=vrtB PE=3 SV=1	vrtB	1	9.1869e-05	124.62	3	K(1)HGLSLDGYPALYK	0.072139	1
X0AYQ7	62	K	Nudix hydrolase domain-containing protein OS=Fusarium oxysporum f. sp. melonis 26406 OX=1089452 GN=FOMG_08597 PE=4 SV=1	FOMG_08597	1	2.86335e-26	191.8	3	GWVLPK(1)GGWESDETCQEAAER	-2.4567	1
A0A2H3GPE8	138	K	Choline monooxygenase, chloroplastic OS=Fusarium oxysporum f. sp. radicis-cucumerinum OX=327505 GN=AU210_012122 PE=3 SV=1	AU210_012122	1	2.70918e-05	132.44	3	APNYDQLENFDK(1)SK	-1.1805	1
A0A2H3GPE8	243	K	Choline monooxygenase, chloroplastic OS=Fusarium oxysporum f. sp. radicis-cucumerinum OX=327505 GN=AU210_012122 PE=3 SV=1	AU210_012122	1	5.42459e-09	145.05	3	CDTGLGWIK(1)HSSIQTEEQK	2.1461	1
A0A2H3GPE8	232	K	Choline monooxygenase, chloroplastic OS=Fusarium oxysporum f. sp. radicis-cucumerinum OX=327505 GN=AU210_012122 PE=3 SV=1	AU210_012122	1	2.02347e-08	122.09	5	ILADNFNECYHCPTTHPDLPTLADLGK(1)TK	-1.0188	1
A0A2H3GPE8	234	K	Choline monooxygenase, chloroplastic OS=Fusarium oxysporum f. sp. radicis-cucumerinum OX=327505 GN=AU210_012122 PE=3 SV=1	AU210_012122	1	0.000154	141.73	2	TK(1)CDTGLGWIK	-0.32934	2
A0A2H3GPE8	5	K	Choline monooxygenase, chloroplastic OS=Fusarium oxysporum f. sp. radicis-cucumerinum OX=327505 GN=AU210_012122 PE=3 SV=1	AU210_012122	1	5.87773e-05	107.62	3	LK(1)VNVESDNFTETSHR	0.67016	1
A0A2H3GPE8	145	K	Choline monooxygenase, chloroplastic OS=Fusarium oxysporum f. sp. radicis-cucumerinum OX=327505 GN=AU210_012122 PE=3 SV=1	AU210_012122	1	0.0104537	76.465	3	NGLFK(1)IHLK	-0.036239	1
A0A2H3GPE8	300	K	Choline monooxygenase, chloroplastic OS=Fusarium oxysporum f. sp. radicis-cucumerinum OX=327505 GN=AU210_012122 PE=3 SV=1	AU210_012122	1	2.72795e-07	134.06	3	NK(1)NSSEEDFHNIADLYAR	0.0018983	1
A0A2H3GQ08	783	K	Uncharacterized protein OS=Fusarium oxysporum f. sp. radicis-cucumerinum OX=327505 GN=AU210_009063 PE=4 SV=1	AU210_009063	1	0.0044254	90.108	3	FLTK(1)VDGIK	-0.17446	1
A0A420MUQ6	277	K	Uncharacterized protein OS=Fusarium oxysporum OX=5507 GN=BFJ69_g10702 PE=3 SV=1	BFJ69_g10702	1	5.2593e-09	151.95	3	DTK(1)TTQVNNFTVDTPVAR	0.023816	2
A0A420MUQ6	503	K	Uncharacterized protein OS=Fusarium oxysporum OX=5507 GN=BFJ69_g10702 PE=3 SV=1	BFJ69_g10702	1	0.00468747	76.588	3	ELAVDMK(1)VIHGSR	-0.83969	1
A0A420MUQ6	41	K	Uncharacterized protein OS=Fusarium oxysporum OX=5507 GN=BFJ69_g10702 PE=3 SV=1	BFJ69_g10702	1	1.05252e-115	303.44	5	ESESHTQTVTETK(1)THEEVEIKPQQPQAGR	-0.50056	2
A0A420MUQ6	310	K	Uncharacterized protein OS=Fusarium oxysporum OX=5507 GN=BFJ69_g10702 PE=3 SV=1	BFJ69_g10702	1	1.83443e-43	255.23	3	FTEETVETTK(1)VDNK	0.65459	4
A0A420MUQ6	235	K	Uncharacterized protein OS=Fusarium oxysporum OX=5507 GN=BFJ69_g10702 PE=3 SV=1	BFJ69_g10702	1	4.78313e-11	156.39	4	SSRPQYNQTEK(1)TEFNNFTVDGR	-0.049017	2
A0A420MUQ6	256	K	Uncharacterized protein OS=Fusarium oxysporum OX=5507 GN=BFJ69_g10702 PE=3 SV=1	BFJ69_g10702	1	1.47644e-19	182.77	3	SSRPQYTSEK(1)TEINNFTVDGR	-0.79054	3
A0A5C6SLZ3	37	K	Uncharacterized protein OS=Fusarium oxysporum f. sp. cubense OX=61366 GN=FocTR4_00014093 PE=3 SV=1	FocTR4_00014093	1	0.0199084	89.698	3	K(1)SEALTK	-0.6151	1
N4UVS5	114	K	Uncharacterized protein OS=Fusarium oxysporum f. sp. cubense (strain race 1) OX=1229664 GN=FOC1_g10002938 PE=4 SV=1	FOC1_g10002938	1	2.60182e-16	205.13	3	ETSSHFSSYK(1)TVCN	-0.37391	2
N4UVS5	70	K	Uncharacterized protein OS=Fusarium oxysporum f. sp. cubense (strain race 1) OX=1229664 GN=FOC1_g10002938 PE=4 SV=1	FOC1_g10002938	1	5.91809e-05	141.38	2	VK(1)SVSQYEHAK	0.1272	2
A0A2H3GQU9	9	K	PKD_channel domain-containing protein OS=Fusarium oxysporum f. sp. radicis-cucumerinum OX=327505 GN=AU210_011725 PE=4 SV=1	AU210_011725	1	0.000580724	122.34	2	FK(1)GLFSDGTTSR	0.46997	1
A0A2H3GQU9	216	K	PKD_channel domain-containing protein OS=Fusarium oxysporum f. sp. radicis-cucumerinum OX=327505 GN=AU210_011725 PE=4 SV=1	AU210_011725	1	1.25886e-06	110.74	3	GWLVQDEDDPSEFVDYK(1)NK	-1.7143	1
A0A2H3GQU9	587	K	PKD_channel domain-containing protein OS=Fusarium oxysporum f. sp. radicis-cucumerinum OX=327505 GN=AU210_011725 PE=4 SV=1	AU210_011725	1	3.84074e-07	116.65	3	TCEAVK(1)PNVEDEPAVIEVR	-0.82221	1
X0MNL6	269	K	DNA-(apurinic or apyrimidinic site) lyase OS=Fusarium oxysporum f. sp. vasinfectum 25433 OX=1089449 GN=FOTG_01620 PE=3 SV=1	FOTG_01620	1	0.00403242	87.184	3	GAATK(1)LPNGEK	1.282	1
X0MNL6	150	K	DNA-(apurinic or apyrimidinic site) lyase OS=Fusarium oxysporum f. sp. vasinfectum 25433 OX=1089449 GN=FOTG_01620 PE=3 SV=1	FOTG_01620	1	9.57231e-07	116.21	4	K(1)HSPLVENGPDPVVDHDR	-2.4166	2
X0MNL6	295	K	DNA-(apurinic or apyrimidinic site) lyase OS=Fusarium oxysporum f. sp. vasinfectum 25433 OX=1089449 GN=FOTG_01620 PE=3 SV=1	FOTG_01620	1	0.000255349	154.24	3	K(1)TGNTAPGIK	-0.76183	2
A0A2H3GQX7	60	K	PH domain-containing protein OS=Fusarium oxysporum f. sp. radicis-cucumerinum OX=327505 GN=AU210_009290 PE=4 SV=1	AU210_009290	1	0.0266177	55.452	4	AMEK(1)IHGHHAK	0.21707	1
A0A2H3GQX7	45	K	PH domain-containing protein OS=Fusarium oxysporum f. sp. radicis-cucumerinum OX=327505 GN=AU210_009290 PE=4 SV=1	AU210_009290	1	3.20842e-11	162.41	4	LQAWK(1)HAVGYIEEYMK	-0.7709	3
A0A2H3GQX7	391	K	PH domain-containing protein OS=Fusarium oxysporum f. sp. radicis-cucumerinum OX=327505 GN=AU210_009290 PE=4 SV=1	AU210_009290	1	1.98094e-12	162.42	4	LTGSTELNFK(1)AHTAADAQK	-0.56899	2
A0A5C6T502	115	K	NMO domain-containing protein OS=Fusarium oxysporum f. sp. cubense OX=61366 GN=FocTR4_00010120 PE=4 SV=1	FocTR4_00010120	1	0.0183693	82.287	3	K(1)AGIIVLHK	-0.40167	1
W9HSK1	131	K	ATP-dependent RNA helicase DBP2 OS=Fusarium oxysporum NRRL 32931 OX=660029 GN=FOYG_12510 PE=3 SV=1	FOYG_12510	1	0.00397755	96.331	3	K(1)HQMTIAGK	0.95293	1
W9HSK1	288	K	ATP-dependent RNA helicase DBP2 OS=Fusarium oxysporum NRRL 32931 OX=660029 GN=FOYG_12510 PE=3 SV=1	FOYG_12510	1	1.76946e-06	152.4	2	LIDMLEAGK(1)TNLR	-2.0733	2
W9HSK1	383	K	ATP-dependent RNA helicase DBP2 OS=Fusarium oxysporum NRRL 32931 OX=660029 GN=FOYG_12510 PE=3 SV=1	FOYG_12510	1	0.0183337	84.568	3	MIK(1)HLEK	-1.3296	2
W9HSK1	259	K	ATP-dependent RNA helicase DBP2 OS=Fusarium oxysporum NRRL 32931 OX=660029 GN=FOYG_12510 PE=3 SV=1	FOYG_12510	1	0.000628256	87.932	3	NTCVYGGVPK(1)GPQIR	-0.53032	1
F9G4T3	51	K	Uncharacterized protein OS=Fusarium oxysporum (strain Fo5176) OX=660025 GN=FOXB_13665 PE=4 SV=1	FOXB_13665	1	5.44559e-05	155.15	2	TLIQQIK(1)TSAK	-0.80006	2
N4TPT4	866	K	[NU+] prion formation protein 1 OS=Fusarium oxysporum f. sp. cubense (strain race 1) OX=1229664 GN=FOC1_g10006928 PE=3 SV=1	FOC1_g10006928	1	0.0113968	112.75	2	K(1)TFQYEVK	-0.8372	1
N4TPT4	325	K	[NU+] prion formation protein 1 OS=Fusarium oxysporum f. sp. cubense (strain race 1) OX=1229664 GN=FOC1_g10006928 PE=3 SV=1	FOC1_g10006928	1	4.45389e-08	129.32	3	QTVVIVENLTK(1)LVHDPIEAR	-0.51624	1
N4TPT4	783	K	[NU+] prion formation protein 1 OS=Fusarium oxysporum f. sp. cubense (strain race 1) OX=1229664 GN=FOC1_g10006928 PE=3 SV=1	FOC1_g10006928	1	0.0132858	80.165	3	VEK(1)HPNLR	-0.52388	1
N4TWK7	38	K	Uncharacterized protein OS=Fusarium oxysporum f. sp. cubense (strain race 1) OX=1229664 GN=FOC1_g10007049 PE=4 SV=1	FOC1_g10007049	1	0.00300587	79.466	4	GPELK(1)HWPAQAAK	-1.2821	3
N4TWK7	167	K	Uncharacterized protein OS=Fusarium oxysporum f. sp. cubense (strain race 1) OX=1229664 GN=FOC1_g10007049 PE=4 SV=1	FOC1_g10007049	1	0.000108039	92.31	4	TIPTTYFEDDK(1)VTATEVSPPK	-0.38074	1
A0A2H3GRF7	91	K	Uncharacterized protein OS=Fusarium oxysporum f. sp. radicis-cucumerinum OX=327505 GN=AU210_008997 PE=3 SV=1	AU210_008997	1	0.00690735	66.12	3	MALNHVGFK(1)NTTSLYTVNR	3.3096	1
A0A2H3GRF7	35	K	Uncharacterized protein OS=Fusarium oxysporum f. sp. radicis-cucumerinum OX=327505 GN=AU210_008997 PE=3 SV=1	AU210_008997	1	0.0096787	121.62	3	SYK(1)GQLK	-0.18881	2
W9I927	118	K	Uncharacterized protein OS=Fusarium oxysporum NRRL 32931 OX=660029 GN=FOYG_09975 PE=4 SV=1	FOYG_09975	1	8.61041e-05	145.89	3	DALDAIHK(1)AYK	-1.2403	4
W9I927	97	K	Uncharacterized protein OS=Fusarium oxysporum NRRL 32931 OX=660029 GN=FOYG_09975 PE=4 SV=1	FOYG_09975	1	0.00114417	99.011	2	IDLHFPLGK(1)EVTAR	-0.58602	2
W9I927	83	K	Uncharacterized protein OS=Fusarium oxysporum NRRL 32931 OX=660029 GN=FOYG_09975 PE=4 SV=1	FOYG_09975	1	0.0107689	76.1	3	LHLSK(1)PPVK	0.40166	1
W9I927	105	K	Uncharacterized protein OS=Fusarium oxysporum NRRL 32931 OX=660029 GN=FOYG_09975 PE=4 SV=1	FOYG_09975	1	0.00852878	94.692	2	NLK(1)GVTIK	-0.2637	2
W9I927	7	K	Uncharacterized protein OS=Fusarium oxysporum NRRL 32931 OX=660029 GN=FOYG_09975 PE=4 SV=1	FOYG_09975	1	0.000752391	54.271	3	TEPLSK(1)VDSAVQGLSSSPPAK	-0.50402	1
A0A2H3GRP7	56	K	Uncharacterized protein OS=Fusarium oxysporum f. sp. radicis-cucumerinum OX=327505 GN=AU210_009523 PE=4 SV=1	AU210_009523	1	0.018981	57.499	4	QAHLAAQHASISK(1)TDK	-0.034395	1
A0A2H3GRR1	295	K	MFS domain-containing protein OS=Fusarium oxysporum f. sp. radicis-cucumerinum OX=327505 GN=AU210_008846 PE=3 SV=1	AU210_008846	1	0.0140998	79.07	2	GSLWDGK(1)SNLR	-1.8055	1
A0A2H3GRV8	1152	K	C2H2-type domain-containing protein OS=Fusarium oxysporum f. sp. radicis-cucumerinum OX=327505 GN=AU210_013301 PE=4 SV=1	AU210_013301	1	0.0021118	81.431	3	WAGVPTCPGIK(1)NR	-1.04	1
N4U6M1	314	K	Glutamyl-tRNA(Gln) amidotransferase subunit A 1 (Fragment) OS=Fusarium oxysporum f. sp. cubense (strain race 1) OX=1229664 GN=FOC1_g10003266 PE=4 SV=1	FOC1_g10003266	1	0.00352352	73.057	3	VDK(1)TQIADQLVGHVENR	-1.0351	1
A0A4Q2VZP7	78	K	Endocytosis protein end4 OS=Fusarium oxysporum f. sp. narcissi OX=451672 GN=BFJ63_vAg4751 PE=3 SV=1	BFJ63_vAg4751	1	1.32874e-12	169.43	4	ALITIHK(1)VLQEGHPSALK	-0.11584	1
A0A4Q2VZP7	12	K	Endocytosis protein end4 OS=Fusarium oxysporum f. sp. narcissi OX=451672 GN=BFJ63_vAg4751 PE=3 SV=1	BFJ63_vAg4751	1	4.49534e-12	173.58	3	GTEHTK(1)TDQELAINIK	-0.50358	3
A0A4Q2VZP7	745	K	Endocytosis protein end4 OS=Fusarium oxysporum f. sp. narcissi OX=451672 GN=BFJ63_vAg4751 PE=3 SV=1	BFJ63_vAg4751	1	0.0339374	90.653	2	K(1)TDALMNGTR	-0.46636	2
A0A4Q2VZP7	980	K	Endocytosis protein end4 OS=Fusarium oxysporum f. sp. narcissi OX=451672 GN=BFJ63_vAg4751 PE=3 SV=1	BFJ63_vAg4751	1	0.0054223	83.137	2	LEQASK(1)AVGAACR	-0.67146	1
A0A4Q2VZP7	1011	K	Endocytosis protein end4 OS=Fusarium oxysporum f. sp. narcissi OX=451672 GN=BFJ63_vAg4751 PE=3 SV=1	BFJ63_vAg4751	1	8.5276e-06	100.46	3	SQEEDQVDYSK(1)LGAHEFK	-1.162	1
A0A4Q2VZP7	497	K	Endocytosis protein end4 OS=Fusarium oxysporum f. sp. narcissi OX=451672 GN=BFJ63_vAg4751 PE=3 SV=1	BFJ63_vAg4751	1	7.18608e-05	150.06	2	TK(1)NLELADMIR	-1.048	1
A0A4Q2VZP7	448	K	Endocytosis protein end4 OS=Fusarium oxysporum f. sp. narcissi OX=451672 GN=BFJ63_vAg4751 PE=3 SV=1	BFJ63_vAg4751	1	0.0158643	98.044	2	TK(1)YEALAK	-0.30901	1
A0A2H3GSP7	120	K	MADS-box domain-containing protein OS=Fusarium oxysporum f. sp. radicis-cucumerinum OX=327505 GN=AU210_009146 PE=4 SV=1	AU210_009146	1	4.33361e-05	158.41	2	LQPLVTK(1)SEGK	-0.34398	2
N4UBG6	206	K	Protein kinase byr2 OS=Fusarium oxysporum f. sp. cubense (strain race 1) OX=1229664 GN=FOC1_g10008659 PE=4 SV=1	FOC1_g10008659	1	0.0423117	49.621	3	GK(1)TYVTSPVNAQGQR	-2.1365	1
X0MMZ9	201	K	26S proteasome regulatory subunit N7 OS=Fusarium oxysporum f. sp. vasinfectum 25433 OX=1089449 GN=FOTG_01611 PE=4 SV=1	FOTG_01611	1	1.14763e-06	155.14	2	AK(1)SLVESGGDWDR	-0.98517	1
X0MMZ9	275	K	26S proteasome regulatory subunit N7 OS=Fusarium oxysporum f. sp. vasinfectum 25433 OX=1089449 GN=FOTG_01611 PE=4 SV=1	FOTG_01611	1	0.00313621	105.46	2	SK(1)VVDAPEIK	0.072901	3
X0MMZ9	362	K	26S proteasome regulatory subunit N7 OS=Fusarium oxysporum f. sp. vasinfectum 25433 OX=1089449 GN=FOTG_01611 PE=4 SV=1	FOTG_01611	1	6.81627e-18	187.31	3	TFFK(1)SLAEVEEQFLNQDR	0.33346	1
X0MMZ9	443	K	26S proteasome regulatory subunit N7 OS=Fusarium oxysporum f. sp. vasinfectum 25433 OX=1089449 GN=FOTG_01611 PE=4 SV=1	FOTG_01611	1	0.0184112	65.467	3	VTGK(1)GVIETNRPDDK	-1.6895	1
X0MMZ9	382	K	26S proteasome regulatory subunit N7 OS=Fusarium oxysporum f. sp. vasinfectum 25433 OX=1089449 GN=FOTG_01611 PE=4 SV=1	FOTG_01611	1	6.99734e-05	150.61	2	YLHEHK(1)NWFIR	-0.82814	5
F9FZE5	459	K	Palmitoyltransferase OS=Fusarium oxysporum (strain Fo5176) OX=660025 GN=FOXB_11777 PE=3 SV=1	FOXB_11777	1	3.01604e-05	103.04	3	SAESSTAAMEVPVK(1)HCR	-1.1664	1
A0A2H3GTP6	137	K	Uncharacterized protein OS=Fusarium oxysporum f. sp. radicis-cucumerinum OX=327505 GN=AU210_010799 PE=4 SV=1	AU210_010799	1	0.00137175	129.7	2	AEWEK(1)NLEK	-0.39428	1
A0A2H3GTP6	242	K	Uncharacterized protein OS=Fusarium oxysporum f. sp. radicis-cucumerinum OX=327505 GN=AU210_010799 PE=4 SV=1	AU210_010799	1	5.39642e-30	194.77	4	ALAQEYK(1)THFDEPQPAEGDAEHVK	-0.031691	1
A0A2H3GTP6	67	K	Uncharacterized protein OS=Fusarium oxysporum f. sp. radicis-cucumerinum OX=327505 GN=AU210_010799 PE=4 SV=1	AU210_010799	1	6.64421e-06	130.39	3	ITNASK(1)TDSLLSQNPGK	1.0702	1
W9ZPR4	752	K	STAS domain-containing protein OS=Fusarium oxysporum f. sp. melonis 26406 OX=1089452 GN=FOMG_13902 PE=3 SV=1	FOMG_13902	1	0.0246516	84.498	3	K(1)DHPVWR	0.0057118	1
F9FKI6	319	K	Signal recognition particle 54 kDa protein OS=Fusarium oxysporum (strain Fo5176) OX=660025 GN=FOXB_06915 PE=3 SV=1	FOXB_06915	1	0.000422655	98.507	3	DTIK(1)HIQEGIFTVR	0.65	1
F9FKI6	57	K	Signal recognition particle 54 kDa protein OS=Fusarium oxysporum (strain Fo5176) OX=660025 GN=FOXB_06915 PE=3 SV=1	FOXB_06915	1	0.00239429	101.65	3	SIK(1)STVNFK	0.13705	1
F9FKI6	120	K	Signal recognition particle 54 kDa protein OS=Fusarium oxysporum (strain Fo5176) OX=660025 GN=FOXB_06915 PE=3 SV=1	FOXB_06915	1	0.00542634	106.2	2	TTTCTK(1)LAR	0.18167	1
A0A2H3GUS7	324	K	SGF29 C-terminal domain-containing protein OS=Fusarium oxysporum f. sp. radicis-cucumerinum OX=327505 GN=AU210_011390 PE=4 SV=1	AU210_011390	1	0.000229741	115.8	3	YK(1)VLDIEPEDQSK	0.38356	1
A0A2H3GUT6	147	K	Sorting nexin-3 OS=Fusarium oxysporum f. sp. radicis-cucumerinum OX=327505 GN=AU210_009705 PE=3 SV=1	AU210_009705	1	0.0149777	55.061	4	IVVGHPLLQTGSK(1)VLAAFVQDPNWDR	-0.7592	1
X0MMH2	12	K	Nitric oxide dioxygenase OS=Fusarium oxysporum f. sp. vasinfectum 25433 OX=1089449 GN=FOTG_10385 PE=3 SV=1	FOTG_10385	1	0.000206795	89.846	3	ALTAAQVAIVK(1)STAPILK	-0.36539	1
X0MMH2	23	K	Nitric oxide dioxygenase OS=Fusarium oxysporum f. sp. vasinfectum 25433 OX=1089449 GN=FOTG_10385 PE=3 SV=1	FOTG_10385	1	0.00170031	91.858	3	EHGK(1)TITTTFYR	-0.0094984	2
X0MMH2	334	K	Nitric oxide dioxygenase OS=Fusarium oxysporum f. sp. vasinfectum 25433 OX=1089449 GN=FOTG_10385 PE=3 SV=1	FOTG_10385	1	0.0111742	113.22	2	K(1)HENITAK	-0.96019	2
X0L7X8	432	K	Uncharacterized protein OS=Fusarium oxysporum f. sp. vasinfectum 25433 OX=1089449 GN=FOTG_10331 PE=4 SV=1	FOTG_10331	1	0.0172789	68.557	3	LHK(1)SDINLK	0.45499	1
A0A2H3GVC1	22	K	Methyltransf_2 domain-containing protein OS=Fusarium oxysporum f. sp. radicis-cucumerinum OX=327505 GN=AU210_007274 PE=3 SV=1	AU210_007274	1	0.0338633	69.01	2	ANK(1)LPEPSFER	0.15989	1
A0A2H3GVC1	242	K	Methyltransf_2 domain-containing protein OS=Fusarium oxysporum f. sp. radicis-cucumerinum OX=327505 GN=AU210_007274 PE=3 SV=1	AU210_007274	1	9.94737e-77	257.53	5	HLVSGFDWAGLGK(1)ANVVDIGGNIGHSCVK	-0.19825	2
A0A2H3GVC1	229	K	Methyltransf_2 domain-containing protein OS=Fusarium oxysporum f. sp. radicis-cucumerinum OX=327505 GN=AU210_007274 PE=3 SV=1	AU210_007274	1	9.75491e-18	188.96	3	SDLK(1)HLVSGFDWAGLGK	0.35255	5
A0A2H3GVC1	225	K	Methyltransf_2 domain-containing protein OS=Fusarium oxysporum f. sp. radicis-cucumerinum OX=327505 GN=AU210_007274 PE=3 SV=1	AU210_007274	1	5.75175e-05	135.13	4	VMDAIATSPK(1)SDLK	-0.72695	7
A0A2H3GW02	608	K	Uncharacterized protein OS=Fusarium oxysporum f. sp. radicis-cucumerinum OX=327505 GN=AU210_007420 PE=4 SV=1	AU210_007420	1	0.00201502	74.561	3	FMSEIQELK(1)NQNAGLIEDHTR	-1.9828	1
X0KRY0	193	K	P4Hc domain-containing protein OS=Fusarium oxysporum f. sp. vasinfectum 25433 OX=1089449 GN=FOTG_15354 PE=4 SV=1	FOTG_15354	1	3.73375e-05	99.366	4	YSPGQFFK(1)PHCDGPFYYTEGPGK	-1.4394	1
X0M126	206	K	Acetolactate synthase OS=Fusarium oxysporum f. sp. vasinfectum 25433 OX=1089449 GN=FOTG_06485 PE=3 SV=1	FOTG_06485	1	0.00449389	82.417	3	ACTK(1)WNVMVK	-1.6769	1
X0M126	486	K	Acetolactate synthase OS=Fusarium oxysporum f. sp. vasinfectum 25433 OX=1089449 GN=FOTG_06485 PE=3 SV=1	FOTG_06485	1	0.000795551	78.975	4	DK(1)TYIATGVGQHQMWTAQHFR	-1.4049	2
X0M126	404	K	Acetolactate synthase OS=Fusarium oxysporum f. sp. vasinfectum 25433 OX=1089449 GN=FOTG_06485 PE=3 SV=1	FOTG_06485	1	0.000867581	83.087	3	GGIVHFEIMPK(1)NINK	0.6335	4
X0M126	408	K	Acetolactate synthase OS=Fusarium oxysporum f. sp. vasinfectum 25433 OX=1089449 GN=FOTG_06485 PE=3 SV=1	FOTG_06485	1	3.10787e-15	170.06	3	NINK(1)VVQATEAIEGDVAANLK	0.080614	1
X0M126	99	K	Acetolactate synthase OS=Fusarium oxysporum f. sp. vasinfectum 25433 OX=1089449 GN=FOTG_06485 PE=3 SV=1	FOTG_06485	1	0.0029107	65.753	4	HGVK(1)HIFGYPGGAILPVFDAIYNSK	-0.040066	1
N4TXE7	252	K	Inorganic diphosphatase OS=Fusarium oxysporum f. sp. cubense (strain race 1) OX=1229664 GN=FOC1_g10010827 PE=3 SV=1	FOC1_g10010827	1	2.23787e-07	148.57	3	TIK(1)SSHGDWQDLVR	0.12228	1
X0M536	205	K	Mur_ligase_M domain-containing protein OS=Fusarium oxysporum f. sp. vasinfectum 25433 OX=1089449 GN=FOTG_03312 PE=3 SV=1	FOTG_03312	0.999997	0.0305156	58.366	4	K(1)NVPCIVDHTNKPSVIHVLR	-0.44178	1
A0A420S002	151	K	Uncharacterized protein OS=Fusarium oxysporum OX=5507 GN=BFJ68_g1850 PE=4 SV=1	BFJ68_g1850	1	7.93319e-05	128.68	2	VYGIEPNPK(1)SAATLR	-1.9628	1
A0A559KZP6	156	K	Omega-amidase NIT3 OS=Fusarium oxysporum f. sp. cubense OX=61366 GN=NIT3 PE=3 SV=1	NIT3	1	2.80088e-12	154.84	4	ESDILSPGNK(1)VTLVDLPEYGK	-0.6486	2
A0A559KZP6	131	K	Omega-amidase NIT3 OS=Fusarium oxysporum f. sp. cubense OX=61366 GN=NIT3 PE=3 SV=1	NIT3	1	0.000317476	121.04	3	K(1)VHLFDIDIPGK	-0.89969	2
A0A559KZP6	142	K	Omega-amidase NIT3 OS=Fusarium oxysporum f. sp. cubense OX=61366 GN=NIT3 PE=3 SV=1	NIT3	1	0.000955323	81.311	3	VHLFDIDIPGK(1)ITFR	-0.10503	1
A0A2H3GWU4	196	K	TRAM domain-containing protein OS=Fusarium oxysporum f. sp. radicis-cucumerinum OX=327505 GN=AU210_010842 PE=3 SV=1	AU210_010842	1	0.00295641	78.021	4	TK(1)LTPHFDGPPGFRPSK	0.74524	1
A0A4Q2V633	30	K	Cytochrome c domain-containing protein OS=Fusarium oxysporum f. sp. narcissi OX=451672 GN=BFJ63_vAg14574 PE=3 SV=1	BFJ63_vAg14574	1	0.00015705	94.639	3	DGGNK(1)IGPALHGLWGR	0.55302	2
A0A4Q2V633	14	K	Cytochrome c domain-containing protein OS=Fusarium oxysporum f. sp. narcissi OX=451672 GN=BFJ63_vAg14574 PE=3 SV=1	BFJ63_vAg14574	1	0.00667102	117.89	3	GANLFK(1)TR	-0.84567	3
A0A4Q2V633	8	K	Cytochrome c domain-containing protein OS=Fusarium oxysporum f. sp. narcissi OX=451672 GN=BFJ63_vAg14574 PE=3 SV=1	BFJ63_vAg14574	1	0.033443	102.72	2	K(1)GANLFK	0.30449	3
A0A4Q2V633	42	K	Cytochrome c domain-containing protein OS=Fusarium oxysporum f. sp. narcissi OX=451672 GN=BFJ63_vAg14574 PE=3 SV=1	BFJ63_vAg14574	1	4.26098e-16	198.78	3	K(1)TGSVEGYAYTDANK	-1.7834	10
A0A4Q2V633	82	K	Cytochrome c domain-containing protein OS=Fusarium oxysporum f. sp. narcissi OX=451672 GN=BFJ63_vAg14574 PE=3 SV=1	BFJ63_vAg14574	1	0.045922	47.915	3	YIPGTK(1)MAFGGLK	-3.6524	1
A0A2H3GWY6	111	K	Thioredoxin domain-containing protein OS=Fusarium oxysporum f. sp. radicis-cucumerinum OX=327505 GN=AU210_007640 PE=4 SV=1	AU210_007640	1	9.92883e-28	234.3	2	ASTPGCTK(1)QVCFFR	-1.4004	3
A0A2H3GWY6	9	K	Thioredoxin domain-containing protein OS=Fusarium oxysporum f. sp. radicis-cucumerinum OX=327505 GN=AU210_007640 PE=4 SV=1	AU210_007640	1	0.000753544	122.7	2	K(1)ASTAPPPPPVK	-1.4127	3
A0A2H3GWY6	93	K	Thioredoxin domain-containing protein OS=Fusarium oxysporum f. sp. radicis-cucumerinum OX=327505 GN=AU210_007640 PE=4 SV=1	AU210_007640	1	3.54829e-05	117.26	4	LVDESK(1)SGVVLFTYPK	0.042843	2
A0A2H3GWY6	26	K	Thioredoxin domain-containing protein OS=Fusarium oxysporum f. sp. radicis-cucumerinum OX=327505 GN=AU210_007640 PE=4 SV=1	AU210_007640	1	0.0131306	124.08	2	STTK(1)VPK	1.9281	3
F9F7M3	338	K	Carboxypeptidase OS=Fusarium oxysporum (strain Fo5176) OX=660025 GN=FOXB_02398 PE=3 SV=1	FOXB_02398	0.851359	3.86876e-05	136.48	3	K(0.851)SK(0.149)PSVDLLPALLK	-0.081182	1
F9F7M3	340	K	Carboxypeptidase OS=Fusarium oxysporum (strain Fo5176) OX=660025 GN=FOXB_02398 PE=3 SV=1	FOXB_02398	1	0.0123394	67.275	3	SK(1)PSVDLLPALLK	-0.74569	1
A0A420U9K4	178	K	Glutamine synthetase OS=Fusarium oxysporum OX=5507 GN=BFJ70_g1648 PE=3 SV=1	BFJ70_g1648	1	9.96483e-17	179.14	3	DIVEAHYK(1)ACLYAGIK	-1.0399	3
A0A420U9K4	325	K	Glutamine synthetase OS=Fusarium oxysporum OX=5507 GN=BFJ70_g1648 PE=3 SV=1	BFJ70_g1648	1	4.4149e-24	230.06	2	ETAAK(1)GYGYFEDR	0.31323	4
A0A420U9K4	17	K	Glutamine synthetase OS=Fusarium oxysporum OX=5507 GN=BFJ70_g1648 PE=3 SV=1	BFJ70_g1648	1	0.0212619	109.86	3	FLK(1)LDQK	0.2754	2
A0A420U9K4	21	K	Glutamine synthetase OS=Fusarium oxysporum OX=5507 GN=BFJ70_g1648 PE=3 SV=1	BFJ70_g1648	1	3.2365e-11	141.69	3	LDQK(1)GMIMAEYVWVDAEGGTR	-0.47396	2
A0A420U9K4	107	K	Glutamine synthetase OS=Fusarium oxysporum OX=5507 GN=BFJ70_g1648 PE=3 SV=1	BFJ70_g1648	1	3.84132e-24	187.79	3	GSPNIIVLAECWNADGTPNK(1)YNFR	-2.0471	2
A0A420U9K4	273	K	Glutamine synthetase OS=Fusarium oxysporum OX=5507 GN=BFJ70_g1648 PE=3 SV=1	BFJ70_g1648	1	6.27527e-13	160.69	4	K(1)LEPHHVECIAEYGEDNELR	-0.97544	4
A0A420U9K4	256	K	Glutamine synthetase OS=Fusarium oxysporum OX=5507 GN=BFJ70_g1648 PE=3 SV=1	BFJ70_g1648	1	6.44013e-62	264.64	3	PIAGDWNGAGLHSNFSTK(1)AMR	-1.1388	8
A0A420U9K4	232	K	Glutamine synthetase OS=Fusarium oxysporum OX=5507 GN=BFJ70_g1648 PE=3 SV=1	BFJ70_g1648	1	0.00052877	95.57	4	VAEEFGAK(1)VSLHPK	-0.31226	2
A0A420U9K4	238	K	Glutamine synthetase OS=Fusarium oxysporum OX=5507 GN=BFJ70_g1648 PE=3 SV=1	BFJ70_g1648	1	8.07096e-48	224.83	5	VSLHPK(1)PIAGDWNGAGLHSNFSTK	-0.19703	4
A0A2H3GXA4	59	K	Cytochrome b5 heme-binding domain-containing protein OS=Fusarium oxysporum f. sp. radicis-cucumerinum OX=327505 GN=AU210_007737 PE=3 SV=1	AU210_007737	1	7.10086e-07	151.54	3	AFWK(1)YHNEHVLEK	-0.6834	2
A0A2H3GXA4	12	K	Cytochrome b5 heme-binding domain-containing protein OS=Fusarium oxysporum f. sp. radicis-cucumerinum OX=327505 GN=AU210_007737 PE=3 SV=1	AU210_007737	1	1.84548e-18	96.015	2	SETYTTAEVGK(1)HK	-0.25954	1
A0A2H3GXA4	51	K	Cytochrome b5 heme-binding domain-containing protein OS=Fusarium oxysporum f. sp. radicis-cucumerinum OX=327505 GN=AU210_007737 PE=3 SV=1	AU210_007737	1	0.0279255	86.898	2	WSGK(1)NATK	0.60561	1
X0M3Z8	206	K	Uncharacterized protein OS=Fusarium oxysporum f. sp. vasinfectum 25433 OX=1089449 GN=FOTG_03047 PE=3 SV=1	FOTG_03047	1	2.18925e-24	197.86	2	GDQLK(1)NVLAVR	-0.62415	3
X0M3Z8	31	K	Uncharacterized protein OS=Fusarium oxysporum f. sp. vasinfectum 25433 OX=1089449 GN=FOTG_03047 PE=3 SV=1	FOTG_03047	1	8.37845e-25	163.76	4	VTDYAEQHSTPLPK(1)HISDYHADISANR	-1.0439	2
A0A2H3GXH2	37	K	Amidohydro-rel domain-containing protein OS=Fusarium oxysporum f. sp. radicis-cucumerinum OX=327505 GN=AU210_007887 PE=4 SV=1	AU210_007887	1	1.38595e-09	146.15	3	K(1)HPLLCIATEANGDAIEDSK	0.524	2
X0LYA1	111	K	Homoserine O-acetyltransferase OS=Fusarium oxysporum f. sp. vasinfectum 25433 OX=1089449 GN=FOTG_07225 PE=3 SV=1	FOTG_07225	1	7.82047e-05	112.42	5	AQHQLMGHLGVK(1)HLR	0.22464	1
X0LYA1	286	K	Homoserine O-acetyltransferase OS=Fusarium oxysporum f. sp. vasinfectum 25433 OX=1089449 GN=FOTG_07225 PE=3 SV=1	FOTG_07225	1	0.000476846	83.871	4	ILVLPSK(1)TDLYFPPEDSEYEVK	-0.20293	2
X0LYA1	220	K	Homoserine O-acetyltransferase OS=Fusarium oxysporum f. sp. vasinfectum 25433 OX=1089449 GN=FOTG_07225 PE=3 SV=1	FOTG_07225	1	1.75166e-06	144.27	3	K(1)HYGAADLEEFMK	0.85119	3
X0LYA1	237	K	Homoserine O-acetyltransferase OS=Fusarium oxysporum f. sp. vasinfectum 25433 OX=1089449 GN=FOTG_07225 PE=3 SV=1	FOTG_07225	1	0.00351451	87.363	3	NFWEK(1)WALSK	-0.54213	1
X0LYA1	161	K	Homoserine O-acetyltransferase OS=Fusarium oxysporum f. sp. vasinfectum 25433 OX=1089449 GN=FOTG_07225 PE=3 SV=1	FOTG_07225	1	4.46537e-10	153.82	4	TSLHNQVFLEGVK(1)SALLAAK	-0.15973	5
X0LG31	413	K	Pentafunctional AROM polypeptide OS=Fusarium oxysporum f. sp. vasinfectum 25433 OX=1089449 GN=FOTG_07944 PE=3 SV=1	FOTG_07944	1	5.4632e-05	96.143	3	DLNVTVAPPGSK(1)SISNR	-1.2283	1
X0LG31	786	K	Pentafunctional AROM polypeptide OS=Fusarium oxysporum f. sp. vasinfectum 25433 OX=1089449 GN=FOTG_07944 PE=3 SV=1	FOTG_07944	1	1.81355e-06	105.96	4	GQGGSVVTPK(1)VGIHCYDDHR	0.087741	1
X0LG31	1173	K	Pentafunctional AROM polypeptide OS=Fusarium oxysporum f. sp. vasinfectum 25433 OX=1089449 GN=FOTG_07944 PE=3 SV=1	FOTG_07944	1	0.00014247	99.481	4	IIASHHDPK(1)GTMSWK	-1.0575	1
A0A2H3GXR6	346	K	FACT complex subunit OS=Fusarium oxysporum f. sp. radicis-cucumerinum OX=327505 GN=AU210_007890 PE=3 SV=1	AU210_007890	1	0.00588733	120.12	2	AISIIK(1)SK	0.042094	1
A0A2H3GXR6	89	K	FACT complex subunit OS=Fusarium oxysporum f. sp. radicis-cucumerinum OX=327505 GN=AU210_007890 PE=3 SV=1	AU210_007890	1	0.0110592	87.639	3	AK(1)HLEQLK	-0.62245	2
A0A2H3GXR6	378	K	FACT complex subunit OS=Fusarium oxysporum f. sp. radicis-cucumerinum OX=327505 GN=AU210_007890 PE=3 SV=1	AU210_007890	1	0.000605986	121.9	2	DPTLILNAK(1)NQR	-0.69184	2
A0A2H3GXR6	354	K	FACT complex subunit OS=Fusarium oxysporum f. sp. radicis-cucumerinum OX=327505 GN=AU210_007890 PE=3 SV=1	AU210_007890	0.997655	0.00723241	84.658	4	K(0.002)PDMEK(0.998)HFLK	-0.83548	1
A0A2H3GXR6	469	K	FACT complex subunit OS=Fusarium oxysporum f. sp. radicis-cucumerinum OX=327505 GN=AU210_007890 PE=3 SV=1	AU210_007890	1	0.000340408	110.38	3	VGAVATK(1)NITSTR	-0.32441	3
A0A2H3GXV6	621	K	Fork-head domain-containing protein OS=Fusarium oxysporum f. sp. radicis-cucumerinum OX=327505 GN=AU210_007916 PE=4 SV=1	AU210_007916	1	0.000413323	111.74	3	K(1)HPLPEGSSERPEK	-0.20539	1
A0A2H3GXV6	600	K	Fork-head domain-containing protein OS=Fusarium oxysporum f. sp. radicis-cucumerinum OX=327505 GN=AU210_007916 PE=4 SV=1	AU210_007916	1	0.000181217	116.06	4	K(1)TLPQAPPVEPPIK	-0.55363	5
A0A2H3GY40	834	K	Uncharacterized protein OS=Fusarium oxysporum f. sp. radicis-cucumerinum OX=327505 GN=AU210_008066 PE=4 SV=1	AU210_008066	1	0.000507304	123.64	2	FK(1)SQILEVALSK	-0.50748	2
A0A2H3GY40	712	K	Uncharacterized protein OS=Fusarium oxysporum f. sp. radicis-cucumerinum OX=327505 GN=AU210_008066 PE=4 SV=1	AU210_008066	1	0.0335182	74.533	2	LPSLK(1)VDAR	-0.14098	1
A0A2H3GY62	174	K	Ribosome biogenesis protein ERB1 OS=Fusarium oxysporum f. sp. radicis-cucumerinum OX=327505 GN=ERB1 PE=3 SV=1	ERB1	1	0.0236864	63.32	3	FVPSK(1)HEAK	0.7155	1
X0AER7	268	K	Spermidine synthase OS=Fusarium oxysporum f. sp. melonis 26406 OX=1089452 GN=FOMG_06528 PE=3 SV=1	FOMG_06528	1	1.08139e-16	178.12	4	EHLPSMACGFDHPK(1)SK	-1.1755	8
X0AER7	270	K	Spermidine synthase OS=Fusarium oxysporum f. sp. melonis 26406 OX=1089452 GN=FOMG_06528 PE=3 SV=1	FOMG_06528	1	0.000283733	145.91	2	SK(1)THIGDGFK	-0.51	5
X0AER7	167	K	Spermidine synthase OS=Fusarium oxysporum f. sp. melonis 26406 OX=1089452 GN=FOMG_06528 PE=3 SV=1	FOMG_06528	1	0.000548354	137.89	2	SK(1)YQDVLIFK	0.085065	2
X0AER7	165	K	Spermidine synthase OS=Fusarium oxysporum f. sp. melonis 26406 OX=1089452 GN=FOMG_06528 PE=3 SV=1	FOMG_06528	1	0.0104718	86.011	3	VLVHEK(1)SK	-0.043108	1
X0AER7	405	K	Spermidine synthase OS=Fusarium oxysporum f. sp. melonis 26406 OX=1089452 GN=FOMG_06528 PE=3 SV=1	FOMG_06528	1	2.83514e-11	170.49	4	YYSAEIHK(1)ASFVLPK	-1.1494	3
A0A2H3GYG6	251	K	Uncharacterized protein OS=Fusarium oxysporum f. sp. radicis-cucumerinum OX=327505 GN=AU210_007712 PE=3 SV=1	AU210_007712	1	0.0261268	54.974	3	EFAK(1)WTPEVDVLVLQGAK	0.29913	1
A0A2H3GYG6	315	K	Uncharacterized protein OS=Fusarium oxysporum f. sp. radicis-cucumerinum OX=327505 GN=AU210_007712 PE=3 SV=1	AU210_007712	1	1.90947e-06	151.78	2	IK(1)NEESSLSQVIR	0.34163	1
A0A2H3GYG6	161	K	Uncharacterized protein OS=Fusarium oxysporum f. sp. radicis-cucumerinum OX=327505 GN=AU210_007712 PE=3 SV=1	AU210_007712	0.9992	0.000819788	83.788	4	RTEAEEDAELLK(0.001)DEK(0.999)HGGSAETVFR	-0.47495	1
A0A2H3GYK8	35	K	Uncharacterized protein OS=Fusarium oxysporum f. sp. radicis-cucumerinum OX=327505 GN=AU210_007560 PE=3 SV=1	AU210_007560	1	3.32157e-25	213.32	3	AAK(1)VEEVEPIWTSIFAK	0.1044	3
A0A2H3GYR0	381	K	Adenosylhomocysteinase OS=Fusarium oxysporum f. sp. radicis-cucumerinum OX=327505 GN=AU210_010426 PE=3 SV=1	AU210_010426	1	0.00387015	112.13	3	AADK(1)AWGEK	1.1467	2
A0A2H3GYR0	386	K	Adenosylhomocysteinase OS=Fusarium oxysporum f. sp. radicis-cucumerinum OX=327505 GN=AU210_010426 PE=3 SV=1	AU210_010426	1	7.91713e-06	172.34	2	AWGEK(1)YVEFAK	-1.3024	1
A0A2H3GYR0	270	K	Adenosylhomocysteinase OS=Fusarium oxysporum f. sp. radicis-cucumerinum OX=327505 GN=AU210_010426 PE=3 SV=1	AU210_010426	1	1.7872e-10	164.13	2	AAK(1)VGQIFVTTTGCR	-1.4439	2
A0A2H3GYR0	217	K	Adenosylhomocysteinase OS=Fusarium oxysporum f. sp. radicis-cucumerinum OX=327505 GN=AU210_010426 PE=3 SV=1	AU210_010426	1	2.18024e-06	110.67	3	ATDVMIAGK(1)VAVVAGFGDVGK	-0.38453	3
A0A2H3GYR0	392	K	Adenosylhomocysteinase OS=Fusarium oxysporum f. sp. radicis-cucumerinum OX=327505 GN=AU210_010426 PE=3 SV=1	AU210_010426	1	0.00140887	128.27	3	YVEFAK(1)TDK	-0.43733	3
A0A2H3GYR0	9	K	Adenosylhomocysteinase OS=Fusarium oxysporum f. sp. radicis-cucumerinum OX=327505 GN=AU210_010426 PE=3 SV=1	AU210_010426	1	1.18935e-07	160.52	2	FK(1)VADLSLAAFGR	0.37147	3
A0A2H3GYR0	428	K	Adenosylhomocysteinase OS=Fusarium oxysporum f. sp. radicis-cucumerinum OX=327505 GN=AU210_010426 PE=3 SV=1	AU210_010426	1	6.88041e-44	218.76	4	LHLDHCQAELSTLSK(1)VQAEYLGLTVEGPFK	-1.4663	1
A0A2H3GYR0	443	K	Adenosylhomocysteinase OS=Fusarium oxysporum f. sp. radicis-cucumerinum OX=327505 GN=AU210_010426 PE=3 SV=1	AU210_010426	1	2.45192e-15	175.32	3	VQAEYLGLTVEGPFK(1)ADIYR	-0.5634	1
A0A2H3GYR0	189	K	Adenosylhomocysteinase OS=Fusarium oxysporum f. sp. radicis-cucumerinum OX=327505 GN=AU210_010426 PE=3 SV=1	AU210_010426	1	1.95488e-05	128.06	3	LLVPAINVNDSVTK(1)SK	0.1035	5
A0A2H3GYR0	191	K	Adenosylhomocysteinase OS=Fusarium oxysporum f. sp. radicis-cucumerinum OX=327505 GN=AU210_010426 PE=3 SV=1	AU210_010426	1	0.000298916	141.93	3	SK(1)FDNLYGCR	-0.58361	9
A0A2H3GYR0	145	K	Adenosylhomocysteinase OS=Fusarium oxysporum f. sp. radicis-cucumerinum OX=327505 GN=AU210_010426 PE=3 SV=1	AU210_010426	1	2.20582e-12	138.62	3	LNLILDDGGDLTTLVHQK(1)YPEMLK	0.18455	2
A0A2H3GYR0	405	K	Adenosylhomocysteinase OS=Fusarium oxysporum f. sp. radicis-cucumerinum OX=327505 GN=AU210_010426 PE=3 SV=1	AU210_010426	0.999984	0.0319859	59.429	3	TDKLDVGVYVLPK(1)ILDEEVAR	0.62046	1
A0A2H3GYS0	2	K	Uncharacterized protein OS=Fusarium oxysporum f. sp. radicis-cucumerinum OX=327505 GN=AU210_010436 PE=3 SV=1	AU210_010436	1	5.49865e-08	120.52	4	MK(1)HLAAYLLLGLGGNTSPSAADVK	0.060623	1
X0LCA4	123	K	NADH dehydrogenase [ubiquinone] iron-sulfur protein 4, mitochondrial OS=Fusarium oxysporum f. sp. vasinfectum 25433 OX=1089449 GN=FOTG_09024 PE=3 SV=1	FOTG_09024	1	0.0034051	83.397	3	MDWDILPK(1)GHR	-0.51849	3
F9G4Z2	98	K	Uncharacterized protein OS=Fusarium oxysporum (strain Fo5176) OX=660025 GN=FOXB_13724 PE=4 SV=1	FOXB_13724	1	0.00725281	91.867	2	FK(1)NMQQTACK	-0.7125	1
X0LN58	52	K	NmrA domain-containing protein OS=Fusarium oxysporum f. sp. vasinfectum 25433 OX=1089449 GN=FOTG_09741 PE=4 SV=1	FOTG_09741	1	0.000580724	122.34	2	AENLVK(1)HGASLR	-1.4563	1
A0A2H3GYY9	291	K	Uncharacterized protein OS=Fusarium oxysporum f. sp. radicis-cucumerinum OX=327505 GN=AU210_007848 PE=4 SV=1	AU210_007848	1	0.000595837	91.657	3	K(1)ADADGGGWAEPGGK	0.12867	1
A0A2H3GYZ5	217	K	Uncharacterized protein OS=Fusarium oxysporum f. sp. radicis-cucumerinum OX=327505 GN=AU210_007678 PE=4 SV=1	AU210_007678	1	0.000559511	108.71	3	ANGK(1)TCQATVADK	-0.61963	3
A0A2H3GYZ5	240	K	Uncharacterized protein OS=Fusarium oxysporum f. sp. radicis-cucumerinum OX=327505 GN=AU210_007678 PE=4 SV=1	AU210_007678	1	0.00494293	76.85	3	K(1)VYEEIWGSLDSGR	0.7634	1
A0A2H3GZ11	166	K	Uncharacterized protein OS=Fusarium oxysporum f. sp. radicis-cucumerinum OX=327505 GN=AU210_008247 PE=4 SV=1	AU210_008247	1	0.000860593	147.51	2	GWGLYEK(1)GK	0.55507	3
A0A2H3GZ35	813	K	Cation-transporting ATPase OS=Fusarium oxysporum f. sp. radicis-cucumerinum OX=327505 GN=AU210_008253 PE=3 SV=1	AU210_008253	1	3.70281e-08	174.42	3	FK(1)GQVAWNEILR	0.39077	2
A0A2H3GZ35	142	K	Cation-transporting ATPase OS=Fusarium oxysporum f. sp. radicis-cucumerinum OX=327505 GN=AU210_008253 PE=3 SV=1	AU210_008253	1	6.04257e-05	125.53	3	FLYDPTTK(1)SFTTLK	1.4334	1
A0A2H3GZ35	183	K	Cation-transporting ATPase OS=Fusarium oxysporum f. sp. radicis-cucumerinum OX=327505 GN=AU210_008253 PE=3 SV=1	AU210_008253	1	2.67848e-11	140.17	3	IEQHYGK(1)NAFDIPVPTFTELFK	-0.17292	2
A0A2H3GZ35	634	K	Cation-transporting ATPase OS=Fusarium oxysporum f. sp. radicis-cucumerinum OX=327505 GN=AU210_008253 PE=3 SV=1	AU210_008253	1	0.0218472	64.297	3	IK(1)GTFAGVK	0.62725	1
A0A2H3GZ35	941	K	Cation-transporting ATPase OS=Fusarium oxysporum f. sp. radicis-cucumerinum OX=327505 GN=AU210_008253 PE=3 SV=1	AU210_008253	1	0.00553725	99.653	3	K(1)NVTPEEYAK	-0.59892	2
A0A2H3GZ35	781	K	Cation-transporting ATPase OS=Fusarium oxysporum f. sp. radicis-cucumerinum OX=327505 GN=AU210_008253 PE=3 SV=1	AU210_008253	1	0.0035666	113.93	3	SVDDK(1)VSIK	0.45383	3
A0A2H3GZ35	156	K	Cation-transporting ATPase OS=Fusarium oxysporum f. sp. radicis-cucumerinum OX=327505 GN=AU210_008253 PE=3 SV=1	AU210_008253	1	1.02307e-08	144.66	4	YDIDTEPK(1)PSIGHFQTSK	-0.15619	2
[truncated: 8,666 more rows]
