# Supplementary material for: Quantitative Acetylome Analysis of Differentially Modified Proteins in Virulence-Differentiated Fusarium oxysporum f. sp. cucumerinum Isolates during Cucumber Colonization
Source: J Fungi (Basel). 2023 Sep 13;9(9):920. doi: 10.3390/jof9090920 (PMC10532600; doi:10.3390/jof9090920)
Supplement: Supplementary file 1 [file jof-09-00920-s001.zip › Supplementary Table S10.xlsx]

## Sheet: W_6hvsW_0h
Table S10. Fusarium oxysporum f. sp. cucumerinum closest interaction relationships of lysine-acetylated proteins differentially regulated in the comparison
Protein accession	Gene name	Regulation type	Log2 ratio	Degree
W9PKF9	FOVG_09166	Down	-1.12343	1
X0DCV1	FOQG_05551	Down	-1.4344	3
A0A0J9UT99	FOXG_05161	Down	-0.518701	46
W9ICW4	FOYG_07907	Down	-1.2723	26
A0A6M7YRQ2	FOBC_05152	Down	-1.20756	8
N4UM35	FOC1_g10009396	Down	-1.92139	1
A0A3L6NNY0	BFJ65_g6295	Down	-0.929611	12
W9PSW2	FOVG_05046	Down	-0.641604	9
X0BNP7	FOMG_00267	Down	-1.47393	1
W9IE38	FOYG_06484	Down	-2.35107	1
N4U109	FOC1_g10005928	Down	-0.407364	1
N4UCL1	FOC1_g10010289	Down	-0.696658	2
X0IJG0	FOPG_11447	Down	-1.06492	1
X0CKT7	FOQG_03771	Down	-0.954557	4
W9Q037	FOVG_03366	Down	-1.76611	38
W9IU47	FOYG_02949	Down	-1.08009	3
X0DTC4	FOQG_02678	Down	-1.84166	1
N4TYG6	FOC1_g10013523	Down	-1.49005	32
X0IIM7	FOPG_11639	Down	-1.8997	5
A0A559LP24	ups1	Down	-1.90509	1
W9QSE0	FOVG_01480	Down	-1.84684	53
W9J9U8	FOYG_01202	Down	-1.14561	1
W9NZX8	FOVG_10294	Down	-2.13924	3
W9HZG0	FOYG_10796	Down	-1.72738	1
X0AYQ7	FOMG_08597	Down	-0.870387	25
X0MLZ9	FOTG_01401	Down	-0.935117	8
A0A5C6TD38	FocTR4_00004925	Down	-0.550043	7
N4UYR7	FOC1_g10011226	Down	-1.5649	21
A0A5C6TLH9	FocTR4_00006525	Down	-2.31473	21
X0IVU0	FOPG_08379	Down	-0.612637	3
X0M6W5	INT6	Down	-1.51046	24
X0LQZ0	FOTG_09074	Down	-0.91866	6
A0A3L6NYV3	BFJ65_g2998	Down	-2.42663	12
N4TYM4	FOC1_g10014478	Down	-2.4112	58
N4TPT1	FOC1_g10015996	Down	-1.38458	26
A0A0D2XDU1	--	Down	-1.39593	7
A0A420NRA1	BFJ69_g3048	Down	-1.3474	2
X0M7W4	FOTG_04679	Down	-1.40736	1
A0A420PU95	BFJ68_g10943	Down	-0.488026	7
A0A0D2Y4R4	--	Down	-0.924125	2
A0A6M7YNS9	FOBC_04052	Down	-2.32193	1
X0AZL0	FOMG_02126	Down	-0.625934	2
A0A2H3HDK2	AU210_007851	Down	-0.512514	39
A0A4Q2VQG5	BFJ63_vAg8575	Down	-1.77596	47
A0A2H3TGB6	FRV6_07887	Down	-0.720232	2
W9HRX0	FOYG_12341	Down	-2.53116	6
A0A4V1S2Q4	BFJ63_vAg782	Down	-1.56064	1
X0LYH3	FOTG_03922	Down	-2.26534	2
A0A2H3HRL4	AU210_000426	Down	-0.432455	46
A0A0D2XA10	FOXG_00725	Down	-0.813499	1
A0A5C6T046	FocTR4_00001088	Up	0.698663	1
X0LZT5	FOTG_04208	Down	-0.836501	21
N4UDI4	FOC1_g10011198	Down	-0.405451	2
F9F241	FOXB_00465	Down	-3.25154	2
X0APX7	FOMG_04073	Up	3.09288	1
W9ZUN9	FOMG_10344	Down	-0.473931	14
A0A0J9VMA9	FOXG_11574	Down	-1.78091	4
X0CPN7	FOQG_05819	Down	-0.390245	1
A0A2H3HDY4	AU210_008371	Down	-0.469929	2
A0A0D2XDA0	--	Down	-1.49411	1
A0A0C4DHT4	--	Down	-0.8863	5
N4U3B8	FOC1_g10009176	Down	-2.05889	8
A0A559KPR4	aspf3	Down	-0.597278	1
A0A420T4L0	uba4	Down	-3.05889	1
W9Q6D1	FOVG_01039	Down	-0.785875	1
A0A6M7YZF5	FOBC_05219	Down	-0.632629	46
W9I4K1	FOYG_11596	Down	-1.31473	2
W9IA74	FOYG_08759	Down	-0.803393	54
W9PEF6	FOVG_08446	Down	-0.915936	1
X0LWF1	LIA1	Down	-0.446148	3
X0CA14	FOQG_06691	Down	-0.818579	1
A0A2H3SSY0	FRV6_03799	Down	-0.648372	1
N4TXE7	FOC1_g10010827	Down	-1.94342	5
A0A2H3T9N9	FRV6_09570	Down	-0.666576	1
W9Q3B8	FOVG_00448	Down	-0.68966	17
N4U6D8	FOC1_g10013636	Down	-0.988504	57
N4TTW6	FOC1_g10012940	Down	-1.59946	7
A0A2H3GWY6	AU210_007640	Down	-1.73697	3
N4U3I5	FOC1_g10013761	Down	-0.621488	3
A0A5C6TC01	FocTR4_00002659	Down	-0.891643	4
W9PDG0	FOVG_09628	Down	-1.64386	2
A0A420RCA4	BFJ68_g6202	Down	-1.91594	1
N4UVR7	FOC1_g10009611	Down	-1.77103	1
A0A3L6NHA8	BFJ65_g10127	Down	-1.18442	45
W9PYW1	FOVG_05044	Down	-0.545824	29
X0HET5	FOPG_10263	Down	-0.948976	6
X0MRE0	FOTG_09438	Down	-1.52284	4
A0A420P3V6	BFJ69_g725	Down	-0.428566	46
N4TIL5	FOC1_g10012687	Down	-1.52284	3
X0MEC5	FOTG_03541	Down	-0.708396	1
N4TT26	FOC1_g10015556	Down	-0.833927	13
A0A2H3HUN1	AU210_001350	Down	-1.8365	8
A0A5C6TBJ0	FocTR4_00003640	Down	-3.04692	28
X0LU36	FOTG_05509	Down	-0.943416	1
W9I1U5	FOYG_09873	Down	-0.514573	22
X0M3N0	FOTG_06335	Down	-1.24469	6
A0A5C6STH3	FocTR4_00008310	Down	-1.36959	25
N4U8U0	FOC1_g10005751	Down	-2.37333	1
W9QCM1	FOVG_00996	Down	-0.39973	28
A0A5C6TCD6	FocTR4_00003229	Down	-1.32916	20
A0A5C2IHW9	tef-1alpha	Down	-0.72977	46
B1A399	--	Down	-1.94342	18
W9K6S2	FOZG_08943	Down	-0.968605	8
A0A420S830	BFJ68_g62	Down	-2.01159	1
W9PXX6	FOVG_02894	Down	-3.85726	20
A0A5C6SQM3	FocTR4_00008209	Down	-2.25154	2
A0A4Q2VT75	BFJ63_vAg7343	Down	-0.99137	1
W9HH00	FOYG_16312	Down	-1.13289	58
X0AWQ9	FOMG_03769	Down	-1.35845	28
X0B765	FOMG_01496	Down	-1.06794	1
X0HZ11	FOPG_05074	Down	-0.808437	1
A0A0J9WHU4	FOXG_02107	Down	-2.60823	1
W9PHJ7	FOVG_07708	Down	-1.12343	16
X0BER2	FOQG_15154	Down	-1.02034	2
X0HM75	FOPG_11714	Down	-1.04097	10
X0L724	FOTG_14995	Down	-1.55216	1
X0KZF8	FOTG_12994	Down	-0.514573	1
A0A5C6T776	FocTR4_00009897	Down	-1.5649	3
W9IY23	FOYG_02834	Down	-2.38082	45
N4UJR4	FOC1_g10010210	Down	-1.98279	1
A0A2H3TAQ8	FRV6_04243	Down	-2.01742	45
A0A5C6TJB9	FocTR4_00004692	Down	-0.880976	4
I0CCA5	--	Down	-2.18442	4
W9I625	FOYG_07888	Down	-1.80591	1
W9ZR06	FOMG_11058	Down	-1.11716	1
A0A2H3H4Y4	AU210_006352	Down	-0.440263	40
F9F1B1	FOXB_00197	Down	-0.706041	1
N4UFM1	FOC1_g10010889	Down	-1.36216	1
W9IX78	FOYG_03394	Down	-1.72738	1
A0A0J9VEK3	FOXG_10260	Down	-1.17137	2
W9IFY1	FOYG_08511	Down	-1.53952	24
X0LTJ3	FOTG_05403	Down	-1.52284	1
X0AK78	FOMG_02947	Down	-1.15843	2
X0I720	FOPG_06349	Down	-0.968605	1
W9ILD4	FOYG_04471	Down	-0.579922	19
W9HQH6	FOYG_12000	Down	-1.63039	4
N4UPC9	FOC1_g10004984	Down	-1.54372	1
A0A0D2XE44	FOXG_02175	Down	-1.51457	2
X0DIY5	FOQG_04452	Down	-1.55216	2
A0A3L6N8M4	BFJ65_g12397	Down	-2.08927	52
N4UP68	FOC1_g10012543	Down	-0.744197	1
W9IDF0	FOYG_06172	Down	-1.82623	1
X0MCU3	FOTG_04065	Down	-0.979942	23
W9PJS3	MET3	Down	-0.522841	2
W9KYC3	FOBC_02223	Down	-0.833927	1
X0C4W7	FOQG_10275	Down	-2.01159	1
X0M716	FOTG_02485	Down	-0.894322	3
A0A5C6TCX7	FocTR4_00003203	Down	-0.749038	1
N4U7M5	FOC1_g10008516	Down	-0.514573	1
W9I7F3	FOYG_08035	Down	-1.89432	47
N4UF69	FOC1_g10009499	Down	-2.29336	1
W9PD75	FOVG_09565	Down	-1.85726	42
F9FXI2	FOXB_11114	Down	-1.02915	56
A0A420RLZ3	BFJ68_g4271	Down	-0.590745	3
A0A420R6F1	BFJ68_g7699	Down	-0.793357	1
W9PAJ4	FOVG_08989	Down	-0.579922	11
A0A0D2Y5G0	--	Down	-1.81097	24
A0A0D2XK87	--	Down	-0.426625	7
F9FKI6	FOXB_06915	Down	-0.479955	38
A0A5C6SKW8	FocTR4_00012883	Down	-1.85726	2
A0A4V1S251	BFJ63_vAg2994	Down	-0.492079	1
X0CB01	FOQG_06322	Down	-1.55216	1
X0HVT0	FOPG_05895	Down	-1.24127	7
A0A6C0T9S5	RPB2	Down	-0.913216	23
W9PM87	FOVG_08334	Down	-1.72261	21
W9I266	FOYG_11357	Down	-1.30757	50
A0A3L6NNW6	BFJ65_g6973	Down	-1.96016	1
A0A420RZK5	BFJ68_g1703	Down	-1.17137	1
A0A2H3HK91	AU210_006157	Down	-0.739372	1
A0A420RRM1	BFJ68_g3180	Down	-0.668868	1
F9FRB7	FOXB_08947	Down	-0.924125	57
A0A2H3GZD3	AU210_009383	Down	-0.641604	1
A0A420QZ68	BFJ71_g1104	Down	-1.06794	1
N4ULP4	tef1a	Down	-1.02915	46
X0HLW5	FOPG_11734	Down	-1.38836	4
W9HD14	FOYG_16406	Down	-3.12029	1
A0A4Q2V633	BFJ63_vAg14574	Down	-0.614845	22
W9QJ36	FOVG_01829	Down	-1.22095	1
X0IWF5	FOPG_00749	Down	-1.9105	2
X0A1M2	FOMG_08232	Down	-0.685014	1
A0A0J9WML6	FOXG_07921	Down	-0.696658	3
N4TLL6	FOC1_g10013704	Down	-0.68966	1
F9FKJ3	FOXB_06922	Down	-1.00868	1
X0M301	FOTG_06106	Down	-1.71312	1
A0A0J9U6G9	FOXG_00097	Down	-0.907793	1
W9PT58	FOVG_05156	Down	-1.18115	2
F9F407	FOXB_01132	Down	-0.965784	7
W9HWU4	FOYG_11191	Down	-0.803393	1
X0IC32	FOPG_02006	Down	-0.575615	2
W9P735	FOVG_09548	Down	-0.734563	27
X0LMC9	FOTG_06470	Down	-0.516636	19
N4UPX7	FOC1_g10008862	Down	-2.02915	7
A0A0D2XJP4	FOXG_04156	Down	-1.34373	3
F9G2F6	FOXB_12838	Down	-1.20423	1
A0A2H3HLS1	AU210_002688	Down	-2.18442	23
X0NN95	FOTG_02518	Down	-0.841663	1
A0A2H3HS80	AU210_000617	Down	-0.554273	1
X0DTF6	FOQG_02692	Down	-0.562772	1
W9Q9I0	FOVG_05160	Down	-0.444184	17
X0A5W5	FOMG_06511	Down	-1.43051	19
A0A420RY35	BFJ68_g2224	Down	-0.803393	3
X0A0N3	FOMG_11220	Down	-2.23786	1
X0C4Z8	FOQG_07883	Down	-2.6529	1
W9PAV8	FOVG_07580	Down	-2.21759	2
A0A5C6SM49	FocTR4_00013005	Down	-1.36216	3
X0LTD7	FOTG_05431	Down	-1.12343	1
A0A4Q2VSR1	BFJ63_vAg7527	Down	-0.78339	27
N4TXJ1	FOC1_g10014116	Down	-1	1
N4UM53	FOC1_g10009411	Down	-2.21759	5
N4UYN8	FOC1_g10011196	Down	-0.473931	43
X0A752	FOMG_07021	Up	3.1672	5
A0A0D2X7Z7	--	Up	0.630405	1
X0LNT4	FOTG_06046	Down	-1.22769	1
X0MCF2	FOTG_00276	Down	-2.46594	25
A0A6M7Z157	FOBC_04903	Down	-3.01159	6
F9FRY4	FOXB_09165	Down	-1.39973	55
N4V223	FOC1_g10010502	Down	-0.994241	53
N4TMG0	FOC1_g10013994	Down	-0.800877	2
W9PUA6	FOVG_06704	Down	-1.56064	50
N4TWB6	FOC1_g10014888	Down	-1.35845	43
A0A3L6P0R8	BFJ65_g3303	Down	-1.53116	48
W9QDB0	FOVG_01132	Down	-1.33279	44
N4UJY9	FOC1_g10010293	Down	-2.152	34
A0A5C6T212	FocTR4_00001398	Down	-0.915936	3
X0A307	FOMG_08532	Down	-1.08009	1
X0HRK7	FOPG_06864	Down	-1.26534	11
E9RJT7	glrA	Down	-0.680382	13
N4TIR3	FOC1_g10009254	Down	-1.54793	17
N4TYT0	FOC1_g10013627	Down	-2.01742	1
X0AME7	FOMG_05040	Down	-1.24811	1
A0A2H3I562	AU210_000447	Down	-1.13924	6
W9ID31	FOYG_08169	Down	-0.652901	13
W9KBF8	FOBC_09835	Down	-1.03209	2
X0AY69	FOMG_04086	Down	-1.40736	49
W9HR64	FOYG_12184	Down	-0.826233	1
X0M780	FOTG_05406	Down	-1.12658	2
N4UU97	MEF1	Down	-2.699	8
A0A4V1S1K1	BFJ63_vAg4755	Up	0.534062	53
A0A3L6NXK6	BFJ65_g2250	Down	-1.29336	46
X0N7D0	FOTG_05801	Down	-0.816037	1
P78656	--	Down	-0.50226	9
A0A0D2XUR0	--	Down	-1.1016	3
X0B1M5	FOMG_06536	Down	-1.40736	2
A0A2H3HNC4	AU210_003093	Down	-1.699	1
A0A2H3H662	AU210_006615	Down	-1.32554	19
A0A0D2YBR6	FOXG_13744	Down	-0.873027	10
W9INT1	FOYG_07161	Down	-1.92687	1
W9IPP2	FOYG_07190	Down	-1.02327	1
X0I4D3	FOPG_03770	Down	-2.46594	1
W9Q874	FOVG_04879	Down	-1.45799	14
N4U6G6	FOC1_g10013667	Down	-2.6529	1
W9KHY8	FOZG_07284	Down	-1.09542	8
A0A2H3HP62	AU210_004062	Down	-1.43831	1
N4UFD8	FOC1_g10011270	Down	-1.42663	1
W9ZQI1	FOMG_11195	Down	-0.442222	4
A0A2H3GZK3	AU210_010699	Down	-0.943416	54
A0A0D2XV97	FOXG_07905	Down	-1.60823	11
A0A420M5P5	BFJ69_g18342	Down	-1.9105	1
A0A2H3TPR8	FRV6_13793	Down	-0.632629	1
A0A5C6TI00	FocTR4_00005129	Down	-1.82113	2
W9Q350	FOVG_02293	Down	-2.04097	1
X0DJJ6	FOQG_04603	Down	-1.73216	1
X0LR89	FOTG_05707	Down	-1.62593	9
W9JBU9	FOYG_01653	Down	-0.741783	5
N4TEH9	FOC1_g10015673	Down	-1.59946	1
W9I230	FOYG_11551	Down	-1.82623	6
X0D220	FOQG_02750	Down	-1.14242	12
N4UVJ2	FOC1_g10009529	Down	-1.81604	2
X0LQ36	FOTG_06256	Down	-1.07704	1
X0M7K4	FOTG_05479	Down	-0.428566	3
W9P603	FOVG_09333	Down	-2.13289	3
X0I939	FOPG_02713	Down	-0.878321	1
F9F1W4	FOXB_00388	Down	-0.657445	14
A0A420STN9	BFJ70_g8964	Down	-1.3474	1
A0A0D2XYI7	--	Down	-0.518701	20
W9QCV2	FOVG_02642	Down	-1.55639	46
A0A0D2Y8M0	--	Down	-1.78091	1
A0A420MXQ6	BFJ69_g9776	Down	-0.76366	2
A0A5C6SYD2	FocTR4_00001432	Down	-1.57777	10
A0A420RHN3	BFJ68_g5159	Down	-0.83908	1
A0A2H3I0W3	AU210_001334	Down	-1.02621	7
X0LX98	NAT10	Down	-0.459973	18
A0A0D2XQY4	--	Down	-3.75633	5
A0A2H3HWR6	AU210_002990	Down	-1.45008	1
N4U061	FOC1_g10014339	Down	-1.49005	1
A0A5C6T6S3	FocTR4_00010129	Down	-1.67116	5
X0BNP5	FOQG_15368	Down	-0.621488	10
X0D005	FOQG_00415	Down	-0.630394	3
N4UVS7	FOC1_g10009621	Down	-0.560643	2
W9Q201	FOVG_06734	Down	-1.2109	1
A0A2H3H3B2	AU210_005825	Down	-0.494109	20
A0A0D2XJS3	--	Down	-2.15843	20
A0A6M7ZD56	FOBC_10220	Down	-0.397828	15
A0A0J9UDS6	FOXG_02020	Down	-0.533242	1
A0A0U1ZES9	--	Down	-1.11404	46
W9ILD5	FOYG_06991	Down	-1.21759	1
F9FQ11	FOXB_08491	Down	-0.833927	2
N4TRT6	FOC1_g10006892	Down	-1.17462	1
A0A2C8D0F9	act	Up	1.29866	14
N4U8F4	FOC1_g10005906	Down	-1.02034	18
W9PQU0	FOVG_07466	Down	-1.29336	3
F9F1D0	FOXB_00216	Down	-2.88897	1
F9FPR8	FOXB_08398	Down	-1.57777	14
W9IMY4	FOYG_07299	Down	-0.771027	1
N4UA39	FOC1_g10005210	Down	-1.47393	48
X0CY40	FOQG_09199	Down	-0.382702	1
X0MBM8	FOTG_13877	Down	-1.00289	1
N4TXB3	FOC1_g10014024	Down	-1.32554	12
X0LCA4	FOTG_09024	Down	-0.625934	19
X0NI22	FOTG_02711	Down	-0.813499	1
W9Q7D7	FOVG_01244	Down	-1.9885	1
X0MT04	FOTG_08998	Down	-1.78091	7
W9PXG0	FOVG_04258	Down	-1.8625	1
N4US99	FOC1_g10007334	Down	-0.639355	28
A0A5C6SQY8	FocTR4_00009030	Down	-1.53952	1
A0A2H3T511	FRV6_07764	Down	-1.24469	1
A0A2H3T5B7	FRV6_07884	Down	-0.639355	22
A0A6M4AQ61	--	Down	-0.99137	46
N4U836	FOC1_g10008132	Down	-1.83136	7
A0A420S2C2	BFJ70_g12867	Down	-0.780909	1
W9J4A0	FOYG_01328	Down	-1.80088	2
A0A559L2N5	GLE2	Down	-1.12029	1
W9IF20	FOYG_08356	Down	-0.778432	1
N4TD67	FOC1_g10016012	Down	-0.715486	1
F9FU61	FOXB_09942	Down	-2.22432	2
F9G903	FOXB_15135	Down	-0.948976	1
W9PV62	FOVG_04184	Down	-1.20756	7
A0A2H3TQG4	FRV6_09623	Down	-1.05889	11
W9QBF3	FOVG_00825	Down	-1.81604	1
F9F208	FOXB_00432	Down	-0.479955	1
W9I1B7	FOYG_10871	Down	-1.88897	3
F9FPS0	FOXB_08400	Down	-0.54372	49
A0A3L6P756	BFJ65_g1097	Down	-1.78588	52
W9QQ80	FOVG_01118	Down	-1.70369	32

## Sheet: I_6hvsI_0h
Table S10. Fusarium oxysporum f. sp. cucumerinum closest interaction relationships of lysine-acetylated proteins differentially regulated in the comparison
Protein accession	Gene name	Regulation type	Log2 ratio	Degree
X0DCV1	FOQG_05551	Down	-1.82113	1
A0A2H3HM72	AU210_004302	Down	-0.831358	12
W9ICW4	FOYG_07907	Down	-1.02034	2
A0A6M7YRQ2	FOBC_05152	Down	-1.17788	19
W9IH98	FOYG_07111	Down	-1.074	3
F9G9U9	FOXB_15431	Down	-0.655172	2
W9PSW2	FOVG_05046	Down	-1.0499	8
A0A3L6NNY0	BFJ65_g6295	Down	-0.968605	2
N4U109	FOC1_g10005928	Down	-0.713119	1
N4UCL1	FOC1_g10010289	Down	-0.533242	2
W9PQ93	FOVG_05886	Down	-1.02915	2
X0I737	FOPG_06365	Down	-1.36216	39
W9Q037	FOVG_03366	Down	-1.52699	47
X0CKT7	FOQG_03771	Down	-1.33643	3
A0A3L6P2B6	BFJ65_g3846	Down	-0.753896	56
N4TYG6	FOC1_g10013523	Down	-2.13289	41
X0CUH6	FOQG_01116	Up	1.15251	1
W9HF85	FOYG_17209	Down	-1.81097	1
W9QSE0	FOVG_01480	Down	-1.81604	62
A0A2H3SUJ8	FRV6_04044	Down	-0.403542	17
X0AYQ7	FOMG_08597	Down	-1.20091	24
A0A6M7YV34	FOBC_05036	Down	-1.14242	29
W9I7Z3	FOYG_08291	Down	-1.02915	15
A0A3L6MT54	BFJ65_g17938	Down	-2.04692	43
X0MLZ9	FOTG_01401	Down	-1.19429	14
A0A5C6TD38	FocTR4_00004925	Down	-0.579922	17
X0IVU0	FOPG_08379	Down	-1.38082	4
A0A5C6TLH9	FocTR4_00006525	Down	-2.77596	27
A0A0D2XQS4	--	Down	-0.818579	1
X0M6W5	INT6	Down	-1.60384	31
X0LQZ0	FOTG_09074	Down	-1.43831	8
A0A3L6NYV3	BFJ65_g2998	Down	-2.74662	7
N4TPT1	FOC1_g10015996	Down	-1.75147	35
A0A0D2XDU1	--	Down	-1.67116	6
X0M7W4	FOTG_04679	Down	-1.20091	1
A0A420PU95	BFJ68_g10943	Down	-0.438307	1
X0B2E1	FOMG_00752	Down	-0.935117	1
N4TXB8	FOC1_g10014029	Down	-1.22095	1
X0AZL0	FOMG_02126	Down	-1.1488	1
A0A2H3HDK2	AU210_007851	Down	-0.496142	43
A0A4Q2VQG5	BFJ63_vAg8575	Down	-1.84684	52
A0A2H3TGB6	FRV6_07887	Down	-1.06794	1
W9HRX0	FOYG_12341	Down	-2.54793	14
X0LYH3	FOTG_03922	Down	-2.49818	3
A0A2H3GYR0	AU210_010426	Up	0.75446	10
W9PK67	FOVG_08368	Down	-1.29336	1
A0A3L6NN27	BFJ65_g6316	Down	-1.32916	58
A0A0D2XA10	FOXG_00725	Down	-0.844251	1
W9J193	FOYG_03412	Down	-1.93788	2
X0LZT5	FOTG_04208	Down	-1.56064	31
A0A2H3HFI6	NIP1	Down	-0.384584	28
X0LR33	FOTG_05733	Down	-2.11404	3
F9F241	FOXB_00465	Down	-3.02327	1
A0A0J9VMA9	FOXG_11574	Down	-2.21759	3
X0APX7	FOMG_04073	Up	1.73075	1
A0A0D2XDA0	--	Down	-1.75633	1
A0A0C4DHT4	--	Down	-1.37333	4
N4U3B8	FOC1_g10009176	Down	-1.83136	2
W9Q6D1	FOVG_01039	Down	-0.957356	4
A0A6M7YZF5	FOBC_05219	Down	-0.841663	49
W9IA74	FOYG_08759	Down	-0.954557	62
W9I5V1	FOYG_09765	Down	-0.793357	47
X0CA14	FOQG_06691	Down	-2.05889	1
A0A2H3SSY0	FRV6_03799	Down	-1.1078	2
N4TRZ7	FOC1_g10014980	Down	-1.41889	2
W9J0V2	FOYG_03331	Down	-1.17788	1
N4U6D8	FOC1_g10013636	Down	-1.32554	62
A0A5C6SSA2	FocTR4_00008821	Down	-0.526992	2
N4TTW6	FOC1_g10012940	Down	-1.99424	7
A0A5C6TC01	FocTR4_00002659	Down	-1.21424	4
W9PI54	RPS0	Down	-0.910502	60
A0A420RCA4	BFJ68_g6202	Down	-2.50635	1
A0A3L6NHA8	BFJ65_g10127	Down	-1.26188	47
X0HET5	FOPG_10263	Down	-1.77103	1
W9IEG2	FOYG_08707	Down	-0.486004	56
A0A5C6TGS2	FocTR4_00005823	Down	-1.16812	1
A0A0J9V4J2	FOXG_08147	Down	-0.736966	1
A0A2H3HSN7	AU210_000727	Down	-0.76366	18
X0MRE0	FOTG_09438	Down	-1.87303	5
A0A5C6TFT1	FocTR4_00005063	Down	-1.24469	1
N4TIL5	FOC1_g10012687	Down	-2.21759	7
N4TT26	FOC1_g10015556	Down	-0.788365	14
A0A2H3HUN1	AU210_001350	Down	-1.81604	13
A0A5C6TBJ0	FocTR4_00003640	Down	-3.09542	24
X0MEC5	FOTG_03541	Down	-1.06492	1
X0J093	FOPG_00268	Down	-1.9885	4
A0A5C6STH3	FocTR4_00008310	Down	-1.13289	1
N4U8U0	FOC1_g10005751	Down	-2.31473	1
N4U167	FOC1_g10010127	Down	-1.14561	1
A0A5C6TCD6	FocTR4_00003229	Down	-1.02621	1
A0A5C2IHW9	tef-1alpha	Down	-1.03505	47
B1A399	--	Down	-1.76611	17
W9K6S2	FOZG_08943	Down	-1.16165	13
A0A5C6T710	FocTR4_00010225	Down	-1.46594	1
W9PXX6	FOVG_02894	Down	-3.81604	1
A0A3L6P5L5	BFJ65_g815	Down	-1	1
W9HH00	FOYG_16312	Down	-1.33279	63
X0AWQ9	FOMG_03769	Down	-1.20423	27
X0B765	FOMG_01496	Down	-0.833927	1
A0A4Q2VT75	BFJ63_vAg7343	Down	-0.979942	1
X0BER2	FOQG_15154	Down	-1.44615	3
X0ACK8	FOMG_05094	Down	-1.26882	10
W9IP30	FOYG_07104	Down	-2.00578	22
X0HM75	FOPG_11714	Down	-1.59074	17
W9IY23	FOYG_02834	Down	-2.52284	46
N4UJR4	FOC1_g10010210	Down	-1.65745	1
A0A0J9WNH0	FOXG_08491	Down	-0.680382	42
A0A2H3TAQ8	FRV6_04243	Down	-2.08314	46
A0A5C6TJB9	FocTR4_00004692	Down	-1.55216	5
W9ZR06	FOMG_11058	Down	-1.0499	1
X0I3K8	FOPG_03960	Down	-0.846843	1
N4UFM1	FOC1_g10010889	Down	-1.2723	1
F9F1B1	FOXB_00197	Down	-1.04394	1
W9IX78	FOYG_03394	Down	-1.20756	1
W9P6X4	FOVG_11971	Down	-0.637109	1
A0A0J9VEK3	FOXG_10260	Down	-1.30045	2
W9IFY1	FOYG_08511	Down	-1.30757	1
X0AK78	FOMG_02947	Down	-1.43051	2
W9ILD4	FOYG_04471	Down	-0.571322	2
W9HQH6	FOYG_12000	Down	-1.3474	1
A0A0D2XE44	FOXG_02175	Down	-1.8997	2
A0A3L6N8M4	BFJ65_g12397	Down	-2.16488	60
X0HJE5	FOPG_08680	Down	-0.646112	1
W9IDF0	FOYG_06172	Down	-1.63487	9
N4UP68	FOC1_g10012543	Down	-0.706041	1
X0MCU3	FOTG_04065	Down	-1.13606	1
N4UQQ1	FOC1_g10008503	Down	-1.63039	2
A0A3L6P3G0	BFJ65_g331	Down	-0.659723	1
X0M716	FOTG_02485	Down	-0.803393	1
A0A5C6TCX7	FocTR4_00003203	Down	-1.03505	1
A0A559KN62	slt-11	Down	-2.31473	2
W9I7F3	FOYG_08035	Down	-2.30757	50
N4UF69	FOC1_g10009499	Down	-2.00578	1
F9FXI2	FOXB_11114	Down	-1.53116	62
A0A420RLZ3	BFJ68_g4271	Down	-0.72738	5
X0A307	FOMG_08532	Down	-1.05589	1
A0A0D2Y5G0	--	Down	-2.27928	25
A0A4Q2VMM6	BFJ63_vAg9533	Down	-1.47794	43
F9FKI6	FOXB_06915	Down	-0.619271	38
X0I7L4	FOPG_06301	Down	-2.79586	1
A0A0D2X8W9	--	Down	-1.07097	10
X0CB01	FOQG_06322	Down	-1.5951	1
X0HVT0	FOPG_05895	Down	-1.56064	13
A0A6C0T9S5	RPB2	Down	-1.699	25
A0A3L6NNW6	BFJ65_g6973	Down	-2.2723	2
W9I266	FOYG_11357	Down	-1.47393	56
W9PM87	FOVG_08334	Down	-1.53533	1
A0A0D2XIN1	--	Down	-1.13924	8
A0A420RRM1	BFJ68_g3180	Down	-0.703689	1
F9FRB7	FOXB_08947	Down	-1.23107	66
N4ULP4	tef1a	Down	-1.17462	47
X0M136	FOTG_03498	Down	-0.384584	1
N4TQV4	FOC1_g10016388	Down	-0.76366	1
F9FQG4	FOXB_08644	Down	-1.09234	51
W9ID88	FOYG_07958	Down	-1	47
W9QJ36	FOVG_01829	Down	-1.38082	1
A0A0J9VXA2	FOXG_13951	Down	-1.45799	31
A0A4Q2V633	BFJ63_vAg14574	Down	-0.58208	1
W9HD14	FOYG_16406	Down	-3.02327	1
X0MFD6	FOTG_00826	Down	-1.11092	3
A0A0J9WML6	FOXG_07921	Down	-0.655172	2
N4TLL6	FOC1_g10013704	Down	-1.11716	1
A0A0J9U6G9	FOXG_00097	Down	-1.89432	1
W9PT58	FOVG_05156	Down	-1.30757	2
F9F407	FOXB_01132	Down	-0.659723	4
W9HWU4	FOYG_11191	Down	-2.42663	1
X0IC32	FOPG_02006	Down	-0.696658	3
W9P735	FOVG_09548	Down	-0.99137	36
A0A0D2XJP4	FOXG_04156	Down	-1.191	10
N4UPX7	FOC1_g10008862	Down	-2.6529	14
X0LMC9	FOTG_06470	Down	-0.979942	17
F9G2F6	FOXB_12838	Down	-1.55639	1
X0M414	FOTG_06330	Down	-0.416962	2
A0A2H3HLS1	AU210_002688	Down	-2.71786	1
A0A0D2Y8Z6	--	Down	-1.40736	1
X0A5W5	FOMG_06511	Down	-1.32554	1
A0A4Q2W0Z6	BFJ63_vAg5086	Down	-0.696658	9
X0C4Z8	FOQG_07883	Down	-2.40354	1
X0A0N3	FOMG_11220	Down	-1.63935	1
W9I6H6	FOYG_07966	Down	-0.929611	7
A0A5C6SM49	FocTR4_00013005	Down	-1.1488	2
N4TXJ1	FOC1_g10014116	Down	-1.07704	1
N4UFQ0	FOC1_g10014665	Down	-2.93236	1
A0A2H3H0Y4	AU210_009200	Down	-0.816037	2
N4TKH5	FOC1_g10002606	Down	-3.27928	3
X0MCF2	FOTG_00276	Down	-2.38082	2
A0A6M7Z157	FOBC_04903	Down	-2.52284	1
A0A2H3GRL6	AU210_009453	Down	-0.392137	32
F9FRY4	FOXB_09165	Down	-1.4344	61
N4V223	FOC1_g10010502	Down	-0.823677	61
A0A4Q2VYV7	BFJ63_vAg5210	Down	-0.573467	43
A0A5C6T212	FocTR4_00001398	Down	-1.24127	4
A0A3L6P0R8	BFJ65_g3303	Down	-1.51046	53
W9QDB0	FOVG_01132	Down	-1.62593	49
N4UJY9	FOC1_g10010293	Down	-1.96578	36
A0A420MUQ6	BFJ69_g10702	Down	-0.599462	26
A0A0D2XZP4	--	Down	-2.40354	2
X0HRK7	FOPG_06864	Down	-1.24127	18
N4TIR3	FOC1_g10009254	Down	-2.08314	24
A0A2H3HMY1	AU210_006347	Down	-0.535332	6
N4TYT0	FOC1_g10013627	Down	-2.73697	1
X0AME7	FOMG_05040	Down	-1.17788	2
A0A2H3I562	AU210_000447	Down	-1.50635	5
W9KBF8	FOBC_09835	Down	-1.08009	3
A0A420QH78	BFJ68_g11141	Down	-1.31115	2
N4TVB9	FOC1_g10009100	Up	1.22157	1
X0AY69	FOMG_04086	Down	-1.38458	54
W9HR64	FOYG_12184	Down	-0.91866	1
A0A0D2XZL1	--	Down	-2.1016	1
N4UU97	MEF1	Down	-2.20423	6
A0A3L6NXK6	BFJ65_g2250	Down	-1.65745	47
P78656	--	Down	-0.664288	8
A0A0D2XUR0	--	Down	-1.61706	9
X0B1M5	FOMG_06536	Down	-1.35476	3
W9PR91	FOVG_07549	Down	-1.1078	2
F9G0R9	FOXB_12251	Down	-1.32193	1
A0A0D2YBR6	FOXG_13744	Down	-1.08314	17
N4TPP3	FOC1_g10014015	Down	-1.24127	64
W9INT1	FOYG_07161	Down	-1.49411	1
W9Q874	FOVG_04879	Down	-1.93236	18
W9KHY8	FOZG_07284	Down	-1.02034	2
W9HR00	FOYG_13113	Down	-0.411195	2
A0A2H3GZK3	AU210_010699	Down	-1.43051	60
A0A2H3GXG2	AU210_007878	Down	-0.386468	54
A0A420M5P5	BFJ69_g18342	Down	-1.51457	1
A0A0D2XV97	FOXG_07905	Down	-1.56918	2
A0A5C6TI00	FocTR4_00005129	Down	-1.67116	3
X0LR89	FOTG_05707	Down	-1.24469	9
X0HVW6	FOPG_05919	Down	-0.706041	2
X0M7T4	FOTG_05544	Down	-1.52699	2
N4TEH9	FOC1_g10015673	Down	-2.09542	2
X0D220	FOQG_02750	Down	-1.26534	12
X0LQ36	FOTG_06256	Down	-0.99137	1
N4UVJ2	FOC1_g10009529	Down	-2.04097	1
W9P603	FOVG_09333	Down	-1.64837	1
N4U6M4	FOC1_g10013727	Down	-1.28279	4
F9F1W4	FOXB_00388	Down	-0.988504	12
A0A420STN9	BFJ70_g8964	Down	-1.24469	1
W9QCV2	FOVG_02642	Down	-1.40354	49
A0A0D2Y8M0	--	Down	-1.64386	1
A0A5C6SYD2	FocTR4_00001432	Down	-1.67577	2
A0A420RHN3	BFJ68_g5159	Down	-1.51457	1
A0A2H3I0W3	AU210_001334	Down	-0.888969	3
A0A5C6T3R4	FocTR4_00000636	Down	-1.01742	2
X0LX98	NAT10	Down	-1.11404	26
A0A2H3GY62	ERB1	Down	-1.76611	22
A0A2H3HWR6	AU210_002990	Down	-1.17462	1
N4U061	FOC1_g10014339	Down	-1.96016	1
N4TXK9	FOC1_g10008085	Down	-0.579922	1
A0A2H3GY40	AU210_008066	Down	-0.45799	4
N4U8U9	FOC1_g10005761	Down	-0.8863	1
A0A0D2XU91	--	Down	-1.33643	2
X0D005	FOQG_00415	Down	-0.974262	5
A0A5C6T6S3	FocTR4_00010129	Down	-2.02327	1
A0A2H3H3B2	AU210_005825	Down	-0.506353	22
A0A0D2XJS3	--	Down	-2.32193	1
X0BNP5	FOQG_15368	Down	-0.562772	2
A0A6M7ZD56	FOBC_10220	Down	-0.828793	8
W9Q201	FOVG_06734	Down	-1.60384	1
A0A0U1ZES9	--	Down	-0.813499	47
N4V0L0	FOC1_g10010011	Down	-1.88364	53
N4TPT4	FOC1_g10006928	Down	-0.442222	16
F9FQ11	FOXB_08491	Down	-1.12343	2
N4TRT6	FOC1_g10006892	Down	-1.64837	1
A0A2C8D0F9	act	Up	1.35276	13
N4U8F4	FOC1_g10005906	Down	-1.14242	1
A0A2H3I523	MED8	Down	-3.32193	1
W9HBT2	FOYG_16817	Down	-1.85726	1
A0A420P508	BFJ69_g348	Down	-1.75147	23
A0A0D2XZ92	--	Down	-1.24469	1
F9FPR8	FOXB_08398	Down	-2.26534	20
W9I9I2	FOYG_10100	Down	-0.8863	2
N4UA39	FOC1_g10005210	Down	-1.40354	54
N4TXB3	FOC1_g10014024	Down	-1.47794	10
X0LCA4	FOTG_09024	Down	-0.60165	1
A0A5C6T1X2	FocTR4_00001422	Down	-0.426625	1
N4US99	FOC1_g10007334	Down	-0.946194	24
A0A2H3T5B7	FRV6_07884	Down	-1.11092	26
A0A6M4AQ61	--	Down	-1.0499	47
N4U836	FOC1_g10008132	Down	-1.9771	11
W9J4A0	FOYG_01328	Down	-2.1976	1
A0A559L2N5	GLE2	Down	-0.657445	1
W9IF20	FOYG_08356	Down	-1.02915	1
N4UV20	FOC1_g10013269	Down	-0.479955	2
W9PV62	FOVG_04184	Down	-1.93236	2
A0A2H3TQG4	FRV6_09623	Down	-1.46993	3
W9QBF3	FOVG_00825	Down	-1.88897	1
W9Q080	FOVG_03408	Down	-1.37333	2
X0IZJ3	FOPG_00196	Down	-2.191	2
F9FPS0	FOXB_08400	Down	-1.152	55
A0A3L6P756	BFJ65_g1097	Down	-2.04097	57

## Sheet: I_0hvsW_0h
Table S10. Fusarium oxysporum f. sp. cucumerinum closest interaction relationships of lysine-acetylated proteins differentially regulated in the comparison
Protein accession	Gene name	Regulation type	Log2 ratio	Degree
W9PJH6	FOVG_07646	Up	0.569491	1
F9G9U9	FOXB_15431	Up	0.936591	14
W9PSW2	FOVG_05046	Up	0.39835	7
X0I737	FOPG_06365	Up	1.08882	25
A0A3L6P2B6	BFJ65_g3846	Up	1.30568	20
N4TYG6	FOC1_g10013523	Up	0.75446	27
X0CUH6	FOQG_01116	Up	1.00935	2
W9NZX8	FOVG_10294	Down	-1.2969	1
A0A559L7L8	ADE17	Up	0.732052	1
F9FR14	FOXB_08844	Up	0.62854	6
A0A6M7YV34	FOBC_05036	Up	1.1635	8
X0MLZ9	FOTG_01401	Up	0.584963	8
X0A1M2	FOMG_08232	Up	0.616358	10
W9HSK1	FOYG_12510	Up	0.767231	13
A0A6M7YSI5	FOBC_05533	Up	0.573375	17
X0DXL1	FOQG_01641	Up	1.5064	1
A0A3L6NN27	BFJ65_g6316	Up	0.494672	24
A0A5C6T046	FocTR4_00001088	Up	0.769772	1
X0LZT5	FOTG_04208	Up	0.892197	22
N4U3F4	FOC1_g10012344	Up	0.709291	4
X0CSP1	FOQG_05056	Up	0.513996	8
W9J6T1	FOYG_01972	Down	-1.47393	5
X0MTN1	FOTG_09131	Up	0.521051	3
W9Q6D1	FOVG_01039	Up	1.09221	1
W9I5V1	FOYG_09765	Up	1.66903	17
X0CA14	FOQG_06691	Up	0.974529	5
W9J0V2	FOYG_03331	Up	0.922198	7
X0HET5	FOPG_10263	Up	0.521051	1
A0A0J9V4J2	FOXG_08147	Up	0.766383	1
N4TIL5	FOC1_g10012687	Up	0.870266	8
X0MEC5	FOTG_03541	Up	0.538041	4
N4TT26	FOC1_g10015556	Up	0.710173	5
F9FFS9	FOXB_05258	Up	0.84559	1
A0A420N380	BFJ69_g8286	Up	0.658097	19
W9HY96	FOYG_12455	Up	0.851999	4
A0A0J9WHU4	FOXG_02107	Up	1.00216	6
W9IP30	FOYG_07104	Up	1.9313	18
A0A2H3T0R2	FRV6_06435	Up	0.461529	7
A0A5C6TJB9	FocTR4_00004692	Up	0.768078	6
X0JTH2	FOPG_01124	Up	0.52306	6
W9L0G2	FOZG_00837	Down	-0.403542	2
W9HV89	FOYG_12142	Up	0.485427	2
A0A3L6N8M4	BFJ65_g12397	Up	0.380729	27
X0AMT5	FOMG_03608	Up	0.675364	1
A0A2H3I8G0	AU210_000722	Up	0.914565	4
W9I7F3	FOYG_08035	Up	0.658097	21
X0LJ42	FOTG_11025	Up	0.468844	1
F9FXI2	FOXB_11114	Up	0.448901	24
A0A5C6TJH0	FocTR4_00006925	Up	1.46571	16
A0A4Q2VMM6	BFJ63_vAg9533	Up	0.488515	30
A0A0D2X8W9	--	Up	0.54498	8
W9J9L3	FOYG_01644	Up	0.659925	5
X0HVT0	FOPG_05895	Up	0.753605	3
A0A6C0T9S5	RPB2	Up	0.818032	4
A0A0D2XIN1	--	Up	0.43082	6
A0A5C6TMB1	FocTR4_00007385	Up	1.61447	1
F9FRB7	FOXB_08947	Up	0.405992	28
A0A420R4P0	BFJ68_g8112	Down	-0.465938	2
X0M136	FOTG_03498	Up	0.534062	1
W9ID88	FOYG_07958	Up	0.761285	15
A0A0J9VXA2	FOXG_13951	Up	0.624803	20
A0A2H3GZ73	AU210_009323	Up	1.27322	8
N4TLL6	FOC1_g10013704	Up	0.8024	8
X0M301	FOTG_06106	Up	0.724214	1
A0A0J9U6G9	FOXG_00097	Up	0.648005	3
X0AEE1	FOMG_06461	Up	1.40599	27
W9HWU4	FOYG_11191	Up	0.616358	10
W9P735	FOVG_09548	Up	0.436162	12
N4UPX7	FOC1_g10008862	Up	0.488515	13
A0A2H3H448	AU210_006115	Up	0.682573	1
A0A4Q2W0Z6	BFJ63_vAg5086	Up	1.31673	9
A0A0D2XD94	--	Up	1.19093	4
W9ZXC2	FOMG_11802	Up	0.466758	1
X0LJ85	FOTG_11054	Up	0.741575	6
W9QGP2	FOVG_01327	Up	0.439357	2
X0HRK7	FOPG_06864	Up	0.403813	16
N4UJY9	FOC1_g10010293	Down	-0.392137	11
N4TIR3	FOC1_g10009254	Up	0.434028	21
X0AFN4	FOMG_06735	Up	0.648926	5
W9KBF8	FOBC_09835	Up	0.476122	5
X0A4X5	FOMG_06580	Up	0.529071	1
W9PLS5	FOVG_08769	Up	0.464668	19
A0A4V1S1K1	BFJ63_vAg4755	Up	1.04963	22
F9G0R9	FOXB_12251	Up	0.448901	5
X0DAD6	FOQG_00661	Up	0.745022	3
A0A0D2XUR0	--	Up	0.418999	7
N4U6G6	FOC1_g10013667	Up	0.854395	4
N4TU84	FOC1_g10002791	Up	0.386259	3
A0A2H3GXR6	AU210_007890	Up	0.954569	12
X0M5Q7	FOTG_05938	Up	1.1551	7
A0A2H3H0Y3	CLU1	Up	0.829444	1
X0M3A1	FOTG_02909	Up	0.817214	4
X0IH45	FOPG_01121	Up	1.04893	3
W9QCV2	FOVG_02642	Down	-0.386468	16
W9J7T2	FOYG_00568	Up	1.27202	1
X0LX98	NAT10	Up	0.84318	24
A0A2H3GY62	ERB1	Up	0.948601	21
X0NUW3	FOTG_00762	Up	0.651683	5
A0A0D2XE53	--	Up	1.43136	4
F9FMG1	FOXB_07591	Up	0.525067	1
N4V0L0	FOC1_g10010011	Up	0.582074	27
A0A420P508	BFJ69_g348	Up	1.37907	18
F9FPR8	FOXB_08398	Up	0.466758	6
W9IMY4	FOYG_07299	Up	0.598365	2
X0AG18	RPS1	Up	0.397255	27
N4TES9	FOC1_g10015775	Up	0.508936	2
N4TXB3	FOC1_g10014024	Up	0.504875	8
W9ZTJ6	FOMG_10372	Up	0.454176	16
A0A5C6T1X2	FocTR4_00001422	Up	1.65764	5
X0LDJ2	FOTG_08930	Up	1.65535	1
X0LF43	FOTG_12220	Up	0.759582	16
F9FU61	FOXB_09942	Down	-1.63935	1
X0MHY8	FOTG_11779	Down	-0.617056	3
X0ABW4	FOMG_08573	Up	1.03844	1
N4TH30	FOC1_g10012941	Up	0.71721	20
A0A420NF21	BFJ69_g5286	Up	0.983313	1
F9FPS0	FOXB_08400	Up	0.805705	21

## Sheet: I_6hvsW_6h
Table S10. Fusarium oxysporum f. sp. cucumerinum closest interaction relationships of lysine-acetylated proteins differentially regulated in the comparison
Protein accession	Gene name	Regulation type	Log2 ratio	Degree
X0IVU0	FOPG_08379	Down	-0.562772	1
A0A2H3GXG2	AU210_007878	Down	-0.533242	1
X0A752	FOMG_07021	Down	-0.698998	1
A0A2H3HLS1	AU210_002688	Down	-0.486004	1
A0A0J9WNH0	FOXG_08491	Down	-0.41889	1
A0A2H3HUT2	AU210_001395	Down	-0.446148	1
