# Supplementary material for: Quantitative Acetylome Analysis of Differentially Modified Proteins in Virulence-Differentiated Fusarium oxysporum f. sp. cucumerinum Isolates during Cucumber Colonization
Source: J Fungi (Basel). 2023 Sep 13;9(9):920. doi: 10.3390/jof9090920 (PMC10532600; doi:10.3390/jof9090920)
Supplement: Supplementary file 1 [file jof-09-00920-s001.zip › Supplementary Table S2.xlsx]

## Sheet: Sheet1
Table S2. Motifs and conservation of lysine-acetylated sites identified in the acetylome of Fusarium oxysporum f. sp. cucumerinum strains foc-3b and Ra-4
	Motif Logo				Motif	Motif Score	Foreground		Background		Fold Increase
							Matches	Size	Matches	Size
					xxxxxxxxxx_K_TxxxxxxxKx	24.05	133	10006	4082	1255124	4.1
					xxxxxxxxxx_K_SxxxKxxxxx	25.16	159	9873	5965	1251042	3.4
					xxxxxxxxxx_K_TxxxxKxxxx	22.62	123	9714	4077	1245077	3.9
					xxxxxxxxxG_K_Sxxxxxxxxx	23.57	148	9591	6042	1241000	3.2
					xxxxxxxxxx_K_Txxxxxxxxx	16.00	1280	9443	70850	1234958	2.4
					xxxxxxxxxx_K_SAxxxxxxxx	22.04	125	8163	5454	1164108	3.3
					xxxxxxxxxx_K_Sxxxxxxxxx	16.00	1064	8038	75327	1158654	2.0
					xxxxxxxKxx_K_Nxxxxxxxxx	22.32	106	6974	2847	1083327	5.8
					xxxxxxxxxx_K_Hxxxxxxxxx	16.00	964	6868	32494	1080480	4.7
					xxxxxxxxxx_K_Nxxxxxxxxx	16.00	950	5904	43932	1047986	3.8
					xxxxxxxxxN_K_Vxxxxxxxxx	27.22	78	4954	2591	1004054	6.1
					xxxxxxxxxT_K_Vxxxxxxxxx	26.28	103	4876	4298	1001463	4.9
					xxxxxxxxxx_K_ADxxxxxxxx	32.00	98	4773	4886	997165	4.2
					xxxxxxxxxx_K_GLxxxxxxxx	23.69	132	4675	7446	992279	3.8
					xxxxxxxxxx_K_VDxxxxxxxx	25.76	93	4543	4074	984833	4.9
					xxxxxxxxxT_K_Axxxxxxxxx	29.10	98	4450	6090	980759	3.5
					xxxxxxxxxx_K_Gxxxxxxxxx	16.00	699	4352	68956	974669	2.3
					xxxxxxxxxS_K_Vxxxxxxxxx	24.01	99	3653	5189	905713	4.7
					xxxxxxxxxD_K_Axxxxxxxxx	25.24	76	3554	5410	900524	3.6
					xxxxxxxxxK_K_Axxxxxxxxx	25.95	83	3478	6404	895114	3.3
					xxxxxxxxxx_K_Vxxxxxxxxx	16.00	559	3395	57099	888710	2.6
					xxxxxxxxxN_K_Axxxxxxxxx	26.21	55	2836	3666	831611	4.4
					xxxxxxxxxT_K_Ixxxxxxxxx	29.95	71	2781	3260	827945	6.5
					xxxxxxxxxS_K_Axxxxxxxxx	23.92	80	2710	8045	824685	3.0
					xxxxxxxxxx_K_IxxxxxxKxx	23.97	53	2630	3215	816640	5.1
					xxxxxxxxxG_K_xxxxxxxxxx	16.00	363	2577	54670	813425	2.1
					xxxxxxxxxx_K_IxHxxxxxxx	22.48	26	2214	1318	758755	6.8
					xxxxxxxxxx_K_Ixxxxxxxxx	16.00	282	2188	48162	757437	2.0
					xxxxxxxxxT_K_Lxxxxxxxxx	32.00	91	1906	6123	709275	5.5
					xxxxxxxxxx_K_Yxxxxxxxxx	16.00	200	1815	32840	703152	2.4
					xxxxxxxxxH_K_Axxxxxxxxx	23.22	29	1615	2164	670312	5.6
					xxxxxxxxxT_K_Qxxxxxxxxx	24.50	36	1586	2552	668148	5.9
					xxxxxxxxxx_K_Wxxxxxxxxx	16.00	113	1550	17772	665596	2.7
					xxxxxxxxxx_K_PDxxxxxxxx	31.14	51	1437	3596	647824	6.4
					xxxxxxxxxR_K_Axxxxxxxxx	23.10	57	1386	7022	644228	3.8
					xxxxxxxxxx_K_Qxxxxxxxxx	16.00	172	1329	42023	637206	2.0
					xxxxxxxxxY_K_Axxxxxxxxx	20.76	26	1157	2406	595183	5.6
					xxxxxxxxxF_K_Pxxxxxxxxx	20.87	26	1131	2333	592777	5.8
					xxxxxxxxxS_K_Lxxxxxxxxx	24.97	70	1105	8503	590444	4.4
					xxxxxxxxxx_K_Axxxxxxxxx	12.05	173	1035	55991	581941	1.7
					xxxxxxxxxx_K_Pxxxxxxxxx	14.41	180	862	60808	525950	1.8
					xxxxxxxxxT_K_xxxxxxxxxx	7.35	69	682	23350	465142	2.0
					xxxxxxxxxK_K_Dxxxxxxxxx	15.30	31	613	4194	441792	5.3
					xxxxxxxxxx_K_Fxxxxxxxxx	6.69	80	582	33089	437598	1.8
					xxxxxxxxxN_K_Lxxxxxxxxx	18.71	35	502	4062	404509	6.9
