# Supplementary material for: Quantitative Acetylome Analysis of Differentially Modified Proteins in Virulence-Differentiated Fusarium oxysporum f. sp. cucumerinum Isolates during Cucumber Colonization
Source: J Fungi (Basel). 2023 Sep 13;9(9):920. doi: 10.3390/jof9090920 (PMC10532600; doi:10.3390/jof9090920)
Supplement: Supplementary file 1 [file jof-09-00920-s001.zip › Supplementary Table S3.xlsx]

## Sheet: W_6hvsW_0h
Table S3. Differentially modified lysine-acetylated proteins and sites identified in Fusarium oxysporum f. sp. cucumerinum under different regulation combinations
Protein accession	Position	Amino acid	W_6h/W_0h P value	Regulated Type	Protein description	Gene name	Subcellular localization	KEGG KO No.	KEGG Gene	KEGG pathway	Biological Process	Cellular Component	Molecular Function	Pfam ID	Domain description	KOG category	KOG NO.	KOG description
A0A2H3GZK3	131	K	0.00010283	Down	Uncharacterized protein OS=Fusarium oxysporum f. sp. radicis-cucumerinum OX=327505 GN=AU210_010699 PE=3 SV=1	AU210_010699	mitochondria	K02973	RP-S23e, RPS23; small subunit ribosomal protein S23e	map03010 Ribosome	GO:0000462 maturation of SSU-rRNA from tricistronic rRNA transcript (SSU-rRNA, 5.8S rRNA, LSU-rRNA); GO:0001666 response to hypoxia; GO:0002181 cytoplasmic translation; GO:0006139 nucleobase-containing compound metabolic process; GO:0006355 regulation of transcription, DNA-templated; GO:0006357 regulation of transcription by RNA polymerase II; GO:0006364 rRNA processing; GO:0006396 RNA processing…	GO:0005622 intracellular; GO:0005623 cell; GO:0005737 cytoplasm; GO:0005829 cytosol; GO:0005840 ribosome; GO:0015935 small ribosomal subunit; GO:0022626 cytosolic ribosome; GO:0022627 cytosolic small ribosomal subunit; GO:0032991 protein-containing complex; GO:0043226 organelle; GO:0043228 non-membrane-bounded organelle; GO:0043229 intracellular organelle; GO:0043232 intracellular non-membrane-bo…	GO:0003735 structural constituent of ribosome; GO:0005198 structural molecule activity;			J	KOG1749	40S ribosomal protein S23
A0A2H3H4Y4	290	K	0.0482534	Down	eRF1_1 domain-containing protein OS=Fusarium oxysporum f. sp. radicis-cucumerinum OX=327505 GN=AU210_006352 PE=3 SV=1	AU210_006352	cytoplasm	K03265	ETF1, ERF1; peptide chain release factor subunit 1	map03015 mRNA surveillance pathway	GO:0002181 cytoplasmic translation; GO:0002184 cytoplasmic translational termination; GO:0006139 nucleobase-containing compound metabolic process; GO:0006351 transcription, DNA-templated; GO:0006353 DNA-templated transcription, termination; GO:0006412 translation; GO:0006415 translational termination; GO:0006518 peptide metabolic process; GO:0006725 cellular aromatic compound metabolic process; G…	GO:0005622 intracellular; GO:0005623 cell; GO:0005737 cytoplasm; GO:0010494 cytoplasmic stress granule; GO:0018444 translation release factor complex; GO:0032991 protein-containing complex; GO:0035770 ribonucleoprotein granule; GO:0036464 cytoplasmic ribonucleoprotein granule; GO:0043226 organelle; GO:0043228 non-membrane-bounded organelle; GO:0043229 intracellular organelle; GO:0043232 intracell…	GO:0003676 nucleic acid binding; GO:0003723 RNA binding; GO:0003729 mRNA binding; GO:0003747 translation release factor activity; GO:0005488 binding; GO:0005515 protein binding; GO:0008022 protein C-terminus binding; GO:0008079 translation termination factor activity; GO:0008135 translation factor activity, RNA binding; GO:0016149 translation release factor activity, codon specific; GO:0097159 or…	PF03463; PF03464; PF03465	eRF1 domain 1; eRF1 domain 2; eRF1 domain 3	J	KOG0688	Peptide chain release factor 1 (eRF1)
A0A5C6SQI3	410	K	0.000663207	Down	Asparagine synthase (glutamine-hydrolyzing) OS=Fusarium oxysporum f. sp. cubense OX=61366 GN=FocTR4_00008759 PE=4 SV=1	FocTR4_00008759	cytoplasm	K01953	asnB, ASNS; asparagine synthase (glutamine-hydrolysing) [EC:6.3.5.4]	map00250 Alanine, aspartate and glutamate metabolism; map01100 Metabolic pathways; map01110 Biosynthesis of secondary metabolites; map01230 Biosynthesis of amino acids	GO:0006082 organic acid metabolic process; GO:0006520 cellular amino acid metabolic process; GO:0006528 asparagine metabolic process; GO:0006529 asparagine biosynthetic process; GO:0006807 nitrogen compound metabolic process; GO:0008152 metabolic process; GO:0008652 cellular amino acid biosynthetic process; GO:0009058 biosynthetic process; GO:0009066 aspartate family amino acid metabolic process;…	GO:0005622 intracellular; GO:0005623 cell; GO:0005737 cytoplasm;	GO:0003824 catalytic activity; GO:0004066 asparagine synthase (glutamine-hydrolyzing) activity; GO:0005488 binding; GO:0005515 protein binding; GO:0016874 ligase activity; GO:0016879 ligase activity, forming carbon-nitrogen bonds; GO:0016884 carbon-nitrogen ligase activity, with glutamine as amido-N-donor; GO:0042802 identical protein binding; GO:0042803 protein homodimerization activity; GO:0046…	PF13537; PF00733	Glutamine amidotransferase domain; Asparagine synthase	E	KOG0571	Asparagine synthase (glutamine-hydrolyzing)
A0A559KVH0	21	K	0.00305438	Down	GTP-binding protein ypt1 OS=Fusarium oxysporum f. sp. cubense OX=61366 GN=ypt-1 PE=4 SV=1	ypt-1	cytoplasm,nucleus	K07874	RAB1A; Ras-related protein Rab-1A		GO:0000045 autophagosome assembly; GO:0006139 nucleobase-containing compound metabolic process; GO:0006401 RNA catabolic process; GO:0006725 cellular aromatic compound metabolic process; GO:0006807 nitrogen compound metabolic process; GO:0006810 transport; GO:0006886 intracellular protein transport; GO:0006888 endoplasmic reticulum to Golgi vesicle-mediated transport; GO:0006890 retrograde vesicl…	GO:0000139 Golgi membrane; GO:0000407 phagophore assembly site; GO:0005622 intracellular; GO:0005623 cell; GO:0005737 cytoplasm; GO:0005739 mitochondrion; GO:0005783 endoplasmic reticulum; GO:0005789 endoplasmic reticulum membrane; GO:0005794 Golgi apparatus; GO:0005795 Golgi stack; GO:0005801 cis-Golgi network; GO:0012505 endomembrane system; GO:0016020 membrane; GO:0031090 organelle membrane; G…	GO:0000149 SNARE binding; GO:0003824 catalytic activity; GO:0003924 GTPase activity; GO:0005488 binding; GO:0005515 protein binding; GO:0016462 pyrophosphatase activity; GO:0016787 hydrolase activity; GO:0016817 hydrolase activity, acting on acid anhydrides; GO:0016818 hydrolase activity, acting on acid anhydrides, in phosphorus-containing anhydrides; GO:0017111 nucleoside-triphosphatase activity;	PF00071	Ras family	U	KOG0084	GTPase Rab1/YPT1, small G protein superfamily, and related GTP-binding proteins
N4US99	186	K	0.0415589	Down	ATP synthase subunit beta OS=Fusarium oxysporum f. sp. cubense (strain race 1) OX=1229664 GN=FOC1_g10007334 PE=3 SV=1	FOC1_g10007334	mitochondria	K02133	ATPeF1B, ATP5B, ATP2; F-type H+-transporting ATPase subunit beta [EC:7.1.2.2]	map00190 Oxidative phosphorylation; map01100 Metabolic pathways	GO:0006091 generation of precursor metabolites and energy; GO:0006119 oxidative phosphorylation; GO:0006139 nucleobase-containing compound metabolic process; GO:0006163 purine nucleotide metabolic process; GO:0006164 purine nucleotide biosynthetic process; GO:0006725 cellular aromatic compound metabolic process; GO:0006753 nucleoside phosphate metabolic process; GO:0006754 ATP biosynthetic proces…	GO:0000275 mitochondrial proton-transporting ATP synthase complex, catalytic sector F(1); GO:0005622 intracellular; GO:0005623 cell; GO:0005737 cytoplasm; GO:0005739 mitochondrion; GO:0005740 mitochondrial envelope; GO:0005743 mitochondrial inner membrane; GO:0005753 mitochondrial proton-transporting ATP synthase complex; GO:0005754 mitochondrial proton-transporting ATP synthase, catalytic core; …	GO:0000166 nucleotide binding; GO:0003824 catalytic activity; GO:0005215 transporter activity; GO:0005488 binding; GO:0008324 cation transmembrane transporter activity; GO:0015075 ion transmembrane transporter activity; GO:0015077 monovalent inorganic cation transmembrane transporter activity; GO:0015078 proton transmembrane transporter activity; GO:0015318 inorganic molecular entity transmembran…	PF02874; PF00006	ATP synthase alpha/beta family, beta-barrel domain; ATP synthase alpha/beta family, nucleotide-binding domain	C	KOG1350	F0F1-type ATP synthase, beta subunit
W9HUZ4	559	K	0.000258569	Down	Importin N-terminal domain-containing protein OS=Fusarium oxysporum NRRL 32931 OX=660029 GN=FOYG_10799 PE=3 SV=1	FOYG_10799	nucleus	K14290	XPO1, CRM1; exportin-1	map03008 Ribosome biogenesis in eukaryotes; map03013 RNA transport	GO:0000054 ribosomal subunit export from nucleus; GO:0000055 ribosomal large subunit export from nucleus; GO:0000056 ribosomal small subunit export from nucleus; GO:0006403 RNA localization; GO:0006405 RNA export from nucleus; GO:0006406 mRNA export from nucleus; GO:0006611 protein export from nucleus; GO:0006810 transport; GO:0006886 intracellular protein transport; GO:0006913 nucleocytoplasmic …	GO:0000775 chromosome, centromeric region; GO:0000776 kinetochore; GO:0005622 intracellular; GO:0005623 cell; GO:0005634 nucleus; GO:0005635 nuclear envelope; GO:0005643 nuclear pore; GO:0005694 chromosome; GO:0005737 cytoplasm; GO:0005815 microtubule organizing center; GO:0005816 spindle pole body; GO:0005856 cytoskeleton; GO:0012505 endomembrane system; GO:0015630 microtubule cytoskeleton; GO:0…	GO:0000166 nucleotide binding; GO:0001882 nucleoside binding; GO:0001883 purine nucleoside binding; GO:0005049 nuclear export signal receptor activity; GO:0005215 transporter activity; GO:0005488 binding; GO:0005525 GTP binding; GO:0017076 purine nucleotide binding; GO:0019001 guanyl nucleotide binding; GO:0032549 ribonucleoside binding; GO:0032550 purine ribonucleoside binding; GO:0032553 ribonu…			UY	KOG2020	Nuclear transport receptor CRM1/MSN5 (importin beta superfamily)
W9HUZ4	562	K	1.4989e-05	Down	Importin N-terminal domain-containing protein OS=Fusarium oxysporum NRRL 32931 OX=660029 GN=FOYG_10799 PE=3 SV=1	FOYG_10799	nucleus	K14290	XPO1, CRM1; exportin-1	map03008 Ribosome biogenesis in eukaryotes; map03013 RNA transport	GO:0000054 ribosomal subunit export from nucleus; GO:0000055 ribosomal large subunit export from nucleus; GO:0000056 ribosomal small subunit export from nucleus; GO:0006403 RNA localization; GO:0006405 RNA export from nucleus; GO:0006406 mRNA export from nucleus; GO:0006611 protein export from nucleus; GO:0006810 transport; GO:0006886 intracellular protein transport; GO:0006913 nucleocytoplasmic …	GO:0000775 chromosome, centromeric region; GO:0000776 kinetochore; GO:0005622 intracellular; GO:0005623 cell; GO:0005634 nucleus; GO:0005635 nuclear envelope; GO:0005643 nuclear pore; GO:0005694 chromosome; GO:0005737 cytoplasm; GO:0005815 microtubule organizing center; GO:0005816 spindle pole body; GO:0005856 cytoskeleton; GO:0012505 endomembrane system; GO:0015630 microtubule cytoskeleton; GO:0…	GO:0000166 nucleotide binding; GO:0001882 nucleoside binding; GO:0001883 purine nucleoside binding; GO:0005049 nuclear export signal receptor activity; GO:0005215 transporter activity; GO:0005488 binding; GO:0005525 GTP binding; GO:0017076 purine nucleotide binding; GO:0019001 guanyl nucleotide binding; GO:0032549 ribonucleoside binding; GO:0032550 purine ribonucleoside binding; GO:0032553 ribonu…			UY	KOG2020	Nuclear transport receptor CRM1/MSN5 (importin beta superfamily)
F9FZK7	1146	K	6.10726e-05	Down	Ribos_L4_asso_C domain-containing protein OS=Fusarium oxysporum (strain Fo5176) OX=660025 GN=FOXB_11839 PE=3 SV=1	FOXB_11839	nucleus	K02930	RP-L4e, RPL4; large subunit ribosomal protein L4e	map03010 Ribosome				PF14374	60S ribosomal protein L4 C-terminal domain
A0A5C6T091	84	K	0.000123415	Down	Alanine--tRNA ligase OS=Fusarium oxysporum f. sp. cubense OX=61366 GN=ALA1 PE=3 SV=1	ALA1	cytoplasm	K01872	AARS, alaS; alanyl-tRNA synthetase [EC:6.1.1.7]	map00970 Aminoacyl-tRNA biosynthesis	GO:0000959 mitochondrial RNA metabolic process; GO:0002181 cytoplasmic translation; GO:0006082 organic acid metabolic process; GO:0006139 nucleobase-containing compound metabolic process; GO:0006396 RNA processing; GO:0006399 tRNA metabolic process; GO:0006400 tRNA modification; GO:0006412 translation; GO:0006418 tRNA aminoacylation for protein translation; GO:0006419 alanyl-tRNA aminoacylation; …	GO:0005622 intracellular; GO:0005623 cell; GO:0005737 cytoplasm; GO:0005739 mitochondrion; GO:0043226 organelle; GO:0043227 membrane-bounded organelle; GO:0043229 intracellular organelle; GO:0043231 intracellular membrane-bounded organelle;	GO:0000049 tRNA binding; GO:0003676 nucleic acid binding; GO:0003723 RNA binding; GO:0003824 catalytic activity; GO:0004812 aminoacyl-tRNA ligase activity; GO:0004813 alanine-tRNA ligase activity; GO:0005488 binding; GO:0016597 amino acid binding; GO:0016874 ligase activity; GO:0016875 ligase activity, forming carbon-oxygen bonds; GO:0031406 carboxylic acid binding; GO:0036094 small molecule bind…	PF07973	Threonyl and Alanyl tRNA synthetase second additional domain	J	KOG0188	Alanyl-tRNA synthetase
A0A420P3V6	327	K	0.000104904	Down	Elongation factor 1-alpha OS=Fusarium oxysporum OX=5507 GN=BFJ69_g725 PE=3 SV=1	BFJ69_g725	mitochondria	K03231	EEF1A; elongation factor 1-alpha	map03013 RNA transport	GO:0002181 cytoplasmic translation; GO:0002182 cytoplasmic translational elongation; GO:0006403 RNA localization; GO:0006405 RNA export from nucleus; GO:0006409 tRNA export from nucleus; GO:0006412 translation; GO:0006414 translational elongation; GO:0006518 peptide metabolic process; GO:0006611 protein export from nucleus; GO:0006807 nitrogen compound metabolic process; GO:0006810 transport; GO:…	GO:0000322 storage vacuole; GO:0000323 lytic vacuole; GO:0000324 fungal-type vacuole; GO:0000329 fungal-type vacuole membrane; GO:0005618 cell wall; GO:0005622 intracellular; GO:0005623 cell; GO:0005737 cytoplasm; GO:0005739 mitochondrion; GO:0005773 vacuole; GO:0005774 vacuolar membrane; GO:0005829 cytosol; GO:0005840 ribosome; GO:0005853 eukaryotic translation elongation factor 1 complex; GO:00…	GO:0000166 nucleotide binding; GO:0001882 nucleoside binding; GO:0001883 purine nucleoside binding; GO:0003676 nucleic acid binding; GO:0003723 RNA binding; GO:0003746 translation elongation factor activity; GO:0003824 catalytic activity; GO:0003924 GTPase activity; GO:0005488 binding; GO:0005515 protein binding; GO:0005516 calmodulin binding; GO:0005525 GTP binding; GO:0008135 translation factor…	PF00009; PF03144; PF03143	Elongation factor Tu GTP binding domain; Elongation factor Tu domain 2; Elongation factor Tu C-terminal domain	J	KOG0052	Translation elongation factor EF-1 alpha/Tu
A0A2H3I0W3	54	K	0.00126796	Down	Uncharacterized protein OS=Fusarium oxysporum f. sp. radicis-cucumerinum OX=327505 GN=AU210_001334 PE=3 SV=1	AU210_001334	cytoplasm	K03283	HSPA1s; heat shock 70kDa protein 1/2/6/8	map03040 Spliceosome; map04141 Protein processing in endoplasmic reticulum; map04144 Endocytosis; map04213 Longevity regulating pathway - multiple species	GO:0000209 protein polyubiquitination; GO:0002181 cytoplasmic translation; GO:0002376 immune system process; GO:0006403 RNA localization; GO:0006404 RNA import into nucleus; GO:0006412 translation; GO:0006457 protein folding; GO:0006464 cellular protein modification process; GO:0006508 proteolysis; GO:0006511 ubiquitin-dependent protein catabolic process; GO:0006515 protein quality control for mi…	GO:0000322 storage vacuole; GO:0000323 lytic vacuole; GO:0000324 fungal-type vacuole; GO:0000329 fungal-type vacuole membrane; GO:0005576 extracellular region; GO:0005618 cell wall; GO:0005622 intracellular; GO:0005623 cell; GO:0005634 nucleus; GO:0005681 spliceosomal complex; GO:0005737 cytoplasm; GO:0005739 mitochondrion; GO:0005773 vacuole; GO:0005774 vacuolar membrane; GO:0005829 cytosol; GO:…	GO:0000049 tRNA binding; GO:0000166 nucleotide binding; GO:0003676 nucleic acid binding; GO:0003723 RNA binding; GO:0003824 catalytic activity; GO:0005488 binding; GO:0005515 protein binding; GO:0005524 ATP binding; GO:0008144 drug binding; GO:0016462 pyrophosphatase activity; GO:0016787 hydrolase activity; GO:0016817 hydrolase activity, acting on acid anhydrides; GO:0016818 hydrolase activity, a…			O	KOG0101	Molecular chaperones HSP70/HSC70, HSP70 superfamily
X0A1M2	32	K	0.00143771	Down	Histone H4 OS=Fusarium oxysporum f. sp. melonis 26406 OX=1089452 GN=FOMG_08232 PE=3 SV=1	FOMG_08232	nucleus	K11254	H4; histone H4		GO:0000003 reproduction; GO:0000122 negative regulation of transcription by RNA polymerase II; GO:0003006 developmental process involved in reproduction; GO:0006323 DNA packaging; GO:0006325 chromatin organization; GO:0006333 chromatin assembly or disassembly; GO:0006334 nucleosome assembly; GO:0006342 chromatin silencing; GO:0006355 regulation of transcription, DNA-templated; GO:0006357 regulati…	GO:0000228 nuclear chromosome; GO:0000785 chromatin; GO:0000786 nucleosome; GO:0000788 nuclear nucleosome; GO:0000790 nuclear chromatin; GO:0005622 intracellular; GO:0005623 cell; GO:0005634 nucleus; GO:0005657 replication fork; GO:0005694 chromosome; GO:0031298 replication fork protection complex; GO:0031974 membrane-enclosed lumen; GO:0031981 nuclear lumen; GO:0032991 protein-containing complex…	GO:0003676 nucleic acid binding; GO:0003677 DNA binding; GO:0005488 binding; GO:0005515 protein binding; GO:0042393 histone binding; GO:0097159 organic cyclic compound binding; GO:1901363 heterocyclic compound binding;			B	KOG3467	Histone H4
A0A3L6NUY5	141	K	0.000415356	Down	Serine/threonine-protein phosphatase OS=Fusarium oxysporum f. sp. cepae OX=396571 GN=BFJ65_g4761 PE=3 SV=1	BFJ65_g4761	nucleus	K06269	PPP1C; serine/threonine-protein phosphatase PP1 catalytic subunit [EC:3.1.3.16]	map03015 mRNA surveillance pathway; map04113 Meiosis - yeast	GO:0000022 mitotic spindle elongation; GO:0000070 mitotic sister chromatid segregation; GO:0000226 microtubule cytoskeleton organization; GO:0000278 mitotic cell cycle; GO:0000280 nuclear division; GO:0000819 sister chromatid segregation; GO:0006996 organelle organization; GO:0007010 cytoskeleton organization; GO:0007017 microtubule-based process; GO:0007049 cell cycle; GO:0007051 spindle organiz…	GO:0005622 intracellular; GO:0005623 cell; GO:0005634 nucleus; GO:0005730 nucleolus; GO:0005815 microtubule organizing center; GO:0005816 spindle pole body; GO:0005856 cytoskeleton; GO:0015630 microtubule cytoskeleton; GO:0030428 cell septum; GO:0031974 membrane-enclosed lumen; GO:0031981 nuclear lumen; GO:0043226 organelle; GO:0043227 membrane-bounded organelle; GO:0043228 non-membrane-bounded o…		PF00149	Calcineurin-like phosphoesterase	T	KOG0374	Serine/threonine specific protein phosphatase PP1, catalytic subunit
A0A0C4DHR5	692	K	0.00462344	Down	Bifunctional cytochrome P450/NADPH--P450 reductase OS=Fusarium oxysporum f. sp. lycopersici (strain 4287 / CBS 123668 / FGSC 9935 / NRRL 34936) OX=426428 GN=FOXG_04152 PE=3 SV=1	FOXG_04152	cytoplasm	K14338	cypD_E, CYP102A2_3; cytochrome P450 / NADPH-cytochrome P450 reductase [EC:1.14.14.1 1.6.2.4]	map00071 Fatty acid degradation; map00380 Tryptophan metabolism				PF00067; PF00258; PF00667; PF00175	Cytochrome P450; Flavodoxin; FAD binding domain; Oxidoreductase NAD-binding domain	Q	KOG1158	NADP/FAD dependent oxidoreductase
P78656	49	K	0.0294377	Down	Beta-tubulin (Fragment) OS=Fusarium oxysporum OX=5507 PE=3 SV=2	--	mitochondria	K07375	TUBB; tubulin beta	map04145 Phagosome	GO:0000003 reproduction; GO:0000070 mitotic sister chromatid segregation; GO:0000226 microtubule cytoskeleton organization; GO:0000278 mitotic cell cycle; GO:0000280 nuclear division; GO:0000819 sister chromatid segregation; GO:0006810 transport; GO:0006928 movement of cell or subcellular component; GO:0006996 organelle organization; GO:0007005 mitochondrion organization; GO:0007010 cytoskeleton …	GO:0000235 astral microtubule; GO:0005622 intracellular; GO:0005623 cell; GO:0005634 nucleus; GO:0005737 cytoplasm; GO:0005815 microtubule organizing center; GO:0005816 spindle pole body; GO:0005818 aster; GO:0005819 spindle; GO:0005828 kinetochore microtubule; GO:0005856 cytoskeleton; GO:0005874 microtubule; GO:0005876 spindle microtubule; GO:0005880 nuclear microtubule; GO:0005881 cytoplasmic m…	GO:0000166 nucleotide binding; GO:0001882 nucleoside binding; GO:0001883 purine nucleoside binding; GO:0003824 catalytic activity; GO:0003924 GTPase activity; GO:0005198 structural molecule activity; GO:0005200 structural constituent of cytoskeleton; GO:0005488 binding; GO:0005525 GTP binding; GO:0016462 pyrophosphatase activity; GO:0016787 hydrolase activity; GO:0016817 hydrolase activity, actin…	PF03953	Tubulin C-terminal domain	Z	KOG1375	Beta tubulin
A0A0C4DHT4	61	K	0.0408537	Down	G-protein alpha subunit OS=Fusarium oxysporum f. sp. lycopersici (strain 4287 / CBS 123668 / FGSC 9935 / NRRL 34936) OX=426428 PE=4 SV=1	--	nucleus	K04630	GNAI; guanine nucleotide-binding protein G(i) subunit alpha	map04113 Meiosis - yeast	GO:0007154 cell communication; GO:0007165 signal transduction; GO:0007186 G protein-coupled receptor signaling pathway; GO:0007187 G protein-coupled receptor signaling pathway, coupled to cyclic nucleotide second messenger; GO:0007188 adenylate cyclase-modulating G protein-coupled receptor signaling pathway; GO:0009987 cellular process; GO:0023052 signaling; GO:0050789 regulation of biological pr…	GO:0005622 intracellular; GO:0005623 cell; GO:0005834 heterotrimeric G-protein complex; GO:0005886 plasma membrane; GO:0009898 cytoplasmic side of plasma membrane; GO:0016020 membrane; GO:0019897 extrinsic component of plasma membrane; GO:0019898 extrinsic component of membrane; GO:0031234 extrinsic component of cytoplasmic side of plasma membrane; GO:0032991 protein-containing complex; GO:007194…	GO:0001664 G protein-coupled receptor binding; GO:0003824 catalytic activity; GO:0003924 GTPase activity; GO:0005102 signaling receptor binding; GO:0005488 binding; GO:0005515 protein binding; GO:0016462 pyrophosphatase activity; GO:0016787 hydrolase activity; GO:0016817 hydrolase activity, acting on acid anhydrides; GO:0016818 hydrolase activity, acting on acid anhydrides, in phosphorus-containi…	PF00503	G-protein alpha subunit	DT	KOG0082	G-protein alpha subunit (small G protein superfamily)
A0A0C4DHT4	48	K	0.00456398	Down	G-protein alpha subunit OS=Fusarium oxysporum f. sp. lycopersici (strain 4287 / CBS 123668 / FGSC 9935 / NRRL 34936) OX=426428 PE=4 SV=1	--	nucleus	K04630	GNAI; guanine nucleotide-binding protein G(i) subunit alpha	map04113 Meiosis - yeast	GO:0007154 cell communication; GO:0007165 signal transduction; GO:0007186 G protein-coupled receptor signaling pathway; GO:0007187 G protein-coupled receptor signaling pathway, coupled to cyclic nucleotide second messenger; GO:0007188 adenylate cyclase-modulating G protein-coupled receptor signaling pathway; GO:0009987 cellular process; GO:0023052 signaling; GO:0050789 regulation of biological pr…	GO:0005622 intracellular; GO:0005623 cell; GO:0005834 heterotrimeric G-protein complex; GO:0005886 plasma membrane; GO:0009898 cytoplasmic side of plasma membrane; GO:0016020 membrane; GO:0019897 extrinsic component of plasma membrane; GO:0019898 extrinsic component of membrane; GO:0031234 extrinsic component of cytoplasmic side of plasma membrane; GO:0032991 protein-containing complex; GO:007194…	GO:0001664 G protein-coupled receptor binding; GO:0003824 catalytic activity; GO:0003924 GTPase activity; GO:0005102 signaling receptor binding; GO:0005488 binding; GO:0005515 protein binding; GO:0016462 pyrophosphatase activity; GO:0016787 hydrolase activity; GO:0016817 hydrolase activity, acting on acid anhydrides; GO:0016818 hydrolase activity, acting on acid anhydrides, in phosphorus-containi…	PF00503	G-protein alpha subunit	DT	KOG0082	G-protein alpha subunit (small G protein superfamily)
A0A0C4DHT4	183	K	0.04142	Down	G-protein alpha subunit OS=Fusarium oxysporum f. sp. lycopersici (strain 4287 / CBS 123668 / FGSC 9935 / NRRL 34936) OX=426428 PE=4 SV=1	--	nucleus	K04630	GNAI; guanine nucleotide-binding protein G(i) subunit alpha	map04113 Meiosis - yeast	GO:0007154 cell communication; GO:0007165 signal transduction; GO:0007186 G protein-coupled receptor signaling pathway; GO:0007187 G protein-coupled receptor signaling pathway, coupled to cyclic nucleotide second messenger; GO:0007188 adenylate cyclase-modulating G protein-coupled receptor signaling pathway; GO:0009987 cellular process; GO:0023052 signaling; GO:0050789 regulation of biological pr…	GO:0005622 intracellular; GO:0005623 cell; GO:0005834 heterotrimeric G-protein complex; GO:0005886 plasma membrane; GO:0009898 cytoplasmic side of plasma membrane; GO:0016020 membrane; GO:0019897 extrinsic component of plasma membrane; GO:0019898 extrinsic component of membrane; GO:0031234 extrinsic component of cytoplasmic side of plasma membrane; GO:0032991 protein-containing complex; GO:007194…	GO:0001664 G protein-coupled receptor binding; GO:0003824 catalytic activity; GO:0003924 GTPase activity; GO:0005102 signaling receptor binding; GO:0005488 binding; GO:0005515 protein binding; GO:0016462 pyrophosphatase activity; GO:0016787 hydrolase activity; GO:0016817 hydrolase activity, acting on acid anhydrides; GO:0016818 hydrolase activity, acting on acid anhydrides, in phosphorus-containi…	PF00503	G-protein alpha subunit	DT	KOG0082	G-protein alpha subunit (small G protein superfamily)
W0K5G2	481	K	0.0425319	Down	Chitin synthase OS=Fusarium oxysporum f. sp. cubense OX=61366 PE=2 SV=1	--	plasma membrane	K00698	CHS1; chitin synthase [EC:2.4.1.16]	map00520 Amino sugar and nucleotide sugar metabolism; map01100 Metabolic pathways	GO:0000003 reproduction; GO:0000271 polysaccharide biosynthetic process; GO:0000278 mitotic cell cycle; GO:0000281 mitotic cytokinesis; GO:0000910 cytokinesis; GO:0000917 division septum assembly; GO:0000918 division septum site selection; GO:0005975 carbohydrate metabolic process; GO:0005976 polysaccharide metabolic process; GO:0006022 aminoglycan metabolic process; GO:0006023 aminoglycan biosyn…	GO:0000934 porous cell septum; GO:0001411 hyphal tip; GO:0005623 cell; GO:0005886 plasma membrane; GO:0016020 membrane; GO:0030427 site of polarized growth; GO:0030428 cell septum; GO:0051286 cell tip; GO:0071944 cell periphery;	GO:0003824 catalytic activity; GO:0004100 chitin synthase activity; GO:0008194 UDP-glycosyltransferase activity; GO:0008375 acetylglucosaminyltransferase activity; GO:0016740 transferase activity; GO:0016757 transferase activity, transferring glycosyl groups; GO:0016758 transferase activity, transferring hexosyl groups;	PF00179	Ubiquitin-conjugating enzyme	M	KOG2571	Chitin synthase/hyaluronan synthase (glycosyltransferases)
A0A0C4DHW4	451	K	0.0138414	Down	Chitin synthase OS=Fusarium oxysporum f. sp. lycopersici (strain 4287 / CBS 123668 / FGSC 9935 / NRRL 34936) OX=426428 PE=3 SV=1	--	plasma membrane	K00698	CHS1; chitin synthase [EC:2.4.1.16]	map00520 Amino sugar and nucleotide sugar metabolism; map01100 Metabolic pathways	GO:0000003 reproduction; GO:0000271 polysaccharide biosynthetic process; GO:0000278 mitotic cell cycle; GO:0000281 mitotic cytokinesis; GO:0000910 cytokinesis; GO:0000917 division septum assembly; GO:0000918 division septum site selection; GO:0005975 carbohydrate metabolic process; GO:0005976 polysaccharide metabolic process; GO:0006022 aminoglycan metabolic process; GO:0006023 aminoglycan biosyn…	GO:0000934 porous cell septum; GO:0001411 hyphal tip; GO:0005623 cell; GO:0005886 plasma membrane; GO:0016020 membrane; GO:0030427 site of polarized growth; GO:0030428 cell septum; GO:0051286 cell tip; GO:0071944 cell periphery;	GO:0003824 catalytic activity; GO:0004100 chitin synthase activity; GO:0008194 UDP-glycosyltransferase activity; GO:0008375 acetylglucosaminyltransferase activity; GO:0016740 transferase activity; GO:0016757 transferase activity, transferring glycosyl groups; GO:0016758 transferase activity, transferring hexosyl groups;			M	KOG2571	Chitin synthase/hyaluronan synthase (glycosyltransferases)
W9HVH9	147	K	0.00293949	Down	Adenylosuccinate lyase OS=Fusarium oxysporum NRRL 32931 OX=660029 GN=FOYG_13977 PE=3 SV=1	FOYG_13977	cytoplasm	K01756	purB, ADSL; adenylosuccinate lyase [EC:4.3.2.2]	map00230 Purine metabolism; map00250 Alanine, aspartate and glutamate metabolism; map01100 Metabolic pathways; map01110 Biosynthesis of secondary metabolites; map01130 Biosynthesis of antibiotics				PF00206; PF10397	Lyase; Adenylosuccinate lyase C-terminus	F	KOG2700	Adenylosuccinate lyase
W9HVH9	243	K	0.00136969	Down	Adenylosuccinate lyase OS=Fusarium oxysporum NRRL 32931 OX=660029 GN=FOYG_13977 PE=3 SV=1	FOYG_13977	cytoplasm	K01756	purB, ADSL; adenylosuccinate lyase [EC:4.3.2.2]	map00230 Purine metabolism; map00250 Alanine, aspartate and glutamate metabolism; map01100 Metabolic pathways; map01110 Biosynthesis of secondary metabolites; map01130 Biosynthesis of antibiotics				PF00206; PF10397	Lyase; Adenylosuccinate lyase C-terminus	F	KOG2700	Adenylosuccinate lyase
W9HVH9	416	K	0.0192482	Down	Adenylosuccinate lyase OS=Fusarium oxysporum NRRL 32931 OX=660029 GN=FOYG_13977 PE=3 SV=1	FOYG_13977	cytoplasm	K01756	purB, ADSL; adenylosuccinate lyase [EC:4.3.2.2]	map00230 Purine metabolism; map00250 Alanine, aspartate and glutamate metabolism; map01100 Metabolic pathways; map01110 Biosynthesis of secondary metabolites; map01130 Biosynthesis of antibiotics				PF00206; PF10397	Lyase; Adenylosuccinate lyase C-terminus	F	KOG2700	Adenylosuccinate lyase
A0A420QZG1	264	K	0.00936338	Down	ATPase_AAA_core domain-containing protein OS=Fusarium oxysporum OX=5507 GN=BFJ68_g8771 PE=4 SV=1	BFJ68_g8771	cytoplasm,nucleus							PF00004	ATPase family associated with various cellular activities (AAA)	O	KOG0730	AAA+-type ATPase
A0A0C4DIW1	715	K	0.00942108	Down	C2H2-type domain-containing protein OS=Fusarium oxysporum f. sp. lycopersici (strain 4287 / CBS 123668 / FGSC 9935 / NRRL 34936) OX=426428 PE=4 SV=1	--	nucleus							PF04082	Fungal specific transcription factor domain	S	KOG1721	FOG: Zn-finger
A0A0C4DJS8	188	K	0.00977411	Down	Uncharacterized protein OS=Fusarium oxysporum f. sp. lycopersici (strain 4287 / CBS 123668 / FGSC 9935 / NRRL 34936) OX=426428 PE=4 SV=1	--	cytoplasm							PF13489	Methyltransferase domain
A0A0C4DJS8	252	K	0.000297869	Down	Uncharacterized protein OS=Fusarium oxysporum f. sp. lycopersici (strain 4287 / CBS 123668 / FGSC 9935 / NRRL 34936) OX=426428 PE=4 SV=1	--	cytoplasm							PF13489	Methyltransferase domain
A0A0C4DJS8	161	K	0.00530697	Down	Uncharacterized protein OS=Fusarium oxysporum f. sp. lycopersici (strain 4287 / CBS 123668 / FGSC 9935 / NRRL 34936) OX=426428 PE=4 SV=1	--	cytoplasm							PF13489	Methyltransferase domain
A0A0C4DJS8	167	K	0.0339112	Up	Uncharacterized protein OS=Fusarium oxysporum f. sp. lycopersici (strain 4287 / CBS 123668 / FGSC 9935 / NRRL 34936) OX=426428 PE=4 SV=1	--	cytoplasm							PF13489	Methyltransferase domain
A0A0D2X7Z7	624	K	0.0296044	Up	A_deaminase domain-containing protein OS=Fusarium oxysporum f. sp. lycopersici (strain 4287 / CBS 123668 / FGSC 9935 / NRRL 34936) OX=426428 PE=3 SV=1	--	nucleus	K01490	AMPD; AMP deaminase [EC:3.5.4.6]	map00230 Purine metabolism; map01100 Metabolic pathways; map01110 Biosynthesis of secondary metabolites; map01130 Biosynthesis of antibiotics	GO:0006139 nucleobase-containing compound metabolic process; GO:0006144 purine nucleobase metabolic process; GO:0006163 purine nucleotide metabolic process; GO:0006178 guanine salvage; GO:0006725 cellular aromatic compound metabolic process; GO:0006753 nucleoside phosphate metabolic process; GO:0006793 phosphorus metabolic process; GO:0006796 phosphate-containing compound metabolic process; GO:00…	GO:0005622 intracellular; GO:0005623 cell; GO:0005737 cytoplasm;	GO:0003824 catalytic activity; GO:0003876 AMP deaminase activity; GO:0016787 hydrolase activity; GO:0016810 hydrolase activity, acting on carbon-nitrogen (but not peptide) bonds; GO:0016814 hydrolase activity, acting on carbon-nitrogen (but not peptide) bonds, in cyclic amidines; GO:0019239 deaminase activity; GO:0047623 adenosine-phosphate deaminase activity;	PF00962	Adenosine/AMP deaminase	F	KOG1096	Adenosine monophosphate deaminase
X0N8A5	60	K	0.000819641	Down	Protein phosphatase PP2A regulatory subunit B OS=Fusarium oxysporum f. sp. vasinfectum 25433 OX=1089449 GN=FOTG_05956 PE=3 SV=1	FOTG_05956	nucleus	K04354	PPP2R2; serine/threonine-protein phosphatase 2A regulatory subunit B	map03015 mRNA surveillance pathway; map04111 Cell cycle - yeast	GO:0000003 reproduction; GO:0000075 cell cycle checkpoint; GO:0000278 mitotic cell cycle; GO:0000280 nuclear division; GO:0000910 cytokinesis; GO:0001100 negative regulation of exit from mitosis; GO:0006355 regulation of transcription, DNA-templated; GO:0006464 cellular protein modification process; GO:0006470 protein dephosphorylation; GO:0006793 phosphorus metabolic process; GO:0006796 phosphat…	GO:0000159 protein phosphatase type 2A complex; GO:0000322 storage vacuole; GO:0000323 lytic vacuole; GO:0000324 fungal-type vacuole; GO:0000329 fungal-type vacuole membrane; GO:0005622 intracellular; GO:0005623 cell; GO:0005634 nucleus; GO:0005737 cytoplasm; GO:0005773 vacuole; GO:0005774 vacuolar membrane; GO:0005819 spindle; GO:0005829 cytosol; GO:0005856 cytoskeleton; GO:0005933 cellular bud;…	GO:0019208 phosphatase regulator activity; GO:0019888 protein phosphatase regulator activity; GO:0030234 enzyme regulator activity; GO:0098772 molecular function regulator;			T	KOG1354	Serine/threonine protein phosphatase 2A, regulatory subunit
X0N8A5	9	K	4.71965e-05	Down	Protein phosphatase PP2A regulatory subunit B OS=Fusarium oxysporum f. sp. vasinfectum 25433 OX=1089449 GN=FOTG_05956 PE=3 SV=1	FOTG_05956	nucleus	K04354	PPP2R2; serine/threonine-protein phosphatase 2A regulatory subunit B	map03015 mRNA surveillance pathway; map04111 Cell cycle - yeast	GO:0000003 reproduction; GO:0000075 cell cycle checkpoint; GO:0000278 mitotic cell cycle; GO:0000280 nuclear division; GO:0000910 cytokinesis; GO:0001100 negative regulation of exit from mitosis; GO:0006355 regulation of transcription, DNA-templated; GO:0006464 cellular protein modification process; GO:0006470 protein dephosphorylation; GO:0006793 phosphorus metabolic process; GO:0006796 phosphat…	GO:0000159 protein phosphatase type 2A complex; GO:0000322 storage vacuole; GO:0000323 lytic vacuole; GO:0000324 fungal-type vacuole; GO:0000329 fungal-type vacuole membrane; GO:0005622 intracellular; GO:0005623 cell; GO:0005634 nucleus; GO:0005737 cytoplasm; GO:0005773 vacuole; GO:0005774 vacuolar membrane; GO:0005819 spindle; GO:0005829 cytosol; GO:0005856 cytoskeleton; GO:0005933 cellular bud;…	GO:0019208 phosphatase regulator activity; GO:0019888 protein phosphatase regulator activity; GO:0030234 enzyme regulator activity; GO:0098772 molecular function regulator;			T	KOG1354	Serine/threonine protein phosphatase 2A, regulatory subunit
N4UP17	304	K	0.0132387	Down	Diacylglycerol O-acyltransferase OS=Fusarium oxysporum f. sp. cubense (strain race 1) OX=1229664 GN=FOC1_g10003112 PE=3 SV=1	FOC1_g10003112	plasma membrane	K14457	MOGAT2, MGAT2; 2-acylglycerol O-acyltransferase 2 [EC:2.3.1.22]	map00561 Glycerolipid metabolism	GO:0006629 lipid metabolic process; GO:0006638 neutral lipid metabolic process; GO:0006639 acylglycerol metabolic process; GO:0006641 triglyceride metabolic process; GO:0006643 membrane lipid metabolic process; GO:0006665 sphingolipid metabolic process; GO:0006672 ceramide metabolic process; GO:0006807 nitrogen compound metabolic process; GO:0006996 organelle organization; GO:0008152 metabolic pr…	GO:0005622 intracellular; GO:0005623 cell; GO:0005737 cytoplasm; GO:0005783 endoplasmic reticulum; GO:0005811 lipid droplet; GO:0012505 endomembrane system; GO:0016020 membrane; GO:0016021 integral component of membrane; GO:0031224 intrinsic component of membrane; GO:0043226 organelle; GO:0043227 membrane-bounded organelle; GO:0043228 non-membrane-bounded organelle; GO:0043229 intracellular organ…	GO:0003824 catalytic activity; GO:0004144 diacylglycerol O-acyltransferase activity; GO:0008374 O-acyltransferase activity; GO:0016411 acylglycerol O-acyltransferase activity; GO:0016740 transferase activity; GO:0016746 transferase activity, transferring acyl groups; GO:0016747 transferase activity, transferring acyl groups other than amino-acyl groups;			I	KOG0831	Acyl-CoA:diacylglycerol acyltransferase (DGAT)
N4UP17	427	K	0.000137971	Down	Diacylglycerol O-acyltransferase OS=Fusarium oxysporum f. sp. cubense (strain race 1) OX=1229664 GN=FOC1_g10003112 PE=3 SV=1	FOC1_g10003112	plasma membrane	K14457	MOGAT2, MGAT2; 2-acylglycerol O-acyltransferase 2 [EC:2.3.1.22]	map00561 Glycerolipid metabolism	GO:0006629 lipid metabolic process; GO:0006638 neutral lipid metabolic process; GO:0006639 acylglycerol metabolic process; GO:0006641 triglyceride metabolic process; GO:0006643 membrane lipid metabolic process; GO:0006665 sphingolipid metabolic process; GO:0006672 ceramide metabolic process; GO:0006807 nitrogen compound metabolic process; GO:0006996 organelle organization; GO:0008152 metabolic pr…	GO:0005622 intracellular; GO:0005623 cell; GO:0005737 cytoplasm; GO:0005783 endoplasmic reticulum; GO:0005811 lipid droplet; GO:0012505 endomembrane system; GO:0016020 membrane; GO:0016021 integral component of membrane; GO:0031224 intrinsic component of membrane; GO:0043226 organelle; GO:0043227 membrane-bounded organelle; GO:0043228 non-membrane-bounded organelle; GO:0043229 intracellular organ…	GO:0003824 catalytic activity; GO:0004144 diacylglycerol O-acyltransferase activity; GO:0008374 O-acyltransferase activity; GO:0016411 acylglycerol O-acyltransferase activity; GO:0016740 transferase activity; GO:0016746 transferase activity, transferring acyl groups; GO:0016747 transferase activity, transferring acyl groups other than amino-acyl groups;			I	KOG0831	Acyl-CoA:diacylglycerol acyltransferase (DGAT)
A0A2H3HS80	446	K	0.0284368	Down	Uncharacterized protein OS=Fusarium oxysporum f. sp. radicis-cucumerinum OX=327505 GN=AU210_000617 PE=4 SV=1	AU210_000617	extracellular	K20520	DBNL, ABP1; drebrin-like protein		GO:0000147 actin cortical patch assembly; GO:0006996 organelle organization; GO:0007010 cytoskeleton organization; GO:0008064 regulation of actin polymerization or depolymerization; GO:0008104 protein localization; GO:0009987 cellular process; GO:0010638 positive regulation of organelle organization; GO:0010639 negative regulation of organelle organization; GO:0016043 cellular component organizat…	GO:0005622 intracellular; GO:0005623 cell; GO:0005737 cytoplasm; GO:0005856 cytoskeleton; GO:0005937 mating projection; GO:0005938 cell cortex; GO:0015629 actin cytoskeleton; GO:0030427 site of polarized growth; GO:0030479 actin cortical patch; GO:0030863 cortical cytoskeleton; GO:0030864 cortical actin cytoskeleton; GO:0042995 cell projection; GO:0043226 organelle; GO:0043228 non-membrane-bounde…	GO:0003779 actin binding; GO:0005488 binding; GO:0005515 protein binding; GO:0008092 cytoskeletal protein binding; GO:0044877 protein-containing complex binding; GO:0051015 actin filament binding;	PF00241; PF00018	Cofilin/tropomyosin-type actin-binding protein; SH3 domain	Z	KOG3655	Drebrins and related actin binding proteins
A0A2H3HS80	113	K	0.00344112	Down	Uncharacterized protein OS=Fusarium oxysporum f. sp. radicis-cucumerinum OX=327505 GN=AU210_000617 PE=4 SV=1	AU210_000617	extracellular	K20520	DBNL, ABP1; drebrin-like protein		GO:0000147 actin cortical patch assembly; GO:0006996 organelle organization; GO:0007010 cytoskeleton organization; GO:0008064 regulation of actin polymerization or depolymerization; GO:0008104 protein localization; GO:0009987 cellular process; GO:0010638 positive regulation of organelle organization; GO:0010639 negative regulation of organelle organization; GO:0016043 cellular component organizat…	GO:0005622 intracellular; GO:0005623 cell; GO:0005737 cytoplasm; GO:0005856 cytoskeleton; GO:0005937 mating projection; GO:0005938 cell cortex; GO:0015629 actin cytoskeleton; GO:0030427 site of polarized growth; GO:0030479 actin cortical patch; GO:0030863 cortical cytoskeleton; GO:0030864 cortical actin cytoskeleton; GO:0042995 cell projection; GO:0043226 organelle; GO:0043228 non-membrane-bounde…	GO:0003779 actin binding; GO:0005488 binding; GO:0005515 protein binding; GO:0008092 cytoskeletal protein binding; GO:0044877 protein-containing complex binding; GO:0051015 actin filament binding;	PF00241; PF00018	Cofilin/tropomyosin-type actin-binding protein; SH3 domain	Z	KOG3655	Drebrins and related actin binding proteins
A0A2H3HS80	231	K	0.000208993	Down	Uncharacterized protein OS=Fusarium oxysporum f. sp. radicis-cucumerinum OX=327505 GN=AU210_000617 PE=4 SV=1	AU210_000617	extracellular	K20520	DBNL, ABP1; drebrin-like protein		GO:0000147 actin cortical patch assembly; GO:0006996 organelle organization; GO:0007010 cytoskeleton organization; GO:0008064 regulation of actin polymerization or depolymerization; GO:0008104 protein localization; GO:0009987 cellular process; GO:0010638 positive regulation of organelle organization; GO:0010639 negative regulation of organelle organization; GO:0016043 cellular component organizat…	GO:0005622 intracellular; GO:0005623 cell; GO:0005737 cytoplasm; GO:0005856 cytoskeleton; GO:0005937 mating projection; GO:0005938 cell cortex; GO:0015629 actin cytoskeleton; GO:0030427 site of polarized growth; GO:0030479 actin cortical patch; GO:0030863 cortical cytoskeleton; GO:0030864 cortical actin cytoskeleton; GO:0042995 cell projection; GO:0043226 organelle; GO:0043228 non-membrane-bounde…	GO:0003779 actin binding; GO:0005488 binding; GO:0005515 protein binding; GO:0008092 cytoskeletal protein binding; GO:0044877 protein-containing complex binding; GO:0051015 actin filament binding;	PF00241; PF00018	Cofilin/tropomyosin-type actin-binding protein; SH3 domain	Z	KOG3655	Drebrins and related actin binding proteins
W9IMY4	291	K	0.000746625	Down	Probable acetate kinase OS=Fusarium oxysporum NRRL 32931 OX=660029 GN=FOYG_07299 PE=3 SV=1	FOYG_07299	cytoplasm	K00925	ackA; acetate kinase [EC:2.7.2.1]	map00430 Taurine and hypotaurine metabolism; map00620 Pyruvate metabolism; map00640 Propanoate metabolism; map00680 Methane metabolism; map01100 Metabolic pathways; map01200 Carbon metabolism
W9IMY4	65	K	0.000209622	Down	Probable acetate kinase OS=Fusarium oxysporum NRRL 32931 OX=660029 GN=FOYG_07299 PE=3 SV=1	FOYG_07299	cytoplasm	K00925	ackA; acetate kinase [EC:2.7.2.1]	map00430 Taurine and hypotaurine metabolism; map00620 Pyruvate metabolism; map00640 Propanoate metabolism; map00680 Methane metabolism; map01100 Metabolic pathways; map01200 Carbon metabolism
W9IMY4	229	K	0.00684051	Down	Probable acetate kinase OS=Fusarium oxysporum NRRL 32931 OX=660029 GN=FOYG_07299 PE=3 SV=1	FOYG_07299	cytoplasm	K00925	ackA; acetate kinase [EC:2.7.2.1]	map00430 Taurine and hypotaurine metabolism; map00620 Pyruvate metabolism; map00640 Propanoate metabolism; map00680 Methane metabolism; map01100 Metabolic pathways; map01200 Carbon metabolism
W9IMY4	273	K	0.021543	Down	Probable acetate kinase OS=Fusarium oxysporum NRRL 32931 OX=660029 GN=FOYG_07299 PE=3 SV=1	FOYG_07299	cytoplasm	K00925	ackA; acetate kinase [EC:2.7.2.1]	map00430 Taurine and hypotaurine metabolism; map00620 Pyruvate metabolism; map00640 Propanoate metabolism; map00680 Methane metabolism; map01100 Metabolic pathways; map01200 Carbon metabolism
F9F1D0	85	K	0.0052384	Down	Aminotran_1_2 domain-containing protein OS=Fusarium oxysporum (strain Fo5176) OX=660025 GN=FOXB_00216 PE=4 SV=1	FOXB_00216	mitochondria	K00838	ARO8; aromatic amino acid aminotransferase I / 2-aminoadipate transaminase [EC:2.6.1.57 2.6.1.39 2.6.1.27 2.6.1.5]	map00130 Ubiquinone and other terpenoid-quinone biosynthesis; map00270 Cysteine and methionine metabolism; map00300 Lysine biosynthesis; map00350 Tyrosine metabolism; map00360 Phenylalanine metabolism; map00380 Tryptophan metabolism; map00400 Phenylalanine, tyrosine and tryptophan biosynthesis; map01100 Metabolic pathways; map01110 Biosynthesis of secondary metabolites; map01130 Biosynthesis of a…	GO:0006082 organic acid metabolic process; GO:0006520 cellular amino acid metabolic process; GO:0006725 cellular aromatic compound metabolic process; GO:0006807 nitrogen compound metabolic process; GO:0008152 metabolic process; GO:0009056 catabolic process; GO:0009063 cellular amino acid catabolic process; GO:0009072 aromatic amino acid family metabolic process; GO:0009074 aromatic amino acid fam…	GO:0005622 intracellular; GO:0005623 cell; GO:0005737 cytoplasm;	GO:0003824 catalytic activity; GO:0008483 transaminase activity; GO:0008793 aromatic-amino-acid:2-oxoglutarate aminotransferase activity; GO:0016740 transferase activity; GO:0016769 transferase activity, transferring nitrogenous groups; GO:0047536 2-aminoadipate transaminase activity;	PF00155	Aminotransferase class I and II	E	KOG0634	Aromatic amino acid aminotransferase and related proteins
A0A2H3HSN7	2497	K	0.000111938	Down	Uncharacterized protein OS=Fusarium oxysporum f. sp. radicis-cucumerinum OX=327505 GN=AU210_000727 PE=4 SV=1	AU210_000727	cytoplasm,nucleus	K12854	SNRNP200, BRR2; pre-mRNA-splicing helicase BRR2 [EC:3.6.4.13]	map03040 Spliceosome	GO:0000375 RNA splicing, via transesterification reactions; GO:0000377 RNA splicing, via transesterification reactions with bulged adenosine as nucleophile; GO:0000388 spliceosome conformational change to release U4 (or U4atac) and U1 (or U11); GO:0000393 spliceosomal conformational changes to generate catalytic conformation; GO:0000398 mRNA splicing, via spliceosome; GO:0006139 nucleobase-contai…	GO:0005622 intracellular; GO:0005623 cell; GO:0005634 nucleus; GO:0005681 spliceosomal complex; GO:0005682 U5 snRNP; GO:0030532 small nuclear ribonucleoprotein complex; GO:0032991 protein-containing complex; GO:0043226 organelle; GO:0043227 membrane-bounded organelle; GO:0043229 intracellular organelle; GO:0043231 intracellular membrane-bounded organelle; GO:0046540 U4/U6 x U5 tri-snRNP complex; …	GO:0003724 RNA helicase activity; GO:0003824 catalytic activity; GO:0004386 helicase activity; GO:0008186 RNA-dependent ATPase activity; GO:0016462 pyrophosphatase activity; GO:0016787 hydrolase activity; GO:0016817 hydrolase activity, acting on acid anhydrides; GO:0016818 hydrolase activity, acting on acid anhydrides, in phosphorus-containing anhydrides; GO:0016887 ATPase activity; GO:0017111 nu…	PF00270; PF00855	DEAD/DEAH box helicase; PWWP domain	A	KOG0951	RNA helicase BRR2, DEAD-box superfamily
A0A2H3HSN7	2287	K	0.00126202	Down	Uncharacterized protein OS=Fusarium oxysporum f. sp. radicis-cucumerinum OX=327505 GN=AU210_000727 PE=4 SV=1	AU210_000727	cytoplasm,nucleus	K12854	SNRNP200, BRR2; pre-mRNA-splicing helicase BRR2 [EC:3.6.4.13]	map03040 Spliceosome	GO:0000375 RNA splicing, via transesterification reactions; GO:0000377 RNA splicing, via transesterification reactions with bulged adenosine as nucleophile; GO:0000388 spliceosome conformational change to release U4 (or U4atac) and U1 (or U11); GO:0000393 spliceosomal conformational changes to generate catalytic conformation; GO:0000398 mRNA splicing, via spliceosome; GO:0006139 nucleobase-contai…	GO:0005622 intracellular; GO:0005623 cell; GO:0005634 nucleus; GO:0005681 spliceosomal complex; GO:0005682 U5 snRNP; GO:0030532 small nuclear ribonucleoprotein complex; GO:0032991 protein-containing complex; GO:0043226 organelle; GO:0043227 membrane-bounded organelle; GO:0043229 intracellular organelle; GO:0043231 intracellular membrane-bounded organelle; GO:0046540 U4/U6 x U5 tri-snRNP complex; …	GO:0003724 RNA helicase activity; GO:0003824 catalytic activity; GO:0004386 helicase activity; GO:0008186 RNA-dependent ATPase activity; GO:0016462 pyrophosphatase activity; GO:0016787 hydrolase activity; GO:0016817 hydrolase activity, acting on acid anhydrides; GO:0016818 hydrolase activity, acting on acid anhydrides, in phosphorus-containing anhydrides; GO:0016887 ATPase activity; GO:0017111 nu…	PF00270; PF00855	DEAD/DEAH box helicase; PWWP domain	A	KOG0951	RNA helicase BRR2, DEAD-box superfamily
X0M543	478	K	0.0208743	Down	PWWP domain-containing protein OS=Fusarium oxysporum f. sp. vasinfectum 25433 OX=1089449 GN=FOTG_05759 PE=4 SV=1	FOTG_05759	nucleus							PF00855	PWWP domain
A0A420N872	270	K	0.00248289	Down	Uncharacterized protein OS=Fusarium oxysporum OX=5507 GN=BFJ69_g6948 PE=4 SV=1	BFJ69_g6948	nucleus	K11761	NPL6, RSC7; chromatin structure-remodeling complex protein RSC7
A0A420N872	207	K	0.000632672	Down	Uncharacterized protein OS=Fusarium oxysporum OX=5507 GN=BFJ69_g6948 PE=4 SV=1	BFJ69_g6948	nucleus	K11761	NPL6, RSC7; chromatin structure-remodeling complex protein RSC7
A0A420N872	122	K	0.000430065	Down	Uncharacterized protein OS=Fusarium oxysporum OX=5507 GN=BFJ69_g6948 PE=4 SV=1	BFJ69_g6948	nucleus	K11761	NPL6, RSC7; chromatin structure-remodeling complex protein RSC7
X0ATQ3	420	K	9.34784e-05	Down	Peroxin-5 OS=Fusarium oxysporum f. sp. melonis 26406 OX=1089452 GN=FOMG_00878 PE=3 SV=1	FOMG_00878	cytoplasm,nucleus	K13342	PEX5, PXR1; peroxin-5	map04146 Peroxisome	GO:0006082 organic acid metabolic process; GO:0006605 protein targeting; GO:0006625 protein targeting to peroxisome; GO:0006629 lipid metabolic process; GO:0006631 fatty acid metabolic process; GO:0006635 fatty acid beta-oxidation; GO:0006810 transport; GO:0006886 intracellular protein transport; GO:0006996 organelle organization; GO:0007031 peroxisome organization; GO:0008104 protein localizatio…	GO:0005622 intracellular; GO:0005623 cell; GO:0005737 cytoplasm; GO:0005777 peroxisome; GO:0005778 peroxisomal membrane; GO:0005829 cytosol; GO:0016020 membrane; GO:0031090 organelle membrane; GO:0031903 microbody membrane; GO:0032991 protein-containing complex; GO:0042579 microbody; GO:0043226 organelle; GO:0043227 membrane-bounded organelle; GO:0043229 intracellular organelle; GO:0043231 intrac…	GO:0000268 peroxisome targeting sequence binding; GO:0005048 signal sequence binding; GO:0005052 peroxisome matrix targeting signal-1 binding; GO:0005488 binding; GO:0005515 protein binding; GO:0030674 protein-macromolecule adaptor activity; GO:0033218 amide binding; GO:0042277 peptide binding; GO:0060090 molecular adaptor activity;			S	KOG1125	TPR repeat-containing protein
A0A0D2X8M3	113	K	0.0077662	Down	YTH domain-containing protein OS=Fusarium oxysporum f. sp. lycopersici (strain 4287 / CBS 123668 / FGSC 9935 / NRRL 34936) OX=426428 PE=4 SV=1	--	mitochondria							PF04146	YT521-B-like domain	AT	KOG1902	Putative signal transduction protein involved in RNA splicing
X0M4G5	105	K	0.00362751	Down	Phenylalanine--tRNA ligase OS=Fusarium oxysporum f. sp. vasinfectum 25433 OX=1089449 GN=FOTG_05638 PE=3 SV=1	FOTG_05638	cytoplasm	K01889	FARSA, pheS; phenylalanyl-tRNA synthetase alpha chain [EC:6.1.1.20]	map00970 Aminoacyl-tRNA biosynthesis	GO:0002181 cytoplasmic translation; GO:0006082 organic acid metabolic process; GO:0006139 nucleobase-containing compound metabolic process; GO:0006399 tRNA metabolic process; GO:0006412 translation; GO:0006418 tRNA aminoacylation for protein translation; GO:0006432 phenylalanyl-tRNA aminoacylation; GO:0006450 regulation of translational fidelity; GO:0006518 peptide metabolic process; GO:0006520 c…	GO:0005622 intracellular; GO:0005623 cell; GO:0005737 cytoplasm; GO:0009328 phenylalanine-tRNA ligase complex; GO:0032991 protein-containing complex; GO:1902494 catalytic complex;	GO:0002161 aminoacyl-tRNA editing activity; GO:0003824 catalytic activity; GO:0004812 aminoacyl-tRNA ligase activity; GO:0004826 phenylalanine-tRNA ligase activity; GO:0016787 hydrolase activity; GO:0016788 hydrolase activity, acting on ester bonds; GO:0016874 ligase activity; GO:0016875 ligase activity, forming carbon-oxygen bonds; GO:0052689 carboxylic ester hydrolase activity; GO:0140098 catal…	PF01409	tRNA synthetases class II core domain (F)	J	KOG2784	Phenylalanyl-tRNA synthetase, beta subunit
X0M4G5	109	K	3.55807e-05	Down	Phenylalanine--tRNA ligase OS=Fusarium oxysporum f. sp. vasinfectum 25433 OX=1089449 GN=FOTG_05638 PE=3 SV=1	FOTG_05638	cytoplasm	K01889	FARSA, pheS; phenylalanyl-tRNA synthetase alpha chain [EC:6.1.1.20]	map00970 Aminoacyl-tRNA biosynthesis	GO:0002181 cytoplasmic translation; GO:0006082 organic acid metabolic process; GO:0006139 nucleobase-containing compound metabolic process; GO:0006399 tRNA metabolic process; GO:0006412 translation; GO:0006418 tRNA aminoacylation for protein translation; GO:0006432 phenylalanyl-tRNA aminoacylation; GO:0006450 regulation of translational fidelity; GO:0006518 peptide metabolic process; GO:0006520 c…	GO:0005622 intracellular; GO:0005623 cell; GO:0005737 cytoplasm; GO:0009328 phenylalanine-tRNA ligase complex; GO:0032991 protein-containing complex; GO:1902494 catalytic complex;	GO:0002161 aminoacyl-tRNA editing activity; GO:0003824 catalytic activity; GO:0004812 aminoacyl-tRNA ligase activity; GO:0004826 phenylalanine-tRNA ligase activity; GO:0016787 hydrolase activity; GO:0016788 hydrolase activity, acting on ester bonds; GO:0016874 ligase activity; GO:0016875 ligase activity, forming carbon-oxygen bonds; GO:0052689 carboxylic ester hydrolase activity; GO:0140098 catal…	PF01409	tRNA synthetases class II core domain (F)	J	KOG2784	Phenylalanyl-tRNA synthetase, beta subunit
X0H295	202	K	0.0108952	Down	ABM domain-containing protein OS=Fusarium oxysporum f. sp. conglutinans race 2 54008 OX=1089457 GN=FOPG_14233 PE=4 SV=1	FOPG_14233	cytoplasm
F9F704	24	K	0.0494276	Down	Dipeptidyl peptidase 3 OS=Fusarium oxysporum (strain Fo5176) OX=660025 GN=FOXB_02179 PE=3 SV=1	FOXB_02179	cytoplasm	K01277	DPP3; dipeptidyl-peptidase III [EC:3.4.14.4]		GO:0006508 proteolysis; GO:0006807 nitrogen compound metabolic process; GO:0008152 metabolic process; GO:0019538 protein metabolic process; GO:0043170 macromolecule metabolic process; GO:0044238 primary metabolic process; GO:0071704 organic substance metabolic process; GO:1901564 organonitrogen compound metabolic process;	GO:0005622 intracellular; GO:0005623 cell; GO:0005634 nucleus; GO:0005737 cytoplasm; GO:0043226 organelle; GO:0043227 membrane-bounded organelle; GO:0043229 intracellular organelle; GO:0043231 intracellular membrane-bounded organelle;	GO:0003824 catalytic activity; GO:0004177 aminopeptidase activity; GO:0008233 peptidase activity; GO:0008238 exopeptidase activity; GO:0008239 dipeptidyl-peptidase activity; GO:0016787 hydrolase activity; GO:0070011 peptidase activity, acting on L-amino acid peptides; GO:0140096 catalytic activity, acting on a protein;			O	KOG3675	Dipeptidyl peptidase III
F9F704	624	K	0.046289	Down	Dipeptidyl peptidase 3 OS=Fusarium oxysporum (strain Fo5176) OX=660025 GN=FOXB_02179 PE=3 SV=1	FOXB_02179	cytoplasm	K01277	DPP3; dipeptidyl-peptidase III [EC:3.4.14.4]		GO:0006508 proteolysis; GO:0006807 nitrogen compound metabolic process; GO:0008152 metabolic process; GO:0019538 protein metabolic process; GO:0043170 macromolecule metabolic process; GO:0044238 primary metabolic process; GO:0071704 organic substance metabolic process; GO:1901564 organonitrogen compound metabolic process;	GO:0005622 intracellular; GO:0005623 cell; GO:0005634 nucleus; GO:0005737 cytoplasm; GO:0043226 organelle; GO:0043227 membrane-bounded organelle; GO:0043229 intracellular organelle; GO:0043231 intracellular membrane-bounded organelle;	GO:0003824 catalytic activity; GO:0004177 aminopeptidase activity; GO:0008233 peptidase activity; GO:0008238 exopeptidase activity; GO:0008239 dipeptidyl-peptidase activity; GO:0016787 hydrolase activity; GO:0070011 peptidase activity, acting on L-amino acid peptides; GO:0140096 catalytic activity, acting on a protein;			O	KOG3675	Dipeptidyl peptidase III
A0A0D2X947	181	K	0.0131234	Down	Annexin OS=Fusarium oxysporum f. sp. lycopersici (strain 4287 / CBS 123668 / FGSC 9935 / NRRL 34936) OX=426428 PE=3 SV=1	--	cytoplasm	K17095	ANXA7_11; annexin A7/11							U	KOG0819	Annexin
A0A0D2X947	368	K	0.00181729	Down	Annexin OS=Fusarium oxysporum f. sp. lycopersici (strain 4287 / CBS 123668 / FGSC 9935 / NRRL 34936) OX=426428 PE=3 SV=1	--	cytoplasm	K17095	ANXA7_11; annexin A7/11							U	KOG0819	Annexin
A0A0J9U6C8	64	K	4.32399e-05	Down	CUE domain-containing protein OS=Fusarium oxysporum f. sp. lycopersici (strain 4287 / CBS 123668 / FGSC 9935 / NRRL 34936) OX=426428 GN=FOXG_00458 PE=4 SV=1	FOXG_00458	nucleus				GO:0000723 telomere maintenance; GO:0006139 nucleobase-containing compound metabolic process; GO:0006259 DNA metabolic process; GO:0006281 DNA repair; GO:0006283 transcription-coupled nucleotide-excision repair; GO:0006289 nucleotide-excision repair; GO:0006464 cellular protein modification process; GO:0006508 proteolysis; GO:0006511 ubiquitin-dependent protein catabolic process; GO:0006725 cellu…	GO:0005622 intracellular; GO:0005623 cell; GO:0005634 nucleus; GO:0043226 organelle; GO:0043227 membrane-bounded organelle; GO:0043229 intracellular organelle; GO:0043231 intracellular membrane-bounded organelle;
A0A2H3HZQ6	859	K	0.00730286	Down	Uncharacterized protein OS=Fusarium oxysporum f. sp. radicis-cucumerinum OX=327505 GN=AU210_001011 PE=4 SV=1	AU210_001011	nucleus
A0A6M7YGV9	485	K	0.0172554	Down	Uncharacterized protein OS=Fusarium oxysporum Fo47 OX=660027 GN=FOBC_01476 PE=4 SV=1	FOBC_01476	mitochondria	K10981	POL4; DNA polymerase IV [EC:2.7.7.7]	map03450 Non-homologous end-joining				PF00172	Fungal Zn(2)-Cys(6) binuclear cluster domain
W9IM26	467	K	0.000844004	Down	Uncharacterized protein OS=Fusarium oxysporum NRRL 32931 OX=660029 GN=FOYG_06838 PE=3 SV=1	FOYG_06838	nucleus	K14284	NXF, TAP, MEX67; nuclear RNA export factor	map03008 Ribosome biogenesis in eukaryotes; map03013 RNA transport; map03015 mRNA surveillance pathway	GO:0000054 ribosomal subunit export from nucleus; GO:0000055 ribosomal large subunit export from nucleus; GO:0000056 ribosomal small subunit export from nucleus; GO:0006403 RNA localization; GO:0006405 RNA export from nucleus; GO:0006406 mRNA export from nucleus; GO:0006611 protein export from nucleus; GO:0006810 transport; GO:0006886 intracellular protein transport; GO:0006913 nucleocytoplasmic …	GO:0005622 intracellular; GO:0005623 cell; GO:0005634 nucleus; GO:0005635 nuclear envelope; GO:0005643 nuclear pore; GO:0005654 nucleoplasm; GO:0005730 nucleolus; GO:0005737 cytoplasm; GO:0012505 endomembrane system; GO:0016020 membrane; GO:0016021 integral component of membrane; GO:0030684 preribosome; GO:0030687 preribosome, large subunit precursor; GO:0031224 intrinsic component of membrane; G…	GO:0003676 nucleic acid binding; GO:0003723 RNA binding; GO:0003729 mRNA binding; GO:0005488 binding; GO:0005515 protein binding; GO:0097159 organic cyclic compound binding; GO:1901363 heterocyclic compound binding;	PF02136; PF03943	Nuclear transport factor 2 (NTF2) domain; TAP C-terminal domain	A	KOG3763	mRNA export factor TAP/MEX67
A0A2H3SSY0	446	K	0.00743312	Down	DNA helicase OS=Fusarium oxysporum OX=5507 GN=FRV6_03799 PE=3 SV=1	FRV6_03799	nucleus	K02212	MCM4, CDC54; DNA replication licensing factor MCM4 [EC:3.6.4.12]	map03030 DNA replication; map04111 Cell cycle - yeast; map04113 Meiosis - yeast	GO:0000003 reproduction; GO:0000278 mitotic cell cycle; GO:0000724 double-strand break repair via homologous recombination; GO:0000725 recombinational repair; GO:0000727 double-strand break repair via break-induced replication; GO:0006139 nucleobase-containing compound metabolic process; GO:0006259 DNA metabolic process; GO:0006260 DNA replication; GO:0006261 DNA-dependent DNA replication; GO:000…	GO:0000228 nuclear chromosome; GO:0000785 chromatin; GO:0000790 nuclear chromatin; GO:0005622 intracellular; GO:0005623 cell; GO:0005634 nucleus; GO:0005654 nucleoplasm; GO:0005656 nuclear pre-replicative complex; GO:0005657 replication fork; GO:0005694 chromosome; GO:0005730 nucleolus; GO:0005737 cytoplasm; GO:0030874 nucleolar chromatin; GO:0030875 rDNA protrusion; GO:0031261 DNA replication pr…	GO:0003676 nucleic acid binding; GO:0003677 DNA binding; GO:0003682 chromatin binding; GO:0003688 DNA replication origin binding; GO:0003690 double-stranded DNA binding; GO:0003697 single-stranded DNA binding; GO:0005488 binding; GO:0043565 sequence-specific DNA binding; GO:0097159 organic cyclic compound binding; GO:1901363 heterocyclic compound binding; GO:1990837 sequence-specific double-stran…	PF00493	MCM2/3/5 family	L	KOG0478	DNA replication licensing factor, MCM4 component
W9QEC3	392	K	0.00578603	Down	SPX domain-containing protein OS=Fusarium oxysporum f. sp. pisi HDV247 OX=1080344 GN=FOVG_00931 PE=4 SV=1	FOVG_00931	mitochondria				GO:0006082 organic acid metabolic process; GO:0006793 phosphorus metabolic process; GO:0006796 phosphate-containing compound metabolic process; GO:0006797 polyphosphate metabolic process; GO:0006799 polyphosphate biosynthetic process; GO:0006810 transport; GO:0006914 autophagy; GO:0006996 organelle organization; GO:0007033 vacuole organization; GO:0007034 vacuolar transport; GO:0007154 cell commu…	GO:0000322 storage vacuole; GO:0000323 lytic vacuole; GO:0000324 fungal-type vacuole; GO:0000329 fungal-type vacuole membrane; GO:0005622 intracellular; GO:0005623 cell; GO:0005737 cytoplasm; GO:0005773 vacuole; GO:0005774 vacuolar membrane; GO:0005783 endoplasmic reticulum; GO:0012505 endomembrane system; GO:0016020 membrane; GO:0016021 integral component of membrane; GO:0031090 organelle membra…	GO:0000822 inositol hexakisphosphate binding; GO:0003824 catalytic activity; GO:0005488 binding; GO:0008144 drug binding; GO:0008976 polyphosphate kinase activity; GO:0016301 kinase activity; GO:0016740 transferase activity; GO:0016772 transferase activity, transferring phosphorus-containing groups; GO:0016776 phosphotransferase activity, phosphate group as acceptor; GO:0036094 small molecule bin…	PF09359	VTC domain	OPU	KOG4580	Component of vacuolar transporter chaperone (Vtc) involved in vacuole fusion
W9QEC3	256	K	0.0025902	Down	SPX domain-containing protein OS=Fusarium oxysporum f. sp. pisi HDV247 OX=1080344 GN=FOVG_00931 PE=4 SV=1	FOVG_00931	mitochondria				GO:0006082 organic acid metabolic process; GO:0006793 phosphorus metabolic process; GO:0006796 phosphate-containing compound metabolic process; GO:0006797 polyphosphate metabolic process; GO:0006799 polyphosphate biosynthetic process; GO:0006810 transport; GO:0006914 autophagy; GO:0006996 organelle organization; GO:0007033 vacuole organization; GO:0007034 vacuolar transport; GO:0007154 cell commu…	GO:0000322 storage vacuole; GO:0000323 lytic vacuole; GO:0000324 fungal-type vacuole; GO:0000329 fungal-type vacuole membrane; GO:0005622 intracellular; GO:0005623 cell; GO:0005737 cytoplasm; GO:0005773 vacuole; GO:0005774 vacuolar membrane; GO:0005783 endoplasmic reticulum; GO:0012505 endomembrane system; GO:0016020 membrane; GO:0016021 integral component of membrane; GO:0031090 organelle membra…	GO:0000822 inositol hexakisphosphate binding; GO:0003824 catalytic activity; GO:0005488 binding; GO:0008144 drug binding; GO:0008976 polyphosphate kinase activity; GO:0016301 kinase activity; GO:0016740 transferase activity; GO:0016772 transferase activity, transferring phosphorus-containing groups; GO:0016776 phosphotransferase activity, phosphate group as acceptor; GO:0036094 small molecule bin…	PF09359	VTC domain	OPU	KOG4580	Component of vacuolar transporter chaperone (Vtc) involved in vacuole fusion
W9QEC3	636	K	0.000309332	Down	SPX domain-containing protein OS=Fusarium oxysporum f. sp. pisi HDV247 OX=1080344 GN=FOVG_00931 PE=4 SV=1	FOVG_00931	mitochondria				GO:0006082 organic acid metabolic process; GO:0006793 phosphorus metabolic process; GO:0006796 phosphate-containing compound metabolic process; GO:0006797 polyphosphate metabolic process; GO:0006799 polyphosphate biosynthetic process; GO:0006810 transport; GO:0006914 autophagy; GO:0006996 organelle organization; GO:0007033 vacuole organization; GO:0007034 vacuolar transport; GO:0007154 cell commu…	GO:0000322 storage vacuole; GO:0000323 lytic vacuole; GO:0000324 fungal-type vacuole; GO:0000329 fungal-type vacuole membrane; GO:0005622 intracellular; GO:0005623 cell; GO:0005737 cytoplasm; GO:0005773 vacuole; GO:0005774 vacuolar membrane; GO:0005783 endoplasmic reticulum; GO:0012505 endomembrane system; GO:0016020 membrane; GO:0016021 integral component of membrane; GO:0031090 organelle membra…	GO:0000822 inositol hexakisphosphate binding; GO:0003824 catalytic activity; GO:0005488 binding; GO:0008144 drug binding; GO:0008976 polyphosphate kinase activity; GO:0016301 kinase activity; GO:0016740 transferase activity; GO:0016772 transferase activity, transferring phosphorus-containing groups; GO:0016776 phosphotransferase activity, phosphate group as acceptor; GO:0036094 small molecule bin…	PF09359	VTC domain	OPU	KOG4580	Component of vacuolar transporter chaperone (Vtc) involved in vacuole fusion
W9L2Z5	77	K	0.0225388	Down	RRM domain-containing protein OS=Fusarium oxysporum Fo47 OX=660027 GN=FOZG_01326 PE=4 SV=1	FOZG_01326	nucleus							PF00076	RNA recognition motif. (a.k.a. RRM, RBD, or RNP domain)	A	KOG0118	FOG: RRM domain
N4TX68	690	K	0.00422905	Down	Putative metal ion transporter C17A12.14 OS=Fusarium oxysporum f. sp. cubense (strain race 1) OX=1229664 GN=FOC1_g10015990 PE=4 SV=1	FOC1_g10015990	plasma membrane	K16073	ALR, MNR; magnesium transporter		GO:0006810 transport; GO:0006811 ion transport; GO:0006812 cation transport; GO:0015693 magnesium ion transport; GO:0030001 metal ion transport; GO:0034220 ion transmembrane transport; GO:0051179 localization; GO:0051234 establishment of localization; GO:0055085 transmembrane transport; GO:0070838 divalent metal ion transport; GO:0072511 divalent inorganic cation transport; GO:0098655 cation tran…	GO:0000322 storage vacuole; GO:0000323 lytic vacuole; GO:0000324 fungal-type vacuole; GO:0000329 fungal-type vacuole membrane; GO:0005622 intracellular; GO:0005623 cell; GO:0005737 cytoplasm; GO:0005773 vacuole; GO:0005774 vacuolar membrane; GO:0016020 membrane; GO:0031090 organelle membrane; GO:0043226 organelle; GO:0043227 membrane-bounded organelle; GO:0043229 intracellular organelle; GO:00432…	GO:0005215 transporter activity; GO:0008324 cation transmembrane transporter activity; GO:0015075 ion transmembrane transporter activity; GO:0015095 magnesium ion transmembrane transporter activity; GO:0015318 inorganic molecular entity transmembrane transporter activity; GO:0022857 transmembrane transporter activity; GO:0022890 inorganic cation transmembrane transporter activity; GO:0046873 meta…
X0LPR8	587	K	0.00021093	Down	Uncharacterized protein OS=Fusarium oxysporum f. sp. vasinfectum 25433 OX=1089449 GN=FOTG_06173 PE=4 SV=1	FOTG_06173	nucleus
A0A2H3HUA5	1251	K	0.000136476	Down	Uncharacterized protein OS=Fusarium oxysporum f. sp. radicis-cucumerinum OX=327505 GN=AU210_001234 PE=4 SV=1	AU210_001234	nucleus	K18715	NUP159; nucleoporin NUP159		GO:0006403 RNA localization; GO:0006405 RNA export from nucleus; GO:0006407 rRNA export from nucleus; GO:0006611 protein export from nucleus; GO:0006810 transport; GO:0006886 intracellular protein transport; GO:0006913 nucleocytoplasmic transport; GO:0008104 protein localization; GO:0009889 regulation of biosynthetic process; GO:0009890 negative regulation of biosynthetic process; GO:0009892 nega…	GO:0005622 intracellular; GO:0005623 cell; GO:0005634 nucleus; GO:0005635 nuclear envelope; GO:0005643 nuclear pore; GO:0005737 cytoplasm; GO:0012505 endomembrane system; GO:0031967 organelle envelope; GO:0031974 membrane-enclosed lumen; GO:0031975 envelope; GO:0031981 nuclear lumen; GO:0032991 protein-containing complex; GO:0034399 nuclear periphery; GO:0043226 organelle; GO:0043227 membrane-bou…	GO:0003712 transcription coregulator activity; GO:0003714 transcription corepressor activity; GO:0140110 transcription regulator activity;			UY	KOG3630	Nuclear pore complex, Nup214/CAN component
A0A0D2XA10	108	K	0.00195504	Down	CAMK/CAMK1 protein kinase OS=Fusarium oxysporum f. sp. lycopersici (strain 4287 / CBS 123668 / FGSC 9935 / NRRL 34936) OX=426428 GN=FOXG_00725 PE=3 SV=1	FOXG_00725	cytoplasm	K08794	CAMK1; calcium/calmodulin-dependent protein kinase I [EC:2.7.11.17]		GO:0000122 negative regulation of transcription by RNA polymerase II; GO:0006355 regulation of transcription, DNA-templated; GO:0006357 regulation of transcription by RNA polymerase II; GO:0006464 cellular protein modification process; GO:0006468 protein phosphorylation; GO:0006793 phosphorus metabolic process; GO:0006796 phosphate-containing compound metabolic process; GO:0006807 nitrogen compou…	GO:0005622 intracellular; GO:0005623 cell;	GO:0000166 nucleotide binding; GO:0003824 catalytic activity; GO:0004672 protein kinase activity; GO:0004674 protein serine/threonine kinase activity; GO:0004683 calmodulin-dependent protein kinase activity; GO:0005488 binding; GO:0005515 protein binding; GO:0005516 calmodulin binding; GO:0005524 ATP binding; GO:0008144 drug binding; GO:0016301 kinase activity; GO:0016740 transferase activity; GO…	PF00069	Protein kinase domain	T	KOG0032	Ca2+/calmodulin-dependent protein kinase, EF-Hand protein superfamily
A0A0D2XA10	20	K	0.00110592	Down	CAMK/CAMK1 protein kinase OS=Fusarium oxysporum f. sp. lycopersici (strain 4287 / CBS 123668 / FGSC 9935 / NRRL 34936) OX=426428 GN=FOXG_00725 PE=3 SV=1	FOXG_00725	cytoplasm	K08794	CAMK1; calcium/calmodulin-dependent protein kinase I [EC:2.7.11.17]		GO:0000122 negative regulation of transcription by RNA polymerase II; GO:0006355 regulation of transcription, DNA-templated; GO:0006357 regulation of transcription by RNA polymerase II; GO:0006464 cellular protein modification process; GO:0006468 protein phosphorylation; GO:0006793 phosphorus metabolic process; GO:0006796 phosphate-containing compound metabolic process; GO:0006807 nitrogen compou…	GO:0005622 intracellular; GO:0005623 cell;	GO:0000166 nucleotide binding; GO:0003824 catalytic activity; GO:0004672 protein kinase activity; GO:0004674 protein serine/threonine kinase activity; GO:0004683 calmodulin-dependent protein kinase activity; GO:0005488 binding; GO:0005515 protein binding; GO:0005516 calmodulin binding; GO:0005524 ATP binding; GO:0008144 drug binding; GO:0016301 kinase activity; GO:0016740 transferase activity; GO…	PF00069	Protein kinase domain	T	KOG0032	Ca2+/calmodulin-dependent protein kinase, EF-Hand protein superfamily
A0A0D2XA10	45	K	0.0102865	Down	CAMK/CAMK1 protein kinase OS=Fusarium oxysporum f. sp. lycopersici (strain 4287 / CBS 123668 / FGSC 9935 / NRRL 34936) OX=426428 GN=FOXG_00725 PE=3 SV=1	FOXG_00725	cytoplasm	K08794	CAMK1; calcium/calmodulin-dependent protein kinase I [EC:2.7.11.17]		GO:0000122 negative regulation of transcription by RNA polymerase II; GO:0006355 regulation of transcription, DNA-templated; GO:0006357 regulation of transcription by RNA polymerase II; GO:0006464 cellular protein modification process; GO:0006468 protein phosphorylation; GO:0006793 phosphorus metabolic process; GO:0006796 phosphate-containing compound metabolic process; GO:0006807 nitrogen compou…	GO:0005622 intracellular; GO:0005623 cell;	GO:0000166 nucleotide binding; GO:0003824 catalytic activity; GO:0004672 protein kinase activity; GO:0004674 protein serine/threonine kinase activity; GO:0004683 calmodulin-dependent protein kinase activity; GO:0005488 binding; GO:0005515 protein binding; GO:0005516 calmodulin binding; GO:0005524 ATP binding; GO:0008144 drug binding; GO:0016301 kinase activity; GO:0016740 transferase activity; GO…	PF00069	Protein kinase domain	T	KOG0032	Ca2+/calmodulin-dependent protein kinase, EF-Hand protein superfamily
X0LQ36	185	K	0.00103544	Down	26S proteasome regulatory subunit N6 OS=Fusarium oxysporum f. sp. vasinfectum 25433 OX=1089449 GN=FOTG_06256 PE=3 SV=1	FOTG_06256	nucleus	K03036	PSMD11, RPN6; 26S proteasome regulatory subunit N6	map03050 Proteasome	GO:0006508 proteolysis; GO:0006511 ubiquitin-dependent protein catabolic process; GO:0006807 nitrogen compound metabolic process; GO:0007088 regulation of mitotic nuclear division; GO:0007346 regulation of mitotic cell cycle; GO:0008152 metabolic process; GO:0009056 catabolic process; GO:0009057 macromolecule catabolic process; GO:0009896 positive regulation of catabolic process; GO:0009987 cellu…	GO:0000502 proteasome complex; GO:0005622 intracellular; GO:0005623 cell; GO:0005737 cytoplasm; GO:0005829 cytosol; GO:0005838 proteasome regulatory particle; GO:0008541 proteasome regulatory particle, lid subcomplex; GO:0022624 proteasome accessory complex; GO:0031597 cytosolic proteasome complex; GO:0032991 protein-containing complex; GO:0034515 proteasome storage granule; GO:1902494 catalytic …	GO:0005198 structural molecule activity;	PF01399	PCI domain	O	KOG1463	26S proteasome regulatory complex, subunit RPN6/PSMD11
X0LQ36	282	K	0.00522436	Down	26S proteasome regulatory subunit N6 OS=Fusarium oxysporum f. sp. vasinfectum 25433 OX=1089449 GN=FOTG_06256 PE=3 SV=1	FOTG_06256	nucleus	K03036	PSMD11, RPN6; 26S proteasome regulatory subunit N6	map03050 Proteasome	GO:0006508 proteolysis; GO:0006511 ubiquitin-dependent protein catabolic process; GO:0006807 nitrogen compound metabolic process; GO:0007088 regulation of mitotic nuclear division; GO:0007346 regulation of mitotic cell cycle; GO:0008152 metabolic process; GO:0009056 catabolic process; GO:0009057 macromolecule catabolic process; GO:0009896 positive regulation of catabolic process; GO:0009987 cellu…	GO:0000502 proteasome complex; GO:0005622 intracellular; GO:0005623 cell; GO:0005737 cytoplasm; GO:0005829 cytosol; GO:0005838 proteasome regulatory particle; GO:0008541 proteasome regulatory particle, lid subcomplex; GO:0022624 proteasome accessory complex; GO:0031597 cytosolic proteasome complex; GO:0032991 protein-containing complex; GO:0034515 proteasome storage granule; GO:1902494 catalytic …	GO:0005198 structural molecule activity;	PF01399	PCI domain	O	KOG1463	26S proteasome regulatory complex, subunit RPN6/PSMD11
N4TDB0	275	K	3.50808e-05	Down	Glyco_hydro_63 domain-containing protein OS=Fusarium oxysporum f. sp. cubense (strain race 1) OX=1229664 GN=FOC1_g10016072 PE=3 SV=1	FOC1_g10016072	nucleus					GO:0005622 intracellular; GO:0005623 cell; GO:0005737 cytoplasm;		PF03200	Mannosyl oligosaccharide glucosidase	G	KOG2161	Glucosidase I
N4TDB0	537	K	0.0208264	Down	Glyco_hydro_63 domain-containing protein OS=Fusarium oxysporum f. sp. cubense (strain race 1) OX=1229664 GN=FOC1_g10016072 PE=3 SV=1	FOC1_g10016072	nucleus					GO:0005622 intracellular; GO:0005623 cell; GO:0005737 cytoplasm;		PF03200	Mannosyl oligosaccharide glucosidase	G	KOG2161	Glucosidase I
N4TDB0	301	K	0.000154273	Down	Glyco_hydro_63 domain-containing protein OS=Fusarium oxysporum f. sp. cubense (strain race 1) OX=1229664 GN=FOC1_g10016072 PE=3 SV=1	FOC1_g10016072	nucleus					GO:0005622 intracellular; GO:0005623 cell; GO:0005737 cytoplasm;		PF03200	Mannosyl oligosaccharide glucosidase	G	KOG2161	Glucosidase I
N4TDB0	229	K	0.0138751	Down	Glyco_hydro_63 domain-containing protein OS=Fusarium oxysporum f. sp. cubense (strain race 1) OX=1229664 GN=FOC1_g10016072 PE=3 SV=1	FOC1_g10016072	nucleus					GO:0005622 intracellular; GO:0005623 cell; GO:0005737 cytoplasm;		PF03200	Mannosyl oligosaccharide glucosidase	G	KOG2161	Glucosidase I
X0BV14	186	K	4.07084e-05	Down	AP-2 complex subunit alpha OS=Fusarium oxysporum f. sp. melonis 26406 OX=1089452 GN=FOMG_01528 PE=3 SV=1	FOMG_01528	mitochondria	K11824	AP2A; AP-2 complex subunit alpha	map04144 Endocytosis	GO:0006810 transport; GO:0006886 intracellular protein transport; GO:0006897 endocytosis; GO:0006898 receptor-mediated endocytosis; GO:0008104 protein localization; GO:0015031 protein transport; GO:0015833 peptide transport; GO:0016192 vesicle-mediated transport; GO:0033036 macromolecule localization; GO:0034613 cellular protein localization; GO:0042886 amide transport; GO:0045184 establishment o…	GO:0005622 intracellular; GO:0005623 cell; GO:0005737 cytoplasm; GO:0005886 plasma membrane; GO:0005905 clathrin-coated pit; GO:0005933 cellular bud; GO:0005935 cellular bud neck; GO:0005938 cell cortex; GO:0012505 endomembrane system; GO:0012506 vesicle membrane; GO:0016020 membrane; GO:0030117 membrane coat; GO:0030118 clathrin coat; GO:0030119 AP-type membrane coat adaptor complex; GO:0030120 …	GO:0005488 binding; GO:0005515 protein binding; GO:0030276 clathrin binding; GO:0030674 protein-macromolecule adaptor activity; GO:0035615 clathrin adaptor activity; GO:0038024 cargo receptor activity; GO:0060090 molecular adaptor activity;	PF02883	Adaptin C-terminal domain	U	KOG1077	Vesicle coat complex AP-2, alpha subunit
X0BV25	94	K	1.84639e-05	Down	Protein SEY1 OS=Fusarium oxysporum f. sp. melonis 26406 OX=1089452 GN=SEY1 PE=3 SV=1	SEY1	cytoplasm	K22698	SEY1; protein SEY1 [EC:3.6.5.-]		GO:0006810 transport; GO:0006996 organelle organization; GO:0007029 endoplasmic reticulum organization; GO:0008643 carbohydrate transport; GO:0008645 hexose transmembrane transport; GO:0009405 pathogenesis; GO:0009987 cellular process; GO:0010256 endomembrane system organization; GO:0015749 monosaccharide transmembrane transport; GO:0016043 cellular component organization; GO:0016192 vesicle-medi…	GO:0005622 intracellular; GO:0005623 cell; GO:0005737 cytoplasm; GO:0005783 endoplasmic reticulum; GO:0005933 cellular bud; GO:0005938 cell cortex; GO:0012505 endomembrane system; GO:0016020 membrane; GO:0016021 integral component of membrane; GO:0031224 intrinsic component of membrane; GO:0031984 organelle subcompartment; GO:0032541 cortical endoplasmic reticulum; GO:0043226 organelle; GO:004322…	GO:0000166 nucleotide binding; GO:0001882 nucleoside binding; GO:0001883 purine nucleoside binding; GO:0003824 catalytic activity; GO:0003924 GTPase activity; GO:0005488 binding; GO:0005525 GTP binding; GO:0016462 pyrophosphatase activity; GO:0016787 hydrolase activity; GO:0016817 hydrolase activity, acting on acid anhydrides; GO:0016818 hydrolase activity, acting on acid anhydrides, in phosphoru…			S	KOG2203	GTP-binding protein
X0BV25	643	K	0.000397804	Down	Protein SEY1 OS=Fusarium oxysporum f. sp. melonis 26406 OX=1089452 GN=SEY1 PE=3 SV=1	SEY1	cytoplasm	K22698	SEY1; protein SEY1 [EC:3.6.5.-]		GO:0006810 transport; GO:0006996 organelle organization; GO:0007029 endoplasmic reticulum organization; GO:0008643 carbohydrate transport; GO:0008645 hexose transmembrane transport; GO:0009405 pathogenesis; GO:0009987 cellular process; GO:0010256 endomembrane system organization; GO:0015749 monosaccharide transmembrane transport; GO:0016043 cellular component organization; GO:0016192 vesicle-medi…	GO:0005622 intracellular; GO:0005623 cell; GO:0005737 cytoplasm; GO:0005783 endoplasmic reticulum; GO:0005933 cellular bud; GO:0005938 cell cortex; GO:0012505 endomembrane system; GO:0016020 membrane; GO:0016021 integral component of membrane; GO:0031224 intrinsic component of membrane; GO:0031984 organelle subcompartment; GO:0032541 cortical endoplasmic reticulum; GO:0043226 organelle; GO:004322…	GO:0000166 nucleotide binding; GO:0001882 nucleoside binding; GO:0001883 purine nucleoside binding; GO:0003824 catalytic activity; GO:0003924 GTPase activity; GO:0005488 binding; GO:0005525 GTP binding; GO:0016462 pyrophosphatase activity; GO:0016787 hydrolase activity; GO:0016817 hydrolase activity, acting on acid anhydrides; GO:0016818 hydrolase activity, acting on acid anhydrides, in phosphoru…			S	KOG2203	GTP-binding protein
X0B6L2	124	K	0.00085438	Down	PH domain-containing protein OS=Fusarium oxysporum f. sp. melonis 26406 OX=1089452 GN=FOMG_01571 PE=4 SV=1	FOMG_01571	cytoplasm
X0B6L2	127	K	0.000162211	Down	PH domain-containing protein OS=Fusarium oxysporum f. sp. melonis 26406 OX=1089452 GN=FOMG_01571 PE=4 SV=1	FOMG_01571	cytoplasm
X0B6L2	98	K	0.000285349	Down	PH domain-containing protein OS=Fusarium oxysporum f. sp. melonis 26406 OX=1089452 GN=FOMG_01571 PE=4 SV=1	FOMG_01571	cytoplasm
X0B6L2	117	K	0.00440029	Down	PH domain-containing protein OS=Fusarium oxysporum f. sp. melonis 26406 OX=1089452 GN=FOMG_01571 PE=4 SV=1	FOMG_01571	cytoplasm
X0B6L2	180	K	0.00280604	Down	PH domain-containing protein OS=Fusarium oxysporum f. sp. melonis 26406 OX=1089452 GN=FOMG_01571 PE=4 SV=1	FOMG_01571	cytoplasm
X0B6L2	187	K	3.69567e-06	Down	PH domain-containing protein OS=Fusarium oxysporum f. sp. melonis 26406 OX=1089452 GN=FOMG_01571 PE=4 SV=1	FOMG_01571	cytoplasm
X0B6L2	90	K	0.00973993	Down	PH domain-containing protein OS=Fusarium oxysporum f. sp. melonis 26406 OX=1089452 GN=FOMG_01571 PE=4 SV=1	FOMG_01571	cytoplasm
X0B6L2	144	K	0.00110666	Down	PH domain-containing protein OS=Fusarium oxysporum f. sp. melonis 26406 OX=1089452 GN=FOMG_01571 PE=4 SV=1	FOMG_01571	cytoplasm
N4TXP3	493	K	8.3472e-05	Down	Protein sel-1 like protein 1 OS=Fusarium oxysporum f. sp. cubense (strain race 1) OX=1229664 GN=FOC1_g10016180 PE=4 SV=1	FOC1_g10016180	extracellular	K14026	SEL1, SEL1L; SEL1 protein	map04141 Protein processing in endoplasmic reticulum	GO:0006508 proteolysis; GO:0006511 ubiquitin-dependent protein catabolic process; GO:0006807 nitrogen compound metabolic process; GO:0006810 transport; GO:0006886 intracellular protein transport; GO:0006950 response to stress; GO:0008104 protein localization; GO:0008152 metabolic process; GO:0009056 catabolic process; GO:0009057 macromolecule catabolic process; GO:0009987 cellular process; GO:001…	GO:0000151 ubiquitin ligase complex; GO:0000153 cytoplasmic ubiquitin ligase complex; GO:0000835 ER ubiquitin ligase complex; GO:0000836 Hrd1p ubiquitin ligase complex; GO:0000838 Hrd1p ubiquitin ligase ERAD-M complex; GO:0000839 Hrd1p ubiquitin ligase ERAD-L complex; GO:0005622 intracellular; GO:0005623 cell; GO:0005737 cytoplasm; GO:0005783 endoplasmic reticulum; GO:0005788 endoplasmic reticulu…				U	KOG1550	Extracellular protein SEL-1 and related proteins
A0A2H3I174	155	K	0.000205751	Down	Uncharacterized protein OS=Fusarium oxysporum f. sp. radicis-cucumerinum OX=327505 GN=AU210_001415 PE=4 SV=1	AU210_001415	nucleus	K03145	TFIIS; transcription elongation factor S-II		GO:0001192 maintenance of transcriptional fidelity during DNA-templated transcription elongation; GO:0001193 maintenance of transcriptional fidelity during DNA-templated transcription elongation from RNA polymerase II promoter; GO:0006139 nucleobase-containing compound metabolic process; GO:0006351 transcription, DNA-templated; GO:0006352 DNA-templated transcription, initiation; GO:0006354 DNA-te…	GO:0005622 intracellular; GO:0005623 cell; GO:0005634 nucleus; GO:0043226 organelle; GO:0043227 membrane-bounded organelle; GO:0043229 intracellular organelle; GO:0043231 intracellular membrane-bounded organelle;	GO:0000993 RNA polymerase II complex binding; GO:0001067 regulatory region nucleic acid binding; GO:0001098 basal transcription machinery binding; GO:0001099 basal RNA polymerase II transcription machinery binding; GO:0001139 RNA polymerase II complex recruiting activity; GO:0003676 nucleic acid binding; GO:0003677 DNA binding; GO:0005488 binding; GO:0005515 protein binding; GO:0019899 enzyme bin…	PF08711; PF07500; PF01096	TFIIS helical bundle-like domain; Transcription factor S-II (TFIIS), central domain; Transcription factor S-II (TFIIS)	K	KOG1105	Transcription elongation factor TFIIS/Cofactor of enhancer-binding protein Sp1
A0A2H3I174	173	K	2.08729e-06	Down	Uncharacterized protein OS=Fusarium oxysporum f. sp. radicis-cucumerinum OX=327505 GN=AU210_001415 PE=4 SV=1	AU210_001415	nucleus	K03145	TFIIS; transcription elongation factor S-II		GO:0001192 maintenance of transcriptional fidelity during DNA-templated transcription elongation; GO:0001193 maintenance of transcriptional fidelity during DNA-templated transcription elongation from RNA polymerase II promoter; GO:0006139 nucleobase-containing compound metabolic process; GO:0006351 transcription, DNA-templated; GO:0006352 DNA-templated transcription, initiation; GO:0006354 DNA-te…	GO:0005622 intracellular; GO:0005623 cell; GO:0005634 nucleus; GO:0043226 organelle; GO:0043227 membrane-bounded organelle; GO:0043229 intracellular organelle; GO:0043231 intracellular membrane-bounded organelle;	GO:0000993 RNA polymerase II complex binding; GO:0001067 regulatory region nucleic acid binding; GO:0001098 basal transcription machinery binding; GO:0001099 basal RNA polymerase II transcription machinery binding; GO:0001139 RNA polymerase II complex recruiting activity; GO:0003676 nucleic acid binding; GO:0003677 DNA binding; GO:0005488 binding; GO:0005515 protein binding; GO:0019899 enzyme bin…	PF08711; PF07500; PF01096	TFIIS helical bundle-like domain; Transcription factor S-II (TFIIS), central domain; Transcription factor S-II (TFIIS)	K	KOG1105	Transcription elongation factor TFIIS/Cofactor of enhancer-binding protein Sp1
N4TQC7	219	K	0.00545395	Down	NADH-cytochrome b5 reductase OS=Fusarium oxysporum f. sp. cubense (strain race 1) OX=1229664 GN=FOC1_g10016208 PE=3 SV=1	FOC1_g10016208	mitochondria	K00326	E1.6.2.2; cytochrome-b5 reductase [EC:1.6.2.2]	map00520 Amino sugar and nucleotide sugar metabolism	GO:0006066 alcohol metabolic process; GO:0006629 lipid metabolic process; GO:0006694 steroid biosynthetic process; GO:0006696 ergosterol biosynthetic process; GO:0006950 response to stress; GO:0006979 response to oxidative stress; GO:0008152 metabolic process; GO:0008202 steroid metabolic process; GO:0008204 ergosterol metabolic process; GO:0008610 lipid biosynthetic process; GO:0009058 biosynthe…	GO:0005622 intracellular; GO:0005623 cell; GO:0005737 cytoplasm; GO:0005739 mitochondrion; GO:0005740 mitochondrial envelope; GO:0005741 mitochondrial outer membrane; GO:0005758 mitochondrial intermembrane space; GO:0016020 membrane; GO:0016021 integral component of membrane; GO:0019867 outer membrane; GO:0031090 organelle membrane; GO:0031224 intrinsic component of membrane; GO:0031300 intrinsic…	GO:0003824 catalytic activity; GO:0004128 cytochrome-b5 reductase activity, acting on NAD(P)H; GO:0016491 oxidoreductase activity; GO:0016651 oxidoreductase activity, acting on NAD(P)H; GO:0016653 oxidoreductase activity, acting on NAD(P)H, heme protein as acceptor;	PF00970; PF00175	Oxidoreductase FAD-binding domain; Oxidoreductase NAD-binding domain	C	KOG0534	NADH-cytochrome b-5 reductase
N4TQC7	221	K	0.000451697	Down	NADH-cytochrome b5 reductase OS=Fusarium oxysporum f. sp. cubense (strain race 1) OX=1229664 GN=FOC1_g10016208 PE=3 SV=1	FOC1_g10016208	mitochondria	K00326	E1.6.2.2; cytochrome-b5 reductase [EC:1.6.2.2]	map00520 Amino sugar and nucleotide sugar metabolism	GO:0006066 alcohol metabolic process; GO:0006629 lipid metabolic process; GO:0006694 steroid biosynthetic process; GO:0006696 ergosterol biosynthetic process; GO:0006950 response to stress; GO:0006979 response to oxidative stress; GO:0008152 metabolic process; GO:0008202 steroid metabolic process; GO:0008204 ergosterol metabolic process; GO:0008610 lipid biosynthetic process; GO:0009058 biosynthe…	GO:0005622 intracellular; GO:0005623 cell; GO:0005737 cytoplasm; GO:0005739 mitochondrion; GO:0005740 mitochondrial envelope; GO:0005741 mitochondrial outer membrane; GO:0005758 mitochondrial intermembrane space; GO:0016020 membrane; GO:0016021 integral component of membrane; GO:0019867 outer membrane; GO:0031090 organelle membrane; GO:0031224 intrinsic component of membrane; GO:0031300 intrinsic…	GO:0003824 catalytic activity; GO:0004128 cytochrome-b5 reductase activity, acting on NAD(P)H; GO:0016491 oxidoreductase activity; GO:0016651 oxidoreductase activity, acting on NAD(P)H; GO:0016653 oxidoreductase activity, acting on NAD(P)H, heme protein as acceptor;	PF00970; PF00175	Oxidoreductase FAD-binding domain; Oxidoreductase NAD-binding domain	C	KOG0534	NADH-cytochrome b-5 reductase
N4TQC7	277	K	0.00049883	Down	NADH-cytochrome b5 reductase OS=Fusarium oxysporum f. sp. cubense (strain race 1) OX=1229664 GN=FOC1_g10016208 PE=3 SV=1	FOC1_g10016208	mitochondria	K00326	E1.6.2.2; cytochrome-b5 reductase [EC:1.6.2.2]	map00520 Amino sugar and nucleotide sugar metabolism	GO:0006066 alcohol metabolic process; GO:0006629 lipid metabolic process; GO:0006694 steroid biosynthetic process; GO:0006696 ergosterol biosynthetic process; GO:0006950 response to stress; GO:0006979 response to oxidative stress; GO:0008152 metabolic process; GO:0008202 steroid metabolic process; GO:0008204 ergosterol metabolic process; GO:0008610 lipid biosynthetic process; GO:0009058 biosynthe…	GO:0005622 intracellular; GO:0005623 cell; GO:0005737 cytoplasm; GO:0005739 mitochondrion; GO:0005740 mitochondrial envelope; GO:0005741 mitochondrial outer membrane; GO:0005758 mitochondrial intermembrane space; GO:0016020 membrane; GO:0016021 integral component of membrane; GO:0019867 outer membrane; GO:0031090 organelle membrane; GO:0031224 intrinsic component of membrane; GO:0031300 intrinsic…	GO:0003824 catalytic activity; GO:0004128 cytochrome-b5 reductase activity, acting on NAD(P)H; GO:0016491 oxidoreductase activity; GO:0016651 oxidoreductase activity, acting on NAD(P)H; GO:0016653 oxidoreductase activity, acting on NAD(P)H, heme protein as acceptor;	PF00970; PF00175	Oxidoreductase FAD-binding domain; Oxidoreductase NAD-binding domain	C	KOG0534	NADH-cytochrome b-5 reductase
N4TQC7	284	K	0.00196543	Down	NADH-cytochrome b5 reductase OS=Fusarium oxysporum f. sp. cubense (strain race 1) OX=1229664 GN=FOC1_g10016208 PE=3 SV=1	FOC1_g10016208	mitochondria	K00326	E1.6.2.2; cytochrome-b5 reductase [EC:1.6.2.2]	map00520 Amino sugar and nucleotide sugar metabolism	GO:0006066 alcohol metabolic process; GO:0006629 lipid metabolic process; GO:0006694 steroid biosynthetic process; GO:0006696 ergosterol biosynthetic process; GO:0006950 response to stress; GO:0006979 response to oxidative stress; GO:0008152 metabolic process; GO:0008202 steroid metabolic process; GO:0008204 ergosterol metabolic process; GO:0008610 lipid biosynthetic process; GO:0009058 biosynthe…	GO:0005622 intracellular; GO:0005623 cell; GO:0005737 cytoplasm; GO:0005739 mitochondrion; GO:0005740 mitochondrial envelope; GO:0005741 mitochondrial outer membrane; GO:0005758 mitochondrial intermembrane space; GO:0016020 membrane; GO:0016021 integral component of membrane; GO:0019867 outer membrane; GO:0031090 organelle membrane; GO:0031224 intrinsic component of membrane; GO:0031300 intrinsic…	GO:0003824 catalytic activity; GO:0004128 cytochrome-b5 reductase activity, acting on NAD(P)H; GO:0016491 oxidoreductase activity; GO:0016651 oxidoreductase activity, acting on NAD(P)H; GO:0016653 oxidoreductase activity, acting on NAD(P)H, heme protein as acceptor;	PF00970; PF00175	Oxidoreductase FAD-binding domain; Oxidoreductase NAD-binding domain	C	KOG0534	NADH-cytochrome b-5 reductase
N4TQC7	123	K	0.00102446	Down	NADH-cytochrome b5 reductase OS=Fusarium oxysporum f. sp. cubense (strain race 1) OX=1229664 GN=FOC1_g10016208 PE=3 SV=1	FOC1_g10016208	mitochondria	K00326	E1.6.2.2; cytochrome-b5 reductase [EC:1.6.2.2]	map00520 Amino sugar and nucleotide sugar metabolism	GO:0006066 alcohol metabolic process; GO:0006629 lipid metabolic process; GO:0006694 steroid biosynthetic process; GO:0006696 ergosterol biosynthetic process; GO:0006950 response to stress; GO:0006979 response to oxidative stress; GO:0008152 metabolic process; GO:0008202 steroid metabolic process; GO:0008204 ergosterol metabolic process; GO:0008610 lipid biosynthetic process; GO:0009058 biosynthe…	GO:0005622 intracellular; GO:0005623 cell; GO:0005737 cytoplasm; GO:0005739 mitochondrion; GO:0005740 mitochondrial envelope; GO:0005741 mitochondrial outer membrane; GO:0005758 mitochondrial intermembrane space; GO:0016020 membrane; GO:0016021 integral component of membrane; GO:0019867 outer membrane; GO:0031090 organelle membrane; GO:0031224 intrinsic component of membrane; GO:0031300 intrinsic…	GO:0003824 catalytic activity; GO:0004128 cytochrome-b5 reductase activity, acting on NAD(P)H; GO:0016491 oxidoreductase activity; GO:0016651 oxidoreductase activity, acting on NAD(P)H; GO:0016653 oxidoreductase activity, acting on NAD(P)H, heme protein as acceptor;	PF00970; PF00175	Oxidoreductase FAD-binding domain; Oxidoreductase NAD-binding domain	C	KOG0534	NADH-cytochrome b-5 reductase
N4TQC7	238	K	0.0325365	Down	NADH-cytochrome b5 reductase OS=Fusarium oxysporum f. sp. cubense (strain race 1) OX=1229664 GN=FOC1_g10016208 PE=3 SV=1	FOC1_g10016208	mitochondria	K00326	E1.6.2.2; cytochrome-b5 reductase [EC:1.6.2.2]	map00520 Amino sugar and nucleotide sugar metabolism	GO:0006066 alcohol metabolic process; GO:0006629 lipid metabolic process; GO:0006694 steroid biosynthetic process; GO:0006696 ergosterol biosynthetic process; GO:0006950 response to stress; GO:0006979 response to oxidative stress; GO:0008152 metabolic process; GO:0008202 steroid metabolic process; GO:0008204 ergosterol metabolic process; GO:0008610 lipid biosynthetic process; GO:0009058 biosynthe…	GO:0005622 intracellular; GO:0005623 cell; GO:0005737 cytoplasm; GO:0005739 mitochondrion; GO:0005740 mitochondrial envelope; GO:0005741 mitochondrial outer membrane; GO:0005758 mitochondrial intermembrane space; GO:0016020 membrane; GO:0016021 integral component of membrane; GO:0019867 outer membrane; GO:0031090 organelle membrane; GO:0031224 intrinsic component of membrane; GO:0031300 intrinsic…	GO:0003824 catalytic activity; GO:0004128 cytochrome-b5 reductase activity, acting on NAD(P)H; GO:0016491 oxidoreductase activity; GO:0016651 oxidoreductase activity, acting on NAD(P)H; GO:0016653 oxidoreductase activity, acting on NAD(P)H, heme protein as acceptor;	PF00970; PF00175	Oxidoreductase FAD-binding domain; Oxidoreductase NAD-binding domain	C	KOG0534	NADH-cytochrome b-5 reductase
N4TQC7	306	K	0.000166422	Down	NADH-cytochrome b5 reductase OS=Fusarium oxysporum f. sp. cubense (strain race 1) OX=1229664 GN=FOC1_g10016208 PE=3 SV=1	FOC1_g10016208	mitochondria	K00326	E1.6.2.2; cytochrome-b5 reductase [EC:1.6.2.2]	map00520 Amino sugar and nucleotide sugar metabolism	GO:0006066 alcohol metabolic process; GO:0006629 lipid metabolic process; GO:0006694 steroid biosynthetic process; GO:0006696 ergosterol biosynthetic process; GO:0006950 response to stress; GO:0006979 response to oxidative stress; GO:0008152 metabolic process; GO:0008202 steroid metabolic process; GO:0008204 ergosterol metabolic process; GO:0008610 lipid biosynthetic process; GO:0009058 biosynthe…	GO:0005622 intracellular; GO:0005623 cell; GO:0005737 cytoplasm; GO:0005739 mitochondrion; GO:0005740 mitochondrial envelope; GO:0005741 mitochondrial outer membrane; GO:0005758 mitochondrial intermembrane space; GO:0016020 membrane; GO:0016021 integral component of membrane; GO:0019867 outer membrane; GO:0031090 organelle membrane; GO:0031224 intrinsic component of membrane; GO:0031300 intrinsic…	GO:0003824 catalytic activity; GO:0004128 cytochrome-b5 reductase activity, acting on NAD(P)H; GO:0016491 oxidoreductase activity; GO:0016651 oxidoreductase activity, acting on NAD(P)H; GO:0016653 oxidoreductase activity, acting on NAD(P)H, heme protein as acceptor;	PF00970; PF00175	Oxidoreductase FAD-binding domain; Oxidoreductase NAD-binding domain	C	KOG0534	NADH-cytochrome b-5 reductase
N4TQC7	310	K	0.000104672	Down	NADH-cytochrome b5 reductase OS=Fusarium oxysporum f. sp. cubense (strain race 1) OX=1229664 GN=FOC1_g10016208 PE=3 SV=1	FOC1_g10016208	mitochondria	K00326	E1.6.2.2; cytochrome-b5 reductase [EC:1.6.2.2]	map00520 Amino sugar and nucleotide sugar metabolism	GO:0006066 alcohol metabolic process; GO:0006629 lipid metabolic process; GO:0006694 steroid biosynthetic process; GO:0006696 ergosterol biosynthetic process; GO:0006950 response to stress; GO:0006979 response to oxidative stress; GO:0008152 metabolic process; GO:0008202 steroid metabolic process; GO:0008204 ergosterol metabolic process; GO:0008610 lipid biosynthetic process; GO:0009058 biosynthe…	GO:0005622 intracellular; GO:0005623 cell; GO:0005737 cytoplasm; GO:0005739 mitochondrion; GO:0005740 mitochondrial envelope; GO:0005741 mitochondrial outer membrane; GO:0005758 mitochondrial intermembrane space; GO:0016020 membrane; GO:0016021 integral component of membrane; GO:0019867 outer membrane; GO:0031090 organelle membrane; GO:0031224 intrinsic component of membrane; GO:0031300 intrinsic…	GO:0003824 catalytic activity; GO:0004128 cytochrome-b5 reductase activity, acting on NAD(P)H; GO:0016491 oxidoreductase activity; GO:0016651 oxidoreductase activity, acting on NAD(P)H; GO:0016653 oxidoreductase activity, acting on NAD(P)H, heme protein as acceptor;	PF00970; PF00175	Oxidoreductase FAD-binding domain; Oxidoreductase NAD-binding domain	C	KOG0534	NADH-cytochrome b-5 reductase
A0A0D2XAM2	147	K	0.000804383	Down	C2H2-type domain-containing protein OS=Fusarium oxysporum f. sp. lycopersici (strain 4287 / CBS 123668 / FGSC 9935 / NRRL 34936) OX=426428 PE=4 SV=1	--	nucleus
A0A2H3HV14	3208	K	1.02804e-05	Down	HECT-type E3 ubiquitin transferase OS=Fusarium oxysporum f. sp. radicis-cucumerinum OX=327505 GN=AU210_001479 PE=4 SV=1	AU210_001479	nucleus	K10592	HUWE1, MULE, ARF-BP1; E3 ubiquitin-protein ligase HUWE1 [EC:2.3.2.26]	map04120 Ubiquitin mediated proteolysis	GO:0000278 mitotic cell cycle; GO:0000447 endonucleolytic cleavage in ITS1 to separate SSU-rRNA from 5.8S rRNA and LSU-rRNA from tricistronic rRNA transcript (SSU-rRNA, 5.8S rRNA, LSU-rRNA); GO:0000448 cleavage in ITS2 between 5.8S rRNA and LSU-rRNA of tricistronic rRNA transcript (SSU-rRNA, 5.8S rRNA, LSU-rRNA); GO:0000460 maturation of 5.8S rRNA; GO:0000462 maturation of SSU-rRNA from tricistro…	GO:0005622 intracellular; GO:0005623 cell; GO:0005634 nucleus; GO:0005730 nucleolus; GO:0005737 cytoplasm; GO:0016020 membrane; GO:0016021 integral component of membrane; GO:0031224 intrinsic component of membrane; GO:0031974 membrane-enclosed lumen; GO:0031981 nuclear lumen; GO:0043226 organelle; GO:0043227 membrane-bounded organelle; GO:0043228 non-membrane-bounded organelle; GO:0043229 intrace…	GO:0003824 catalytic activity; GO:0004842 ubiquitin-protein transferase activity; GO:0016740 transferase activity; GO:0019787 ubiquitin-like protein transferase activity; GO:0061630 ubiquitin protein ligase activity; GO:0061659 ubiquitin-like protein ligase activity; GO:0140096 catalytic activity, acting on a protein;	PF00632	HECT-domain (ubiquitin-transferase)	O	KOG0939	E3 ubiquitin-protein ligase/Putative upstream regulatory element binding protein
A0A0D2XAR8	306	K	0.0257755	Down	tRNA-dihydrouridine synthase 3 OS=Fusarium oxysporum f. sp. lycopersici (strain 4287 / CBS 123668 / FGSC 9935 / NRRL 34936) OX=426428 PE=3 SV=1	--	nucleus	K05544	DUS3; tRNA-dihydrouridine synthase 3 [EC:1.3.1.89]		GO:0002943 tRNA dihydrouridine synthesis; GO:0006139 nucleobase-containing compound metabolic process; GO:0006396 RNA processing; GO:0006399 tRNA metabolic process; GO:0006400 tRNA modification; GO:0006725 cellular aromatic compound metabolic process; GO:0006807 nitrogen compound metabolic process; GO:0008033 tRNA processing; GO:0008152 metabolic process; GO:0009451 RNA modification; GO:0009987 c…	GO:0005622 intracellular; GO:0005623 cell; GO:0005634 nucleus; GO:0005737 cytoplasm; GO:0031974 membrane-enclosed lumen; GO:0031981 nuclear lumen; GO:0034399 nuclear periphery; GO:0043226 organelle; GO:0043227 membrane-bounded organelle; GO:0043229 intracellular organelle; GO:0043231 intracellular membrane-bounded organelle; GO:0043233 organelle lumen; GO:0070013 intracellular organelle lumen;	GO:0003676 nucleic acid binding; GO:0003723 RNA binding; GO:0003729 mRNA binding; GO:0003824 catalytic activity; GO:0005488 binding; GO:0016491 oxidoreductase activity; GO:0016627 oxidoreductase activity, acting on the CH-CH group of donors; GO:0017150 tRNA dihydrouridine synthase activity; GO:0097159 organic cyclic compound binding; GO:0140098 catalytic activity, acting on RNA; GO:0140101 cataly…			J	KOG2333	Uncharacterized conserved protein
X0IZ38	276	K	0.0170593	Down	CAMK/CAMKL/KIN4 protein kinase OS=Fusarium oxysporum f. sp. conglutinans race 2 54008 OX=1089457 GN=FOPG_00070 PE=4 SV=1	FOPG_00070	nucleus	K08286	E2.7.11.-; protein-serine/threonine kinase [EC:2.7.11.-]		GO:0000075 cell cycle checkpoint; GO:0000278 mitotic cell cycle; GO:0001100 negative regulation of exit from mitosis; GO:0006464 cellular protein modification process; GO:0006468 protein phosphorylation; GO:0006793 phosphorus metabolic process; GO:0006796 phosphate-containing compound metabolic process; GO:0006807 nitrogen compound metabolic process; GO:0007049 cell cycle; GO:0007088 regulation o…	GO:0005622 intracellular; GO:0005623 cell; GO:0005634 nucleus; GO:0005737 cytoplasm; GO:0005815 microtubule organizing center; GO:0005816 spindle pole body; GO:0005856 cytoskeleton; GO:0005933 cellular bud; GO:0005935 cellular bud neck; GO:0005938 cell cortex; GO:0015630 microtubule cytoskeleton; GO:0030427 site of polarized growth; GO:0043226 organelle; GO:0043227 membrane-bounded organelle; GO:…	GO:0000166 nucleotide binding; GO:0003824 catalytic activity; GO:0004672 protein kinase activity; GO:0004674 protein serine/threonine kinase activity; GO:0005488 binding; GO:0005524 ATP binding; GO:0008144 drug binding; GO:0016301 kinase activity; GO:0016740 transferase activity; GO:0016772 transferase activity, transferring phosphorus-containing groups; GO:0016773 phosphotransferase activity, al…	PF00069	Protein kinase domain	T	KOG0583	Serine/threonine protein kinase
A0A0D2XAY4	319	K	0.00719654	Down	Uncharacterized protein OS=Fusarium oxysporum f. sp. lycopersici (strain 4287 / CBS 123668 / FGSC 9935 / NRRL 34936) OX=426428 GN=FOXG_01050 PE=4 SV=1	FOXG_01050	nucleus
A0A6M7YPP2	330	K	0.00240581	Down	Uncharacterized protein OS=Fusarium oxysporum Fo47 OX=660027 GN=FOBC_00864 PE=4 SV=1	FOBC_00864	extracellular
X0LX98	740	K	0.018883	Down	RNA cytidine acetyltransferase OS=Fusarium oxysporum f. sp. vasinfectum 25433 OX=1089449 GN=NAT10 PE=3 SV=1	NAT10	nucleus	K14521	NAT10, KRE33; N-acetyltransferase 10 [EC:2.3.1.-]	map03008 Ribosome biogenesis in eukaryotes	GO:0000154 rRNA modification; GO:0002097 tRNA wobble base modification; GO:0002101 tRNA wobble cytosine modification; GO:0006139 nucleobase-containing compound metabolic process; GO:0006364 rRNA processing; GO:0006396 RNA processing; GO:0006399 tRNA metabolic process; GO:0006400 tRNA modification; GO:0006725 cellular aromatic compound metabolic process; GO:0006807 nitrogen compound metabolic proc…	GO:0005622 intracellular; GO:0005623 cell; GO:0005634 nucleus; GO:0005730 nucleolus; GO:0030684 preribosome; GO:0030686 90S preribosome; GO:0031974 membrane-enclosed lumen; GO:0031981 nuclear lumen; GO:0032991 protein-containing complex; GO:0043226 organelle; GO:0043227 membrane-bounded organelle; GO:0043228 non-membrane-bounded organelle; GO:0043229 intracellular organelle; GO:0043231 intracellu…	GO:0000049 tRNA binding; GO:0000166 nucleotide binding; GO:0003676 nucleic acid binding; GO:0003723 RNA binding; GO:0003824 catalytic activity; GO:0005488 binding; GO:0005524 ATP binding; GO:0008080 N-acetyltransferase activity; GO:0008144 drug binding; GO:0016407 acetyltransferase activity; GO:0016410 N-acyltransferase activity; GO:0016740 transferase activity; GO:0016746 transferase activity, t…	PF05127	Helicase	S	KOG2036	Predicted P-loop ATPase fused to an acetyltransferase
N4TQZ4	350	K	0.0187839	Down	Uncharacterized protein OS=Fusarium oxysporum f. sp. cubense (strain race 1) OX=1229664 GN=FOC1_g10016443 PE=4 SV=1	FOC1_g10016443	nucleus
A0A2H3HX98	104	K	0.000170438	Down	Homocitrate synthase OS=Fusarium oxysporum f. sp. radicis-cucumerinum OX=327505 GN=AU210_001687 PE=3 SV=1	AU210_001687	nucleus	K01655	LYS21, LYS20; homocitrate synthase [EC:2.3.3.14]	map00300 Lysine biosynthesis; map00620 Pyruvate metabolism; map01100 Metabolic pathways; map01130 Biosynthesis of antibiotics; map01210 2-Oxocarboxylic acid metabolism; map01230 Biosynthesis of amino acids				PF00682	HMGL-like
A0A2H3HX98	144	K	0.00186214	Down	Homocitrate synthase OS=Fusarium oxysporum f. sp. radicis-cucumerinum OX=327505 GN=AU210_001687 PE=3 SV=1	AU210_001687	nucleus	K01655	LYS21, LYS20; homocitrate synthase [EC:2.3.3.14]	map00300 Lysine biosynthesis; map00620 Pyruvate metabolism; map01100 Metabolic pathways; map01130 Biosynthesis of antibiotics; map01210 2-Oxocarboxylic acid metabolism; map01230 Biosynthesis of amino acids				PF00682	HMGL-like
A0A2H3HX98	284	K	0.000949745	Down	Homocitrate synthase OS=Fusarium oxysporum f. sp. radicis-cucumerinum OX=327505 GN=AU210_001687 PE=3 SV=1	AU210_001687	nucleus	K01655	LYS21, LYS20; homocitrate synthase [EC:2.3.3.14]	map00300 Lysine biosynthesis; map00620 Pyruvate metabolism; map01100 Metabolic pathways; map01130 Biosynthesis of antibiotics; map01210 2-Oxocarboxylic acid metabolism; map01230 Biosynthesis of amino acids				PF00682	HMGL-like
A0A0J9U9T2	1276	K	0.00015618	Down	Uncharacterized protein OS=Fusarium oxysporum f. sp. lycopersici (strain 4287 / CBS 123668 / FGSC 9935 / NRRL 34936) OX=426428 GN=FOXG_01175 PE=4 SV=1	FOXG_01175	nucleus					GO:0005622 intracellular; GO:0005623 cell; GO:0005628 prospore membrane; GO:0005737 cytoplasm; GO:0005739 mitochondrion; GO:0005740 mitochondrial envelope; GO:0005741 mitochondrial outer membrane; GO:0005886 plasma membrane; GO:0016020 membrane; GO:0019867 outer membrane; GO:0031090 organelle membrane; GO:0031966 mitochondrial membrane; GO:0031967 organelle envelope; GO:0031968 organelle outer me…
A0A0J9U9T2	1337	K	0.00755208	Down	Uncharacterized protein OS=Fusarium oxysporum f. sp. lycopersici (strain 4287 / CBS 123668 / FGSC 9935 / NRRL 34936) OX=426428 GN=FOXG_01175 PE=4 SV=1	FOXG_01175	nucleus					GO:0005622 intracellular; GO:0005623 cell; GO:0005628 prospore membrane; GO:0005737 cytoplasm; GO:0005739 mitochondrion; GO:0005740 mitochondrial envelope; GO:0005741 mitochondrial outer membrane; GO:0005886 plasma membrane; GO:0016020 membrane; GO:0019867 outer membrane; GO:0031090 organelle membrane; GO:0031966 mitochondrial membrane; GO:0031967 organelle envelope; GO:0031968 organelle outer me…
A0A0D2XBC9	138	K	0.00429142	Down	Uncharacterized protein OS=Fusarium oxysporum f. sp. lycopersici (strain 4287 / CBS 123668 / FGSC 9935 / NRRL 34936) OX=426428 GN=FOXG_01198 PE=4 SV=1	FOXG_01198	nucleus
A0A0D2XBE9	63	K	0.0014746	Down	Uncharacterized protein OS=Fusarium oxysporum f. sp. lycopersici (strain 4287 / CBS 123668 / FGSC 9935 / NRRL 34936) OX=426428 PE=4 SV=1	--	nucleus
F9G8M4	153	K	0.000144816	Down	ANK_REP_REGION domain-containing protein OS=Fusarium oxysporum (strain Fo5176) OX=660025 GN=FOXB_15006 PE=4 SV=1	FOXB_15006	cytoplasm									M	KOG4177	Ankyrin
W9KWN9	287	K	0.00198375	Down	Uncharacterized protein OS=Fusarium oxysporum Fo47 OX=660027 GN=FOZG_05820 PE=4 SV=1	FOZG_05820	nucleus
A0A0J9UAD8	470	K	0.0462081	Down	Glutamine-dependent NAD(+) synthetase OS=Fusarium oxysporum f. sp. lycopersici (strain 4287 / CBS 123668 / FGSC 9935 / NRRL 34936) OX=426428 GN=FOXG_01512 PE=3 SV=1	FOXG_01512	cytoplasm	K01950	E6.3.5.1, NADSYN1, QNS1, nadE; NAD+ synthase (glutamine-hydrolysing) [EC:6.3.5.1]	map00760 Nicotinate and nicotinamide metabolism; map01100 Metabolic pathways				PF02540	NAD synthase	H	KOG2303	Predicted NAD synthase, contains CN hydrolase domain
A0A0J9UAD8	114	K	0.00451291	Down	Glutamine-dependent NAD(+) synthetase OS=Fusarium oxysporum f. sp. lycopersici (strain 4287 / CBS 123668 / FGSC 9935 / NRRL 34936) OX=426428 GN=FOXG_01512 PE=3 SV=1	FOXG_01512	cytoplasm	K01950	E6.3.5.1, NADSYN1, QNS1, nadE; NAD+ synthase (glutamine-hydrolysing) [EC:6.3.5.1]	map00760 Nicotinate and nicotinamide metabolism; map01100 Metabolic pathways				PF02540	NAD synthase	H	KOG2303	Predicted NAD synthase, contains CN hydrolase domain
A0A0D2XCC0	236	K	0.00203599	Down	PX domain-containing protein OS=Fusarium oxysporum f. sp. lycopersici (strain 4287 / CBS 123668 / FGSC 9935 / NRRL 34936) OX=426428 PE=4 SV=1	--	nucleus				GO:0006091 generation of precursor metabolites and energy; GO:0008152 metabolic process; GO:0009061 anaerobic respiration; GO:0009987 cellular process; GO:0015980 energy derivation by oxidation of organic compounds; GO:0022900 electron transport chain; GO:0044237 cellular metabolic process; GO:0045333 cellular respiration; GO:0055114 oxidation-reduction process;	GO:0005622 intracellular; GO:0005623 cell; GO:0005737 cytoplasm; GO:0005739 mitochondrion; GO:0043226 organelle; GO:0043227 membrane-bounded organelle; GO:0043229 intracellular organelle; GO:0043231 intracellular membrane-bounded organelle;	GO:0003824 catalytic activity; GO:0005488 binding; GO:0005543 phospholipid binding; GO:0008289 lipid binding; GO:0009055 electron transfer activity; GO:0016491 oxidoreductase activity; GO:0035091 phosphatidylinositol binding; GO:0043167 ion binding; GO:0043168 anion binding;	PF12828; PF00787; PF12825	PX-associated; PX domain; Domain of unknown function in PX-proteins (DUF3818)	U	KOG2273	Membrane coat complex Retromer, subunit VPS5/SNX1, Sorting nexins, and related PX domain-containing proteins
A0A0D2XCC0	584	K	0.000554841	Down	PX domain-containing protein OS=Fusarium oxysporum f. sp. lycopersici (strain 4287 / CBS 123668 / FGSC 9935 / NRRL 34936) OX=426428 PE=4 SV=1	--	nucleus				GO:0006091 generation of precursor metabolites and energy; GO:0008152 metabolic process; GO:0009061 anaerobic respiration; GO:0009987 cellular process; GO:0015980 energy derivation by oxidation of organic compounds; GO:0022900 electron transport chain; GO:0044237 cellular metabolic process; GO:0045333 cellular respiration; GO:0055114 oxidation-reduction process;	GO:0005622 intracellular; GO:0005623 cell; GO:0005737 cytoplasm; GO:0005739 mitochondrion; GO:0043226 organelle; GO:0043227 membrane-bounded organelle; GO:0043229 intracellular organelle; GO:0043231 intracellular membrane-bounded organelle;	GO:0003824 catalytic activity; GO:0005488 binding; GO:0005543 phospholipid binding; GO:0008289 lipid binding; GO:0009055 electron transfer activity; GO:0016491 oxidoreductase activity; GO:0035091 phosphatidylinositol binding; GO:0043167 ion binding; GO:0043168 anion binding;	PF12828; PF00787; PF12825	PX-associated; PX domain; Domain of unknown function in PX-proteins (DUF3818)	U	KOG2273	Membrane coat complex Retromer, subunit VPS5/SNX1, Sorting nexins, and related PX domain-containing proteins
A0A0D2XCF1	305	K	0.00197719	Down	6PF2K domain-containing protein OS=Fusarium oxysporum f. sp. lycopersici (strain 4287 / CBS 123668 / FGSC 9935 / NRRL 34936) OX=426428 PE=4 SV=1	--	nucleus	K19030	PFKFB4; 6-phosphofructo-2-kinase / fructose-2,6-biphosphatase 4 [EC:2.7.1.105 3.1.3.46]	map00051 Fructose and mannose metabolism	GO:0005975 carbohydrate metabolic process; GO:0006003 fructose 2,6-bisphosphate metabolic process; GO:0006109 regulation of carbohydrate metabolic process; GO:0006110 regulation of glycolytic process; GO:0006140 regulation of nucleotide metabolic process; GO:0006793 phosphorus metabolic process; GO:0006796 phosphate-containing compound metabolic process; GO:0008152 metabolic process; GO:0009889 r…	GO:0005622 intracellular; GO:0005623 cell; GO:0005737 cytoplasm;	GO:0003824 catalytic activity; GO:0003873 6-phosphofructo-2-kinase activity; GO:0004331 fructose-2,6-bisphosphate 2-phosphatase activity; GO:0008443 phosphofructokinase activity; GO:0016301 kinase activity; GO:0016740 transferase activity; GO:0016772 transferase activity, transferring phosphorus-containing groups; GO:0016773 phosphotransferase activity, alcohol group as acceptor; GO:0016787 hydro…	PF01591; PF00300	6-phosphofructo-2-kinase; Histidine phosphatase superfamily (branch 1)	G	KOG0234	Fructose-6-phosphate 2-kinase/fructose-2,6-biphosphatase
A0A0D2XCF1	383	K	0.00265986	Down	6PF2K domain-containing protein OS=Fusarium oxysporum f. sp. lycopersici (strain 4287 / CBS 123668 / FGSC 9935 / NRRL 34936) OX=426428 PE=4 SV=1	--	nucleus	K19030	PFKFB4; 6-phosphofructo-2-kinase / fructose-2,6-biphosphatase 4 [EC:2.7.1.105 3.1.3.46]	map00051 Fructose and mannose metabolism	GO:0005975 carbohydrate metabolic process; GO:0006003 fructose 2,6-bisphosphate metabolic process; GO:0006109 regulation of carbohydrate metabolic process; GO:0006110 regulation of glycolytic process; GO:0006140 regulation of nucleotide metabolic process; GO:0006793 phosphorus metabolic process; GO:0006796 phosphate-containing compound metabolic process; GO:0008152 metabolic process; GO:0009889 r…	GO:0005622 intracellular; GO:0005623 cell; GO:0005737 cytoplasm;	GO:0003824 catalytic activity; GO:0003873 6-phosphofructo-2-kinase activity; GO:0004331 fructose-2,6-bisphosphate 2-phosphatase activity; GO:0008443 phosphofructokinase activity; GO:0016301 kinase activity; GO:0016740 transferase activity; GO:0016772 transferase activity, transferring phosphorus-containing groups; GO:0016773 phosphotransferase activity, alcohol group as acceptor; GO:0016787 hydro…	PF01591; PF00300	6-phosphofructo-2-kinase; Histidine phosphatase superfamily (branch 1)	G	KOG0234	Fructose-6-phosphate 2-kinase/fructose-2,6-biphosphatase
A0A2H3H449	513	K	7.30363e-05	Down	Uncharacterized protein OS=Fusarium oxysporum f. sp. radicis-cucumerinum OX=327505 GN=AU210_006029 PE=4 SV=1	AU210_006029	nucleus
X0NTM7	139	K	0.000516161	Down	Rap-GAP domain-containing protein OS=Fusarium oxysporum f. sp. vasinfectum 25433 OX=1089449 GN=FOTG_00368 PE=4 SV=1	FOTG_00368	plasma membrane				GO:0007154 cell communication; GO:0007165 signal transduction; GO:0007264 small GTPase mediated signal transduction; GO:0007346 regulation of mitotic cell cycle; GO:0008104 protein localization; GO:0009966 regulation of signal transduction; GO:0009968 negative regulation of signal transduction; GO:0009987 cellular process; GO:0010564 regulation of cell cycle process; GO:0010646 regulation of cell…	GO:0005622 intracellular; GO:0005623 cell; GO:0005737 cytoplasm; GO:0005829 cytosol; GO:0032991 protein-containing complex; GO:0033596 TSC1-TSC2 complex;	GO:0005096 GTPase activator activity; GO:0008047 enzyme activator activity; GO:0030234 enzyme regulator activity; GO:0030695 GTPase regulator activity; GO:0060589 nucleoside-triphosphatase regulator activity; GO:0098772 molecular function regulator;			DT	KOG3687	Tuberin - Rap/ran-GTPase-activating protein
A0A0D2XCN7	365	K	0.00785033	Down	POT1PC domain-containing protein OS=Fusarium oxysporum f. sp. lycopersici (strain 4287 / CBS 123668 / FGSC 9935 / NRRL 34936) OX=426428 PE=3 SV=1	--	nucleus	K11109	POT1; protection of telomeres protein 1							S	KOG4757	Predicted telomere binding protein
A0A0D2XCS3	926	K	0.0400097	Down	Peroxin-1 OS=Fusarium oxysporum f. sp. lycopersici (strain 4287 / CBS 123668 / FGSC 9935 / NRRL 34936) OX=426428 PE=4 SV=1	--	mitochondria	K13338	PEX1; peroxin-1	map04146 Peroxisome	GO:0001881 receptor recycling; GO:0006605 protein targeting; GO:0006625 protein targeting to peroxisome; GO:0006810 transport; GO:0006886 intracellular protein transport; GO:0006996 organelle organization; GO:0007031 peroxisome organization; GO:0008104 protein localization; GO:0008152 metabolic process; GO:0009987 cellular process; GO:0015031 protein transport; GO:0015833 peptide transport; GO:00…	GO:0005622 intracellular; GO:0005623 cell; GO:0005737 cytoplasm; GO:0005777 peroxisome; GO:0005778 peroxisomal membrane; GO:0005829 cytosol; GO:0016020 membrane; GO:0031090 organelle membrane; GO:0031903 microbody membrane; GO:0042579 microbody; GO:0043226 organelle; GO:0043227 membrane-bounded organelle; GO:0043229 intracellular organelle; GO:0043231 intracellular membrane-bounded organelle; GO:…	GO:0000166 nucleotide binding; GO:0003824 catalytic activity; GO:0005488 binding; GO:0005515 protein binding; GO:0005524 ATP binding; GO:0008144 drug binding; GO:0016462 pyrophosphatase activity; GO:0016787 hydrolase activity; GO:0016817 hydrolase activity, acting on acid anhydrides; GO:0016818 hydrolase activity, acting on acid anhydrides, in phosphorus-containing anhydrides; GO:0016887 ATPase a…	PF09262; PF00004	Peroxisome biogenesis factor 1, N-terminal ; ATPase family associated with various cellular activities (AAA)	O	KOG0735	AAA+-type ATPase
A0A2H3HK91	1321	K	0.0474671	Down	Uncharacterized protein OS=Fusarium oxysporum f. sp. radicis-cucumerinum OX=327505 GN=AU210_006157 PE=4 SV=1	AU210_006157	nucleus	K11367	CHD1; chromodomain-helicase-DNA-binding protein 1 [EC:3.6.4.12]		GO:0001178 regulation of transcriptional start site selection at RNA polymerase II promoter; GO:0006139 nucleobase-containing compound metabolic process; GO:0006275 regulation of DNA replication; GO:0006323 DNA packaging; GO:0006325 chromatin organization; GO:0006333 chromatin assembly or disassembly; GO:0006338 chromatin remodeling; GO:0006342 chromatin silencing; GO:0006351 transcription, DNA-t…	GO:0000123 histone acetyltransferase complex; GO:0000124 SAGA complex; GO:0000228 nuclear chromosome; GO:0000775 chromosome, centromeric region; GO:0000779 condensed chromosome, centromeric region; GO:0000780 condensed nuclear chromosome, centromeric region; GO:0000785 chromatin; GO:0000790 nuclear chromatin; GO:0000792 heterochromatin; GO:0000793 condensed chromosome; GO:0000794 condensed nuclea…	GO:0000166 nucleotide binding; GO:0000182 rDNA binding; GO:0001067 regulatory region nucleic acid binding; GO:0003676 nucleic acid binding; GO:0003677 DNA binding; GO:0003678 DNA helicase activity; GO:0003682 chromatin binding; GO:0003690 double-stranded DNA binding; GO:0003824 catalytic activity; GO:0004386 helicase activity; GO:0005488 binding; GO:0005515 protein binding; GO:0005524 ATP binding…	PF00385; PF13907	Chromo (CHRromatin Organisation MOdifier) domain; Domain of unknown function (DUF4208)	B	KOG0384	Chromodomain-helicase DNA-binding protein
A0A0D2XD21	368	K	0.000601523	Down	Uncharacterized protein OS=Fusarium oxysporum f. sp. lycopersici (strain 4287 / CBS 123668 / FGSC 9935 / NRRL 34936) OX=426428 GN=FOXG_01796 PE=4 SV=1	FOXG_01796	cytoplasm				GO:0006139 nucleobase-containing compound metabolic process; GO:0006259 DNA metabolic process; GO:0006725 cellular aromatic compound metabolic process; GO:0006807 nitrogen compound metabolic process; GO:0006950 response to stress; GO:0006974 cellular response to DNA damage stimulus; GO:0008152 metabolic process; GO:0009987 cellular process; GO:0033554 cellular response to stress; GO:0034641 cellu…	GO:0000932 P-body; GO:0005622 intracellular; GO:0005623 cell; GO:0005634 nucleus; GO:0005737 cytoplasm; GO:0005844 polysome; GO:0010494 cytoplasmic stress granule; GO:0031974 membrane-enclosed lumen; GO:0031981 nuclear lumen; GO:0032991 protein-containing complex; GO:0034399 nuclear periphery; GO:0035770 ribonucleoprotein granule; GO:0036464 cytoplasmic ribonucleoprotein granule; GO:0043226 organ…	GO:0003824 catalytic activity; GO:0004518 nuclease activity; GO:0004519 endonuclease activity; GO:0004520 endodeoxyribonuclease activity; GO:0004536 deoxyribonuclease activity; GO:0016787 hydrolase activity; GO:0016788 hydrolase activity, acting on ester bonds; GO:0140097 catalytic activity, acting on DNA;
A0A0D2XD21	102	K	0.0178957	Down	Uncharacterized protein OS=Fusarium oxysporum f. sp. lycopersici (strain 4287 / CBS 123668 / FGSC 9935 / NRRL 34936) OX=426428 GN=FOXG_01796 PE=4 SV=1	FOXG_01796	cytoplasm				GO:0006139 nucleobase-containing compound metabolic process; GO:0006259 DNA metabolic process; GO:0006725 cellular aromatic compound metabolic process; GO:0006807 nitrogen compound metabolic process; GO:0006950 response to stress; GO:0006974 cellular response to DNA damage stimulus; GO:0008152 metabolic process; GO:0009987 cellular process; GO:0033554 cellular response to stress; GO:0034641 cellu…	GO:0000932 P-body; GO:0005622 intracellular; GO:0005623 cell; GO:0005634 nucleus; GO:0005737 cytoplasm; GO:0005844 polysome; GO:0010494 cytoplasmic stress granule; GO:0031974 membrane-enclosed lumen; GO:0031981 nuclear lumen; GO:0032991 protein-containing complex; GO:0034399 nuclear periphery; GO:0035770 ribonucleoprotein granule; GO:0036464 cytoplasmic ribonucleoprotein granule; GO:0043226 organ…	GO:0003824 catalytic activity; GO:0004518 nuclease activity; GO:0004519 endonuclease activity; GO:0004520 endodeoxyribonuclease activity; GO:0004536 deoxyribonuclease activity; GO:0016787 hydrolase activity; GO:0016788 hydrolase activity, acting on ester bonds; GO:0140097 catalytic activity, acting on DNA;
N4U7B5	641	K	0.0368217	Down	Protein SSD1 OS=Fusarium oxysporum f. sp. cubense (strain race 1) OX=1229664 GN=FOC1_g10013972 PE=4 SV=1	FOC1_g10013972	nucleus	K18748	SSD1; protein SSD1		GO:0000291 nuclear-transcribed mRNA catabolic process, exonucleolytic; GO:0000956 nuclear-transcribed mRNA catabolic process; GO:0006139 nucleobase-containing compound metabolic process; GO:0006364 rRNA processing; GO:0006396 RNA processing; GO:0006401 RNA catabolic process; GO:0006402 mRNA catabolic process; GO:0006403 RNA localization; GO:0006417 regulation of translation; GO:0006725 cellular a…	GO:0000178 exosome (RNase complex); GO:0000932 P-body; GO:0005622 intracellular; GO:0005623 cell; GO:0005634 nucleus; GO:0005737 cytoplasm; GO:0005933 cellular bud; GO:0005935 cellular bud neck; GO:0010494 cytoplasmic stress granule; GO:0030427 site of polarized growth; GO:0032991 protein-containing complex; GO:0035770 ribonucleoprotein granule; GO:0036464 cytoplasmic ribonucleoprotein granule; G…	GO:0000175 3'-5'-exoribonuclease activity; GO:0000900 translation repressor activity, mRNA regulatory element binding; GO:0003676 nucleic acid binding; GO:0003723 RNA binding; GO:0003729 mRNA binding; GO:0003730 mRNA 3'-UTR binding; GO:0003824 catalytic activity; GO:0004518 nuclease activity; GO:0004527 exonuclease activity; GO:0004532 exoribonuclease activity; GO:0004540 ribonuclease activity; G…	PF00773	RNB domain	J	KOG2102	Exosomal 3'-5' exoribonuclease complex, subunit Rrp44/Dis3
N4U7B5	748	K	0.047511	Down	Protein SSD1 OS=Fusarium oxysporum f. sp. cubense (strain race 1) OX=1229664 GN=FOC1_g10013972 PE=4 SV=1	FOC1_g10013972	nucleus	K18748	SSD1; protein SSD1		GO:0000291 nuclear-transcribed mRNA catabolic process, exonucleolytic; GO:0000956 nuclear-transcribed mRNA catabolic process; GO:0006139 nucleobase-containing compound metabolic process; GO:0006364 rRNA processing; GO:0006396 RNA processing; GO:0006401 RNA catabolic process; GO:0006402 mRNA catabolic process; GO:0006403 RNA localization; GO:0006417 regulation of translation; GO:0006725 cellular a…	GO:0000178 exosome (RNase complex); GO:0000932 P-body; GO:0005622 intracellular; GO:0005623 cell; GO:0005634 nucleus; GO:0005737 cytoplasm; GO:0005933 cellular bud; GO:0005935 cellular bud neck; GO:0010494 cytoplasmic stress granule; GO:0030427 site of polarized growth; GO:0032991 protein-containing complex; GO:0035770 ribonucleoprotein granule; GO:0036464 cytoplasmic ribonucleoprotein granule; G…	GO:0000175 3'-5'-exoribonuclease activity; GO:0000900 translation repressor activity, mRNA regulatory element binding; GO:0003676 nucleic acid binding; GO:0003723 RNA binding; GO:0003729 mRNA binding; GO:0003730 mRNA 3'-UTR binding; GO:0003824 catalytic activity; GO:0004518 nuclease activity; GO:0004527 exonuclease activity; GO:0004532 exoribonuclease activity; GO:0004540 ribonuclease activity; G…	PF00773	RNB domain	J	KOG2102	Exosomal 3'-5' exoribonuclease complex, subunit Rrp44/Dis3
N4U7B5	788	K	8.82173e-05	Down	Protein SSD1 OS=Fusarium oxysporum f. sp. cubense (strain race 1) OX=1229664 GN=FOC1_g10013972 PE=4 SV=1	FOC1_g10013972	nucleus	K18748	SSD1; protein SSD1		GO:0000291 nuclear-transcribed mRNA catabolic process, exonucleolytic; GO:0000956 nuclear-transcribed mRNA catabolic process; GO:0006139 nucleobase-containing compound metabolic process; GO:0006364 rRNA processing; GO:0006396 RNA processing; GO:0006401 RNA catabolic process; GO:0006402 mRNA catabolic process; GO:0006403 RNA localization; GO:0006417 regulation of translation; GO:0006725 cellular a…	GO:0000178 exosome (RNase complex); GO:0000932 P-body; GO:0005622 intracellular; GO:0005623 cell; GO:0005634 nucleus; GO:0005737 cytoplasm; GO:0005933 cellular bud; GO:0005935 cellular bud neck; GO:0010494 cytoplasmic stress granule; GO:0030427 site of polarized growth; GO:0032991 protein-containing complex; GO:0035770 ribonucleoprotein granule; GO:0036464 cytoplasmic ribonucleoprotein granule; G…	GO:0000175 3'-5'-exoribonuclease activity; GO:0000900 translation repressor activity, mRNA regulatory element binding; GO:0003676 nucleic acid binding; GO:0003723 RNA binding; GO:0003729 mRNA binding; GO:0003730 mRNA 3'-UTR binding; GO:0003824 catalytic activity; GO:0004518 nuclease activity; GO:0004527 exonuclease activity; GO:0004532 exoribonuclease activity; GO:0004540 ribonuclease activity; G…	PF00773	RNB domain	J	KOG2102	Exosomal 3'-5' exoribonuclease complex, subunit Rrp44/Dis3
N4U7B5	1070	K	7.19321e-05	Down	Protein SSD1 OS=Fusarium oxysporum f. sp. cubense (strain race 1) OX=1229664 GN=FOC1_g10013972 PE=4 SV=1	FOC1_g10013972	nucleus	K18748	SSD1; protein SSD1		GO:0000291 nuclear-transcribed mRNA catabolic process, exonucleolytic; GO:0000956 nuclear-transcribed mRNA catabolic process; GO:0006139 nucleobase-containing compound metabolic process; GO:0006364 rRNA processing; GO:0006396 RNA processing; GO:0006401 RNA catabolic process; GO:0006402 mRNA catabolic process; GO:0006403 RNA localization; GO:0006417 regulation of translation; GO:0006725 cellular a…	GO:0000178 exosome (RNase complex); GO:0000932 P-body; GO:0005622 intracellular; GO:0005623 cell; GO:0005634 nucleus; GO:0005737 cytoplasm; GO:0005933 cellular bud; GO:0005935 cellular bud neck; GO:0010494 cytoplasmic stress granule; GO:0030427 site of polarized growth; GO:0032991 protein-containing complex; GO:0035770 ribonucleoprotein granule; GO:0036464 cytoplasmic ribonucleoprotein granule; G…	GO:0000175 3'-5'-exoribonuclease activity; GO:0000900 translation repressor activity, mRNA regulatory element binding; GO:0003676 nucleic acid binding; GO:0003723 RNA binding; GO:0003729 mRNA binding; GO:0003730 mRNA 3'-UTR binding; GO:0003824 catalytic activity; GO:0004518 nuclease activity; GO:0004527 exonuclease activity; GO:0004532 exoribonuclease activity; GO:0004540 ribonuclease activity; G…	PF00773	RNB domain	J	KOG2102	Exosomal 3'-5' exoribonuclease complex, subunit Rrp44/Dis3
N4U7B5	841	K	0.0287312	Down	Protein SSD1 OS=Fusarium oxysporum f. sp. cubense (strain race 1) OX=1229664 GN=FOC1_g10013972 PE=4 SV=1	FOC1_g10013972	nucleus	K18748	SSD1; protein SSD1		GO:0000291 nuclear-transcribed mRNA catabolic process, exonucleolytic; GO:0000956 nuclear-transcribed mRNA catabolic process; GO:0006139 nucleobase-containing compound metabolic process; GO:0006364 rRNA processing; GO:0006396 RNA processing; GO:0006401 RNA catabolic process; GO:0006402 mRNA catabolic process; GO:0006403 RNA localization; GO:0006417 regulation of translation; GO:0006725 cellular a…	GO:0000178 exosome (RNase complex); GO:0000932 P-body; GO:0005622 intracellular; GO:0005623 cell; GO:0005634 nucleus; GO:0005737 cytoplasm; GO:0005933 cellular bud; GO:0005935 cellular bud neck; GO:0010494 cytoplasmic stress granule; GO:0030427 site of polarized growth; GO:0032991 protein-containing complex; GO:0035770 ribonucleoprotein granule; GO:0036464 cytoplasmic ribonucleoprotein granule; G…	GO:0000175 3'-5'-exoribonuclease activity; GO:0000900 translation repressor activity, mRNA regulatory element binding; GO:0003676 nucleic acid binding; GO:0003723 RNA binding; GO:0003729 mRNA binding; GO:0003730 mRNA 3'-UTR binding; GO:0003824 catalytic activity; GO:0004518 nuclease activity; GO:0004527 exonuclease activity; GO:0004532 exoribonuclease activity; GO:0004540 ribonuclease activity; G…	PF00773	RNB domain	J	KOG2102	Exosomal 3'-5' exoribonuclease complex, subunit Rrp44/Dis3
N4U7B5	1324	K	0.000614638	Down	Protein SSD1 OS=Fusarium oxysporum f. sp. cubense (strain race 1) OX=1229664 GN=FOC1_g10013972 PE=4 SV=1	FOC1_g10013972	nucleus	K18748	SSD1; protein SSD1		GO:0000291 nuclear-transcribed mRNA catabolic process, exonucleolytic; GO:0000956 nuclear-transcribed mRNA catabolic process; GO:0006139 nucleobase-containing compound metabolic process; GO:0006364 rRNA processing; GO:0006396 RNA processing; GO:0006401 RNA catabolic process; GO:0006402 mRNA catabolic process; GO:0006403 RNA localization; GO:0006417 regulation of translation; GO:0006725 cellular a…	GO:0000178 exosome (RNase complex); GO:0000932 P-body; GO:0005622 intracellular; GO:0005623 cell; GO:0005634 nucleus; GO:0005737 cytoplasm; GO:0005933 cellular bud; GO:0005935 cellular bud neck; GO:0010494 cytoplasmic stress granule; GO:0030427 site of polarized growth; GO:0032991 protein-containing complex; GO:0035770 ribonucleoprotein granule; GO:0036464 cytoplasmic ribonucleoprotein granule; G…	GO:0000175 3'-5'-exoribonuclease activity; GO:0000900 translation repressor activity, mRNA regulatory element binding; GO:0003676 nucleic acid binding; GO:0003723 RNA binding; GO:0003729 mRNA binding; GO:0003730 mRNA 3'-UTR binding; GO:0003824 catalytic activity; GO:0004518 nuclease activity; GO:0004527 exonuclease activity; GO:0004532 exoribonuclease activity; GO:0004540 ribonuclease activity; G…	PF00773	RNB domain	J	KOG2102	Exosomal 3'-5' exoribonuclease complex, subunit Rrp44/Dis3
N4U7B5	1015	K	0.00047137	Down	Protein SSD1 OS=Fusarium oxysporum f. sp. cubense (strain race 1) OX=1229664 GN=FOC1_g10013972 PE=4 SV=1	FOC1_g10013972	nucleus	K18748	SSD1; protein SSD1		GO:0000291 nuclear-transcribed mRNA catabolic process, exonucleolytic; GO:0000956 nuclear-transcribed mRNA catabolic process; GO:0006139 nucleobase-containing compound metabolic process; GO:0006364 rRNA processing; GO:0006396 RNA processing; GO:0006401 RNA catabolic process; GO:0006402 mRNA catabolic process; GO:0006403 RNA localization; GO:0006417 regulation of translation; GO:0006725 cellular a…	GO:0000178 exosome (RNase complex); GO:0000932 P-body; GO:0005622 intracellular; GO:0005623 cell; GO:0005634 nucleus; GO:0005737 cytoplasm; GO:0005933 cellular bud; GO:0005935 cellular bud neck; GO:0010494 cytoplasmic stress granule; GO:0030427 site of polarized growth; GO:0032991 protein-containing complex; GO:0035770 ribonucleoprotein granule; GO:0036464 cytoplasmic ribonucleoprotein granule; G…	GO:0000175 3'-5'-exoribonuclease activity; GO:0000900 translation repressor activity, mRNA regulatory element binding; GO:0003676 nucleic acid binding; GO:0003723 RNA binding; GO:0003729 mRNA binding; GO:0003730 mRNA 3'-UTR binding; GO:0003824 catalytic activity; GO:0004518 nuclease activity; GO:0004527 exonuclease activity; GO:0004532 exoribonuclease activity; GO:0004540 ribonuclease activity; G…	PF00773	RNB domain	J	KOG2102	Exosomal 3'-5' exoribonuclease complex, subunit Rrp44/Dis3
A0A0D2XD49	412	K	0.0402691	Down	Uncharacterized protein OS=Fusarium oxysporum f. sp. lycopersici (strain 4287 / CBS 123668 / FGSC 9935 / NRRL 34936) OX=426428 PE=3 SV=1	--	nucleus							PF00931	NB-ARC domain	S	KOG2029	Uncharacterized conserved protein
A0A0D2XD59	34	K	0.000924481	Down	Uncharacterized protein OS=Fusarium oxysporum f. sp. lycopersici (strain 4287 / CBS 123668 / FGSC 9935 / NRRL 34936) OX=426428 PE=4 SV=1	--	cytoskeleton	K18738	HEK; heterogeneous nuclear rnp K-like protein		GO:0000723 telomere maintenance; GO:0001932 regulation of protein phosphorylation; GO:0001933 negative regulation of protein phosphorylation; GO:0006139 nucleobase-containing compound metabolic process; GO:0006259 DNA metabolic process; GO:0006278 RNA-dependent DNA biosynthetic process; GO:0006403 RNA localization; GO:0006725 cellular aromatic compound metabolic process; GO:0006807 nitrogen compo…	GO:0000228 nuclear chromosome; GO:0000781 chromosome, telomeric region; GO:0000784 nuclear chromosome, telomeric region; GO:0000932 P-body; GO:0005622 intracellular; GO:0005623 cell; GO:0005634 nucleus; GO:0005694 chromosome; GO:0005737 cytoplasm; GO:0031974 membrane-enclosed lumen; GO:0031981 nuclear lumen; GO:0032991 protein-containing complex; GO:0035770 ribonucleoprotein granule; GO:0036464 c…	GO:0003676 nucleic acid binding; GO:0003723 RNA binding; GO:0003729 mRNA binding; GO:0003730 mRNA 3'-UTR binding; GO:0005488 binding; GO:0017091 AU-rich element binding; GO:0035925 mRNA 3'-UTR AU-rich region binding; GO:0097159 organic cyclic compound binding; GO:1901363 heterocyclic compound binding;	PF00013	KH domain	A	KOG2190	PolyC-binding proteins alphaCP-1 and related KH domain proteins
A0A0D2XD59	126	K	0.00166588	Down	Uncharacterized protein OS=Fusarium oxysporum f. sp. lycopersici (strain 4287 / CBS 123668 / FGSC 9935 / NRRL 34936) OX=426428 PE=4 SV=1	--	cytoskeleton	K18738	HEK; heterogeneous nuclear rnp K-like protein		GO:0000723 telomere maintenance; GO:0001932 regulation of protein phosphorylation; GO:0001933 negative regulation of protein phosphorylation; GO:0006139 nucleobase-containing compound metabolic process; GO:0006259 DNA metabolic process; GO:0006278 RNA-dependent DNA biosynthetic process; GO:0006403 RNA localization; GO:0006725 cellular aromatic compound metabolic process; GO:0006807 nitrogen compo…	GO:0000228 nuclear chromosome; GO:0000781 chromosome, telomeric region; GO:0000784 nuclear chromosome, telomeric region; GO:0000932 P-body; GO:0005622 intracellular; GO:0005623 cell; GO:0005634 nucleus; GO:0005694 chromosome; GO:0005737 cytoplasm; GO:0031974 membrane-enclosed lumen; GO:0031981 nuclear lumen; GO:0032991 protein-containing complex; GO:0035770 ribonucleoprotein granule; GO:0036464 c…	GO:0003676 nucleic acid binding; GO:0003723 RNA binding; GO:0003729 mRNA binding; GO:0003730 mRNA 3'-UTR binding; GO:0005488 binding; GO:0017091 AU-rich element binding; GO:0035925 mRNA 3'-UTR AU-rich region binding; GO:0097159 organic cyclic compound binding; GO:1901363 heterocyclic compound binding;	PF00013	KH domain	A	KOG2190	PolyC-binding proteins alphaCP-1 and related KH domain proteins
A0A0D2XD94	201	K	0.00197701	Down	Uncharacterized protein OS=Fusarium oxysporum f. sp. lycopersici (strain 4287 / CBS 123668 / FGSC 9935 / NRRL 34936) OX=426428 PE=4 SV=1	--	nucleus	K15176	CTR9; RNA polymerase-associated protein CTR9		GO:0000082 G1/S transition of mitotic cell cycle; GO:0000083 regulation of transcription involved in G1/S transition of mitotic cell cycle; GO:0000278 mitotic cell cycle; GO:0000414 regulation of histone H3-K36 methylation; GO:0000416 positive regulation of histone H3-K36 methylation; GO:0001015 snoRNA transcription by RNA polymerase II; GO:0001932 regulation of protein phosphorylation; GO:000193…	GO:0000428 DNA-directed RNA polymerase complex; GO:0000785 chromatin; GO:0005622 intracellular; GO:0005623 cell; GO:0005634 nucleus; GO:0005654 nucleoplasm; GO:0005694 chromosome; GO:0008023 transcription elongation factor complex; GO:0016591 RNA polymerase II, holoenzyme; GO:0016593 Cdc73/Paf1 complex; GO:0030880 RNA polymerase complex; GO:0031974 membrane-enclosed lumen; GO:0031981 nuclear lume…	GO:0000993 RNA polymerase II complex binding; GO:0001098 basal transcription machinery binding; GO:0001099 basal RNA polymerase II transcription machinery binding; GO:0003676 nucleic acid binding; GO:0003677 DNA binding; GO:0005488 binding; GO:0005515 protein binding; GO:0019899 enzyme binding; GO:0043175 RNA polymerase core enzyme binding; GO:0044877 protein-containing complex binding; GO:004514…			P	KOG2002	TPR-containing nuclear phosphoprotein that regulates K(+) uptake
A0A0D2XD94	205	K	0.0255098	Down	Uncharacterized protein OS=Fusarium oxysporum f. sp. lycopersici (strain 4287 / CBS 123668 / FGSC 9935 / NRRL 34936) OX=426428 PE=4 SV=1	--	nucleus	K15176	CTR9; RNA polymerase-associated protein CTR9		GO:0000082 G1/S transition of mitotic cell cycle; GO:0000083 regulation of transcription involved in G1/S transition of mitotic cell cycle; GO:0000278 mitotic cell cycle; GO:0000414 regulation of histone H3-K36 methylation; GO:0000416 positive regulation of histone H3-K36 methylation; GO:0001015 snoRNA transcription by RNA polymerase II; GO:0001932 regulation of protein phosphorylation; GO:000193…	GO:0000428 DNA-directed RNA polymerase complex; GO:0000785 chromatin; GO:0005622 intracellular; GO:0005623 cell; GO:0005634 nucleus; GO:0005654 nucleoplasm; GO:0005694 chromosome; GO:0008023 transcription elongation factor complex; GO:0016591 RNA polymerase II, holoenzyme; GO:0016593 Cdc73/Paf1 complex; GO:0030880 RNA polymerase complex; GO:0031974 membrane-enclosed lumen; GO:0031981 nuclear lume…	GO:0000993 RNA polymerase II complex binding; GO:0001098 basal transcription machinery binding; GO:0001099 basal RNA polymerase II transcription machinery binding; GO:0003676 nucleic acid binding; GO:0003677 DNA binding; GO:0005488 binding; GO:0005515 protein binding; GO:0019899 enzyme binding; GO:0043175 RNA polymerase core enzyme binding; GO:0044877 protein-containing complex binding; GO:004514…			P	KOG2002	TPR-containing nuclear phosphoprotein that regulates K(+) uptake
A0A0D2XDA0	388	K	0.0021061	Down	Protein kinase domain-containing protein OS=Fusarium oxysporum f. sp. lycopersici (strain 4287 / CBS 123668 / FGSC 9935 / NRRL 34936) OX=426428 PE=4 SV=1	--	nucleus	K07359	CAMKK2; calcium/calmodulin-dependent protein kinase kinase 2 [EC:2.7.11.17]					PF00069	Protein kinase domain	T	KOG0585	Ca2+/calmodulin-dependent protein kinase kinase beta and related serine/threonine protein kinases
X0D1E4	373	K	0.00308283	Down	Uncharacterized protein OS=Fusarium oxysporum f. sp. raphani 54005 OX=1089458 GN=FOQG_00695 PE=4 SV=1	FOQG_00695	cytoplasm				GO:0006355 regulation of transcription, DNA-templated; GO:0006357 regulation of transcription by RNA polymerase II; GO:0006810 transport; GO:0006869 lipid transport; GO:0009889 regulation of biosynthetic process; GO:0009891 positive regulation of biosynthetic process; GO:0009893 positive regulation of metabolic process; GO:0009987 cellular process; GO:0010468 regulation of gene expression; GO:001…	GO:0005622 intracellular; GO:0005623 cell; GO:0005737 cytoplasm; GO:0005739 mitochondrion; GO:0005783 endoplasmic reticulum; GO:0005829 cytosol; GO:0005886 plasma membrane; GO:0005938 cell cortex; GO:0012505 endomembrane system; GO:0016020 membrane; GO:0016021 integral component of membrane; GO:0031224 intrinsic component of membrane; GO:0031984 organelle subcompartment; GO:0032541 cortical endop…	GO:0003712 transcription coregulator activity; GO:0005215 transporter activity; GO:0005319 lipid transporter activity; GO:0015248 sterol transporter activity; GO:0140110 transcription regulator activity;
W9KU85	374	K	0.00553139	Down	DUF2428 domain-containing protein OS=Fusarium oxysporum Fo47 OX=660027 GN=FOZG_05352 PE=4 SV=1	FOZG_05352	nucleus				GO:0001510 RNA methylation; GO:0006139 nucleobase-containing compound metabolic process; GO:0006396 RNA processing; GO:0006399 tRNA metabolic process; GO:0006400 tRNA modification; GO:0006725 cellular aromatic compound metabolic process; GO:0006807 nitrogen compound metabolic process; GO:0008033 tRNA processing; GO:0008152 metabolic process; GO:0009451 RNA modification; GO:0009987 cellular proces…	GO:0005622 intracellular; GO:0005623 cell; GO:0005737 cytoplasm; GO:0032991 protein-containing complex;				D	KOG1810	Cell cycle-associated protein
A0A2H3HN01	505	K	0.00598082	Down	Uncharacterized protein OS=Fusarium oxysporum f. sp. radicis-cucumerinum OX=327505 GN=AU210_006367 PE=4 SV=1	AU210_006367	cytoplasm	K01408	IDE, ide; insulysin [EC:3.4.24.56]		GO:0006508 proteolysis; GO:0006807 nitrogen compound metabolic process; GO:0007323 peptide pheromone maturation; GO:0008152 metabolic process; GO:0010467 gene expression; GO:0019538 protein metabolic process; GO:0031136 positive regulation of conjugation; GO:0031137 regulation of conjugation with cellular fusion; GO:0031139 positive regulation of conjugation with cellular fusion; GO:0043170 macro…	GO:0005622 intracellular; GO:0005623 cell; GO:0005737 cytoplasm; GO:0005739 mitochondrion; GO:0016020 membrane; GO:0019898 extrinsic component of membrane; GO:0043226 organelle; GO:0043227 membrane-bounded organelle; GO:0043229 intracellular organelle; GO:0043231 intracellular membrane-bounded organelle;	GO:0003824 catalytic activity; GO:0004175 endopeptidase activity; GO:0004222 metalloendopeptidase activity; GO:0008233 peptidase activity; GO:0008237 metallopeptidase activity; GO:0016787 hydrolase activity; GO:0070011 peptidase activity, acting on L-amino acid peptides; GO:0140096 catalytic activity, acting on a protein;	PF05193	Peptidase M16 inactive domain	O	KOG0959	N-arginine dibasic convertase NRD1 and related Zn2+-dependent endopeptidases, insulinase superfamily
A0A2H3HN01	890	K	0.00863964	Down	Uncharacterized protein OS=Fusarium oxysporum f. sp. radicis-cucumerinum OX=327505 GN=AU210_006367 PE=4 SV=1	AU210_006367	cytoplasm	K01408	IDE, ide; insulysin [EC:3.4.24.56]		GO:0006508 proteolysis; GO:0006807 nitrogen compound metabolic process; GO:0007323 peptide pheromone maturation; GO:0008152 metabolic process; GO:0010467 gene expression; GO:0019538 protein metabolic process; GO:0031136 positive regulation of conjugation; GO:0031137 regulation of conjugation with cellular fusion; GO:0031139 positive regulation of conjugation with cellular fusion; GO:0043170 macro…	GO:0005622 intracellular; GO:0005623 cell; GO:0005737 cytoplasm; GO:0005739 mitochondrion; GO:0016020 membrane; GO:0019898 extrinsic component of membrane; GO:0043226 organelle; GO:0043227 membrane-bounded organelle; GO:0043229 intracellular organelle; GO:0043231 intracellular membrane-bounded organelle;	GO:0003824 catalytic activity; GO:0004175 endopeptidase activity; GO:0004222 metalloendopeptidase activity; GO:0008233 peptidase activity; GO:0008237 metallopeptidase activity; GO:0016787 hydrolase activity; GO:0070011 peptidase activity, acting on L-amino acid peptides; GO:0140096 catalytic activity, acting on a protein;	PF05193	Peptidase M16 inactive domain	O	KOG0959	N-arginine dibasic convertase NRD1 and related Zn2+-dependent endopeptidases, insulinase superfamily
A0A2H3HN01	727	K	0.000154647	Down	Uncharacterized protein OS=Fusarium oxysporum f. sp. radicis-cucumerinum OX=327505 GN=AU210_006367 PE=4 SV=1	AU210_006367	cytoplasm	K01408	IDE, ide; insulysin [EC:3.4.24.56]		GO:0006508 proteolysis; GO:0006807 nitrogen compound metabolic process; GO:0007323 peptide pheromone maturation; GO:0008152 metabolic process; GO:0010467 gene expression; GO:0019538 protein metabolic process; GO:0031136 positive regulation of conjugation; GO:0031137 regulation of conjugation with cellular fusion; GO:0031139 positive regulation of conjugation with cellular fusion; GO:0043170 macro…	GO:0005622 intracellular; GO:0005623 cell; GO:0005737 cytoplasm; GO:0005739 mitochondrion; GO:0016020 membrane; GO:0019898 extrinsic component of membrane; GO:0043226 organelle; GO:0043227 membrane-bounded organelle; GO:0043229 intracellular organelle; GO:0043231 intracellular membrane-bounded organelle;	GO:0003824 catalytic activity; GO:0004175 endopeptidase activity; GO:0004222 metalloendopeptidase activity; GO:0008233 peptidase activity; GO:0008237 metallopeptidase activity; GO:0016787 hydrolase activity; GO:0070011 peptidase activity, acting on L-amino acid peptides; GO:0140096 catalytic activity, acting on a protein;	PF05193	Peptidase M16 inactive domain	O	KOG0959	N-arginine dibasic convertase NRD1 and related Zn2+-dependent endopeptidases, insulinase superfamily
A0A2H3HN01	764	K	0.00680896	Down	Uncharacterized protein OS=Fusarium oxysporum f. sp. radicis-cucumerinum OX=327505 GN=AU210_006367 PE=4 SV=1	AU210_006367	cytoplasm	K01408	IDE, ide; insulysin [EC:3.4.24.56]		GO:0006508 proteolysis; GO:0006807 nitrogen compound metabolic process; GO:0007323 peptide pheromone maturation; GO:0008152 metabolic process; GO:0010467 gene expression; GO:0019538 protein metabolic process; GO:0031136 positive regulation of conjugation; GO:0031137 regulation of conjugation with cellular fusion; GO:0031139 positive regulation of conjugation with cellular fusion; GO:0043170 macro…	GO:0005622 intracellular; GO:0005623 cell; GO:0005737 cytoplasm; GO:0005739 mitochondrion; GO:0016020 membrane; GO:0019898 extrinsic component of membrane; GO:0043226 organelle; GO:0043227 membrane-bounded organelle; GO:0043229 intracellular organelle; GO:0043231 intracellular membrane-bounded organelle;	GO:0003824 catalytic activity; GO:0004175 endopeptidase activity; GO:0004222 metalloendopeptidase activity; GO:0008233 peptidase activity; GO:0008237 metallopeptidase activity; GO:0016787 hydrolase activity; GO:0070011 peptidase activity, acting on L-amino acid peptides; GO:0140096 catalytic activity, acting on a protein;	PF05193	Peptidase M16 inactive domain	O	KOG0959	N-arginine dibasic convertase NRD1 and related Zn2+-dependent endopeptidases, insulinase superfamily
A0A2H3HN01	714	K	0.00281563	Down	Uncharacterized protein OS=Fusarium oxysporum f. sp. radicis-cucumerinum OX=327505 GN=AU210_006367 PE=4 SV=1	AU210_006367	cytoplasm	K01408	IDE, ide; insulysin [EC:3.4.24.56]		GO:0006508 proteolysis; GO:0006807 nitrogen compound metabolic process; GO:0007323 peptide pheromone maturation; GO:0008152 metabolic process; GO:0010467 gene expression; GO:0019538 protein metabolic process; GO:0031136 positive regulation of conjugation; GO:0031137 regulation of conjugation with cellular fusion; GO:0031139 positive regulation of conjugation with cellular fusion; GO:0043170 macro…	GO:0005622 intracellular; GO:0005623 cell; GO:0005737 cytoplasm; GO:0005739 mitochondrion; GO:0016020 membrane; GO:0019898 extrinsic component of membrane; GO:0043226 organelle; GO:0043227 membrane-bounded organelle; GO:0043229 intracellular organelle; GO:0043231 intracellular membrane-bounded organelle;	GO:0003824 catalytic activity; GO:0004175 endopeptidase activity; GO:0004222 metalloendopeptidase activity; GO:0008233 peptidase activity; GO:0008237 metallopeptidase activity; GO:0016787 hydrolase activity; GO:0070011 peptidase activity, acting on L-amino acid peptides; GO:0140096 catalytic activity, acting on a protein;	PF05193	Peptidase M16 inactive domain	O	KOG0959	N-arginine dibasic convertase NRD1 and related Zn2+-dependent endopeptidases, insulinase superfamily
A0A0D2XDE5	67	K	3.36492e-06	Down	Uncharacterized protein OS=Fusarium oxysporum f. sp. lycopersici (strain 4287 / CBS 123668 / FGSC 9935 / NRRL 34936) OX=426428 GN=FOXG_01924 PE=3 SV=1	FOXG_01924	cytoplasm	K13289	CTSA, CPY; cathepsin A (carboxypeptidase C) [EC:3.4.16.5]		GO:0006508 proteolysis; GO:0006518 peptide metabolic process; GO:0006807 nitrogen compound metabolic process; GO:0007039 protein catabolic process in the vacuole; GO:0008152 metabolic process; GO:0009056 catabolic process; GO:0009057 macromolecule catabolic process; GO:0009058 biosynthetic process; GO:0009987 cellular process; GO:0019538 protein metabolic process; GO:0019748 secondary metabolic p…	GO:0000322 storage vacuole; GO:0000323 lytic vacuole; GO:0000324 fungal-type vacuole; GO:0000328 fungal-type vacuole lumen; GO:0005576 extracellular region; GO:0005622 intracellular; GO:0005623 cell; GO:0005737 cytoplasm; GO:0005773 vacuole; GO:0005775 vacuolar lumen; GO:0005783 endoplasmic reticulum; GO:0012505 endomembrane system; GO:0031974 membrane-enclosed lumen; GO:0043226 organelle; GO:004…	GO:0003824 catalytic activity; GO:0004180 carboxypeptidase activity; GO:0004185 serine-type carboxypeptidase activity; GO:0008233 peptidase activity; GO:0008236 serine-type peptidase activity; GO:0008238 exopeptidase activity; GO:0016787 hydrolase activity; GO:0017171 serine hydrolase activity; GO:0070008 serine-type exopeptidase activity; GO:0070011 peptidase activity, acting on L-amino acid pep…	PF00450	Serine carboxypeptidase	O	KOG1282	Serine carboxypeptidases (lysosomal cathepsin A)
A0A5C6TEQ8	91	K	2.27744e-05	Down	MICOS complex subunit OS=Fusarium oxysporum f. sp. cubense OX=61366 GN=FocTR4_00005353 PE=4 SV=1	FocTR4_00005353	mitochondria	K17786	MOS2; mitochondrial organizing structure protein 2		GO:0006996 organelle organization; GO:0007005 mitochondrion organization; GO:0007006 mitochondrial membrane organization; GO:0007007 inner mitochondrial membrane organization; GO:0009987 cellular process; GO:0016043 cellular component organization; GO:0042407 cristae formation; GO:0061024 membrane organization; GO:0071840 cellular component organization or biogenesis;	GO:0005622 intracellular; GO:0005623 cell; GO:0005737 cytoplasm; GO:0005739 mitochondrion; GO:0005740 mitochondrial envelope; GO:0005743 mitochondrial inner membrane; GO:0016020 membrane; GO:0016021 integral component of membrane; GO:0019866 organelle inner membrane; GO:0031090 organelle membrane; GO:0031224 intrinsic component of membrane; GO:0031300 intrinsic component of organelle membrane; GO…
X0ACK8	593	K	0.00602652	Down	Pre-mRNA-splicing ATP-dependent RNA helicase PRP28 OS=Fusarium oxysporum f. sp. melonis 26406 OX=1089452 GN=FOMG_05094 PE=3 SV=1	FOMG_05094	nucleus	K12858	DDX23, PRP28; ATP-dependent RNA helicase DDX23/PRP28 [EC:3.6.4.13]	map03040 Spliceosome	GO:0000245 spliceosomal complex assembly; GO:0000354 cis assembly of pre-catalytic spliceosome; GO:0000375 RNA splicing, via transesterification reactions; GO:0000377 RNA splicing, via transesterification reactions with bulged adenosine as nucleophile; GO:0000395 mRNA 5'-splice site recognition; GO:0000398 mRNA splicing, via spliceosome; GO:0006139 nucleobase-containing compound metabolic process…	GO:0005622 intracellular; GO:0005623 cell; GO:0005634 nucleus; GO:0005681 spliceosomal complex; GO:0005682 U5 snRNP; GO:0005730 nucleolus; GO:0005737 cytoplasm; GO:0030532 small nuclear ribonucleoprotein complex; GO:0031974 membrane-enclosed lumen; GO:0031981 nuclear lumen; GO:0032991 protein-containing complex; GO:0043226 organelle; GO:0043227 membrane-bounded organelle; GO:0043228 non-membrane-…	GO:0000384 first spliceosomal transesterification activity; GO:0003676 nucleic acid binding; GO:0003723 RNA binding; GO:0003724 RNA helicase activity; GO:0003824 catalytic activity; GO:0004386 helicase activity; GO:0005488 binding; GO:0008186 RNA-dependent ATPase activity; GO:0016462 pyrophosphatase activity; GO:0016787 hydrolase activity; GO:0016817 hydrolase activity, acting on acid anhydrides;…	PF00270	DEAD/DEAH box helicase	A	KOG0333	U5 snRNP-like RNA helicase subunit
F9F1Z2	167	K	0.000252359	Down	Uncharacterized protein OS=Fusarium oxysporum (strain Fo5176) OX=660025 GN=FOXB_00416 PE=4 SV=1	FOXB_00416	nucleus				GO:0006325 chromatin organization; GO:0006338 chromatin remodeling; GO:0006355 regulation of transcription, DNA-templated; GO:0006357 regulation of transcription by RNA polymerase II; GO:0006464 cellular protein modification process; GO:0006807 nitrogen compound metabolic process; GO:0006950 response to stress; GO:0006979 response to oxidative stress; GO:0006996 organelle organization; GO:0008152…	GO:0000118 histone deacetylase complex; GO:0000228 nuclear chromosome; GO:0000785 chromatin; GO:0000790 nuclear chromatin; GO:0005622 intracellular; GO:0005623 cell; GO:0005634 nucleus; GO:0005654 nucleoplasm; GO:0005694 chromosome; GO:0005737 cytoplasm; GO:0031974 membrane-enclosed lumen; GO:0031981 nuclear lumen; GO:0032991 protein-containing complex; GO:0043226 organelle; GO:0043227 membrane-b…	GO:0003676 nucleic acid binding; GO:0003677 DNA binding; GO:0003824 catalytic activity; GO:0004842 ubiquitin-protein transferase activity; GO:0005488 binding; GO:0016740 transferase activity; GO:0019787 ubiquitin-like protein transferase activity; GO:0061659 ubiquitin-like protein ligase activity; GO:0097159 organic cyclic compound binding; GO:0140096 catalytic activity, acting on a protein; GO:1…	PF01426; PF13832	BAH domain; PHD-zinc-finger like domain	S	KOG0955	PHD finger protein BR140/LIN-49
F9F1Z2	758	K	0.0123055	Down	Uncharacterized protein OS=Fusarium oxysporum (strain Fo5176) OX=660025 GN=FOXB_00416 PE=4 SV=1	FOXB_00416	nucleus				GO:0006325 chromatin organization; GO:0006338 chromatin remodeling; GO:0006355 regulation of transcription, DNA-templated; GO:0006357 regulation of transcription by RNA polymerase II; GO:0006464 cellular protein modification process; GO:0006807 nitrogen compound metabolic process; GO:0006950 response to stress; GO:0006979 response to oxidative stress; GO:0006996 organelle organization; GO:0008152…	GO:0000118 histone deacetylase complex; GO:0000228 nuclear chromosome; GO:0000785 chromatin; GO:0000790 nuclear chromatin; GO:0005622 intracellular; GO:0005623 cell; GO:0005634 nucleus; GO:0005654 nucleoplasm; GO:0005694 chromosome; GO:0005737 cytoplasm; GO:0031974 membrane-enclosed lumen; GO:0031981 nuclear lumen; GO:0032991 protein-containing complex; GO:0043226 organelle; GO:0043227 membrane-b…	GO:0003676 nucleic acid binding; GO:0003677 DNA binding; GO:0003824 catalytic activity; GO:0004842 ubiquitin-protein transferase activity; GO:0005488 binding; GO:0016740 transferase activity; GO:0019787 ubiquitin-like protein transferase activity; GO:0061659 ubiquitin-like protein ligase activity; GO:0097159 organic cyclic compound binding; GO:0140096 catalytic activity, acting on a protein; GO:1…	PF01426; PF13832	BAH domain; PHD-zinc-finger like domain	S	KOG0955	PHD finger protein BR140/LIN-49
A0A2H3T4D6	65	K	4.13963e-05	Down	Related to P.glauca late embryogenesis abundant protein and YBR177c and YPL095c OS=Fusarium oxysporum OX=5507 GN=FRV6_07514 PE=3 SV=1	FRV6_07514	cytoplasm	K07019	K07019; uncharacterized protein		GO:0006082 organic acid metabolic process; GO:0006629 lipid metabolic process; GO:0006631 fatty acid metabolic process; GO:0006633 fatty acid biosynthetic process; GO:0006638 neutral lipid metabolic process; GO:0006639 acylglycerol metabolic process; GO:0006641 triglyceride metabolic process; GO:0008152 metabolic process; GO:0008610 lipid biosynthetic process; GO:0009056 catabolic process; GO:000…		GO:0003824 catalytic activity; GO:0016298 lipase activity; GO:0016740 transferase activity; GO:0016746 transferase activity, transferring acyl groups; GO:0016787 hydrolase activity; GO:0016788 hydrolase activity, acting on ester bonds; GO:0034338 short-chain carboxylesterase activity; GO:0047372 acylglycerol lipase activity; GO:0052689 carboxylic ester hydrolase activity;			S	KOG1838	Alpha/beta hydrolase
A0A420M5P5	288	K	0.00270242	Down	DNA helicase (Fragment) OS=Fusarium oxysporum OX=5507 GN=BFJ69_g18342 PE=3 SV=1	BFJ69_g18342	cytoplasm	K02209	MCM5, CDC46; DNA replication licensing factor MCM5 [EC:3.6.4.12]	map03030 DNA replication; map04111 Cell cycle - yeast; map04113 Meiosis - yeast	GO:0000278 mitotic cell cycle; GO:0000724 double-strand break repair via homologous recombination; GO:0000725 recombinational repair; GO:0000727 double-strand break repair via break-induced replication; GO:0006139 nucleobase-containing compound metabolic process; GO:0006259 DNA metabolic process; GO:0006260 DNA replication; GO:0006261 DNA-dependent DNA replication; GO:0006267 pre-replicative comp…	GO:0000228 nuclear chromosome; GO:0000781 chromosome, telomeric region; GO:0000784 nuclear chromosome, telomeric region; GO:0005622 intracellular; GO:0005623 cell; GO:0005634 nucleus; GO:0005654 nucleoplasm; GO:0005656 nuclear pre-replicative complex; GO:0005657 replication fork; GO:0005694 chromosome; GO:0005737 cytoplasm; GO:0031261 DNA replication preinitiation complex; GO:0031298 replication …	GO:0003676 nucleic acid binding; GO:0003677 DNA binding; GO:0003682 chromatin binding; GO:0003688 DNA replication origin binding; GO:0003690 double-stranded DNA binding; GO:0005488 binding; GO:0043565 sequence-specific DNA binding; GO:0097159 organic cyclic compound binding; GO:1901363 heterocyclic compound binding; GO:1990837 sequence-specific double-stranded DNA binding;	PF00493	MCM2/3/5 family	L	KOG0481	DNA replication licensing factor, MCM5 component
X0IMJ3	274	K	0.00106811	Down	Sacchrp_dh_NADP domain-containing protein OS=Fusarium oxysporum f. sp. conglutinans race 2 54008 OX=1089457 GN=FOPG_02622 PE=4 SV=1	FOPG_02622	cytoplasm									S	KOG2733	Uncharacterized membrane protein
X0IMJ3	411	K	0.00681201	Down	Sacchrp_dh_NADP domain-containing protein OS=Fusarium oxysporum f. sp. conglutinans race 2 54008 OX=1089457 GN=FOPG_02622 PE=4 SV=1	FOPG_02622	cytoplasm									S	KOG2733	Uncharacterized membrane protein
X0IMJ3	5	K	1.58051e-06	Down	Sacchrp_dh_NADP domain-containing protein OS=Fusarium oxysporum f. sp. conglutinans race 2 54008 OX=1089457 GN=FOPG_02622 PE=4 SV=1	FOPG_02622	cytoplasm									S	KOG2733	Uncharacterized membrane protein
A0A0D2XDU1	274	K	0.00544638	Down	MRP-L46 domain-containing protein OS=Fusarium oxysporum f. sp. lycopersici (strain 4287 / CBS 123668 / FGSC 9935 / NRRL 34936) OX=426428 PE=3 SV=1	--	mitochondria	K17427	MRPL46; large subunit ribosomal protein L46		GO:0006412 translation; GO:0006518 peptide metabolic process; GO:0006807 nitrogen compound metabolic process; GO:0008152 metabolic process; GO:0009058 biosynthetic process; GO:0009059 macromolecule biosynthetic process; GO:0009987 cellular process; GO:0010467 gene expression; GO:0019538 protein metabolic process; GO:0032543 mitochondrial translation; GO:0034641 cellular nitrogen compound metaboli…	GO:0000313 organellar ribosome; GO:0000315 organellar large ribosomal subunit; GO:0005622 intracellular; GO:0005623 cell; GO:0005737 cytoplasm; GO:0005739 mitochondrion; GO:0005759 mitochondrial matrix; GO:0005761 mitochondrial ribosome; GO:0005762 mitochondrial large ribosomal subunit; GO:0005840 ribosome; GO:0015934 large ribosomal subunit; GO:0031974 membrane-enclosed lumen; GO:0032991 protein…	GO:0003735 structural constituent of ribosome; GO:0005198 structural molecule activity;			J	KOG4548	Mitochondrial ribosomal protein L17
X0MTX4	1433	K	0.00894683	Down	Uncharacterized protein OS=Fusarium oxysporum f. sp. vasinfectum 25433 OX=1089449 GN=FOTG_00864 PE=4 SV=1	FOTG_00864	cytoplasm	K15192	BTAF1, MOT1; TATA-binding protein-associated factor [EC:3.6.4.-]		GO:0006139 nucleobase-containing compound metabolic process; GO:0006351 transcription, DNA-templated; GO:0006355 regulation of transcription, DNA-templated; GO:0006357 regulation of transcription by RNA polymerase II; GO:0006360 transcription by RNA polymerase I; GO:0006364 rRNA processing; GO:0006366 transcription by RNA polymerase II; GO:0006396 RNA processing; GO:0006725 cellular aromatic comp…	GO:0000228 nuclear chromosome; GO:0005622 intracellular; GO:0005623 cell; GO:0005634 nucleus; GO:0005694 chromosome; GO:0005737 cytoplasm; GO:0005739 mitochondrion; GO:0031974 membrane-enclosed lumen; GO:0031981 nuclear lumen; GO:0043226 organelle; GO:0043227 membrane-bounded organelle; GO:0043228 non-membrane-bounded organelle; GO:0043229 intracellular organelle; GO:0043231 intracellular membran…	GO:0003676 nucleic acid binding; GO:0003677 DNA binding; GO:0003824 catalytic activity; GO:0005488 binding; GO:0005515 protein binding; GO:0008134 transcription factor binding; GO:0016462 pyrophosphatase activity; GO:0016787 hydrolase activity; GO:0016817 hydrolase activity, acting on acid anhydrides; GO:0016818 hydrolase activity, acting on acid anhydrides, in phosphorus-containing anhydrides; G…			A	KOG0392	SNF2 family DNA-dependent ATPase domain-containing protein
A0A0D2XDW1	139	K	0.00942638	Down	Uncharacterized protein OS=Fusarium oxysporum f. sp. lycopersici (strain 4287 / CBS 123668 / FGSC 9935 / NRRL 34936) OX=426428 PE=4 SV=1	--	mitochondria				GO:0006732 coenzyme metabolic process; GO:0006733 oxidoreduction coenzyme metabolic process; GO:0006743 ubiquinone metabolic process; GO:0006744 ubiquinone biosynthetic process; GO:0008152 metabolic process; GO:0009058 biosynthetic process; GO:0009108 coenzyme biosynthetic process; GO:0009987 cellular process; GO:0042180 cellular ketone metabolic process; GO:0042181 ketone biosynthetic process; G…	GO:0005622 intracellular; GO:0005623 cell; GO:0005737 cytoplasm; GO:0005739 mitochondrion; GO:0043226 organelle; GO:0043227 membrane-bounded organelle; GO:0043229 intracellular organelle; GO:0043231 intracellular membrane-bounded organelle;	GO:0003824 catalytic activity; GO:0003954 NADH dehydrogenase activity; GO:0016491 oxidoreductase activity; GO:0016651 oxidoreductase activity, acting on NAD(P)H;			GM	KOG4288	Predicted oxidoreductase
A0A0D2XDX7	3	K	0.00911269	Down	DUF676 domain-containing protein OS=Fusarium oxysporum f. sp. lycopersici (strain 4287 / CBS 123668 / FGSC 9935 / NRRL 34936) OX=426428 PE=3 SV=1	--	mitochondria
A0A0D2XDZ8	61	K	0.000305139	Down	Uncharacterized protein OS=Fusarium oxysporum f. sp. lycopersici (strain 4287 / CBS 123668 / FGSC 9935 / NRRL 34936) OX=426428 PE=4 SV=1	--	mitochondria
A0A0D2XDZ8	82	K	0.0391837	Down	Uncharacterized protein OS=Fusarium oxysporum f. sp. lycopersici (strain 4287 / CBS 123668 / FGSC 9935 / NRRL 34936) OX=426428 PE=4 SV=1	--	mitochondria
A0A0D2YDL9	271	K	0.00153359	Down	AMP-binding domain-containing protein OS=Fusarium oxysporum f. sp. lycopersici (strain 4287 / CBS 123668 / FGSC 9935 / NRRL 34936) OX=426428 PE=4 SV=1	--	mitochondria									I	KOG1176	Acyl-CoA synthetase
A0A0D2XE32	267	K	0.000419116	Down	Histone acetyltransferase type B catalytic subunit OS=Fusarium oxysporum f. sp. lycopersici (strain 4287 / CBS 123668 / FGSC 9935 / NRRL 34936) OX=426428 PE=3 SV=1	--	nucleus	K11303	HAT1, KAT1; histone acetyltransferase 1 [EC:2.3.1.48]		GO:0000302 response to reactive oxygen species; GO:0001558 regulation of cell growth; GO:0006139 nucleobase-containing compound metabolic process; GO:0006259 DNA metabolic process; GO:0006281 DNA repair; GO:0006325 chromatin organization; GO:0006342 chromatin silencing; GO:0006348 chromatin silencing at telomere; GO:0006355 regulation of transcription, DNA-templated; GO:0006464 cellular protein m…	GO:0000123 histone acetyltransferase complex; GO:0000228 nuclear chromosome; GO:0000785 chromatin; GO:0000790 nuclear chromatin; GO:0005622 intracellular; GO:0005623 cell; GO:0005634 nucleus; GO:0005654 nucleoplasm; GO:0005694 chromosome; GO:0005737 cytoplasm; GO:0031248 protein acetyltransferase complex; GO:0031974 membrane-enclosed lumen; GO:0031981 nuclear lumen; GO:0032991 protein-containing …	GO:0003682 chromatin binding; GO:0003824 catalytic activity; GO:0004402 histone acetyltransferase activity; GO:0005488 binding; GO:0005515 protein binding; GO:0008080 N-acetyltransferase activity; GO:0010485 H4 histone acetyltransferase activity; GO:0016407 acetyltransferase activity; GO:0016410 N-acyltransferase activity; GO:0016740 transferase activity; GO:0016746 transferase activity, transfer…	PF10394	Histone acetyl transferase HAT1 N-terminus	B	KOG2696	Histone acetyltransferase type b catalytic subunit
A0A0D2XE44	222	K	0.000672951	Down	GTP-binding protein 128up OS=Fusarium oxysporum f. sp. lycopersici (strain 4287 / CBS 123668 / FGSC 9935 / NRRL 34936) OX=426428 GN=FOXG_02175 PE=4 SV=1	FOXG_02175	cytoplasm	K06944	K06944; uncharacterized protein		GO:0002181 cytoplasmic translation; GO:0006412 translation; GO:0006518 peptide metabolic process; GO:0006807 nitrogen compound metabolic process; GO:0008152 metabolic process; GO:0009058 biosynthetic process; GO:0009059 macromolecule biosynthetic process; GO:0009987 cellular process; GO:0010467 gene expression; GO:0010646 regulation of cell communication; GO:0010647 positive regulation of cell co…	GO:0005622 intracellular; GO:0005623 cell; GO:0005737 cytoplasm; GO:0005844 polysome; GO:0010494 cytoplasmic stress granule; GO:0032991 protein-containing complex; GO:0035770 ribonucleoprotein granule; GO:0036464 cytoplasmic ribonucleoprotein granule; GO:0043226 organelle; GO:0043228 non-membrane-bounded organelle; GO:0043229 intracellular organelle; GO:0043232 intracellular non-membrane-bounded …	GO:0000166 nucleotide binding; GO:0001882 nucleoside binding; GO:0001883 purine nucleoside binding; GO:0003824 catalytic activity; GO:0003924 GTPase activity; GO:0005488 binding; GO:0005515 protein binding; GO:0005525 GTP binding; GO:0016462 pyrophosphatase activity; GO:0016787 hydrolase activity; GO:0016817 hydrolase activity, acting on acid anhydrides; GO:0016818 hydrolase activity, acting on a…			T	KOG1487	GTP-binding protein DRG1 (ODN superfamily)
A0A2H3HLU4	267	K	0.003574	Down	ANK_REP_REGION domain-containing protein OS=Fusarium oxysporum f. sp. radicis-cucumerinum OX=327505 GN=AU210_006632 PE=4 SV=1	AU210_006632	nucleus									S	KOG0504	FOG: Ankyrin repeat
A0A0D2XE53	553	K	0.0195907	Down	PHD-type domain-containing protein OS=Fusarium oxysporum f. sp. lycopersici (strain 4287 / CBS 123668 / FGSC 9935 / NRRL 34936) OX=426428 PE=4 SV=1	--	mitochondria	K11380	NTO1; NuA3 HAT complex component NTO1		GO:0006325 chromatin organization; GO:0006464 cellular protein modification process; GO:0006473 protein acetylation; GO:0006475 internal protein amino acid acetylation; GO:0006807 nitrogen compound metabolic process; GO:0006996 organelle organization; GO:0008152 metabolic process; GO:0009987 cellular process; GO:0016043 cellular component organization; GO:0016569 covalent chromatin modification; …	GO:0000123 histone acetyltransferase complex; GO:0005622 intracellular; GO:0005623 cell; GO:0005634 nucleus; GO:0005654 nucleoplasm; GO:0005737 cytoplasm; GO:0031248 protein acetyltransferase complex; GO:0031974 membrane-enclosed lumen; GO:0031981 nuclear lumen; GO:0032991 protein-containing complex; GO:0033100 NuA3 histone acetyltransferase complex; GO:0036409 histone H3-K14 acetyltransferase co…	GO:0003824 catalytic activity; GO:0005488 binding; GO:0005515 protein binding; GO:0008270 zinc ion binding; GO:0016740 transferase activity; GO:0019787 ubiquitin-like protein transferase activity; GO:0035064 methylated histone binding; GO:0042393 histone binding; GO:0043167 ion binding; GO:0043169 cation binding; GO:0046872 metal ion binding; GO:0046914 transition metal ion binding; GO:0061659 ub…			S	KOG0955	PHD finger protein BR140/LIN-49
N4TYE5	237	K	0.00439145	Down	Polyadenylation factor subunit 2 OS=Fusarium oxysporum f. sp. cubense (strain race 1) OX=1229664 GN=FOC1_g10013504 PE=4 SV=1	FOC1_g10013504	nucleus	K15542	PFS2; polyadenylation factor subunit 2	map03015 mRNA surveillance pathway	GO:0006139 nucleobase-containing compound metabolic process; GO:0006378 mRNA polyadenylation; GO:0006379 mRNA cleavage; GO:0006396 RNA processing; GO:0006397 mRNA processing; GO:0006725 cellular aromatic compound metabolic process; GO:0006807 nitrogen compound metabolic process; GO:0008152 metabolic process; GO:0009987 cellular process; GO:0010467 gene expression; GO:0016070 RNA metabolic process…	GO:0000228 nuclear chromosome; GO:0000785 chromatin; GO:0000790 nuclear chromatin; GO:0005622 intracellular; GO:0005623 cell; GO:0005634 nucleus; GO:0005654 nucleoplasm; GO:0005694 chromosome; GO:0005847 mRNA cleavage and polyadenylation specificity factor complex; GO:0005849 mRNA cleavage factor complex; GO:0031974 membrane-enclosed lumen; GO:0031981 nuclear lumen; GO:0032991 protein-containing …				A	KOG0284	Polyadenylation factor I complex, subunit PFS2
A0A6M7YYN3	118	K	0.0384974	Down	Uncharacterized protein (Fragment) OS=Fusarium oxysporum Fo47 OX=660027 GN=FOBC_04936 PE=4 SV=1	FOBC_04936	nucleus	K13199	SERBP1; plasminogen activator inhibitor 1 RNA-binding protein		GO:0000723 telomere maintenance; GO:0006139 nucleobase-containing compound metabolic process; GO:0006259 DNA metabolic process; GO:0006412 translation; GO:0006414 translational elongation; GO:0006417 regulation of translation; GO:0006446 regulation of translational initiation; GO:0006518 peptide metabolic process; GO:0006725 cellular aromatic compound metabolic process; GO:0006807 nitrogen compou…	GO:0005622 intracellular; GO:0005623 cell; GO:0005737 cytoplasm; GO:0005844 polysome; GO:0032991 protein-containing complex; GO:1990904 ribonucleoprotein complex;	GO:0003676 nucleic acid binding; GO:0003677 DNA binding; GO:0005488 binding; GO:0042162 telomeric DNA binding; GO:0043021 ribonucleoprotein complex binding; GO:0043022 ribosome binding; GO:0043565 sequence-specific DNA binding; GO:0044877 protein-containing complex binding; GO:0045142 triplex DNA binding; GO:0097159 organic cyclic compound binding; GO:1901363 heterocyclic compound binding;
A0A2H3HEX9	289	K	0.0315071	Down	DMAP_binding domain-containing protein OS=Fusarium oxysporum f. sp. radicis-cucumerinum OX=327505 GN=AU210_006766 PE=4 SV=1	AU210_006766	plasma membrane						GO:0003824 catalytic activity;	PF06464	DMAP1-binding Domain	IQ	KOG3628	Predicted AMP-binding protein
A0A2H3HEX9	1300	K	0.00534057	Down	DMAP_binding domain-containing protein OS=Fusarium oxysporum f. sp. radicis-cucumerinum OX=327505 GN=AU210_006766 PE=4 SV=1	AU210_006766	plasma membrane						GO:0003824 catalytic activity;	PF06464	DMAP1-binding Domain	IQ	KOG3628	Predicted AMP-binding protein
A0A2H3HEX9	265	K	0.00111354	Down	DMAP_binding domain-containing protein OS=Fusarium oxysporum f. sp. radicis-cucumerinum OX=327505 GN=AU210_006766 PE=4 SV=1	AU210_006766	plasma membrane						GO:0003824 catalytic activity;	PF06464	DMAP1-binding Domain	IQ	KOG3628	Predicted AMP-binding protein
A0A2H3HL55	86	K	0.0486672	Down	Uncharacterized protein OS=Fusarium oxysporum f. sp. radicis-cucumerinum OX=327505 GN=AU210_006887 PE=3 SV=1	AU210_006887	cytoplasm	K01657	trpE; anthranilate synthase component I [EC:4.1.3.27]	map00400 Phenylalanine, tyrosine and tryptophan biosynthesis; map01100 Metabolic pathways; map01110 Biosynthesis of secondary metabolites; map01130 Biosynthesis of antibiotics; map01230 Biosynthesis of amino acids	GO:0000162 tryptophan biosynthetic process; GO:0006082 organic acid metabolic process; GO:0006520 cellular amino acid metabolic process; GO:0006568 tryptophan metabolic process; GO:0006576 cellular biogenic amine metabolic process; GO:0006586 indolalkylamine metabolic process; GO:0006725 cellular aromatic compound metabolic process; GO:0006807 nitrogen compound metabolic process; GO:0008152 metab…	GO:0005622 intracellular; GO:0005623 cell; GO:0005737 cytoplasm; GO:0005950 anthranilate synthase complex; GO:0032991 protein-containing complex; GO:1902494 catalytic complex;	GO:0003824 catalytic activity; GO:0004049 anthranilate synthase activity; GO:0016829 lyase activity; GO:0016830 carbon-carbon lyase activity; GO:0016833 oxo-acid-lyase activity;			E	KOG1223	Isochorismate synthase
A0A2H3HL55	391	K	2.03629e-05	Down	Uncharacterized protein OS=Fusarium oxysporum f. sp. radicis-cucumerinum OX=327505 GN=AU210_006887 PE=3 SV=1	AU210_006887	cytoplasm	K01657	trpE; anthranilate synthase component I [EC:4.1.3.27]	map00400 Phenylalanine, tyrosine and tryptophan biosynthesis; map01100 Metabolic pathways; map01110 Biosynthesis of secondary metabolites; map01130 Biosynthesis of antibiotics; map01230 Biosynthesis of amino acids	GO:0000162 tryptophan biosynthetic process; GO:0006082 organic acid metabolic process; GO:0006520 cellular amino acid metabolic process; GO:0006568 tryptophan metabolic process; GO:0006576 cellular biogenic amine metabolic process; GO:0006586 indolalkylamine metabolic process; GO:0006725 cellular aromatic compound metabolic process; GO:0006807 nitrogen compound metabolic process; GO:0008152 metab…	GO:0005622 intracellular; GO:0005623 cell; GO:0005737 cytoplasm; GO:0005950 anthranilate synthase complex; GO:0032991 protein-containing complex; GO:1902494 catalytic complex;	GO:0003824 catalytic activity; GO:0004049 anthranilate synthase activity; GO:0016829 lyase activity; GO:0016830 carbon-carbon lyase activity; GO:0016833 oxo-acid-lyase activity;			E	KOG1223	Isochorismate synthase
A0A2H3HL55	143	K	0.0040731	Down	Uncharacterized protein OS=Fusarium oxysporum f. sp. radicis-cucumerinum OX=327505 GN=AU210_006887 PE=3 SV=1	AU210_006887	cytoplasm	K01657	trpE; anthranilate synthase component I [EC:4.1.3.27]	map00400 Phenylalanine, tyrosine and tryptophan biosynthesis; map01100 Metabolic pathways; map01110 Biosynthesis of secondary metabolites; map01130 Biosynthesis of antibiotics; map01230 Biosynthesis of amino acids	GO:0000162 tryptophan biosynthetic process; GO:0006082 organic acid metabolic process; GO:0006520 cellular amino acid metabolic process; GO:0006568 tryptophan metabolic process; GO:0006576 cellular biogenic amine metabolic process; GO:0006586 indolalkylamine metabolic process; GO:0006725 cellular aromatic compound metabolic process; GO:0006807 nitrogen compound metabolic process; GO:0008152 metab…	GO:0005622 intracellular; GO:0005623 cell; GO:0005737 cytoplasm; GO:0005950 anthranilate synthase complex; GO:0032991 protein-containing complex; GO:1902494 catalytic complex;	GO:0003824 catalytic activity; GO:0004049 anthranilate synthase activity; GO:0016829 lyase activity; GO:0016830 carbon-carbon lyase activity; GO:0016833 oxo-acid-lyase activity;			E	KOG1223	Isochorismate synthase
A0A0D2XEX5	257	K	0.000113875	Down	Peptidase A1 domain-containing protein OS=Fusarium oxysporum f. sp. lycopersici (strain 4287 / CBS 123668 / FGSC 9935 / NRRL 34936) OX=426428 PE=3 SV=1	--	extracellular	K06004	E3.4.23.18; aspergillopepsin I [EC:3.4.23.18]							O	KOG1339	Aspartyl protease
N4U1V2	470	K	0.00347317	Down	WSC domain-containing protein OS=Fusarium oxysporum f. sp. cubense (strain race 1) OX=1229664 GN=FOC1_g10009336 PE=4 SV=1	FOC1_g10009336	extracellular							PF01822	WSC domain
X0H958	35	K	0.00510762	Down	Alginate_lyase domain-containing protein OS=Fusarium oxysporum f. sp. conglutinans race 2 54008 OX=1089457 GN=FOPG_15463 PE=3 SV=1	FOPG_15463	extracellular							PF05426	Alginate lyase
A0A0D2XGE1	89	K	0.00336929	Down	Meth_synt_2 domain-containing protein OS=Fusarium oxysporum f. sp. lycopersici (strain 4287 / CBS 123668 / FGSC 9935 / NRRL 34936) OX=426428 GN=FOXG_02984 PE=4 SV=1	FOXG_02984	cytoplasm							PF01717	Cobalamin-independent synthase, Catalytic domain
F9FEK2	272	K	1.22211e-06	Down	Omp85 domain-containing protein OS=Fusarium oxysporum (strain Fo5176) OX=660025 GN=FOXB_04830 PE=4 SV=1	FOXB_04830	cytoplasm,nucleus	K07277	SAM50, TOB55, bamA; outer membrane protein insertion porin family		GO:0006605 protein targeting; GO:0006626 protein targeting to mitochondrion; GO:0006810 transport; GO:0006839 mitochondrial transport; GO:0006886 intracellular protein transport; GO:0006996 organelle organization; GO:0007005 mitochondrion organization; GO:0007006 mitochondrial membrane organization; GO:0008104 protein localization; GO:0009987 cellular process; GO:0015031 protein transport; GO:001…	GO:0001401 SAM complex; GO:0005622 intracellular; GO:0005623 cell; GO:0005737 cytoplasm; GO:0005739 mitochondrion; GO:0005740 mitochondrial envelope; GO:0005741 mitochondrial outer membrane; GO:0016020 membrane; GO:0019867 outer membrane; GO:0031090 organelle membrane; GO:0031966 mitochondrial membrane; GO:0031967 organelle envelope; GO:0031968 organelle outer membrane; GO:0031975 envelope; GO:00…				M	KOG2602	Predicted cell surface protein homologous to bacterial outer membrane proteins
F9FEK2	440	K	0.000346227	Down	Omp85 domain-containing protein OS=Fusarium oxysporum (strain Fo5176) OX=660025 GN=FOXB_04830 PE=4 SV=1	FOXB_04830	cytoplasm,nucleus	K07277	SAM50, TOB55, bamA; outer membrane protein insertion porin family		GO:0006605 protein targeting; GO:0006626 protein targeting to mitochondrion; GO:0006810 transport; GO:0006839 mitochondrial transport; GO:0006886 intracellular protein transport; GO:0006996 organelle organization; GO:0007005 mitochondrion organization; GO:0007006 mitochondrial membrane organization; GO:0008104 protein localization; GO:0009987 cellular process; GO:0015031 protein transport; GO:001…	GO:0001401 SAM complex; GO:0005622 intracellular; GO:0005623 cell; GO:0005737 cytoplasm; GO:0005739 mitochondrion; GO:0005740 mitochondrial envelope; GO:0005741 mitochondrial outer membrane; GO:0016020 membrane; GO:0019867 outer membrane; GO:0031090 organelle membrane; GO:0031966 mitochondrial membrane; GO:0031967 organelle envelope; GO:0031968 organelle outer membrane; GO:0031975 envelope; GO:00…				M	KOG2602	Predicted cell surface protein homologous to bacterial outer membrane proteins
X0M8C7	406	K	0.00877949	Down	AB hydrolase-1 domain-containing protein OS=Fusarium oxysporum f. sp. vasinfectum 25433 OX=1089449 GN=FOTG_01327 PE=4 SV=1	FOTG_01327	peroxisome							PF12697	Alpha/beta hydrolase family
N4THM5	741	K	0.00075187	Down	Endo-1,3(4)-beta-glucanase OS=Fusarium oxysporum f. sp. cubense (strain race 1) OX=1229664 GN=FOC1_g10015002 PE=3 SV=1	FOC1_g10015002	extracellular	K01180	E3.2.1.6; endo-1,3(4)-beta-glucanase [EC:3.2.1.6]		GO:0000003 reproduction; GO:0000272 polysaccharide catabolic process; GO:0000746 conjugation; GO:0000747 conjugation with cellular fusion; GO:0000920 septum digestion after cytokinesis; GO:0003006 developmental process involved in reproduction; GO:0005975 carbohydrate metabolic process; GO:0005976 polysaccharide metabolic process; GO:0006073 cellular glucan metabolic process; GO:0006074 (1->3)-be…	GO:0000935 division septum; GO:0000936 primary cell septum; GO:0005576 extracellular region; GO:0005618 cell wall; GO:0005622 intracellular; GO:0005623 cell; GO:0005856 cytoskeleton; GO:0005933 cellular bud; GO:0005935 cellular bud neck; GO:0005937 mating projection; GO:0009277 fungal-type cell wall; GO:0009986 cell surface; GO:0015629 actin cytoskeleton; GO:0030312 external encapsulating structu…	GO:0003824 catalytic activity; GO:0004338 glucan exo-1,3-beta-glucosidase activity; GO:0004553 hydrolase activity, hydrolyzing O-glycosyl compounds; GO:0005488 binding; GO:0008422 beta-glucosidase activity; GO:0015926 glucosidase activity; GO:0016787 hydrolase activity; GO:0016798 hydrolase activity, acting on glycosyl bonds; GO:0030246 carbohydrate binding; GO:0030247 polysaccharide binding; GO:…	PF03639	Glycosyl hydrolase family 81	G	KOG2254	Predicted endo-1,3-beta-glucanase
X0JTH2	141	K	0.000315166	Down	Lysine--tRNA ligase OS=Fusarium oxysporum f. sp. conglutinans race 2 54008 OX=1089457 GN=FOPG_01124 PE=3 SV=1	FOPG_01124	nucleus	K04567	KARS, lysS; lysyl-tRNA synthetase, class II [EC:6.1.1.6]	map00970 Aminoacyl-tRNA biosynthesis	GO:0002181 cytoplasmic translation; GO:0006082 organic acid metabolic process; GO:0006139 nucleobase-containing compound metabolic process; GO:0006399 tRNA metabolic process; GO:0006412 translation; GO:0006418 tRNA aminoacylation for protein translation; GO:0006430 lysyl-tRNA aminoacylation; GO:0006518 peptide metabolic process; GO:0006520 cellular amino acid metabolic process; GO:0006725 cellula…	GO:0005622 intracellular; GO:0005623 cell; GO:0005737 cytoplasm;	GO:0003676 nucleic acid binding; GO:0003723 RNA binding; GO:0003729 mRNA binding; GO:0003824 catalytic activity; GO:0004812 aminoacyl-tRNA ligase activity; GO:0004824 lysine-tRNA ligase activity; GO:0005488 binding; GO:0016874 ligase activity; GO:0016875 ligase activity, forming carbon-oxygen bonds; GO:0097159 organic cyclic compound binding; GO:0140098 catalytic activity, acting on RNA; GO:01401…	PF01336; PF00152	OB-fold nucleic acid binding domain; tRNA synthetases class II (D, K and N)	J	KOG1885	Lysyl-tRNA synthetase (class II)
X0JTH2	116	K	4.03826e-06	Down	Lysine--tRNA ligase OS=Fusarium oxysporum f. sp. conglutinans race 2 54008 OX=1089457 GN=FOPG_01124 PE=3 SV=1	FOPG_01124	nucleus	K04567	KARS, lysS; lysyl-tRNA synthetase, class II [EC:6.1.1.6]	map00970 Aminoacyl-tRNA biosynthesis	GO:0002181 cytoplasmic translation; GO:0006082 organic acid metabolic process; GO:0006139 nucleobase-containing compound metabolic process; GO:0006399 tRNA metabolic process; GO:0006412 translation; GO:0006418 tRNA aminoacylation for protein translation; GO:0006430 lysyl-tRNA aminoacylation; GO:0006518 peptide metabolic process; GO:0006520 cellular amino acid metabolic process; GO:0006725 cellula…	GO:0005622 intracellular; GO:0005623 cell; GO:0005737 cytoplasm;	GO:0003676 nucleic acid binding; GO:0003723 RNA binding; GO:0003729 mRNA binding; GO:0003824 catalytic activity; GO:0004812 aminoacyl-tRNA ligase activity; GO:0004824 lysine-tRNA ligase activity; GO:0005488 binding; GO:0016874 ligase activity; GO:0016875 ligase activity, forming carbon-oxygen bonds; GO:0097159 organic cyclic compound binding; GO:0140098 catalytic activity, acting on RNA; GO:01401…	PF01336; PF00152	OB-fold nucleic acid binding domain; tRNA synthetases class II (D, K and N)	J	KOG1885	Lysyl-tRNA synthetase (class II)
X0JTH2	90	K	0.000109804	Down	Lysine--tRNA ligase OS=Fusarium oxysporum f. sp. conglutinans race 2 54008 OX=1089457 GN=FOPG_01124 PE=3 SV=1	FOPG_01124	nucleus	K04567	KARS, lysS; lysyl-tRNA synthetase, class II [EC:6.1.1.6]	map00970 Aminoacyl-tRNA biosynthesis	GO:0002181 cytoplasmic translation; GO:0006082 organic acid metabolic process; GO:0006139 nucleobase-containing compound metabolic process; GO:0006399 tRNA metabolic process; GO:0006412 translation; GO:0006418 tRNA aminoacylation for protein translation; GO:0006430 lysyl-tRNA aminoacylation; GO:0006518 peptide metabolic process; GO:0006520 cellular amino acid metabolic process; GO:0006725 cellula…	GO:0005622 intracellular; GO:0005623 cell; GO:0005737 cytoplasm;	GO:0003676 nucleic acid binding; GO:0003723 RNA binding; GO:0003729 mRNA binding; GO:0003824 catalytic activity; GO:0004812 aminoacyl-tRNA ligase activity; GO:0004824 lysine-tRNA ligase activity; GO:0005488 binding; GO:0016874 ligase activity; GO:0016875 ligase activity, forming carbon-oxygen bonds; GO:0097159 organic cyclic compound binding; GO:0140098 catalytic activity, acting on RNA; GO:01401…	PF01336; PF00152	OB-fold nucleic acid binding domain; tRNA synthetases class II (D, K and N)	J	KOG1885	Lysyl-tRNA synthetase (class II)
X0JTH2	27	K	0.00329506	Down	Lysine--tRNA ligase OS=Fusarium oxysporum f. sp. conglutinans race 2 54008 OX=1089457 GN=FOPG_01124 PE=3 SV=1	FOPG_01124	nucleus	K04567	KARS, lysS; lysyl-tRNA synthetase, class II [EC:6.1.1.6]	map00970 Aminoacyl-tRNA biosynthesis	GO:0002181 cytoplasmic translation; GO:0006082 organic acid metabolic process; GO:0006139 nucleobase-containing compound metabolic process; GO:0006399 tRNA metabolic process; GO:0006412 translation; GO:0006418 tRNA aminoacylation for protein translation; GO:0006430 lysyl-tRNA aminoacylation; GO:0006518 peptide metabolic process; GO:0006520 cellular amino acid metabolic process; GO:0006725 cellula…	GO:0005622 intracellular; GO:0005623 cell; GO:0005737 cytoplasm;	GO:0003676 nucleic acid binding; GO:0003723 RNA binding; GO:0003729 mRNA binding; GO:0003824 catalytic activity; GO:0004812 aminoacyl-tRNA ligase activity; GO:0004824 lysine-tRNA ligase activity; GO:0005488 binding; GO:0016874 ligase activity; GO:0016875 ligase activity, forming carbon-oxygen bonds; GO:0097159 organic cyclic compound binding; GO:0140098 catalytic activity, acting on RNA; GO:01401…	PF01336; PF00152	OB-fold nucleic acid binding domain; tRNA synthetases class II (D, K and N)	J	KOG1885	Lysyl-tRNA synthetase (class II)
X0JTH2	380	K	0.000951337	Down	Lysine--tRNA ligase OS=Fusarium oxysporum f. sp. conglutinans race 2 54008 OX=1089457 GN=FOPG_01124 PE=3 SV=1	FOPG_01124	nucleus	K04567	KARS, lysS; lysyl-tRNA synthetase, class II [EC:6.1.1.6]	map00970 Aminoacyl-tRNA biosynthesis	GO:0002181 cytoplasmic translation; GO:0006082 organic acid metabolic process; GO:0006139 nucleobase-containing compound metabolic process; GO:0006399 tRNA metabolic process; GO:0006412 translation; GO:0006418 tRNA aminoacylation for protein translation; GO:0006430 lysyl-tRNA aminoacylation; GO:0006518 peptide metabolic process; GO:0006520 cellular amino acid metabolic process; GO:0006725 cellula…	GO:0005622 intracellular; GO:0005623 cell; GO:0005737 cytoplasm;	GO:0003676 nucleic acid binding; GO:0003723 RNA binding; GO:0003729 mRNA binding; GO:0003824 catalytic activity; GO:0004812 aminoacyl-tRNA ligase activity; GO:0004824 lysine-tRNA ligase activity; GO:0005488 binding; GO:0016874 ligase activity; GO:0016875 ligase activity, forming carbon-oxygen bonds; GO:0097159 organic cyclic compound binding; GO:0140098 catalytic activity, acting on RNA; GO:01401…	PF01336; PF00152	OB-fold nucleic acid binding domain; tRNA synthetases class II (D, K and N)	J	KOG1885	Lysyl-tRNA synthetase (class II)
N4THJ8	28	K	0.000110143	Down	Putative AIM2 family protein C30D10.14 OS=Fusarium oxysporum f. sp. cubense (strain race 1) OX=1229664 GN=FOC1_g10014977 PE=4 SV=1	FOC1_g10014977	cytoplasm	K01061	E3.1.1.45; carboxymethylenebutenolidase [EC:3.1.1.45]	map01100 Metabolic pathways				PF01738	Dienelactone hydrolase family	Q	KOG3043	Predicted hydrolase related to dienelactone hydrolase
N4THJ8	245	K	4.18461e-07	Down	Putative AIM2 family protein C30D10.14 OS=Fusarium oxysporum f. sp. cubense (strain race 1) OX=1229664 GN=FOC1_g10014977 PE=4 SV=1	FOC1_g10014977	cytoplasm	K01061	E3.1.1.45; carboxymethylenebutenolidase [EC:3.1.1.45]	map01100 Metabolic pathways				PF01738	Dienelactone hydrolase family	Q	KOG3043	Predicted hydrolase related to dienelactone hydrolase
N4THJ8	253	K	5.60341e-05	Down	Putative AIM2 family protein C30D10.14 OS=Fusarium oxysporum f. sp. cubense (strain race 1) OX=1229664 GN=FOC1_g10014977 PE=4 SV=1	FOC1_g10014977	cytoplasm	K01061	E3.1.1.45; carboxymethylenebutenolidase [EC:3.1.1.45]	map01100 Metabolic pathways				PF01738	Dienelactone hydrolase family	Q	KOG3043	Predicted hydrolase related to dienelactone hydrolase
N4THJ8	120	K	0.00707324	Down	Putative AIM2 family protein C30D10.14 OS=Fusarium oxysporum f. sp. cubense (strain race 1) OX=1229664 GN=FOC1_g10014977 PE=4 SV=1	FOC1_g10014977	cytoplasm	K01061	E3.1.1.45; carboxymethylenebutenolidase [EC:3.1.1.45]	map01100 Metabolic pathways				PF01738	Dienelactone hydrolase family	Q	KOG3043	Predicted hydrolase related to dienelactone hydrolase
N4THJ8	212	K	1.6001e-06	Down	Putative AIM2 family protein C30D10.14 OS=Fusarium oxysporum f. sp. cubense (strain race 1) OX=1229664 GN=FOC1_g10014977 PE=4 SV=1	FOC1_g10014977	cytoplasm	K01061	E3.1.1.45; carboxymethylenebutenolidase [EC:3.1.1.45]	map01100 Metabolic pathways				PF01738	Dienelactone hydrolase family	Q	KOG3043	Predicted hydrolase related to dienelactone hydrolase
N4THJ8	89	K	0.000132193	Down	Putative AIM2 family protein C30D10.14 OS=Fusarium oxysporum f. sp. cubense (strain race 1) OX=1229664 GN=FOC1_g10014977 PE=4 SV=1	FOC1_g10014977	cytoplasm	K01061	E3.1.1.45; carboxymethylenebutenolidase [EC:3.1.1.45]	map01100 Metabolic pathways				PF01738	Dienelactone hydrolase family	Q	KOG3043	Predicted hydrolase related to dienelactone hydrolase
N4THJ8	81	K	0.000198895	Down	Putative AIM2 family protein C30D10.14 OS=Fusarium oxysporum f. sp. cubense (strain race 1) OX=1229664 GN=FOC1_g10014977 PE=4 SV=1	FOC1_g10014977	cytoplasm	K01061	E3.1.1.45; carboxymethylenebutenolidase [EC:3.1.1.45]	map01100 Metabolic pathways				PF01738	Dienelactone hydrolase family	Q	KOG3043	Predicted hydrolase related to dienelactone hydrolase
A0A2H3GQ68	516	K	0.00685197	Down	Rab-GAP TBC domain-containing protein OS=Fusarium oxysporum f. sp. radicis-cucumerinum OX=327505 GN=AU210_009113 PE=4 SV=1	AU210_009113	nucleus	K19951	TBC1D8_9; TBC1 domain family member 8/9		GO:0006810 transport; GO:0006886 intracellular protein transport; GO:0008104 protein localization; GO:0015031 protein transport; GO:0015833 peptide transport; GO:0016192 vesicle-mediated transport; GO:0031338 regulation of vesicle fusion; GO:0032879 regulation of localization; GO:0033036 macromolecule localization; GO:0033043 regulation of organelle organization; GO:0034613 cellular protein local…	GO:0005622 intracellular; GO:0005623 cell; GO:0005737 cytoplasm; GO:0012505 endomembrane system;	GO:0005096 GTPase activator activity; GO:0005488 binding; GO:0005509 calcium ion binding; GO:0005515 protein binding; GO:0008047 enzyme activator activity; GO:0017016 Ras GTPase binding; GO:0017137 Rab GTPase binding; GO:0019899 enzyme binding; GO:0030234 enzyme regulator activity; GO:0030695 GTPase regulator activity; GO:0031267 small GTPase binding; GO:0043167 ion binding; GO:0043169 cation bin…			S	KOG4347	GTPase-activating protein VRP
X0D6E6	167	K	0.00751941	Down	Septin-type G domain-containing protein OS=Fusarium oxysporum f. sp. raphani 54005 OX=1089458 GN=FOQG_01769 PE=3 SV=1	FOQG_01769	nucleus							PF00735	Septin	DUZ	KOG2655	Septin family protein (P-loop GTPase)
X0D6E6	333	K	0.0011073	Down	Septin-type G domain-containing protein OS=Fusarium oxysporum f. sp. raphani 54005 OX=1089458 GN=FOQG_01769 PE=3 SV=1	FOQG_01769	nucleus							PF00735	Septin	DUZ	KOG2655	Septin family protein (P-loop GTPase)
X0A0N3	550	K	0.000277267	Down	STE/STE7 protein kinase OS=Fusarium oxysporum f. sp. melonis 26406 OX=1089452 GN=FOMG_11220 PE=4 SV=1	FOMG_11220	cytoplasm,nucleus	K11227	PBS2; mitogen-activated protein kinase kinase [EC:2.7.12.2]	map04011 MAPK signaling pathway - yeast; map04139 Mitophagy - yeast	GO:0000165 MAPK cascade; GO:0000169 activation of MAPK activity involved in osmosensory signaling pathway; GO:0000187 activation of MAPK activity; GO:0001932 regulation of protein phosphorylation; GO:0001934 positive regulation of protein phosphorylation; GO:0006464 cellular protein modification process; GO:0006468 protein phosphorylation; GO:0006793 phosphorus metabolic process; GO:0006796 phosp…	GO:0005622 intracellular; GO:0005623 cell; GO:0005634 nucleus; GO:0005737 cytoplasm; GO:0005933 cellular bud; GO:0005934 cellular bud tip; GO:0005935 cellular bud neck; GO:0010494 cytoplasmic stress granule; GO:0030427 site of polarized growth; GO:0032991 protein-containing complex; GO:0035770 ribonucleoprotein granule; GO:0036464 cytoplasmic ribonucleoprotein granule; GO:0043226 organelle; GO:00…	GO:0000166 nucleotide binding; GO:0003824 catalytic activity; GO:0004672 protein kinase activity; GO:0004674 protein serine/threonine kinase activity; GO:0004708 MAP kinase kinase activity; GO:0004712 protein serine/threonine/tyrosine kinase activity; GO:0005078 MAP-kinase scaffold activity; GO:0005198 structural molecule activity; GO:0005488 binding; GO:0005515 protein binding; GO:0005524 ATP bi…	PF00069	Protein kinase domain	T	KOG0581	Mitogen-activated protein kinase kinase (MAP2K)
X0M9C2	50	K	0.0058418	Down	PARP-type domain-containing protein OS=Fusarium oxysporum f. sp. vasinfectum 25433 OX=1089449 GN=FOTG_01466 PE=4 SV=1	FOTG_01466	nucleus	K06640	ATR; serine/threonine-protein kinase ATR [EC:2.7.11.1]		GO:0006139 nucleobase-containing compound metabolic process; GO:0006259 DNA metabolic process; GO:0006260 DNA replication; GO:0006261 DNA-dependent DNA replication; GO:0006266 DNA ligation; GO:0006271 DNA strand elongation involved in DNA replication; GO:0006273 lagging strand elongation; GO:0006281 DNA repair; GO:0006725 cellular aromatic compound metabolic process; GO:0006807 nitrogen compound …	GO:0005622 intracellular; GO:0005623 cell; GO:0005737 cytoplasm;	GO:0003676 nucleic acid binding; GO:0003677 DNA binding; GO:0003824 catalytic activity; GO:0003909 DNA ligase activity; GO:0003910 DNA ligase (ATP) activity; GO:0005488 binding; GO:0016874 ligase activity; GO:0016886 ligase activity, forming phosphoric ester bonds; GO:0097159 organic cyclic compound binding; GO:0140097 catalytic activity, acting on DNA; GO:1901363 heterocyclic compound binding;	PF00645	Poly(ADP-ribose) polymerase and DNA-Ligase Zn-finger region
A0A0D2XGT7	123	K	0.000133217	Down	Uncharacterized protein OS=Fusarium oxysporum f. sp. lycopersici (strain 4287 / CBS 123668 / FGSC 9935 / NRRL 34936) OX=426428 PE=3 SV=1	--	cytoplasm	K11377	ELP6; elongator complex protein 6
A0A420STQ0	664	K	0.000494784	Down	DNA repair protein rad16 OS=Fusarium oxysporum OX=5507 GN=BFJ70_g8967 PE=3 SV=1	BFJ70_g8967	cytoplasm,nucleus	K10848	ERCC4, XPF; DNA excision repair protein ERCC-4 [EC:3.1.-.-]	map03420 Nucleotide excision repair	GO:0000003 reproduction; GO:0000280 nuclear division; GO:0000710 meiotic mismatch repair; GO:0000712 resolution of meiotic recombination intermediates; GO:0000724 double-strand break repair via homologous recombination; GO:0000725 recombinational repair; GO:0000726 non-recombinational repair; GO:0000735 removal of nonhomologous ends; GO:0000736 double-strand break repair via single-strand anneali…	GO:0000109 nucleotide-excision repair complex; GO:0000110 nucleotide-excision repair factor 1 complex; GO:0005622 intracellular; GO:0005623 cell; GO:0005634 nucleus; GO:0032991 protein-containing complex; GO:0043226 organelle; GO:0043227 membrane-bounded organelle; GO:0043229 intracellular organelle; GO:0043231 intracellular membrane-bounded organelle; GO:1990391 DNA repair complex;	GO:0000014 single-stranded DNA endodeoxyribonuclease activity; GO:0003676 nucleic acid binding; GO:0003677 DNA binding; GO:0003684 damaged DNA binding; GO:0003697 single-stranded DNA binding; GO:0003824 catalytic activity; GO:0004518 nuclease activity; GO:0004519 endonuclease activity; GO:0004520 endodeoxyribonuclease activity; GO:0004536 deoxyribonuclease activity; GO:0005488 binding; GO:0016787…	PF02732	ERCC4 domain	L	KOG0442	Structure-specific endonuclease ERCC1-XPF, catalytic component XPF/ERCC4
A0A2H3GQK4	5	K	0.0151825	Down	C2 NT-type domain-containing protein OS=Fusarium oxysporum f. sp. radicis-cucumerinum OX=327505 GN=AU210_009201 PE=4 SV=1	AU210_009201	nucleus
A0A0D2XH74	1048	K	0.00382083	Down	Uncharacterized protein OS=Fusarium oxysporum f. sp. lycopersici (strain 4287 / CBS 123668 / FGSC 9935 / NRRL 34936) OX=426428 PE=4 SV=1	--	mitochondria	K12604	CNOT1, NOT1; CCR4-NOT transcription complex subunit 1	map03018 RNA degradation	GO:0000288 nuclear-transcribed mRNA catabolic process, deadenylation-dependent decay; GO:0000289 nuclear-transcribed mRNA poly(A) tail shortening; GO:0000749 response to pheromone triggering conjugation with cellular fusion; GO:0000956 nuclear-transcribed mRNA catabolic process; GO:0006139 nucleobase-containing compound metabolic process; GO:0006351 transcription, DNA-templated; GO:0006354 DNA-te…	GO:0000932 P-body; GO:0005622 intracellular; GO:0005623 cell; GO:0005634 nucleus; GO:0005737 cytoplasm; GO:0030014 CCR4-NOT complex; GO:0030015 CCR4-NOT core complex; GO:0032991 protein-containing complex; GO:0035770 ribonucleoprotein granule; GO:0036464 cytoplasmic ribonucleoprotein granule; GO:0043226 organelle; GO:0043227 membrane-bounded organelle; GO:0043228 non-membrane-bounded organelle; G…	GO:0001671 ATPase activator activity; GO:0005198 structural molecule activity; GO:0005488 binding; GO:0005515 protein binding; GO:0008047 enzyme activator activity; GO:0030234 enzyme regulator activity; GO:0060589 nucleoside-triphosphatase regulator activity; GO:0060590 ATPase regulator activity; GO:0098772 molecular function regulator;			K	KOG1831	Negative regulator of transcription
A0A0D2XH74	292	K	0.00372924	Down	Uncharacterized protein OS=Fusarium oxysporum f. sp. lycopersici (strain 4287 / CBS 123668 / FGSC 9935 / NRRL 34936) OX=426428 PE=4 SV=1	--	mitochondria	K12604	CNOT1, NOT1; CCR4-NOT transcription complex subunit 1	map03018 RNA degradation	GO:0000288 nuclear-transcribed mRNA catabolic process, deadenylation-dependent decay; GO:0000289 nuclear-transcribed mRNA poly(A) tail shortening; GO:0000749 response to pheromone triggering conjugation with cellular fusion; GO:0000956 nuclear-transcribed mRNA catabolic process; GO:0006139 nucleobase-containing compound metabolic process; GO:0006351 transcription, DNA-templated; GO:0006354 DNA-te…	GO:0000932 P-body; GO:0005622 intracellular; GO:0005623 cell; GO:0005634 nucleus; GO:0005737 cytoplasm; GO:0030014 CCR4-NOT complex; GO:0030015 CCR4-NOT core complex; GO:0032991 protein-containing complex; GO:0035770 ribonucleoprotein granule; GO:0036464 cytoplasmic ribonucleoprotein granule; GO:0043226 organelle; GO:0043227 membrane-bounded organelle; GO:0043228 non-membrane-bounded organelle; G…	GO:0001671 ATPase activator activity; GO:0005198 structural molecule activity; GO:0005488 binding; GO:0005515 protein binding; GO:0008047 enzyme activator activity; GO:0030234 enzyme regulator activity; GO:0060589 nucleoside-triphosphatase regulator activity; GO:0060590 ATPase regulator activity; GO:0098772 molecular function regulator;			K	KOG1831	Negative regulator of transcription
A0A2H3GZ73	365	K	0.00759589	Down	Histone acetyltransferase OS=Fusarium oxysporum f. sp. radicis-cucumerinum OX=327505 GN=AU210_009323 PE=3 SV=1	AU210_009323	nucleus	K11378	SAS3; histone acetyltransferase SAS3 [EC:2.3.1.48]		GO:0001672 regulation of chromatin assembly or disassembly; GO:0006325 chromatin organization; GO:0006342 chromatin silencing; GO:0006348 chromatin silencing at telomere; GO:0006355 regulation of transcription, DNA-templated; GO:0006464 cellular protein modification process; GO:0006473 protein acetylation; GO:0006475 internal protein amino acid acetylation; GO:0006807 nitrogen compound metabolic …	GO:0000123 histone acetyltransferase complex; GO:0000228 nuclear chromosome; GO:0000785 chromatin; GO:0000790 nuclear chromatin; GO:0005622 intracellular; GO:0005623 cell; GO:0005634 nucleus; GO:0005654 nucleoplasm; GO:0005694 chromosome; GO:0005737 cytoplasm; GO:0031248 protein acetyltransferase complex; GO:0031974 membrane-enclosed lumen; GO:0031981 nuclear lumen; GO:0032991 protein-containing …	GO:0003824 catalytic activity; GO:0004402 histone acetyltransferase activity; GO:0008080 N-acetyltransferase activity; GO:0010484 H3 histone acetyltransferase activity; GO:0016407 acetyltransferase activity; GO:0016410 N-acyltransferase activity; GO:0016740 transferase activity; GO:0016746 transferase activity, transferring acyl groups; GO:0016747 transferase activity, transferring acyl groups ot…			B	KOG2747	Histone acetyltransferase (MYST family)
A0A2H3GZ73	960	K	0.000778069	Down	Histone acetyltransferase OS=Fusarium oxysporum f. sp. radicis-cucumerinum OX=327505 GN=AU210_009323 PE=3 SV=1	AU210_009323	nucleus	K11378	SAS3; histone acetyltransferase SAS3 [EC:2.3.1.48]		GO:0001672 regulation of chromatin assembly or disassembly; GO:0006325 chromatin organization; GO:0006342 chromatin silencing; GO:0006348 chromatin silencing at telomere; GO:0006355 regulation of transcription, DNA-templated; GO:0006464 cellular protein modification process; GO:0006473 protein acetylation; GO:0006475 internal protein amino acid acetylation; GO:0006807 nitrogen compound metabolic …	GO:0000123 histone acetyltransferase complex; GO:0000228 nuclear chromosome; GO:0000785 chromatin; GO:0000790 nuclear chromatin; GO:0005622 intracellular; GO:0005623 cell; GO:0005634 nucleus; GO:0005654 nucleoplasm; GO:0005694 chromosome; GO:0005737 cytoplasm; GO:0031248 protein acetyltransferase complex; GO:0031974 membrane-enclosed lumen; GO:0031981 nuclear lumen; GO:0032991 protein-containing …	GO:0003824 catalytic activity; GO:0004402 histone acetyltransferase activity; GO:0008080 N-acetyltransferase activity; GO:0010484 H3 histone acetyltransferase activity; GO:0016407 acetyltransferase activity; GO:0016410 N-acyltransferase activity; GO:0016740 transferase activity; GO:0016746 transferase activity, transferring acyl groups; GO:0016747 transferase activity, transferring acyl groups ot…			B	KOG2747	Histone acetyltransferase (MYST family)
A0A3L6NDI9	258	K	0.00109993	Down	Class E vacuolar protein-sorting machinery protein HSE1 OS=Fusarium oxysporum f. sp. cepae OX=396571 GN=BFJ65_g9564 PE=3 SV=1	BFJ65_g9564	nucleus	K04705	STAM; signal transducing adaptor molecule	map04144 Endocytosis	GO:0000003 reproduction; GO:0003006 developmental process involved in reproduction; GO:0006508 proteolysis; GO:0006511 ubiquitin-dependent protein catabolic process; GO:0006605 protein targeting; GO:0006623 protein targeting to vacuole; GO:0006807 nitrogen compound metabolic process; GO:0006810 transport; GO:0006811 ion transport; GO:0006820 anion transport; GO:0006862 nucleotide transport; GO:00…	GO:0000322 storage vacuole; GO:0000323 lytic vacuole; GO:0000324 fungal-type vacuole; GO:0000329 fungal-type vacuole membrane; GO:0005622 intracellular; GO:0005623 cell; GO:0005628 prospore membrane; GO:0005737 cytoplasm; GO:0005768 endosome; GO:0005773 vacuole; GO:0005774 vacuolar membrane; GO:0012505 endomembrane system; GO:0016020 membrane; GO:0031090 organelle membrane; GO:0031410 cytoplasmic…	GO:0005488 binding; GO:0005515 protein binding; GO:0032182 ubiquitin-like protein binding; GO:0043130 ubiquitin binding;	PF00790; PF00018	VHS domain; SH3 domain	T	KOG2199	Signal transducing adaptor protein STAM/STAM2
A0A3L6NDI9	108	K	1.44285e-05	Down	Class E vacuolar protein-sorting machinery protein HSE1 OS=Fusarium oxysporum f. sp. cepae OX=396571 GN=BFJ65_g9564 PE=3 SV=1	BFJ65_g9564	nucleus	K04705	STAM; signal transducing adaptor molecule	map04144 Endocytosis	GO:0000003 reproduction; GO:0003006 developmental process involved in reproduction; GO:0006508 proteolysis; GO:0006511 ubiquitin-dependent protein catabolic process; GO:0006605 protein targeting; GO:0006623 protein targeting to vacuole; GO:0006807 nitrogen compound metabolic process; GO:0006810 transport; GO:0006811 ion transport; GO:0006820 anion transport; GO:0006862 nucleotide transport; GO:00…	GO:0000322 storage vacuole; GO:0000323 lytic vacuole; GO:0000324 fungal-type vacuole; GO:0000329 fungal-type vacuole membrane; GO:0005622 intracellular; GO:0005623 cell; GO:0005628 prospore membrane; GO:0005737 cytoplasm; GO:0005768 endosome; GO:0005773 vacuole; GO:0005774 vacuolar membrane; GO:0012505 endomembrane system; GO:0016020 membrane; GO:0031090 organelle membrane; GO:0031410 cytoplasmic…	GO:0005488 binding; GO:0005515 protein binding; GO:0032182 ubiquitin-like protein binding; GO:0043130 ubiquitin binding;	PF00790; PF00018	VHS domain; SH3 domain	T	KOG2199	Signal transducing adaptor protein STAM/STAM2
A0A3L6NDI9	110	K	0.00181094	Down	Class E vacuolar protein-sorting machinery protein HSE1 OS=Fusarium oxysporum f. sp. cepae OX=396571 GN=BFJ65_g9564 PE=3 SV=1	BFJ65_g9564	nucleus	K04705	STAM; signal transducing adaptor molecule	map04144 Endocytosis	GO:0000003 reproduction; GO:0003006 developmental process involved in reproduction; GO:0006508 proteolysis; GO:0006511 ubiquitin-dependent protein catabolic process; GO:0006605 protein targeting; GO:0006623 protein targeting to vacuole; GO:0006807 nitrogen compound metabolic process; GO:0006810 transport; GO:0006811 ion transport; GO:0006820 anion transport; GO:0006862 nucleotide transport; GO:00…	GO:0000322 storage vacuole; GO:0000323 lytic vacuole; GO:0000324 fungal-type vacuole; GO:0000329 fungal-type vacuole membrane; GO:0005622 intracellular; GO:0005623 cell; GO:0005628 prospore membrane; GO:0005737 cytoplasm; GO:0005768 endosome; GO:0005773 vacuole; GO:0005774 vacuolar membrane; GO:0012505 endomembrane system; GO:0016020 membrane; GO:0031090 organelle membrane; GO:0031410 cytoplasmic…	GO:0005488 binding; GO:0005515 protein binding; GO:0032182 ubiquitin-like protein binding; GO:0043130 ubiquitin binding;	PF00790; PF00018	VHS domain; SH3 domain	T	KOG2199	Signal transducing adaptor protein STAM/STAM2
A0A0D2XHB5	35	K	0.00191703	Down	Isovaleryl-CoA dehydrogenase OS=Fusarium oxysporum f. sp. lycopersici (strain 4287 / CBS 123668 / FGSC 9935 / NRRL 34936) OX=426428 GN=FOXG_03313 PE=3 SV=1	FOXG_03313	mitochondria	K00253	IVD, ivd; isovaleryl-CoA dehydrogenase [EC:1.3.8.4]	map00280 Valine, leucine and isoleucine degradation; map01100 Metabolic pathways				PF02771; PF02770; PF00441	Acyl-CoA dehydrogenase, N-terminal domain; Acyl-CoA dehydrogenase, middle domain; Acyl-CoA dehydrogenase, C-terminal domain	EI	KOG0141	Isovaleryl-CoA dehydrogenase
A0A5C6T710	142	K	0.0016111	Down	Phosphatidylinositol 3-kinase VPS34 OS=Fusarium oxysporum f. sp. cubense OX=61366 GN=FocTR4_00010225 PE=3 SV=1	FocTR4_00010225	nucleus	K00914	PIK3C3, VPS34; phosphatidylinositol 3-kinase [EC:2.7.1.137]	map00562 Inositol phosphate metabolism; map01100 Metabolic pathways; map04070 Phosphatidylinositol signaling system; map04136 Autophagy - other; map04138 Autophagy - yeast; map04145 Phagosome	GO:0000003 reproduction; GO:0000045 autophagosome assembly; GO:0003006 developmental process involved in reproduction; GO:0006355 regulation of transcription, DNA-templated; GO:0006357 regulation of transcription by RNA polymerase II; GO:0006464 cellular protein modification process; GO:0006468 protein phosphorylation; GO:0006629 lipid metabolic process; GO:0006644 phospholipid metabolic process;…	GO:0000322 storage vacuole; GO:0000323 lytic vacuole; GO:0000324 fungal-type vacuole; GO:0000329 fungal-type vacuole membrane; GO:0000407 phagophore assembly site; GO:0005622 intracellular; GO:0005623 cell; GO:0005628 prospore membrane; GO:0005737 cytoplasm; GO:0005768 endosome; GO:0005773 vacuole; GO:0005774 vacuolar membrane; GO:0005777 peroxisome; GO:0005829 cytosol; GO:0005942 phosphatidylino…	GO:0003824 catalytic activity; GO:0004672 protein kinase activity; GO:0016301 kinase activity; GO:0016303 1-phosphatidylinositol-3-kinase activity; GO:0016740 transferase activity; GO:0016772 transferase activity, transferring phosphorus-containing groups; GO:0016773 phosphotransferase activity, alcohol group as acceptor; GO:0035004 phosphatidylinositol 3-kinase activity; GO:0052742 phosphatidyli…	PF00792	Phosphoinositide 3-kinase C2	G	KOG0906	Phosphatidylinositol 3-kinase VPS34, involved in signal transduction
N4TRT6	354	K	0.0281481	Down	Putative RWD, RING finger and WD repeat-containing protein C11E3.05 OS=Fusarium oxysporum f. sp. cubense (strain race 1) OX=1229664 GN=FOC1_g10006892 PE=4 SV=1	FOC1_g10006892	nucleus	K20409	WDR59; WD repeat-containing protein 59		GO:0006464 cellular protein modification process; GO:0006807 nitrogen compound metabolic process; GO:0008152 metabolic process; GO:0009966 regulation of signal transduction; GO:0009967 positive regulation of signal transduction; GO:0009987 cellular process; GO:0010646 regulation of cell communication; GO:0010647 positive regulation of cell communication; GO:0016567 protein ubiquitination; GO:0019…	GO:0000306 extrinsic component of vacuolar membrane; GO:0000322 storage vacuole; GO:0000323 lytic vacuole; GO:0000324 fungal-type vacuole; GO:0000329 fungal-type vacuole membrane; GO:0005622 intracellular; GO:0005623 cell; GO:0005737 cytoplasm; GO:0005773 vacuole; GO:0005774 vacuolar membrane; GO:0016020 membrane; GO:0019898 extrinsic component of membrane; GO:0031090 organelle membrane; GO:00313…	GO:0003824 catalytic activity; GO:0004842 ubiquitin-protein transferase activity; GO:0005488 binding; GO:0008270 zinc ion binding; GO:0016740 transferase activity; GO:0019787 ubiquitin-like protein transferase activity; GO:0043167 ion binding; GO:0043169 cation binding; GO:0046872 metal ion binding; GO:0046914 transition metal ion binding; GO:0061630 ubiquitin protein ligase activity; GO:0061659 …			S	KOG0309	Conserved WD40 repeat-containing protein
W9PBP5	447	K	0.00215083	Down	Uncharacterized protein OS=Fusarium oxysporum f. sp. pisi HDV247 OX=1080344 GN=FOVG_09246 PE=3 SV=1	FOVG_09246	nucleus	K20456	OSBP; oxysterol-binding protein 1		GO:0006810 transport; GO:0006869 lipid transport; GO:0006887 exocytosis; GO:0006897 endocytosis; GO:0006914 autophagy; GO:0007163 establishment or maintenance of cell polarity; GO:0008152 metabolic process; GO:0009056 catabolic process; GO:0009987 cellular process; GO:0010876 lipid localization; GO:0015850 organic hydroxy compound transport; GO:0015918 sterol transport; GO:0016043 cellular compon…	GO:0000138 Golgi trans cisterna; GO:0005622 intracellular; GO:0005623 cell; GO:0005634 nucleus; GO:0005635 nuclear envelope; GO:0005737 cytoplasm; GO:0005768 endosome; GO:0005769 early endosome; GO:0005783 endoplasmic reticulum; GO:0005794 Golgi apparatus; GO:0005795 Golgi stack; GO:0005886 plasma membrane; GO:0005933 cellular bud; GO:0005935 cellular bud neck; GO:0005938 cell cortex; GO:0012505 …	GO:0005215 transporter activity; GO:0005319 lipid transporter activity; GO:0005488 binding; GO:0005496 steroid binding; GO:0005543 phospholipid binding; GO:0005545 1-phosphatidylinositol binding; GO:0008142 oxysterol binding; GO:0008289 lipid binding; GO:0015248 sterol transporter activity; GO:0032934 sterol binding; GO:0035091 phosphatidylinositol binding; GO:0043167 ion binding; GO:0043168 anio…	PF00169	PH domain	T	KOG1737	Oxysterol-binding protein
A0A4V1S2Q4	221	K	0.000178457	Down	Uncharacterized protein OS=Fusarium oxysporum f. sp. narcissi OX=451672 GN=BFJ63_vAg782 PE=3 SV=1	BFJ63_vAg782	nucleus	K02150	ATPeV1E, ATP6E; V-type H+-transporting ATPase subunit E	map00190 Oxidative phosphorylation; map01100 Metabolic pathways; map04145 Phagosome	GO:0006810 transport; GO:0006811 ion transport; GO:0006812 cation transport; GO:0006873 cellular ion homeostasis; GO:0006885 regulation of pH; GO:0007035 vacuolar acidification; GO:0009987 cellular process; GO:0015672 monovalent inorganic cation transport; GO:0015988 energy coupled proton transmembrane transport, against electrochemical gradient; GO:0019725 cellular homeostasis; GO:0030003 cellul…	GO:0000221 vacuolar proton-transporting V-type ATPase, V1 domain; GO:0000322 storage vacuole; GO:0000323 lytic vacuole; GO:0000324 fungal-type vacuole; GO:0000329 fungal-type vacuole membrane; GO:0005622 intracellular; GO:0005623 cell; GO:0005737 cytoplasm; GO:0005773 vacuole; GO:0005774 vacuolar membrane; GO:0016020 membrane; GO:0016021 integral component of membrane; GO:0016469 proton-transport…	GO:0003824 catalytic activity; GO:0005215 transporter activity; GO:0008324 cation transmembrane transporter activity; GO:0015075 ion transmembrane transporter activity; GO:0015077 monovalent inorganic cation transmembrane transporter activity; GO:0015078 proton transmembrane transporter activity; GO:0015318 inorganic molecular entity transmembrane transporter activity; GO:0015399 primary active t…			C	KOG1664	Vacuolar H+-ATPase V1 sector, subunit E
A0A4V1S2Q4	149	K	0.000425374	Down	Uncharacterized protein OS=Fusarium oxysporum f. sp. narcissi OX=451672 GN=BFJ63_vAg782 PE=3 SV=1	BFJ63_vAg782	nucleus	K02150	ATPeV1E, ATP6E; V-type H+-transporting ATPase subunit E	map00190 Oxidative phosphorylation; map01100 Metabolic pathways; map04145 Phagosome	GO:0006810 transport; GO:0006811 ion transport; GO:0006812 cation transport; GO:0006873 cellular ion homeostasis; GO:0006885 regulation of pH; GO:0007035 vacuolar acidification; GO:0009987 cellular process; GO:0015672 monovalent inorganic cation transport; GO:0015988 energy coupled proton transmembrane transport, against electrochemical gradient; GO:0019725 cellular homeostasis; GO:0030003 cellul…	GO:0000221 vacuolar proton-transporting V-type ATPase, V1 domain; GO:0000322 storage vacuole; GO:0000323 lytic vacuole; GO:0000324 fungal-type vacuole; GO:0000329 fungal-type vacuole membrane; GO:0005622 intracellular; GO:0005623 cell; GO:0005737 cytoplasm; GO:0005773 vacuole; GO:0005774 vacuolar membrane; GO:0016020 membrane; GO:0016021 integral component of membrane; GO:0016469 proton-transport…	GO:0003824 catalytic activity; GO:0005215 transporter activity; GO:0008324 cation transmembrane transporter activity; GO:0015075 ion transmembrane transporter activity; GO:0015077 monovalent inorganic cation transmembrane transporter activity; GO:0015078 proton transmembrane transporter activity; GO:0015318 inorganic molecular entity transmembrane transporter activity; GO:0015399 primary active t…			C	KOG1664	Vacuolar H+-ATPase V1 sector, subunit E
A0A4V1S2Q4	81	K	0.0499277	Down	Uncharacterized protein OS=Fusarium oxysporum f. sp. narcissi OX=451672 GN=BFJ63_vAg782 PE=3 SV=1	BFJ63_vAg782	nucleus	K02150	ATPeV1E, ATP6E; V-type H+-transporting ATPase subunit E	map00190 Oxidative phosphorylation; map01100 Metabolic pathways; map04145 Phagosome	GO:0006810 transport; GO:0006811 ion transport; GO:0006812 cation transport; GO:0006873 cellular ion homeostasis; GO:0006885 regulation of pH; GO:0007035 vacuolar acidification; GO:0009987 cellular process; GO:0015672 monovalent inorganic cation transport; GO:0015988 energy coupled proton transmembrane transport, against electrochemical gradient; GO:0019725 cellular homeostasis; GO:0030003 cellul…	GO:0000221 vacuolar proton-transporting V-type ATPase, V1 domain; GO:0000322 storage vacuole; GO:0000323 lytic vacuole; GO:0000324 fungal-type vacuole; GO:0000329 fungal-type vacuole membrane; GO:0005622 intracellular; GO:0005623 cell; GO:0005737 cytoplasm; GO:0005773 vacuole; GO:0005774 vacuolar membrane; GO:0016020 membrane; GO:0016021 integral component of membrane; GO:0016469 proton-transport…	GO:0003824 catalytic activity; GO:0005215 transporter activity; GO:0008324 cation transmembrane transporter activity; GO:0015075 ion transmembrane transporter activity; GO:0015077 monovalent inorganic cation transmembrane transporter activity; GO:0015078 proton transmembrane transporter activity; GO:0015318 inorganic molecular entity transmembrane transporter activity; GO:0015399 primary active t…			C	KOG1664	Vacuolar H+-ATPase V1 sector, subunit E
W9KC92	333	K	0.000202023	Down	Uncharacterized protein OS=Fusarium oxysporum Fo47 OX=660027 GN=FOZG_08628 PE=4 SV=1	FOZG_08628	mitochondria
A0A5C6T5H7	711	K	0.0022535	Down	Glycine cleavage system P protein OS=Fusarium oxysporum f. sp. cubense OX=61366 GN=FocTR4_00010390 PE=3 SV=1	FocTR4_00010390	mitochondria	K00281	GLDC, gcvP; glycine dehydrogenase [EC:1.4.4.2]	map00260 Glycine, serine and threonine metabolism; map00630 Glyoxylate and dicarboxylate metabolism; map01100 Metabolic pathways; map01110 Biosynthesis of secondary metabolites; map01130 Biosynthesis of antibiotics; map01200 Carbon metabolism	GO:0001505 regulation of neurotransmitter levels; GO:0006082 organic acid metabolic process; GO:0006520 cellular amino acid metabolic process; GO:0006544 glycine metabolic process; GO:0006546 glycine catabolic process; GO:0006730 one-carbon metabolic process; GO:0006807 nitrogen compound metabolic process; GO:0008152 metabolic process; GO:0009056 catabolic process; GO:0009063 cellular amino acid …	GO:0005622 intracellular; GO:0005623 cell; GO:0005737 cytoplasm; GO:0005739 mitochondrion; GO:0005960 glycine cleavage complex; GO:0032991 protein-containing complex; GO:0043226 organelle; GO:0043227 membrane-bounded organelle; GO:0043229 intracellular organelle; GO:0043231 intracellular membrane-bounded organelle; GO:1902494 catalytic complex; GO:1990204 oxidoreductase complex;	GO:0003824 catalytic activity; GO:0004375 glycine dehydrogenase (decarboxylating) activity; GO:0016491 oxidoreductase activity; GO:0016638 oxidoreductase activity, acting on the CH-NH2 group of donors; GO:0016642 oxidoreductase activity, acting on the CH-NH2 group of donors, disulfide as acceptor;	PF02347	Glycine cleavage system P-protein	E	KOG2040	Glycine dehydrogenase (decarboxylating)
A0A5C6T5H7	813	K	0.00360464	Down	Glycine cleavage system P protein OS=Fusarium oxysporum f. sp. cubense OX=61366 GN=FocTR4_00010390 PE=3 SV=1	FocTR4_00010390	mitochondria	K00281	GLDC, gcvP; glycine dehydrogenase [EC:1.4.4.2]	map00260 Glycine, serine and threonine metabolism; map00630 Glyoxylate and dicarboxylate metabolism; map01100 Metabolic pathways; map01110 Biosynthesis of secondary metabolites; map01130 Biosynthesis of antibiotics; map01200 Carbon metabolism	GO:0001505 regulation of neurotransmitter levels; GO:0006082 organic acid metabolic process; GO:0006520 cellular amino acid metabolic process; GO:0006544 glycine metabolic process; GO:0006546 glycine catabolic process; GO:0006730 one-carbon metabolic process; GO:0006807 nitrogen compound metabolic process; GO:0008152 metabolic process; GO:0009056 catabolic process; GO:0009063 cellular amino acid …	GO:0005622 intracellular; GO:0005623 cell; GO:0005737 cytoplasm; GO:0005739 mitochondrion; GO:0005960 glycine cleavage complex; GO:0032991 protein-containing complex; GO:0043226 organelle; GO:0043227 membrane-bounded organelle; GO:0043229 intracellular organelle; GO:0043231 intracellular membrane-bounded organelle; GO:1902494 catalytic complex; GO:1990204 oxidoreductase complex;	GO:0003824 catalytic activity; GO:0004375 glycine dehydrogenase (decarboxylating) activity; GO:0016491 oxidoreductase activity; GO:0016638 oxidoreductase activity, acting on the CH-NH2 group of donors; GO:0016642 oxidoreductase activity, acting on the CH-NH2 group of donors, disulfide as acceptor;	PF02347	Glycine cleavage system P-protein	E	KOG2040	Glycine dehydrogenase (decarboxylating)
A0A5C6T5H7	983	K	0.0402488	Down	Glycine cleavage system P protein OS=Fusarium oxysporum f. sp. cubense OX=61366 GN=FocTR4_00010390 PE=3 SV=1	FocTR4_00010390	mitochondria	K00281	GLDC, gcvP; glycine dehydrogenase [EC:1.4.4.2]	map00260 Glycine, serine and threonine metabolism; map00630 Glyoxylate and dicarboxylate metabolism; map01100 Metabolic pathways; map01110 Biosynthesis of secondary metabolites; map01130 Biosynthesis of antibiotics; map01200 Carbon metabolism	GO:0001505 regulation of neurotransmitter levels; GO:0006082 organic acid metabolic process; GO:0006520 cellular amino acid metabolic process; GO:0006544 glycine metabolic process; GO:0006546 glycine catabolic process; GO:0006730 one-carbon metabolic process; GO:0006807 nitrogen compound metabolic process; GO:0008152 metabolic process; GO:0009056 catabolic process; GO:0009063 cellular amino acid …	GO:0005622 intracellular; GO:0005623 cell; GO:0005737 cytoplasm; GO:0005739 mitochondrion; GO:0005960 glycine cleavage complex; GO:0032991 protein-containing complex; GO:0043226 organelle; GO:0043227 membrane-bounded organelle; GO:0043229 intracellular organelle; GO:0043231 intracellular membrane-bounded organelle; GO:1902494 catalytic complex; GO:1990204 oxidoreductase complex;	GO:0003824 catalytic activity; GO:0004375 glycine dehydrogenase (decarboxylating) activity; GO:0016491 oxidoreductase activity; GO:0016638 oxidoreductase activity, acting on the CH-NH2 group of donors; GO:0016642 oxidoreductase activity, acting on the CH-NH2 group of donors, disulfide as acceptor;	PF02347	Glycine cleavage system P-protein	E	KOG2040	Glycine dehydrogenase (decarboxylating)
A0A5C6T5H7	554	K	0.00340686	Down	Glycine cleavage system P protein OS=Fusarium oxysporum f. sp. cubense OX=61366 GN=FocTR4_00010390 PE=3 SV=1	FocTR4_00010390	mitochondria	K00281	GLDC, gcvP; glycine dehydrogenase [EC:1.4.4.2]	map00260 Glycine, serine and threonine metabolism; map00630 Glyoxylate and dicarboxylate metabolism; map01100 Metabolic pathways; map01110 Biosynthesis of secondary metabolites; map01130 Biosynthesis of antibiotics; map01200 Carbon metabolism	GO:0001505 regulation of neurotransmitter levels; GO:0006082 organic acid metabolic process; GO:0006520 cellular amino acid metabolic process; GO:0006544 glycine metabolic process; GO:0006546 glycine catabolic process; GO:0006730 one-carbon metabolic process; GO:0006807 nitrogen compound metabolic process; GO:0008152 metabolic process; GO:0009056 catabolic process; GO:0009063 cellular amino acid …	GO:0005622 intracellular; GO:0005623 cell; GO:0005737 cytoplasm; GO:0005739 mitochondrion; GO:0005960 glycine cleavage complex; GO:0032991 protein-containing complex; GO:0043226 organelle; GO:0043227 membrane-bounded organelle; GO:0043229 intracellular organelle; GO:0043231 intracellular membrane-bounded organelle; GO:1902494 catalytic complex; GO:1990204 oxidoreductase complex;	GO:0003824 catalytic activity; GO:0004375 glycine dehydrogenase (decarboxylating) activity; GO:0016491 oxidoreductase activity; GO:0016638 oxidoreductase activity, acting on the CH-NH2 group of donors; GO:0016642 oxidoreductase activity, acting on the CH-NH2 group of donors, disulfide as acceptor;	PF02347	Glycine cleavage system P-protein	E	KOG2040	Glycine dehydrogenase (decarboxylating)
A0A0D2XHT9	198	K	3.71604e-05	Down	Phospho-2-dehydro-3-deoxyheptonate aldolase OS=Fusarium oxysporum f. sp. lycopersici (strain 4287 / CBS 123668 / FGSC 9935 / NRRL 34936) OX=426428 GN=FOXG_03487 PE=3 SV=1	FOXG_03487	cytoplasm	K01626	E2.5.1.54, aroF, aroG, aroH; 3-deoxy-7-phosphoheptulonate synthase [EC:2.5.1.54]	map00400 Phenylalanine, tyrosine and tryptophan biosynthesis; map01100 Metabolic pathways; map01110 Biosynthesis of secondary metabolites; map01130 Biosynthesis of antibiotics; map01230 Biosynthesis of amino acids	GO:0006082 organic acid metabolic process; GO:0006520 cellular amino acid metabolic process; GO:0006725 cellular aromatic compound metabolic process; GO:0006807 nitrogen compound metabolic process; GO:0008152 metabolic process; GO:0008652 cellular amino acid biosynthetic process; GO:0009058 biosynthetic process; GO:0009072 aromatic amino acid family metabolic process; GO:0009073 aromatic amino ac…	GO:0005622 intracellular; GO:0005623 cell; GO:0005634 nucleus; GO:0005737 cytoplasm; GO:0043226 organelle; GO:0043227 membrane-bounded organelle; GO:0043229 intracellular organelle; GO:0043231 intracellular membrane-bounded organelle;	GO:0003824 catalytic activity; GO:0003849 3-deoxy-7-phosphoheptulonate synthase activity; GO:0016740 transferase activity; GO:0016765 transferase activity, transferring alkyl or aryl (other than methyl) groups;	PF00793	DAHP synthetase I family
A0A0D2XHT9	184	K	0.0317765	Down	Phospho-2-dehydro-3-deoxyheptonate aldolase OS=Fusarium oxysporum f. sp. lycopersici (strain 4287 / CBS 123668 / FGSC 9935 / NRRL 34936) OX=426428 GN=FOXG_03487 PE=3 SV=1	FOXG_03487	cytoplasm	K01626	E2.5.1.54, aroF, aroG, aroH; 3-deoxy-7-phosphoheptulonate synthase [EC:2.5.1.54]	map00400 Phenylalanine, tyrosine and tryptophan biosynthesis; map01100 Metabolic pathways; map01110 Biosynthesis of secondary metabolites; map01130 Biosynthesis of antibiotics; map01230 Biosynthesis of amino acids	GO:0006082 organic acid metabolic process; GO:0006520 cellular amino acid metabolic process; GO:0006725 cellular aromatic compound metabolic process; GO:0006807 nitrogen compound metabolic process; GO:0008152 metabolic process; GO:0008652 cellular amino acid biosynthetic process; GO:0009058 biosynthetic process; GO:0009072 aromatic amino acid family metabolic process; GO:0009073 aromatic amino ac…	GO:0005622 intracellular; GO:0005623 cell; GO:0005634 nucleus; GO:0005737 cytoplasm; GO:0043226 organelle; GO:0043227 membrane-bounded organelle; GO:0043229 intracellular organelle; GO:0043231 intracellular membrane-bounded organelle;	GO:0003824 catalytic activity; GO:0003849 3-deoxy-7-phosphoheptulonate synthase activity; GO:0016740 transferase activity; GO:0016765 transferase activity, transferring alkyl or aryl (other than methyl) groups;	PF00793	DAHP synthetase I family
A0A0D2XHT9	112	K	3.9964e-05	Down	Phospho-2-dehydro-3-deoxyheptonate aldolase OS=Fusarium oxysporum f. sp. lycopersici (strain 4287 / CBS 123668 / FGSC 9935 / NRRL 34936) OX=426428 GN=FOXG_03487 PE=3 SV=1	FOXG_03487	cytoplasm	K01626	E2.5.1.54, aroF, aroG, aroH; 3-deoxy-7-phosphoheptulonate synthase [EC:2.5.1.54]	map00400 Phenylalanine, tyrosine and tryptophan biosynthesis; map01100 Metabolic pathways; map01110 Biosynthesis of secondary metabolites; map01130 Biosynthesis of antibiotics; map01230 Biosynthesis of amino acids	GO:0006082 organic acid metabolic process; GO:0006520 cellular amino acid metabolic process; GO:0006725 cellular aromatic compound metabolic process; GO:0006807 nitrogen compound metabolic process; GO:0008152 metabolic process; GO:0008652 cellular amino acid biosynthetic process; GO:0009058 biosynthetic process; GO:0009072 aromatic amino acid family metabolic process; GO:0009073 aromatic amino ac…	GO:0005622 intracellular; GO:0005623 cell; GO:0005634 nucleus; GO:0005737 cytoplasm; GO:0043226 organelle; GO:0043227 membrane-bounded organelle; GO:0043229 intracellular organelle; GO:0043231 intracellular membrane-bounded organelle;	GO:0003824 catalytic activity; GO:0003849 3-deoxy-7-phosphoheptulonate synthase activity; GO:0016740 transferase activity; GO:0016765 transferase activity, transferring alkyl or aryl (other than methyl) groups;	PF00793	DAHP synthetase I family
A0A0D2XHV7	292	K	0.004913	Down	Zn(2)-C6 fungal-type domain-containing protein OS=Fusarium oxysporum f. sp. lycopersici (strain 4287 / CBS 123668 / FGSC 9935 / NRRL 34936) OX=426428 PE=4 SV=1	--	plasma membrane							PF00172	Fungal Zn(2)-Cys(6) binuclear cluster domain
A0A2H3TR13	113	K	0.00388124	Down	Dolichyl-phosphate-mannose--protein mannosyltransferase OS=Fusarium oxysporum OX=5507 GN=FRV6_11367 PE=3 SV=1	FRV6_11367	plasma membrane	K00728	POMT, pmt; dolichyl-phosphate-mannose-protein mannosyltransferase [EC:2.4.1.109]	map00514 Other types of O-glycan biosynthesis; map00515 Mannose type O-glycan biosynthesis; map01100 Metabolic pathways	GO:0000032 cell wall mannoprotein biosynthetic process; GO:0006056 mannoprotein metabolic process; GO:0006057 mannoprotein biosynthetic process; GO:0006464 cellular protein modification process; GO:0006486 protein glycosylation; GO:0006493 protein O-linked glycosylation; GO:0006508 proteolysis; GO:0006515 protein quality control for misfolded or incompletely synthesized proteins; GO:0006807 nitro…	GO:0005622 intracellular; GO:0005623 cell; GO:0005737 cytoplasm; GO:0005783 endoplasmic reticulum; GO:0005789 endoplasmic reticulum membrane; GO:0005886 plasma membrane; GO:0012505 endomembrane system; GO:0016020 membrane; GO:0016021 integral component of membrane; GO:0031224 intrinsic component of membrane; GO:0031501 mannosyltransferase complex; GO:0031502 dolichyl-phosphate-mannose-protein man…	GO:0000030 mannosyltransferase activity; GO:0003824 catalytic activity; GO:0004169 dolichyl-phosphate-mannose-protein mannosyltransferase activity; GO:0016740 transferase activity; GO:0016757 transferase activity, transferring glycosyl groups; GO:0016758 transferase activity, transferring hexosyl groups;	PF02815	MIR domain	O	KOG3359	Dolichyl-phosphate-mannose:protein O-mannosyl transferase
A0A2H3TR13	491	K	0.000335899	Down	Dolichyl-phosphate-mannose--protein mannosyltransferase OS=Fusarium oxysporum OX=5507 GN=FRV6_11367 PE=3 SV=1	FRV6_11367	plasma membrane	K00728	POMT, pmt; dolichyl-phosphate-mannose-protein mannosyltransferase [EC:2.4.1.109]	map00514 Other types of O-glycan biosynthesis; map00515 Mannose type O-glycan biosynthesis; map01100 Metabolic pathways	GO:0000032 cell wall mannoprotein biosynthetic process; GO:0006056 mannoprotein metabolic process; GO:0006057 mannoprotein biosynthetic process; GO:0006464 cellular protein modification process; GO:0006486 protein glycosylation; GO:0006493 protein O-linked glycosylation; GO:0006508 proteolysis; GO:0006515 protein quality control for misfolded or incompletely synthesized proteins; GO:0006807 nitro…	GO:0005622 intracellular; GO:0005623 cell; GO:0005737 cytoplasm; GO:0005783 endoplasmic reticulum; GO:0005789 endoplasmic reticulum membrane; GO:0005886 plasma membrane; GO:0012505 endomembrane system; GO:0016020 membrane; GO:0016021 integral component of membrane; GO:0031224 intrinsic component of membrane; GO:0031501 mannosyltransferase complex; GO:0031502 dolichyl-phosphate-mannose-protein man…	GO:0000030 mannosyltransferase activity; GO:0003824 catalytic activity; GO:0004169 dolichyl-phosphate-mannose-protein mannosyltransferase activity; GO:0016740 transferase activity; GO:0016757 transferase activity, transferring glycosyl groups; GO:0016758 transferase activity, transferring hexosyl groups;	PF02815	MIR domain	O	KOG3359	Dolichyl-phosphate-mannose:protein O-mannosyl transferase
A0A2H3TR13	576	K	0.00251232	Down	Dolichyl-phosphate-mannose--protein mannosyltransferase OS=Fusarium oxysporum OX=5507 GN=FRV6_11367 PE=3 SV=1	FRV6_11367	plasma membrane	K00728	POMT, pmt; dolichyl-phosphate-mannose-protein mannosyltransferase [EC:2.4.1.109]	map00514 Other types of O-glycan biosynthesis; map00515 Mannose type O-glycan biosynthesis; map01100 Metabolic pathways	GO:0000032 cell wall mannoprotein biosynthetic process; GO:0006056 mannoprotein metabolic process; GO:0006057 mannoprotein biosynthetic process; GO:0006464 cellular protein modification process; GO:0006486 protein glycosylation; GO:0006493 protein O-linked glycosylation; GO:0006508 proteolysis; GO:0006515 protein quality control for misfolded or incompletely synthesized proteins; GO:0006807 nitro…	GO:0005622 intracellular; GO:0005623 cell; GO:0005737 cytoplasm; GO:0005783 endoplasmic reticulum; GO:0005789 endoplasmic reticulum membrane; GO:0005886 plasma membrane; GO:0012505 endomembrane system; GO:0016020 membrane; GO:0016021 integral component of membrane; GO:0031224 intrinsic component of membrane; GO:0031501 mannosyltransferase complex; GO:0031502 dolichyl-phosphate-mannose-protein man…	GO:0000030 mannosyltransferase activity; GO:0003824 catalytic activity; GO:0004169 dolichyl-phosphate-mannose-protein mannosyltransferase activity; GO:0016740 transferase activity; GO:0016757 transferase activity, transferring glycosyl groups; GO:0016758 transferase activity, transferring hexosyl groups;	PF02815	MIR domain	O	KOG3359	Dolichyl-phosphate-mannose:protein O-mannosyl transferase
F9FCE6	116	K	0.0219502	Down	Inheritance of peroxisomes protein 1 OS=Fusarium oxysporum (strain Fo5176) OX=660025 GN=FOXB_04074 PE=3 SV=1	FOXB_04074	nucleus
X0L5J9	418	K	0.0127236	Down	Aconitate hydratase, mitochondrial OS=Fusarium oxysporum f. sp. vasinfectum 25433 OX=1089449 GN=FOTG_11040 PE=3 SV=1	FOTG_11040	mitochondria	K01681	ACO, acnA; aconitate hydratase [EC:4.2.1.3]	map00020 Citrate cycle (TCA cycle); map00630 Glyoxylate and dicarboxylate metabolism; map01100 Metabolic pathways; map01110 Biosynthesis of secondary metabolites; map01130 Biosynthesis of antibiotics; map01200 Carbon metabolism; map01210 2-Oxocarboxylic acid metabolism; map01230 Biosynthesis of amino acids	GO:0000002 mitochondrial genome maintenance; GO:0006082 organic acid metabolic process; GO:0006091 generation of precursor metabolites and energy; GO:0006099 tricarboxylic acid cycle; GO:0006101 citrate metabolic process; GO:0006520 cellular amino acid metabolic process; GO:0006536 glutamate metabolic process; GO:0006807 nitrogen compound metabolic process; GO:0006996 organelle organization; GO:0…	GO:0005576 extracellular region; GO:0005622 intracellular; GO:0005623 cell; GO:0005737 cytoplasm; GO:0005739 mitochondrion; GO:0005759 mitochondrial matrix; GO:0005829 cytosol; GO:0009295 nucleoid; GO:0031012 extracellular matrix; GO:0031974 membrane-enclosed lumen; GO:0042645 mitochondrial nucleoid; GO:0043226 organelle; GO:0043227 membrane-bounded organelle; GO:0043228 non-membrane-bounded orga…	GO:0003676 nucleic acid binding; GO:0003677 DNA binding; GO:0003690 double-stranded DNA binding; GO:0003697 single-stranded DNA binding; GO:0003824 catalytic activity; GO:0003994 aconitate hydratase activity; GO:0005488 binding; GO:0016829 lyase activity; GO:0016835 carbon-oxygen lyase activity; GO:0016836 hydro-lyase activity; GO:0097159 organic cyclic compound binding; GO:1901363 heterocyclic c…	PF00694	Aconitase C-terminal domain	CE	KOG0453	Aconitase/homoaconitase (aconitase superfamily)
X0L5J9	416	K	0.00103892	Down	Aconitate hydratase, mitochondrial OS=Fusarium oxysporum f. sp. vasinfectum 25433 OX=1089449 GN=FOTG_11040 PE=3 SV=1	FOTG_11040	mitochondria	K01681	ACO, acnA; aconitate hydratase [EC:4.2.1.3]	map00020 Citrate cycle (TCA cycle); map00630 Glyoxylate and dicarboxylate metabolism; map01100 Metabolic pathways; map01110 Biosynthesis of secondary metabolites; map01130 Biosynthesis of antibiotics; map01200 Carbon metabolism; map01210 2-Oxocarboxylic acid metabolism; map01230 Biosynthesis of amino acids	GO:0000002 mitochondrial genome maintenance; GO:0006082 organic acid metabolic process; GO:0006091 generation of precursor metabolites and energy; GO:0006099 tricarboxylic acid cycle; GO:0006101 citrate metabolic process; GO:0006520 cellular amino acid metabolic process; GO:0006536 glutamate metabolic process; GO:0006807 nitrogen compound metabolic process; GO:0006996 organelle organization; GO:0…	GO:0005576 extracellular region; GO:0005622 intracellular; GO:0005623 cell; GO:0005737 cytoplasm; GO:0005739 mitochondrion; GO:0005759 mitochondrial matrix; GO:0005829 cytosol; GO:0009295 nucleoid; GO:0031012 extracellular matrix; GO:0031974 membrane-enclosed lumen; GO:0042645 mitochondrial nucleoid; GO:0043226 organelle; GO:0043227 membrane-bounded organelle; GO:0043228 non-membrane-bounded orga…	GO:0003676 nucleic acid binding; GO:0003677 DNA binding; GO:0003690 double-stranded DNA binding; GO:0003697 single-stranded DNA binding; GO:0003824 catalytic activity; GO:0003994 aconitate hydratase activity; GO:0005488 binding; GO:0016829 lyase activity; GO:0016835 carbon-oxygen lyase activity; GO:0016836 hydro-lyase activity; GO:0097159 organic cyclic compound binding; GO:1901363 heterocyclic c…	PF00694	Aconitase C-terminal domain	CE	KOG0453	Aconitase/homoaconitase (aconitase superfamily)
X0L5J9	598	K	0.00169662	Down	Aconitate hydratase, mitochondrial OS=Fusarium oxysporum f. sp. vasinfectum 25433 OX=1089449 GN=FOTG_11040 PE=3 SV=1	FOTG_11040	mitochondria	K01681	ACO, acnA; aconitate hydratase [EC:4.2.1.3]	map00020 Citrate cycle (TCA cycle); map00630 Glyoxylate and dicarboxylate metabolism; map01100 Metabolic pathways; map01110 Biosynthesis of secondary metabolites; map01130 Biosynthesis of antibiotics; map01200 Carbon metabolism; map01210 2-Oxocarboxylic acid metabolism; map01230 Biosynthesis of amino acids	GO:0000002 mitochondrial genome maintenance; GO:0006082 organic acid metabolic process; GO:0006091 generation of precursor metabolites and energy; GO:0006099 tricarboxylic acid cycle; GO:0006101 citrate metabolic process; GO:0006520 cellular amino acid metabolic process; GO:0006536 glutamate metabolic process; GO:0006807 nitrogen compound metabolic process; GO:0006996 organelle organization; GO:0…	GO:0005576 extracellular region; GO:0005622 intracellular; GO:0005623 cell; GO:0005737 cytoplasm; GO:0005739 mitochondrion; GO:0005759 mitochondrial matrix; GO:0005829 cytosol; GO:0009295 nucleoid; GO:0031012 extracellular matrix; GO:0031974 membrane-enclosed lumen; GO:0042645 mitochondrial nucleoid; GO:0043226 organelle; GO:0043227 membrane-bounded organelle; GO:0043228 non-membrane-bounded orga…	GO:0003676 nucleic acid binding; GO:0003677 DNA binding; GO:0003690 double-stranded DNA binding; GO:0003697 single-stranded DNA binding; GO:0003824 catalytic activity; GO:0003994 aconitate hydratase activity; GO:0005488 binding; GO:0016829 lyase activity; GO:0016835 carbon-oxygen lyase activity; GO:0016836 hydro-lyase activity; GO:0097159 organic cyclic compound binding; GO:1901363 heterocyclic c…	PF00694	Aconitase C-terminal domain	CE	KOG0453	Aconitase/homoaconitase (aconitase superfamily)
X0L5J9	612	K	0.00181858	Down	Aconitate hydratase, mitochondrial OS=Fusarium oxysporum f. sp. vasinfectum 25433 OX=1089449 GN=FOTG_11040 PE=3 SV=1	FOTG_11040	mitochondria	K01681	ACO, acnA; aconitate hydratase [EC:4.2.1.3]	map00020 Citrate cycle (TCA cycle); map00630 Glyoxylate and dicarboxylate metabolism; map01100 Metabolic pathways; map01110 Biosynthesis of secondary metabolites; map01130 Biosynthesis of antibiotics; map01200 Carbon metabolism; map01210 2-Oxocarboxylic acid metabolism; map01230 Biosynthesis of amino acids	GO:0000002 mitochondrial genome maintenance; GO:0006082 organic acid metabolic process; GO:0006091 generation of precursor metabolites and energy; GO:0006099 tricarboxylic acid cycle; GO:0006101 citrate metabolic process; GO:0006520 cellular amino acid metabolic process; GO:0006536 glutamate metabolic process; GO:0006807 nitrogen compound metabolic process; GO:0006996 organelle organization; GO:0…	GO:0005576 extracellular region; GO:0005622 intracellular; GO:0005623 cell; GO:0005737 cytoplasm; GO:0005739 mitochondrion; GO:0005759 mitochondrial matrix; GO:0005829 cytosol; GO:0009295 nucleoid; GO:0031012 extracellular matrix; GO:0031974 membrane-enclosed lumen; GO:0042645 mitochondrial nucleoid; GO:0043226 organelle; GO:0043227 membrane-bounded organelle; GO:0043228 non-membrane-bounded orga…	GO:0003676 nucleic acid binding; GO:0003677 DNA binding; GO:0003690 double-stranded DNA binding; GO:0003697 single-stranded DNA binding; GO:0003824 catalytic activity; GO:0003994 aconitate hydratase activity; GO:0005488 binding; GO:0016829 lyase activity; GO:0016835 carbon-oxygen lyase activity; GO:0016836 hydro-lyase activity; GO:0097159 organic cyclic compound binding; GO:1901363 heterocyclic c…	PF00694	Aconitase C-terminal domain	CE	KOG0453	Aconitase/homoaconitase (aconitase superfamily)
X0L5J9	640	K	0.00565097	Down	Aconitate hydratase, mitochondrial OS=Fusarium oxysporum f. sp. vasinfectum 25433 OX=1089449 GN=FOTG_11040 PE=3 SV=1	FOTG_11040	mitochondria	K01681	ACO, acnA; aconitate hydratase [EC:4.2.1.3]	map00020 Citrate cycle (TCA cycle); map00630 Glyoxylate and dicarboxylate metabolism; map01100 Metabolic pathways; map01110 Biosynthesis of secondary metabolites; map01130 Biosynthesis of antibiotics; map01200 Carbon metabolism; map01210 2-Oxocarboxylic acid metabolism; map01230 Biosynthesis of amino acids	GO:0000002 mitochondrial genome maintenance; GO:0006082 organic acid metabolic process; GO:0006091 generation of precursor metabolites and energy; GO:0006099 tricarboxylic acid cycle; GO:0006101 citrate metabolic process; GO:0006520 cellular amino acid metabolic process; GO:0006536 glutamate metabolic process; GO:0006807 nitrogen compound metabolic process; GO:0006996 organelle organization; GO:0…	GO:0005576 extracellular region; GO:0005622 intracellular; GO:0005623 cell; GO:0005737 cytoplasm; GO:0005739 mitochondrion; GO:0005759 mitochondrial matrix; GO:0005829 cytosol; GO:0009295 nucleoid; GO:0031012 extracellular matrix; GO:0031974 membrane-enclosed lumen; GO:0042645 mitochondrial nucleoid; GO:0043226 organelle; GO:0043227 membrane-bounded organelle; GO:0043228 non-membrane-bounded orga…	GO:0003676 nucleic acid binding; GO:0003677 DNA binding; GO:0003690 double-stranded DNA binding; GO:0003697 single-stranded DNA binding; GO:0003824 catalytic activity; GO:0003994 aconitate hydratase activity; GO:0005488 binding; GO:0016829 lyase activity; GO:0016835 carbon-oxygen lyase activity; GO:0016836 hydro-lyase activity; GO:0097159 organic cyclic compound binding; GO:1901363 heterocyclic c…	PF00694	Aconitase C-terminal domain	CE	KOG0453	Aconitase/homoaconitase (aconitase superfamily)
X0L5J9	730	K	0.000272431	Down	Aconitate hydratase, mitochondrial OS=Fusarium oxysporum f. sp. vasinfectum 25433 OX=1089449 GN=FOTG_11040 PE=3 SV=1	FOTG_11040	mitochondria	K01681	ACO, acnA; aconitate hydratase [EC:4.2.1.3]	map00020 Citrate cycle (TCA cycle); map00630 Glyoxylate and dicarboxylate metabolism; map01100 Metabolic pathways; map01110 Biosynthesis of secondary metabolites; map01130 Biosynthesis of antibiotics; map01200 Carbon metabolism; map01210 2-Oxocarboxylic acid metabolism; map01230 Biosynthesis of amino acids	GO:0000002 mitochondrial genome maintenance; GO:0006082 organic acid metabolic process; GO:0006091 generation of precursor metabolites and energy; GO:0006099 tricarboxylic acid cycle; GO:0006101 citrate metabolic process; GO:0006520 cellular amino acid metabolic process; GO:0006536 glutamate metabolic process; GO:0006807 nitrogen compound metabolic process; GO:0006996 organelle organization; GO:0…	GO:0005576 extracellular region; GO:0005622 intracellular; GO:0005623 cell; GO:0005737 cytoplasm; GO:0005739 mitochondrion; GO:0005759 mitochondrial matrix; GO:0005829 cytosol; GO:0009295 nucleoid; GO:0031012 extracellular matrix; GO:0031974 membrane-enclosed lumen; GO:0042645 mitochondrial nucleoid; GO:0043226 organelle; GO:0043227 membrane-bounded organelle; GO:0043228 non-membrane-bounded orga…	GO:0003676 nucleic acid binding; GO:0003677 DNA binding; GO:0003690 double-stranded DNA binding; GO:0003697 single-stranded DNA binding; GO:0003824 catalytic activity; GO:0003994 aconitate hydratase activity; GO:0005488 binding; GO:0016829 lyase activity; GO:0016835 carbon-oxygen lyase activity; GO:0016836 hydro-lyase activity; GO:0097159 organic cyclic compound binding; GO:1901363 heterocyclic c…	PF00694	Aconitase C-terminal domain	CE	KOG0453	Aconitase/homoaconitase (aconitase superfamily)
X0L5J9	584	K	0.0134376	Down	Aconitate hydratase, mitochondrial OS=Fusarium oxysporum f. sp. vasinfectum 25433 OX=1089449 GN=FOTG_11040 PE=3 SV=1	FOTG_11040	mitochondria	K01681	ACO, acnA; aconitate hydratase [EC:4.2.1.3]	map00020 Citrate cycle (TCA cycle); map00630 Glyoxylate and dicarboxylate metabolism; map01100 Metabolic pathways; map01110 Biosynthesis of secondary metabolites; map01130 Biosynthesis of antibiotics; map01200 Carbon metabolism; map01210 2-Oxocarboxylic acid metabolism; map01230 Biosynthesis of amino acids	GO:0000002 mitochondrial genome maintenance; GO:0006082 organic acid metabolic process; GO:0006091 generation of precursor metabolites and energy; GO:0006099 tricarboxylic acid cycle; GO:0006101 citrate metabolic process; GO:0006520 cellular amino acid metabolic process; GO:0006536 glutamate metabolic process; GO:0006807 nitrogen compound metabolic process; GO:0006996 organelle organization; GO:0…	GO:0005576 extracellular region; GO:0005622 intracellular; GO:0005623 cell; GO:0005737 cytoplasm; GO:0005739 mitochondrion; GO:0005759 mitochondrial matrix; GO:0005829 cytosol; GO:0009295 nucleoid; GO:0031012 extracellular matrix; GO:0031974 membrane-enclosed lumen; GO:0042645 mitochondrial nucleoid; GO:0043226 organelle; GO:0043227 membrane-bounded organelle; GO:0043228 non-membrane-bounded orga…	GO:0003676 nucleic acid binding; GO:0003677 DNA binding; GO:0003690 double-stranded DNA binding; GO:0003697 single-stranded DNA binding; GO:0003824 catalytic activity; GO:0003994 aconitate hydratase activity; GO:0005488 binding; GO:0016829 lyase activity; GO:0016835 carbon-oxygen lyase activity; GO:0016836 hydro-lyase activity; GO:0097159 organic cyclic compound binding; GO:1901363 heterocyclic c…	PF00694	Aconitase C-terminal domain	CE	KOG0453	Aconitase/homoaconitase (aconitase superfamily)
X0LJ42	19	K	0.000249527	Down	Coatomer subunit alpha OS=Fusarium oxysporum f. sp. vasinfectum 25433 OX=1089449 GN=FOTG_11025 PE=4 SV=1	FOTG_11025	mitochondria	K05236	COPA, RET1; coatomer subunit alpha		GO:0006810 transport; GO:0006886 intracellular protein transport; GO:0006888 endoplasmic reticulum to Golgi vesicle-mediated transport; GO:0006890 retrograde vesicle-mediated transport, Golgi to endoplasmic reticulum; GO:0006891 intra-Golgi vesicle-mediated transport; GO:0008104 protein localization; GO:0015031 protein transport; GO:0015833 peptide transport; GO:0016192 vesicle-mediated transport…	GO:0000139 Golgi membrane; GO:0005622 intracellular; GO:0005623 cell; GO:0005737 cytoplasm; GO:0005794 Golgi apparatus; GO:0005798 Golgi-associated vesicle; GO:0012505 endomembrane system; GO:0012506 vesicle membrane; GO:0016020 membrane; GO:0030117 membrane coat; GO:0030120 vesicle coat; GO:0030126 COPI vesicle coat; GO:0030135 coated vesicle; GO:0030137 COPI-coated vesicle; GO:0030659 cytoplasm…	GO:0005488 binding; GO:0005515 protein binding; GO:0032182 ubiquitin-like protein binding; GO:0043130 ubiquitin binding;			U	KOG0292	Vesicle coat complex COPI, alpha subunit
X0LJ42	1016	K	0.000158099	Down	Coatomer subunit alpha OS=Fusarium oxysporum f. sp. vasinfectum 25433 OX=1089449 GN=FOTG_11025 PE=4 SV=1	FOTG_11025	mitochondria	K05236	COPA, RET1; coatomer subunit alpha		GO:0006810 transport; GO:0006886 intracellular protein transport; GO:0006888 endoplasmic reticulum to Golgi vesicle-mediated transport; GO:0006890 retrograde vesicle-mediated transport, Golgi to endoplasmic reticulum; GO:0006891 intra-Golgi vesicle-mediated transport; GO:0008104 protein localization; GO:0015031 protein transport; GO:0015833 peptide transport; GO:0016192 vesicle-mediated transport…	GO:0000139 Golgi membrane; GO:0005622 intracellular; GO:0005623 cell; GO:0005737 cytoplasm; GO:0005794 Golgi apparatus; GO:0005798 Golgi-associated vesicle; GO:0012505 endomembrane system; GO:0012506 vesicle membrane; GO:0016020 membrane; GO:0030117 membrane coat; GO:0030120 vesicle coat; GO:0030126 COPI vesicle coat; GO:0030135 coated vesicle; GO:0030137 COPI-coated vesicle; GO:0030659 cytoplasm…	GO:0005488 binding; GO:0005515 protein binding; GO:0032182 ubiquitin-like protein binding; GO:0043130 ubiquitin binding;			U	KOG0292	Vesicle coat complex COPI, alpha subunit
X0LJ42	353	K	0.00228906	Down	Coatomer subunit alpha OS=Fusarium oxysporum f. sp. vasinfectum 25433 OX=1089449 GN=FOTG_11025 PE=4 SV=1	FOTG_11025	mitochondria	K05236	COPA, RET1; coatomer subunit alpha		GO:0006810 transport; GO:0006886 intracellular protein transport; GO:0006888 endoplasmic reticulum to Golgi vesicle-mediated transport; GO:0006890 retrograde vesicle-mediated transport, Golgi to endoplasmic reticulum; GO:0006891 intra-Golgi vesicle-mediated transport; GO:0008104 protein localization; GO:0015031 protein transport; GO:0015833 peptide transport; GO:0016192 vesicle-mediated transport…	GO:0000139 Golgi membrane; GO:0005622 intracellular; GO:0005623 cell; GO:0005737 cytoplasm; GO:0005794 Golgi apparatus; GO:0005798 Golgi-associated vesicle; GO:0012505 endomembrane system; GO:0012506 vesicle membrane; GO:0016020 membrane; GO:0030117 membrane coat; GO:0030120 vesicle coat; GO:0030126 COPI vesicle coat; GO:0030135 coated vesicle; GO:0030137 COPI-coated vesicle; GO:0030659 cytoplasm…	GO:0005488 binding; GO:0005515 protein binding; GO:0032182 ubiquitin-like protein binding; GO:0043130 ubiquitin binding;			U	KOG0292	Vesicle coat complex COPI, alpha subunit
X0LJ42	359	K	0.0016766	Down	Coatomer subunit alpha OS=Fusarium oxysporum f. sp. vasinfectum 25433 OX=1089449 GN=FOTG_11025 PE=4 SV=1	FOTG_11025	mitochondria	K05236	COPA, RET1; coatomer subunit alpha		GO:0006810 transport; GO:0006886 intracellular protein transport; GO:0006888 endoplasmic reticulum to Golgi vesicle-mediated transport; GO:0006890 retrograde vesicle-mediated transport, Golgi to endoplasmic reticulum; GO:0006891 intra-Golgi vesicle-mediated transport; GO:0008104 protein localization; GO:0015031 protein transport; GO:0015833 peptide transport; GO:0016192 vesicle-mediated transport…	GO:0000139 Golgi membrane; GO:0005622 intracellular; GO:0005623 cell; GO:0005737 cytoplasm; GO:0005794 Golgi apparatus; GO:0005798 Golgi-associated vesicle; GO:0012505 endomembrane system; GO:0012506 vesicle membrane; GO:0016020 membrane; GO:0030117 membrane coat; GO:0030120 vesicle coat; GO:0030126 COPI vesicle coat; GO:0030135 coated vesicle; GO:0030137 COPI-coated vesicle; GO:0030659 cytoplasm…	GO:0005488 binding; GO:0005515 protein binding; GO:0032182 ubiquitin-like protein binding; GO:0043130 ubiquitin binding;			U	KOG0292	Vesicle coat complex COPI, alpha subunit
X0LJ42	1136	K	0.0001811	Down	Coatomer subunit alpha OS=Fusarium oxysporum f. sp. vasinfectum 25433 OX=1089449 GN=FOTG_11025 PE=4 SV=1	FOTG_11025	mitochondria	K05236	COPA, RET1; coatomer subunit alpha		GO:0006810 transport; GO:0006886 intracellular protein transport; GO:0006888 endoplasmic reticulum to Golgi vesicle-mediated transport; GO:0006890 retrograde vesicle-mediated transport, Golgi to endoplasmic reticulum; GO:0006891 intra-Golgi vesicle-mediated transport; GO:0008104 protein localization; GO:0015031 protein transport; GO:0015833 peptide transport; GO:0016192 vesicle-mediated transport…	GO:0000139 Golgi membrane; GO:0005622 intracellular; GO:0005623 cell; GO:0005737 cytoplasm; GO:0005794 Golgi apparatus; GO:0005798 Golgi-associated vesicle; GO:0012505 endomembrane system; GO:0012506 vesicle membrane; GO:0016020 membrane; GO:0030117 membrane coat; GO:0030120 vesicle coat; GO:0030126 COPI vesicle coat; GO:0030135 coated vesicle; GO:0030137 COPI-coated vesicle; GO:0030659 cytoplasm…	GO:0005488 binding; GO:0005515 protein binding; GO:0032182 ubiquitin-like protein binding; GO:0043130 ubiquitin binding;			U	KOG0292	Vesicle coat complex COPI, alpha subunit
X0LJ42	543	K	0.0367126	Down	Coatomer subunit alpha OS=Fusarium oxysporum f. sp. vasinfectum 25433 OX=1089449 GN=FOTG_11025 PE=4 SV=1	FOTG_11025	mitochondria	K05236	COPA, RET1; coatomer subunit alpha		GO:0006810 transport; GO:0006886 intracellular protein transport; GO:0006888 endoplasmic reticulum to Golgi vesicle-mediated transport; GO:0006890 retrograde vesicle-mediated transport, Golgi to endoplasmic reticulum; GO:0006891 intra-Golgi vesicle-mediated transport; GO:0008104 protein localization; GO:0015031 protein transport; GO:0015833 peptide transport; GO:0016192 vesicle-mediated transport…	GO:0000139 Golgi membrane; GO:0005622 intracellular; GO:0005623 cell; GO:0005737 cytoplasm; GO:0005794 Golgi apparatus; GO:0005798 Golgi-associated vesicle; GO:0012505 endomembrane system; GO:0012506 vesicle membrane; GO:0016020 membrane; GO:0030117 membrane coat; GO:0030120 vesicle coat; GO:0030126 COPI vesicle coat; GO:0030135 coated vesicle; GO:0030137 COPI-coated vesicle; GO:0030659 cytoplasm…	GO:0005488 binding; GO:0005515 protein binding; GO:0032182 ubiquitin-like protein binding; GO:0043130 ubiquitin binding;			U	KOG0292	Vesicle coat complex COPI, alpha subunit
X0LJ42	493	K	0.000233594	Down	Coatomer subunit alpha OS=Fusarium oxysporum f. sp. vasinfectum 25433 OX=1089449 GN=FOTG_11025 PE=4 SV=1	FOTG_11025	mitochondria	K05236	COPA, RET1; coatomer subunit alpha		GO:0006810 transport; GO:0006886 intracellular protein transport; GO:0006888 endoplasmic reticulum to Golgi vesicle-mediated transport; GO:0006890 retrograde vesicle-mediated transport, Golgi to endoplasmic reticulum; GO:0006891 intra-Golgi vesicle-mediated transport; GO:0008104 protein localization; GO:0015031 protein transport; GO:0015833 peptide transport; GO:0016192 vesicle-mediated transport…	GO:0000139 Golgi membrane; GO:0005622 intracellular; GO:0005623 cell; GO:0005737 cytoplasm; GO:0005794 Golgi apparatus; GO:0005798 Golgi-associated vesicle; GO:0012505 endomembrane system; GO:0012506 vesicle membrane; GO:0016020 membrane; GO:0030117 membrane coat; GO:0030120 vesicle coat; GO:0030126 COPI vesicle coat; GO:0030135 coated vesicle; GO:0030137 COPI-coated vesicle; GO:0030659 cytoplasm…	GO:0005488 binding; GO:0005515 protein binding; GO:0032182 ubiquitin-like protein binding; GO:0043130 ubiquitin binding;			U	KOG0292	Vesicle coat complex COPI, alpha subunit
X0LJ42	1116	K	2.29335e-05	Down	Coatomer subunit alpha OS=Fusarium oxysporum f. sp. vasinfectum 25433 OX=1089449 GN=FOTG_11025 PE=4 SV=1	FOTG_11025	mitochondria	K05236	COPA, RET1; coatomer subunit alpha		GO:0006810 transport; GO:0006886 intracellular protein transport; GO:0006888 endoplasmic reticulum to Golgi vesicle-mediated transport; GO:0006890 retrograde vesicle-mediated transport, Golgi to endoplasmic reticulum; GO:0006891 intra-Golgi vesicle-mediated transport; GO:0008104 protein localization; GO:0015031 protein transport; GO:0015833 peptide transport; GO:0016192 vesicle-mediated transport…	GO:0000139 Golgi membrane; GO:0005622 intracellular; GO:0005623 cell; GO:0005737 cytoplasm; GO:0005794 Golgi apparatus; GO:0005798 Golgi-associated vesicle; GO:0012505 endomembrane system; GO:0012506 vesicle membrane; GO:0016020 membrane; GO:0030117 membrane coat; GO:0030120 vesicle coat; GO:0030126 COPI vesicle coat; GO:0030135 coated vesicle; GO:0030137 COPI-coated vesicle; GO:0030659 cytoplasm…	GO:0005488 binding; GO:0005515 protein binding; GO:0032182 ubiquitin-like protein binding; GO:0043130 ubiquitin binding;			U	KOG0292	Vesicle coat complex COPI, alpha subunit
X0LJ42	584	K	0.00455356	Down	Coatomer subunit alpha OS=Fusarium oxysporum f. sp. vasinfectum 25433 OX=1089449 GN=FOTG_11025 PE=4 SV=1	FOTG_11025	mitochondria	K05236	COPA, RET1; coatomer subunit alpha		GO:0006810 transport; GO:0006886 intracellular protein transport; GO:0006888 endoplasmic reticulum to Golgi vesicle-mediated transport; GO:0006890 retrograde vesicle-mediated transport, Golgi to endoplasmic reticulum; GO:0006891 intra-Golgi vesicle-mediated transport; GO:0008104 protein localization; GO:0015031 protein transport; GO:0015833 peptide transport; GO:0016192 vesicle-mediated transport…	GO:0000139 Golgi membrane; GO:0005622 intracellular; GO:0005623 cell; GO:0005737 cytoplasm; GO:0005794 Golgi apparatus; GO:0005798 Golgi-associated vesicle; GO:0012505 endomembrane system; GO:0012506 vesicle membrane; GO:0016020 membrane; GO:0030117 membrane coat; GO:0030120 vesicle coat; GO:0030126 COPI vesicle coat; GO:0030135 coated vesicle; GO:0030137 COPI-coated vesicle; GO:0030659 cytoplasm…	GO:0005488 binding; GO:0005515 protein binding; GO:0032182 ubiquitin-like protein binding; GO:0043130 ubiquitin binding;			U	KOG0292	Vesicle coat complex COPI, alpha subunit
X0LJ42	1211	K	0.0226224	Down	Coatomer subunit alpha OS=Fusarium oxysporum f. sp. vasinfectum 25433 OX=1089449 GN=FOTG_11025 PE=4 SV=1	FOTG_11025	mitochondria	K05236	COPA, RET1; coatomer subunit alpha		GO:0006810 transport; GO:0006886 intracellular protein transport; GO:0006888 endoplasmic reticulum to Golgi vesicle-mediated transport; GO:0006890 retrograde vesicle-mediated transport, Golgi to endoplasmic reticulum; GO:0006891 intra-Golgi vesicle-mediated transport; GO:0008104 protein localization; GO:0015031 protein transport; GO:0015833 peptide transport; GO:0016192 vesicle-mediated transport…	GO:0000139 Golgi membrane; GO:0005622 intracellular; GO:0005623 cell; GO:0005737 cytoplasm; GO:0005794 Golgi apparatus; GO:0005798 Golgi-associated vesicle; GO:0012505 endomembrane system; GO:0012506 vesicle membrane; GO:0016020 membrane; GO:0030117 membrane coat; GO:0030120 vesicle coat; GO:0030126 COPI vesicle coat; GO:0030135 coated vesicle; GO:0030137 COPI-coated vesicle; GO:0030659 cytoplasm…	GO:0005488 binding; GO:0005515 protein binding; GO:0032182 ubiquitin-like protein binding; GO:0043130 ubiquitin binding;			U	KOG0292	Vesicle coat complex COPI, alpha subunit
N4U109	166	K	9.55728e-05	Down	26S proteasome regulatory subunit rpn12 OS=Fusarium oxysporum f. sp. cubense (strain race 1) OX=1229664 GN=FOC1_g10005928 PE=3 SV=1	FOC1_g10005928	mitochondria	K03031	PSMD8, RPN12; 26S proteasome regulatory subunit N12	map03050 Proteasome	GO:0000075 cell cycle checkpoint; GO:0000076 DNA replication checkpoint; GO:0000278 mitotic cell cycle; GO:0000724 double-strand break repair via homologous recombination; GO:0000725 recombinational repair; GO:0000727 double-strand break repair via break-induced replication; GO:0000733 DNA strand renaturation; GO:0006139 nucleobase-containing compound metabolic process; GO:0006259 DNA metabolic p…	GO:0000228 nuclear chromosome; GO:0000502 proteasome complex; GO:0000785 chromatin; GO:0000790 nuclear chromatin; GO:0005622 intracellular; GO:0005623 cell; GO:0005634 nucleus; GO:0005654 nucleoplasm; GO:0005694 chromosome; GO:0005737 cytoplasm; GO:0005829 cytosol; GO:0005838 proteasome regulatory particle; GO:0008541 proteasome regulatory particle, lid subcomplex; GO:0022624 proteasome accessory…	GO:0003676 nucleic acid binding; GO:0003677 DNA binding; GO:0003688 DNA replication origin binding; GO:0003690 double-stranded DNA binding; GO:0003697 single-stranded DNA binding; GO:0005488 binding; GO:0043565 sequence-specific DNA binding; GO:0097159 organic cyclic compound binding; GO:1901363 heterocyclic compound binding; GO:1990837 sequence-specific double-stranded DNA binding;			O	KOG3151	26S proteasome regulatory complex, subunit RPN12/PSMD8
N4U109	183	K	0.000454127	Down	26S proteasome regulatory subunit rpn12 OS=Fusarium oxysporum f. sp. cubense (strain race 1) OX=1229664 GN=FOC1_g10005928 PE=3 SV=1	FOC1_g10005928	mitochondria	K03031	PSMD8, RPN12; 26S proteasome regulatory subunit N12	map03050 Proteasome	GO:0000075 cell cycle checkpoint; GO:0000076 DNA replication checkpoint; GO:0000278 mitotic cell cycle; GO:0000724 double-strand break repair via homologous recombination; GO:0000725 recombinational repair; GO:0000727 double-strand break repair via break-induced replication; GO:0000733 DNA strand renaturation; GO:0006139 nucleobase-containing compound metabolic process; GO:0006259 DNA metabolic p…	GO:0000228 nuclear chromosome; GO:0000502 proteasome complex; GO:0000785 chromatin; GO:0000790 nuclear chromatin; GO:0005622 intracellular; GO:0005623 cell; GO:0005634 nucleus; GO:0005654 nucleoplasm; GO:0005694 chromosome; GO:0005737 cytoplasm; GO:0005829 cytosol; GO:0005838 proteasome regulatory particle; GO:0008541 proteasome regulatory particle, lid subcomplex; GO:0022624 proteasome accessory…	GO:0003676 nucleic acid binding; GO:0003677 DNA binding; GO:0003688 DNA replication origin binding; GO:0003690 double-stranded DNA binding; GO:0003697 single-stranded DNA binding; GO:0005488 binding; GO:0043565 sequence-specific DNA binding; GO:0097159 organic cyclic compound binding; GO:1901363 heterocyclic compound binding; GO:1990837 sequence-specific double-stranded DNA binding;			O	KOG3151	26S proteasome regulatory complex, subunit RPN12/PSMD8
N4U109	30	K	0.0184072	Down	26S proteasome regulatory subunit rpn12 OS=Fusarium oxysporum f. sp. cubense (strain race 1) OX=1229664 GN=FOC1_g10005928 PE=3 SV=1	FOC1_g10005928	mitochondria	K03031	PSMD8, RPN12; 26S proteasome regulatory subunit N12	map03050 Proteasome	GO:0000075 cell cycle checkpoint; GO:0000076 DNA replication checkpoint; GO:0000278 mitotic cell cycle; GO:0000724 double-strand break repair via homologous recombination; GO:0000725 recombinational repair; GO:0000727 double-strand break repair via break-induced replication; GO:0000733 DNA strand renaturation; GO:0006139 nucleobase-containing compound metabolic process; GO:0006259 DNA metabolic p…	GO:0000228 nuclear chromosome; GO:0000502 proteasome complex; GO:0000785 chromatin; GO:0000790 nuclear chromatin; GO:0005622 intracellular; GO:0005623 cell; GO:0005634 nucleus; GO:0005654 nucleoplasm; GO:0005694 chromosome; GO:0005737 cytoplasm; GO:0005829 cytosol; GO:0005838 proteasome regulatory particle; GO:0008541 proteasome regulatory particle, lid subcomplex; GO:0022624 proteasome accessory…	GO:0003676 nucleic acid binding; GO:0003677 DNA binding; GO:0003688 DNA replication origin binding; GO:0003690 double-stranded DNA binding; GO:0003697 single-stranded DNA binding; GO:0005488 binding; GO:0043565 sequence-specific DNA binding; GO:0097159 organic cyclic compound binding; GO:1901363 heterocyclic compound binding; GO:1990837 sequence-specific double-stranded DNA binding;			O	KOG3151	26S proteasome regulatory complex, subunit RPN12/PSMD8
A0A0D2XIN1	188	K	0.00461274	Down	CTP synthase OS=Fusarium oxysporum f. sp. lycopersici (strain 4287 / CBS 123668 / FGSC 9935 / NRRL 34936) OX=426428 PE=3 SV=1	--	cytoplasm	K01937	pyrG, CTPS; CTP synthase [EC:6.3.4.2]	map00240 Pyrimidine metabolism; map01100 Metabolic pathways	GO:0006139 nucleobase-containing compound metabolic process; GO:0006206 pyrimidine nucleobase metabolic process; GO:0006207 'de novo' pyrimidine nucleobase biosynthetic process; GO:0006213 pyrimidine nucleoside metabolic process; GO:0006220 pyrimidine nucleotide metabolic process; GO:0006221 pyrimidine nucleotide biosynthetic process; GO:0006241 CTP biosynthetic process; GO:0006629 lipid metaboli…	GO:0000322 storage vacuole; GO:0000323 lytic vacuole; GO:0000324 fungal-type vacuole; GO:0005622 intracellular; GO:0005623 cell; GO:0005737 cytoplasm; GO:0005773 vacuole; GO:0005829 cytosol; GO:0043226 organelle; GO:0043227 membrane-bounded organelle; GO:0043229 intracellular organelle; GO:0043231 intracellular membrane-bounded organelle; GO:0097268 cytoophidium;	GO:0003824 catalytic activity; GO:0003883 CTP synthase activity; GO:0016874 ligase activity; GO:0016879 ligase activity, forming carbon-nitrogen bonds;	PF06418; PF00117	CTP synthase N-terminus; Glutamine amidotransferase class-I	F	KOG2387	CTP synthase (UTP-ammonia lyase)
A0A0D2XIN1	318	K	0.0114029	Down	CTP synthase OS=Fusarium oxysporum f. sp. lycopersici (strain 4287 / CBS 123668 / FGSC 9935 / NRRL 34936) OX=426428 PE=3 SV=1	--	cytoplasm	K01937	pyrG, CTPS; CTP synthase [EC:6.3.4.2]	map00240 Pyrimidine metabolism; map01100 Metabolic pathways	GO:0006139 nucleobase-containing compound metabolic process; GO:0006206 pyrimidine nucleobase metabolic process; GO:0006207 'de novo' pyrimidine nucleobase biosynthetic process; GO:0006213 pyrimidine nucleoside metabolic process; GO:0006220 pyrimidine nucleotide metabolic process; GO:0006221 pyrimidine nucleotide biosynthetic process; GO:0006241 CTP biosynthetic process; GO:0006629 lipid metaboli…	GO:0000322 storage vacuole; GO:0000323 lytic vacuole; GO:0000324 fungal-type vacuole; GO:0005622 intracellular; GO:0005623 cell; GO:0005737 cytoplasm; GO:0005773 vacuole; GO:0005829 cytosol; GO:0043226 organelle; GO:0043227 membrane-bounded organelle; GO:0043229 intracellular organelle; GO:0043231 intracellular membrane-bounded organelle; GO:0097268 cytoophidium;	GO:0003824 catalytic activity; GO:0003883 CTP synthase activity; GO:0016874 ligase activity; GO:0016879 ligase activity, forming carbon-nitrogen bonds;	PF06418; PF00117	CTP synthase N-terminus; Glutamine amidotransferase class-I	F	KOG2387	CTP synthase (UTP-ammonia lyase)
A0A0J9UQ28	356	K	0.0222377	Down	Uncharacterized protein OS=Fusarium oxysporum f. sp. lycopersici (strain 4287 / CBS 123668 / FGSC 9935 / NRRL 34936) OX=426428 GN=FOXG_03854 PE=4 SV=1	FOXG_03854	nucleus	K08292	EEF2K; elongation factor 2 kinase [EC:2.7.11.20]					PF13519	von Willebrand factor type A domain
A0A420RY35	385	K	0.00029717	Down	Peroxisomal catalase OS=Fusarium oxysporum OX=5507 GN=BFJ68_g2224 PE=3 SV=1	BFJ68_g2224	cytoplasm,nucleus	K03781	katE, CAT, catB, srpA; catalase [EC:1.11.1.6]	map00380 Tryptophan metabolism; map00630 Glyoxylate and dicarboxylate metabolism; map01100 Metabolic pathways; map01110 Biosynthesis of secondary metabolites; map01130 Biosynthesis of antibiotics; map01200 Carbon metabolism; map04011 MAPK signaling pathway - yeast; map04146 Peroxisome; map04213 Longevity regulating pathway - multiple species	GO:0000302 response to reactive oxygen species; GO:0001306 age-dependent response to oxidative stress; GO:0001315 age-dependent response to reactive oxygen species; GO:0006950 response to stress; GO:0006979 response to oxidative stress; GO:0007154 cell communication; GO:0007568 aging; GO:0007571 age-dependent general metabolic decline; GO:0008152 metabolic process; GO:0009056 catabolic process; G…	GO:0005618 cell wall; GO:0005622 intracellular; GO:0005623 cell; GO:0005737 cytoplasm; GO:0005739 mitochondrion; GO:0005759 mitochondrial matrix; GO:0005777 peroxisome; GO:0005782 peroxisomal matrix; GO:0009277 fungal-type cell wall; GO:0030312 external encapsulating structure; GO:0031907 microbody lumen; GO:0031974 membrane-enclosed lumen; GO:0042579 microbody; GO:0043226 organelle; GO:0043227 m…	GO:0003824 catalytic activity; GO:0004096 catalase activity; GO:0004601 peroxidase activity; GO:0005488 binding; GO:0016209 antioxidant activity; GO:0016491 oxidoreductase activity; GO:0016684 oxidoreductase activity, acting on peroxide as acceptor; GO:0020037 heme binding; GO:0046906 tetrapyrrole binding; GO:0048037 cofactor binding; GO:0097159 organic cyclic compound binding; GO:1901363 heteroc…	PF00199	Catalase	Q	KOG0047	Catalase
A0A420RY35	274	K	0.0469339	Down	Peroxisomal catalase OS=Fusarium oxysporum OX=5507 GN=BFJ68_g2224 PE=3 SV=1	BFJ68_g2224	cytoplasm,nucleus	K03781	katE, CAT, catB, srpA; catalase [EC:1.11.1.6]	map00380 Tryptophan metabolism; map00630 Glyoxylate and dicarboxylate metabolism; map01100 Metabolic pathways; map01110 Biosynthesis of secondary metabolites; map01130 Biosynthesis of antibiotics; map01200 Carbon metabolism; map04011 MAPK signaling pathway - yeast; map04146 Peroxisome; map04213 Longevity regulating pathway - multiple species	GO:0000302 response to reactive oxygen species; GO:0001306 age-dependent response to oxidative stress; GO:0001315 age-dependent response to reactive oxygen species; GO:0006950 response to stress; GO:0006979 response to oxidative stress; GO:0007154 cell communication; GO:0007568 aging; GO:0007571 age-dependent general metabolic decline; GO:0008152 metabolic process; GO:0009056 catabolic process; G…	GO:0005618 cell wall; GO:0005622 intracellular; GO:0005623 cell; GO:0005737 cytoplasm; GO:0005739 mitochondrion; GO:0005759 mitochondrial matrix; GO:0005777 peroxisome; GO:0005782 peroxisomal matrix; GO:0009277 fungal-type cell wall; GO:0030312 external encapsulating structure; GO:0031907 microbody lumen; GO:0031974 membrane-enclosed lumen; GO:0042579 microbody; GO:0043226 organelle; GO:0043227 m…	GO:0003824 catalytic activity; GO:0004096 catalase activity; GO:0004601 peroxidase activity; GO:0005488 binding; GO:0016209 antioxidant activity; GO:0016491 oxidoreductase activity; GO:0016684 oxidoreductase activity, acting on peroxide as acceptor; GO:0020037 heme binding; GO:0046906 tetrapyrrole binding; GO:0048037 cofactor binding; GO:0097159 organic cyclic compound binding; GO:1901363 heteroc…	PF00199	Catalase	Q	KOG0047	Catalase
A0A420RY35	394	K	0.00275904	Down	Peroxisomal catalase OS=Fusarium oxysporum OX=5507 GN=BFJ68_g2224 PE=3 SV=1	BFJ68_g2224	cytoplasm,nucleus	K03781	katE, CAT, catB, srpA; catalase [EC:1.11.1.6]	map00380 Tryptophan metabolism; map00630 Glyoxylate and dicarboxylate metabolism; map01100 Metabolic pathways; map01110 Biosynthesis of secondary metabolites; map01130 Biosynthesis of antibiotics; map01200 Carbon metabolism; map04011 MAPK signaling pathway - yeast; map04146 Peroxisome; map04213 Longevity regulating pathway - multiple species	GO:0000302 response to reactive oxygen species; GO:0001306 age-dependent response to oxidative stress; GO:0001315 age-dependent response to reactive oxygen species; GO:0006950 response to stress; GO:0006979 response to oxidative stress; GO:0007154 cell communication; GO:0007568 aging; GO:0007571 age-dependent general metabolic decline; GO:0008152 metabolic process; GO:0009056 catabolic process; G…	GO:0005618 cell wall; GO:0005622 intracellular; GO:0005623 cell; GO:0005737 cytoplasm; GO:0005739 mitochondrion; GO:0005759 mitochondrial matrix; GO:0005777 peroxisome; GO:0005782 peroxisomal matrix; GO:0009277 fungal-type cell wall; GO:0030312 external encapsulating structure; GO:0031907 microbody lumen; GO:0031974 membrane-enclosed lumen; GO:0042579 microbody; GO:0043226 organelle; GO:0043227 m…	GO:0003824 catalytic activity; GO:0004096 catalase activity; GO:0004601 peroxidase activity; GO:0005488 binding; GO:0016209 antioxidant activity; GO:0016491 oxidoreductase activity; GO:0016684 oxidoreductase activity, acting on peroxide as acceptor; GO:0020037 heme binding; GO:0046906 tetrapyrrole binding; GO:0048037 cofactor binding; GO:0097159 organic cyclic compound binding; GO:1901363 heteroc…	PF00199	Catalase	Q	KOG0047	Catalase
F9FTT0	1199	K	0.000827939	Down	Sterol 3-beta-glucosyltransferase OS=Fusarium oxysporum (strain Fo5176) OX=660025 GN=FOXB_09811 PE=3 SV=1	FOXB_09811	nucleus	K05841	E2.4.1.173; sterol 3beta-glucosyltransferase [EC:2.4.1.173]		GO:0000003 reproduction; GO:0003006 developmental process involved in reproduction; GO:0006629 lipid metabolic process; GO:0007049 cell cycle; GO:0008152 metabolic process; GO:0008202 steroid metabolic process; GO:0009653 anatomical structure morphogenesis; GO:0009987 cellular process; GO:0010927 cellular component assembly involved in morphogenesis; GO:0016043 cellular component organization; GO…	GO:0005622 intracellular; GO:0005623 cell; GO:0005737 cytoplasm; GO:0043226 organelle; GO:0043227 membrane-bounded organelle; GO:0043229 intracellular organelle; GO:0043231 intracellular membrane-bounded organelle;	GO:0003824 catalytic activity; GO:0008194 UDP-glycosyltransferase activity; GO:0015020 glucuronosyltransferase activity; GO:0016740 transferase activity; GO:0016757 transferase activity, transferring glycosyl groups; GO:0016758 transferase activity, transferring hexosyl groups; GO:0016906 sterol 3-beta-glucosyltransferase activity; GO:0035251 UDP-glucosyltransferase activity; GO:0046527 glucosylt…	PF00169; PF02893	PH domain; GRAM domain	I	KOG1192	UDP-glucuronosyl and UDP-glucosyl transferase
F9FTT0	328	K	0.00143735	Down	Sterol 3-beta-glucosyltransferase OS=Fusarium oxysporum (strain Fo5176) OX=660025 GN=FOXB_09811 PE=3 SV=1	FOXB_09811	nucleus	K05841	E2.4.1.173; sterol 3beta-glucosyltransferase [EC:2.4.1.173]		GO:0000003 reproduction; GO:0003006 developmental process involved in reproduction; GO:0006629 lipid metabolic process; GO:0007049 cell cycle; GO:0008152 metabolic process; GO:0008202 steroid metabolic process; GO:0009653 anatomical structure morphogenesis; GO:0009987 cellular process; GO:0010927 cellular component assembly involved in morphogenesis; GO:0016043 cellular component organization; GO…	GO:0005622 intracellular; GO:0005623 cell; GO:0005737 cytoplasm; GO:0043226 organelle; GO:0043227 membrane-bounded organelle; GO:0043229 intracellular organelle; GO:0043231 intracellular membrane-bounded organelle;	GO:0003824 catalytic activity; GO:0008194 UDP-glycosyltransferase activity; GO:0015020 glucuronosyltransferase activity; GO:0016740 transferase activity; GO:0016757 transferase activity, transferring glycosyl groups; GO:0016758 transferase activity, transferring hexosyl groups; GO:0016906 sterol 3-beta-glucosyltransferase activity; GO:0035251 UDP-glucosyltransferase activity; GO:0046527 glucosylt…	PF00169; PF02893	PH domain; GRAM domain	I	KOG1192	UDP-glucuronosyl and UDP-glucosyl transferase
A0A0D2XJP4	261	K	5.74471e-06	Down	Lupus La protein OS=Fusarium oxysporum f. sp. lycopersici (strain 4287 / CBS 123668 / FGSC 9935 / NRRL 34936) OX=426428 GN=FOXG_04156 PE=4 SV=1	FOXG_04156	nucleus	K11090	LA, SSB; lupus La protein		GO:0000966 RNA 5'-end processing; GO:0001682 tRNA 5'-leader removal; GO:0006139 nucleobase-containing compound metabolic process; GO:0006351 transcription, DNA-templated; GO:0006353 DNA-templated transcription, termination; GO:0006383 transcription by RNA polymerase III; GO:0006386 termination of RNA polymerase III transcription; GO:0006396 RNA processing; GO:0006399 tRNA metabolic process; GO:00…	GO:0005622 intracellular; GO:0005623 cell; GO:0005634 nucleus; GO:0005654 nucleoplasm; GO:0005730 nucleolus; GO:0005737 cytoplasm; GO:0031974 membrane-enclosed lumen; GO:0031981 nuclear lumen; GO:0043226 organelle; GO:0043227 membrane-bounded organelle; GO:0043228 non-membrane-bounded organelle; GO:0043229 intracellular organelle; GO:0043231 intracellular membrane-bounded organelle; GO:0043232 in…	GO:0000049 tRNA binding; GO:0003676 nucleic acid binding; GO:0003723 RNA binding; GO:0003725 double-stranded RNA binding; GO:0003727 single-stranded RNA binding; GO:0005488 binding; GO:0033592 RNA strand annealing activity; GO:0097159 organic cyclic compound binding; GO:0097617 annealing activity; GO:1901363 heterocyclic compound binding;	PF05383; PF00076	La domain; RNA recognition motif. (a.k.a. RRM, RBD, or RNP domain)	A	KOG0118	FOG: RRM domain
A0A0D2XJP4	56	K	0.000240314	Down	Lupus La protein OS=Fusarium oxysporum f. sp. lycopersici (strain 4287 / CBS 123668 / FGSC 9935 / NRRL 34936) OX=426428 GN=FOXG_04156 PE=4 SV=1	FOXG_04156	nucleus	K11090	LA, SSB; lupus La protein		GO:0000966 RNA 5'-end processing; GO:0001682 tRNA 5'-leader removal; GO:0006139 nucleobase-containing compound metabolic process; GO:0006351 transcription, DNA-templated; GO:0006353 DNA-templated transcription, termination; GO:0006383 transcription by RNA polymerase III; GO:0006386 termination of RNA polymerase III transcription; GO:0006396 RNA processing; GO:0006399 tRNA metabolic process; GO:00…	GO:0005622 intracellular; GO:0005623 cell; GO:0005634 nucleus; GO:0005654 nucleoplasm; GO:0005730 nucleolus; GO:0005737 cytoplasm; GO:0031974 membrane-enclosed lumen; GO:0031981 nuclear lumen; GO:0043226 organelle; GO:0043227 membrane-bounded organelle; GO:0043228 non-membrane-bounded organelle; GO:0043229 intracellular organelle; GO:0043231 intracellular membrane-bounded organelle; GO:0043232 in…	GO:0000049 tRNA binding; GO:0003676 nucleic acid binding; GO:0003723 RNA binding; GO:0003725 double-stranded RNA binding; GO:0003727 single-stranded RNA binding; GO:0005488 binding; GO:0033592 RNA strand annealing activity; GO:0097159 organic cyclic compound binding; GO:0097617 annealing activity; GO:1901363 heterocyclic compound binding;	PF05383; PF00076	La domain; RNA recognition motif. (a.k.a. RRM, RBD, or RNP domain)	A	KOG0118	FOG: RRM domain
A0A0D2XJP4	237	K	2.12487e-07	Down	Lupus La protein OS=Fusarium oxysporum f. sp. lycopersici (strain 4287 / CBS 123668 / FGSC 9935 / NRRL 34936) OX=426428 GN=FOXG_04156 PE=4 SV=1	FOXG_04156	nucleus	K11090	LA, SSB; lupus La protein		GO:0000966 RNA 5'-end processing; GO:0001682 tRNA 5'-leader removal; GO:0006139 nucleobase-containing compound metabolic process; GO:0006351 transcription, DNA-templated; GO:0006353 DNA-templated transcription, termination; GO:0006383 transcription by RNA polymerase III; GO:0006386 termination of RNA polymerase III transcription; GO:0006396 RNA processing; GO:0006399 tRNA metabolic process; GO:00…	GO:0005622 intracellular; GO:0005623 cell; GO:0005634 nucleus; GO:0005654 nucleoplasm; GO:0005730 nucleolus; GO:0005737 cytoplasm; GO:0031974 membrane-enclosed lumen; GO:0031981 nuclear lumen; GO:0043226 organelle; GO:0043227 membrane-bounded organelle; GO:0043228 non-membrane-bounded organelle; GO:0043229 intracellular organelle; GO:0043231 intracellular membrane-bounded organelle; GO:0043232 in…	GO:0000049 tRNA binding; GO:0003676 nucleic acid binding; GO:0003723 RNA binding; GO:0003725 double-stranded RNA binding; GO:0003727 single-stranded RNA binding; GO:0005488 binding; GO:0033592 RNA strand annealing activity; GO:0097159 organic cyclic compound binding; GO:0097617 annealing activity; GO:1901363 heterocyclic compound binding;	PF05383; PF00076	La domain; RNA recognition motif. (a.k.a. RRM, RBD, or RNP domain)	A	KOG0118	FOG: RRM domain
A0A0D2XJP4	171	K	0.00446937	Down	Lupus La protein OS=Fusarium oxysporum f. sp. lycopersici (strain 4287 / CBS 123668 / FGSC 9935 / NRRL 34936) OX=426428 GN=FOXG_04156 PE=4 SV=1	FOXG_04156	nucleus	K11090	LA, SSB; lupus La protein		GO:0000966 RNA 5'-end processing; GO:0001682 tRNA 5'-leader removal; GO:0006139 nucleobase-containing compound metabolic process; GO:0006351 transcription, DNA-templated; GO:0006353 DNA-templated transcription, termination; GO:0006383 transcription by RNA polymerase III; GO:0006386 termination of RNA polymerase III transcription; GO:0006396 RNA processing; GO:0006399 tRNA metabolic process; GO:00…	GO:0005622 intracellular; GO:0005623 cell; GO:0005634 nucleus; GO:0005654 nucleoplasm; GO:0005730 nucleolus; GO:0005737 cytoplasm; GO:0031974 membrane-enclosed lumen; GO:0031981 nuclear lumen; GO:0043226 organelle; GO:0043227 membrane-bounded organelle; GO:0043228 non-membrane-bounded organelle; GO:0043229 intracellular organelle; GO:0043231 intracellular membrane-bounded organelle; GO:0043232 in…	GO:0000049 tRNA binding; GO:0003676 nucleic acid binding; GO:0003723 RNA binding; GO:0003725 double-stranded RNA binding; GO:0003727 single-stranded RNA binding; GO:0005488 binding; GO:0033592 RNA strand annealing activity; GO:0097159 organic cyclic compound binding; GO:0097617 annealing activity; GO:1901363 heterocyclic compound binding;	PF05383; PF00076	La domain; RNA recognition motif. (a.k.a. RRM, RBD, or RNP domain)	A	KOG0118	FOG: RRM domain
A0A0D2XJP4	173	K	8.39631e-05	Down	Lupus La protein OS=Fusarium oxysporum f. sp. lycopersici (strain 4287 / CBS 123668 / FGSC 9935 / NRRL 34936) OX=426428 GN=FOXG_04156 PE=4 SV=1	FOXG_04156	nucleus	K11090	LA, SSB; lupus La protein		GO:0000966 RNA 5'-end processing; GO:0001682 tRNA 5'-leader removal; GO:0006139 nucleobase-containing compound metabolic process; GO:0006351 transcription, DNA-templated; GO:0006353 DNA-templated transcription, termination; GO:0006383 transcription by RNA polymerase III; GO:0006386 termination of RNA polymerase III transcription; GO:0006396 RNA processing; GO:0006399 tRNA metabolic process; GO:00…	GO:0005622 intracellular; GO:0005623 cell; GO:0005634 nucleus; GO:0005654 nucleoplasm; GO:0005730 nucleolus; GO:0005737 cytoplasm; GO:0031974 membrane-enclosed lumen; GO:0031981 nuclear lumen; GO:0043226 organelle; GO:0043227 membrane-bounded organelle; GO:0043228 non-membrane-bounded organelle; GO:0043229 intracellular organelle; GO:0043231 intracellular membrane-bounded organelle; GO:0043232 in…	GO:0000049 tRNA binding; GO:0003676 nucleic acid binding; GO:0003723 RNA binding; GO:0003725 double-stranded RNA binding; GO:0003727 single-stranded RNA binding; GO:0005488 binding; GO:0033592 RNA strand annealing activity; GO:0097159 organic cyclic compound binding; GO:0097617 annealing activity; GO:1901363 heterocyclic compound binding;	PF05383; PF00076	La domain; RNA recognition motif. (a.k.a. RRM, RBD, or RNP domain)	A	KOG0118	FOG: RRM domain
A0A0D2XJP4	219	K	0.00052161	Down	Lupus La protein OS=Fusarium oxysporum f. sp. lycopersici (strain 4287 / CBS 123668 / FGSC 9935 / NRRL 34936) OX=426428 GN=FOXG_04156 PE=4 SV=1	FOXG_04156	nucleus	K11090	LA, SSB; lupus La protein		GO:0000966 RNA 5'-end processing; GO:0001682 tRNA 5'-leader removal; GO:0006139 nucleobase-containing compound metabolic process; GO:0006351 transcription, DNA-templated; GO:0006353 DNA-templated transcription, termination; GO:0006383 transcription by RNA polymerase III; GO:0006386 termination of RNA polymerase III transcription; GO:0006396 RNA processing; GO:0006399 tRNA metabolic process; GO:00…	GO:0005622 intracellular; GO:0005623 cell; GO:0005634 nucleus; GO:0005654 nucleoplasm; GO:0005730 nucleolus; GO:0005737 cytoplasm; GO:0031974 membrane-enclosed lumen; GO:0031981 nuclear lumen; GO:0043226 organelle; GO:0043227 membrane-bounded organelle; GO:0043228 non-membrane-bounded organelle; GO:0043229 intracellular organelle; GO:0043231 intracellular membrane-bounded organelle; GO:0043232 in…	GO:0000049 tRNA binding; GO:0003676 nucleic acid binding; GO:0003723 RNA binding; GO:0003725 double-stranded RNA binding; GO:0003727 single-stranded RNA binding; GO:0005488 binding; GO:0033592 RNA strand annealing activity; GO:0097159 organic cyclic compound binding; GO:0097617 annealing activity; GO:1901363 heterocyclic compound binding;	PF05383; PF00076	La domain; RNA recognition motif. (a.k.a. RRM, RBD, or RNP domain)	A	KOG0118	FOG: RRM domain
A0A0D2XJP7	367	K	0.00566645	Down	3-phytase OS=Fusarium oxysporum f. sp. lycopersici (strain 4287 / CBS 123668 / FGSC 9935 / NRRL 34936) OX=426428 PE=3 SV=1	--	extracellular				GO:0006793 phosphorus metabolic process; GO:0006796 phosphate-containing compound metabolic process; GO:0008152 metabolic process; GO:0009987 cellular process; GO:0016311 dephosphorylation; GO:0044237 cellular metabolic process;	GO:0005576 extracellular region;	GO:0003824 catalytic activity; GO:0003993 acid phosphatase activity; GO:0016787 hydrolase activity; GO:0016788 hydrolase activity, acting on ester bonds; GO:0016791 phosphatase activity; GO:0042578 phosphoric ester hydrolase activity;			S	KOG1382	Multiple inositol polyphosphate phosphatase
A0A0D2XJS3	89	K	2.00752e-05	Down	Uncharacterized protein OS=Fusarium oxysporum f. sp. lycopersici (strain 4287 / CBS 123668 / FGSC 9935 / NRRL 34936) OX=426428 PE=3 SV=1	--	mitochondria	K03949	NDUFA5; NADH dehydrogenase (ubiquinone) 1 alpha subcomplex subunit 5	map00190 Oxidative phosphorylation; map01100 Metabolic pathways		GO:0005622 intracellular; GO:0005623 cell; GO:0005737 cytoplasm; GO:0005739 mitochondrion; GO:0005740 mitochondrial envelope; GO:0005743 mitochondrial inner membrane; GO:0016020 membrane; GO:0019866 organelle inner membrane; GO:0031090 organelle membrane; GO:0031966 mitochondrial membrane; GO:0031967 organelle envelope; GO:0031975 envelope; GO:0043226 organelle; GO:0043227 membrane-bounded organe…				C	KOG3365	NADH:ubiquinone oxidoreductase, NDUFA5/B13 subunit
A0A0D2XJS3	121	K	0.000844115	Down	Uncharacterized protein OS=Fusarium oxysporum f. sp. lycopersici (strain 4287 / CBS 123668 / FGSC 9935 / NRRL 34936) OX=426428 PE=3 SV=1	--	mitochondria	K03949	NDUFA5; NADH dehydrogenase (ubiquinone) 1 alpha subcomplex subunit 5	map00190 Oxidative phosphorylation; map01100 Metabolic pathways		GO:0005622 intracellular; GO:0005623 cell; GO:0005737 cytoplasm; GO:0005739 mitochondrion; GO:0005740 mitochondrial envelope; GO:0005743 mitochondrial inner membrane; GO:0016020 membrane; GO:0019866 organelle inner membrane; GO:0031090 organelle membrane; GO:0031966 mitochondrial membrane; GO:0031967 organelle envelope; GO:0031975 envelope; GO:0043226 organelle; GO:0043227 membrane-bounded organe…				C	KOG3365	NADH:ubiquinone oxidoreductase, NDUFA5/B13 subunit
A0A0D2XJS3	62	K	0.000116926	Down	Uncharacterized protein OS=Fusarium oxysporum f. sp. lycopersici (strain 4287 / CBS 123668 / FGSC 9935 / NRRL 34936) OX=426428 PE=3 SV=1	--	mitochondria	K03949	NDUFA5; NADH dehydrogenase (ubiquinone) 1 alpha subcomplex subunit 5	map00190 Oxidative phosphorylation; map01100 Metabolic pathways		GO:0005622 intracellular; GO:0005623 cell; GO:0005737 cytoplasm; GO:0005739 mitochondrion; GO:0005740 mitochondrial envelope; GO:0005743 mitochondrial inner membrane; GO:0016020 membrane; GO:0019866 organelle inner membrane; GO:0031090 organelle membrane; GO:0031966 mitochondrial membrane; GO:0031967 organelle envelope; GO:0031975 envelope; GO:0043226 organelle; GO:0043227 membrane-bounded organe…				C	KOG3365	NADH:ubiquinone oxidoreductase, NDUFA5/B13 subunit
W9J7T2	13	K	0.00847287	Down	Structural maintenance-chromosome 1 OS=Fusarium oxysporum NRRL 32931 OX=660029 GN=FOYG_00568 PE=4 SV=1	FOYG_00568	nucleus	K06636	SMC1; structural maintenance of chromosome 1	map04111 Cell cycle - yeast; map04113 Meiosis - yeast	GO:0000070 mitotic sister chromatid segregation; GO:0000278 mitotic cell cycle; GO:0000280 nuclear division; GO:0000819 sister chromatid segregation; GO:0006139 nucleobase-containing compound metabolic process; GO:0006259 DNA metabolic process; GO:0006281 DNA repair; GO:0006302 double-strand break repair; GO:0006725 cellular aromatic compound metabolic process; GO:0006807 nitrogen compound metabo…	GO:0000228 nuclear chromosome; GO:0000775 chromosome, centromeric region; GO:0000779 condensed chromosome, centromeric region; GO:0000780 condensed nuclear chromosome, centromeric region; GO:0000793 condensed chromosome; GO:0000794 condensed nuclear chromosome; GO:0000798 nuclear cohesin complex; GO:0005622 intracellular; GO:0005623 cell; GO:0005634 nucleus; GO:0005694 chromosome; GO:0008278 cohe…	GO:0000217 DNA secondary structure binding; GO:0003676 nucleic acid binding; GO:0003677 DNA binding; GO:0003680 AT DNA binding; GO:0003690 double-stranded DNA binding; GO:0003824 catalytic activity; GO:0005488 binding; GO:0008094 DNA-dependent ATPase activity; GO:0016462 pyrophosphatase activity; GO:0016787 hydrolase activity; GO:0016817 hydrolase activity, acting on acid anhydrides; GO:0016818 h…	PF02463; PF06470	RecF/RecN/SMC N terminal domain; SMC proteins Flexible Hinge Domain	D	KOG0018	Structural maintenance of chromosome protein 1 (sister chromatid cohesion complex Cohesin, subunit SMC1)
X0IJN7	96	K	0.00012007	Down	DNA polymerase OS=Fusarium oxysporum f. sp. conglutinans race 2 54008 OX=1089457 GN=FOPG_03355 PE=3 SV=1	FOPG_03355	nucleus	K10981	POL4; DNA polymerase IV [EC:2.7.7.7]	map03450 Non-homologous end-joining	GO:0000278 mitotic cell cycle; GO:0000726 non-recombinational repair; GO:0000731 DNA synthesis involved in DNA repair; GO:0006139 nucleobase-containing compound metabolic process; GO:0006259 DNA metabolic process; GO:0006260 DNA replication; GO:0006261 DNA-dependent DNA replication; GO:0006269 DNA replication, synthesis of RNA primer; GO:0006281 DNA repair; GO:0006284 base-excision repair; GO:000…		GO:0003824 catalytic activity; GO:0003887 DNA-directed DNA polymerase activity; GO:0003896 DNA primase activity; GO:0003899 DNA-directed 5'-3' RNA polymerase activity; GO:0016740 transferase activity; GO:0016772 transferase activity, transferring phosphorus-containing groups; GO:0016779 nucleotidyltransferase activity; GO:0016829 lyase activity; GO:0016835 carbon-oxygen lyase activity; GO:0034061…	PF10391	Fingers domain of DNA polymerase lambda	L	KOG2534	DNA polymerase IV (family X)
N4U2K2	196	K	0.000128199	Down	Transforming growth factor-beta receptor-associated protein 1 OS=Fusarium oxysporum f. sp. cubense (strain race 1) OX=1229664 GN=FOC1_g10006629 PE=4 SV=1	FOC1_g10006629	nucleus	K20177	VPS3, TGFBRAP1; vacuolar protein sorting-associated protein 3	map04138 Autophagy - yeast	GO:0000011 vacuole inheritance; GO:0006605 protein targeting; GO:0006623 protein targeting to vacuole; GO:0006810 transport; GO:0006873 cellular ion homeostasis; GO:0006885 regulation of pH; GO:0006886 intracellular protein transport; GO:0006996 organelle organization; GO:0007033 vacuole organization; GO:0007034 vacuolar transport; GO:0007035 vacuolar acidification; GO:0008104 protein localizatio…	GO:0005622 intracellular; GO:0005623 cell; GO:0005737 cytoplasm; GO:0005768 endosome; GO:0012505 endomembrane system; GO:0031410 cytoplasmic vesicle; GO:0031982 vesicle; GO:0032991 protein-containing complex; GO:0033263 CORVET complex; GO:0043226 organelle; GO:0043227 membrane-bounded organelle; GO:0043229 intracellular organelle; GO:0097708 intracellular vesicle; GO:0099023 vesicle tethering com…	GO:0030234 enzyme regulator activity; GO:0030695 GTPase regulator activity; GO:0060589 nucleoside-triphosphatase regulator activity; GO:0098772 molecular function regulator;			U	KOG2063	Vacuolar assembly/sorting proteins VPS39/VAM6/VPS3
N4U8U0	27	K	3.5484e-05	Down	Importin subunit beta-2 OS=Fusarium oxysporum f. sp. cubense (strain race 1) OX=1229664 GN=FOC1_g10005751 PE=4 SV=1	FOC1_g10005751	cytoplasm				GO:0000278 mitotic cell cycle; GO:0000280 nuclear division; GO:0006606 protein import into nucleus; GO:0006607 NLS-bearing protein import into nucleus; GO:0006610 ribosomal protein import into nucleus; GO:0006810 transport; GO:0006886 intracellular protein transport; GO:0006913 nucleocytoplasmic transport; GO:0006996 organelle organization; GO:0007049 cell cycle; GO:0008104 protein localization; …	GO:0005622 intracellular; GO:0005623 cell; GO:0005634 nucleus; GO:0005635 nuclear envelope; GO:0005643 nuclear pore; GO:0005737 cytoplasm; GO:0005819 spindle; GO:0005829 cytosol; GO:0005856 cytoskeleton; GO:0005933 cellular bud; GO:0005934 cellular bud tip; GO:0005935 cellular bud neck; GO:0012505 endomembrane system; GO:0015630 microtubule cytoskeleton; GO:0016020 membrane; GO:0016021 integral c…	GO:0000166 nucleotide binding; GO:0001882 nucleoside binding; GO:0001883 purine nucleoside binding; GO:0005048 signal sequence binding; GO:0005215 transporter activity; GO:0005488 binding; GO:0005525 GTP binding; GO:0008139 nuclear localization sequence binding; GO:0017076 purine nucleotide binding; GO:0019001 guanyl nucleotide binding; GO:0032549 ribonucleoside binding; GO:0032550 purine ribonuc…			UY	KOG2023	Nuclear transport receptor Karyopherin-beta2/Transportin (importin beta superfamily)
A0A2H3HIE8	271	K	0.0110249	Down	Uncharacterized protein OS=Fusarium oxysporum f. sp. radicis-cucumerinum OX=327505 GN=AU210_005142 PE=3 SV=1	AU210_005142	mitochondria	K03130	TAF5; transcription initiation factor TFIID subunit 5	map03022 Basal transcription factors	GO:0006139 nucleobase-containing compound metabolic process; GO:0006325 chromatin organization; GO:0006338 chromatin remodeling; GO:0006351 transcription, DNA-templated; GO:0006352 DNA-templated transcription, initiation; GO:0006355 regulation of transcription, DNA-templated; GO:0006357 regulation of transcription by RNA polymerase II; GO:0006366 transcription by RNA polymerase II; GO:0006367 tra…	GO:0000123 histone acetyltransferase complex; GO:0000124 SAGA complex; GO:0000428 DNA-directed RNA polymerase complex; GO:0005622 intracellular; GO:0005623 cell; GO:0005634 nucleus; GO:0005654 nucleoplasm; GO:0005667 transcription regulator complex; GO:0005669 transcription factor TFIID complex; GO:0016591 RNA polymerase II, holoenzyme; GO:0030880 RNA polymerase complex; GO:0031248 protein acetyl…	GO:0003682 chromatin binding; GO:0005198 structural molecule activity; GO:0005488 binding; GO:0005515 protein binding; GO:0032182 ubiquitin-like protein binding; GO:0043130 ubiquitin binding; GO:0140110 transcription regulator activity;			K	KOG0263	Transcription initiation factor TFIID, subunit TAF5 (also component of histone acetyltransferase SAGA)
X0MJ98	547	K	4.47303e-05	Down	Molecular chaperone HtpG OS=Fusarium oxysporum f. sp. vasinfectum 25433 OX=1089449 GN=FOTG_02113 PE=3 SV=1	FOTG_02113	nucleus	K04079	HSP90A, htpG; molecular chaperone HtpG	map04141 Protein processing in endoplasmic reticulum	GO:0000491 small nucleolar ribonucleoprotein complex assembly; GO:0000492 box C/D snoRNP assembly; GO:0000723 telomere maintenance; GO:0006139 nucleobase-containing compound metabolic process; GO:0006259 DNA metabolic process; GO:0006457 protein folding; GO:0006458 'de novo' protein folding; GO:0006605 protein targeting; GO:0006626 protein targeting to mitochondrion; GO:0006725 cellular aromatic …	GO:0005618 cell wall; GO:0005622 intracellular; GO:0005623 cell; GO:0005737 cytoplasm; GO:0005739 mitochondrion; GO:0005829 cytosol; GO:0005886 plasma membrane; GO:0009277 fungal-type cell wall; GO:0009986 cell surface; GO:0016020 membrane; GO:0030312 external encapsulating structure; GO:0030428 cell septum; GO:0030446 hyphal cell wall; GO:0043226 organelle; GO:0043227 membrane-bounded organelle;…	GO:0000166 nucleotide binding; GO:0003824 catalytic activity; GO:0005488 binding; GO:0005515 protein binding; GO:0005524 ATP binding; GO:0008144 drug binding; GO:0016462 pyrophosphatase activity; GO:0016787 hydrolase activity; GO:0016817 hydrolase activity, acting on acid anhydrides; GO:0016818 hydrolase activity, acting on acid anhydrides, in phosphorus-containing anhydrides; GO:0016887 ATPase a…	PF02518	Histidine kinase-, DNA gyrase B-, and HSP90-like ATPase	O	KOG0019	Molecular chaperone (HSP90 family)
X0MJ98	72	K	8.27161e-05	Down	Molecular chaperone HtpG OS=Fusarium oxysporum f. sp. vasinfectum 25433 OX=1089449 GN=FOTG_02113 PE=3 SV=1	FOTG_02113	nucleus	K04079	HSP90A, htpG; molecular chaperone HtpG	map04141 Protein processing in endoplasmic reticulum	GO:0000491 small nucleolar ribonucleoprotein complex assembly; GO:0000492 box C/D snoRNP assembly; GO:0000723 telomere maintenance; GO:0006139 nucleobase-containing compound metabolic process; GO:0006259 DNA metabolic process; GO:0006457 protein folding; GO:0006458 'de novo' protein folding; GO:0006605 protein targeting; GO:0006626 protein targeting to mitochondrion; GO:0006725 cellular aromatic …	GO:0005618 cell wall; GO:0005622 intracellular; GO:0005623 cell; GO:0005737 cytoplasm; GO:0005739 mitochondrion; GO:0005829 cytosol; GO:0005886 plasma membrane; GO:0009277 fungal-type cell wall; GO:0009986 cell surface; GO:0016020 membrane; GO:0030312 external encapsulating structure; GO:0030428 cell septum; GO:0030446 hyphal cell wall; GO:0043226 organelle; GO:0043227 membrane-bounded organelle;…	GO:0000166 nucleotide binding; GO:0003824 catalytic activity; GO:0005488 binding; GO:0005515 protein binding; GO:0005524 ATP binding; GO:0008144 drug binding; GO:0016462 pyrophosphatase activity; GO:0016787 hydrolase activity; GO:0016817 hydrolase activity, acting on acid anhydrides; GO:0016818 hydrolase activity, acting on acid anhydrides, in phosphorus-containing anhydrides; GO:0016887 ATPase a…	PF02518	Histidine kinase-, DNA gyrase B-, and HSP90-like ATPase	O	KOG0019	Molecular chaperone (HSP90 family)
X0MJ98	476	K	0.000635309	Down	Molecular chaperone HtpG OS=Fusarium oxysporum f. sp. vasinfectum 25433 OX=1089449 GN=FOTG_02113 PE=3 SV=1	FOTG_02113	nucleus	K04079	HSP90A, htpG; molecular chaperone HtpG	map04141 Protein processing in endoplasmic reticulum	GO:0000491 small nucleolar ribonucleoprotein complex assembly; GO:0000492 box C/D snoRNP assembly; GO:0000723 telomere maintenance; GO:0006139 nucleobase-containing compound metabolic process; GO:0006259 DNA metabolic process; GO:0006457 protein folding; GO:0006458 'de novo' protein folding; GO:0006605 protein targeting; GO:0006626 protein targeting to mitochondrion; GO:0006725 cellular aromatic …	GO:0005618 cell wall; GO:0005622 intracellular; GO:0005623 cell; GO:0005737 cytoplasm; GO:0005739 mitochondrion; GO:0005829 cytosol; GO:0005886 plasma membrane; GO:0009277 fungal-type cell wall; GO:0009986 cell surface; GO:0016020 membrane; GO:0030312 external encapsulating structure; GO:0030428 cell septum; GO:0030446 hyphal cell wall; GO:0043226 organelle; GO:0043227 membrane-bounded organelle;…	GO:0000166 nucleotide binding; GO:0003824 catalytic activity; GO:0005488 binding; GO:0005515 protein binding; GO:0005524 ATP binding; GO:0008144 drug binding; GO:0016462 pyrophosphatase activity; GO:0016787 hydrolase activity; GO:0016817 hydrolase activity, acting on acid anhydrides; GO:0016818 hydrolase activity, acting on acid anhydrides, in phosphorus-containing anhydrides; GO:0016887 ATPase a…	PF02518	Histidine kinase-, DNA gyrase B-, and HSP90-like ATPase	O	KOG0019	Molecular chaperone (HSP90 family)
X0MJ98	188	K	0.000215492	Down	Molecular chaperone HtpG OS=Fusarium oxysporum f. sp. vasinfectum 25433 OX=1089449 GN=FOTG_02113 PE=3 SV=1	FOTG_02113	nucleus	K04079	HSP90A, htpG; molecular chaperone HtpG	map04141 Protein processing in endoplasmic reticulum	GO:0000491 small nucleolar ribonucleoprotein complex assembly; GO:0000492 box C/D snoRNP assembly; GO:0000723 telomere maintenance; GO:0006139 nucleobase-containing compound metabolic process; GO:0006259 DNA metabolic process; GO:0006457 protein folding; GO:0006458 'de novo' protein folding; GO:0006605 protein targeting; GO:0006626 protein targeting to mitochondrion; GO:0006725 cellular aromatic …	GO:0005618 cell wall; GO:0005622 intracellular; GO:0005623 cell; GO:0005737 cytoplasm; GO:0005739 mitochondrion; GO:0005829 cytosol; GO:0005886 plasma membrane; GO:0009277 fungal-type cell wall; GO:0009986 cell surface; GO:0016020 membrane; GO:0030312 external encapsulating structure; GO:0030428 cell septum; GO:0030446 hyphal cell wall; GO:0043226 organelle; GO:0043227 membrane-bounded organelle;…	GO:0000166 nucleotide binding; GO:0003824 catalytic activity; GO:0005488 binding; GO:0005515 protein binding; GO:0005524 ATP binding; GO:0008144 drug binding; GO:0016462 pyrophosphatase activity; GO:0016787 hydrolase activity; GO:0016817 hydrolase activity, acting on acid anhydrides; GO:0016818 hydrolase activity, acting on acid anhydrides, in phosphorus-containing anhydrides; GO:0016887 ATPase a…	PF02518	Histidine kinase-, DNA gyrase B-, and HSP90-like ATPase	O	KOG0019	Molecular chaperone (HSP90 family)
X0MJ98	85	K	6.70126e-05	Down	Molecular chaperone HtpG OS=Fusarium oxysporum f. sp. vasinfectum 25433 OX=1089449 GN=FOTG_02113 PE=3 SV=1	FOTG_02113	nucleus	K04079	HSP90A, htpG; molecular chaperone HtpG	map04141 Protein processing in endoplasmic reticulum	GO:0000491 small nucleolar ribonucleoprotein complex assembly; GO:0000492 box C/D snoRNP assembly; GO:0000723 telomere maintenance; GO:0006139 nucleobase-containing compound metabolic process; GO:0006259 DNA metabolic process; GO:0006457 protein folding; GO:0006458 'de novo' protein folding; GO:0006605 protein targeting; GO:0006626 protein targeting to mitochondrion; GO:0006725 cellular aromatic …	GO:0005618 cell wall; GO:0005622 intracellular; GO:0005623 cell; GO:0005737 cytoplasm; GO:0005739 mitochondrion; GO:0005829 cytosol; GO:0005886 plasma membrane; GO:0009277 fungal-type cell wall; GO:0009986 cell surface; GO:0016020 membrane; GO:0030312 external encapsulating structure; GO:0030428 cell septum; GO:0030446 hyphal cell wall; GO:0043226 organelle; GO:0043227 membrane-bounded organelle;…	GO:0000166 nucleotide binding; GO:0003824 catalytic activity; GO:0005488 binding; GO:0005515 protein binding; GO:0005524 ATP binding; GO:0008144 drug binding; GO:0016462 pyrophosphatase activity; GO:0016787 hydrolase activity; GO:0016817 hydrolase activity, acting on acid anhydrides; GO:0016818 hydrolase activity, acting on acid anhydrides, in phosphorus-containing anhydrides; GO:0016887 ATPase a…	PF02518	Histidine kinase-, DNA gyrase B-, and HSP90-like ATPase	O	KOG0019	Molecular chaperone (HSP90 family)
X0MJ98	441	K	0.0409576	Down	Molecular chaperone HtpG OS=Fusarium oxysporum f. sp. vasinfectum 25433 OX=1089449 GN=FOTG_02113 PE=3 SV=1	FOTG_02113	nucleus	K04079	HSP90A, htpG; molecular chaperone HtpG	map04141 Protein processing in endoplasmic reticulum	GO:0000491 small nucleolar ribonucleoprotein complex assembly; GO:0000492 box C/D snoRNP assembly; GO:0000723 telomere maintenance; GO:0006139 nucleobase-containing compound metabolic process; GO:0006259 DNA metabolic process; GO:0006457 protein folding; GO:0006458 'de novo' protein folding; GO:0006605 protein targeting; GO:0006626 protein targeting to mitochondrion; GO:0006725 cellular aromatic …	GO:0005618 cell wall; GO:0005622 intracellular; GO:0005623 cell; GO:0005737 cytoplasm; GO:0005739 mitochondrion; GO:0005829 cytosol; GO:0005886 plasma membrane; GO:0009277 fungal-type cell wall; GO:0009986 cell surface; GO:0016020 membrane; GO:0030312 external encapsulating structure; GO:0030428 cell septum; GO:0030446 hyphal cell wall; GO:0043226 organelle; GO:0043227 membrane-bounded organelle;…	GO:0000166 nucleotide binding; GO:0003824 catalytic activity; GO:0005488 binding; GO:0005515 protein binding; GO:0005524 ATP binding; GO:0008144 drug binding; GO:0016462 pyrophosphatase activity; GO:0016787 hydrolase activity; GO:0016817 hydrolase activity, acting on acid anhydrides; GO:0016818 hydrolase activity, acting on acid anhydrides, in phosphorus-containing anhydrides; GO:0016887 ATPase a…	PF02518	Histidine kinase-, DNA gyrase B-, and HSP90-like ATPase	O	KOG0019	Molecular chaperone (HSP90 family)
X0MJ98	69	K	0.0131229	Down	Molecular chaperone HtpG OS=Fusarium oxysporum f. sp. vasinfectum 25433 OX=1089449 GN=FOTG_02113 PE=3 SV=1	FOTG_02113	nucleus	K04079	HSP90A, htpG; molecular chaperone HtpG	map04141 Protein processing in endoplasmic reticulum	GO:0000491 small nucleolar ribonucleoprotein complex assembly; GO:0000492 box C/D snoRNP assembly; GO:0000723 telomere maintenance; GO:0006139 nucleobase-containing compound metabolic process; GO:0006259 DNA metabolic process; GO:0006457 protein folding; GO:0006458 'de novo' protein folding; GO:0006605 protein targeting; GO:0006626 protein targeting to mitochondrion; GO:0006725 cellular aromatic …	GO:0005618 cell wall; GO:0005622 intracellular; GO:0005623 cell; GO:0005737 cytoplasm; GO:0005739 mitochondrion; GO:0005829 cytosol; GO:0005886 plasma membrane; GO:0009277 fungal-type cell wall; GO:0009986 cell surface; GO:0016020 membrane; GO:0030312 external encapsulating structure; GO:0030428 cell septum; GO:0030446 hyphal cell wall; GO:0043226 organelle; GO:0043227 membrane-bounded organelle;…	GO:0000166 nucleotide binding; GO:0003824 catalytic activity; GO:0005488 binding; GO:0005515 protein binding; GO:0005524 ATP binding; GO:0008144 drug binding; GO:0016462 pyrophosphatase activity; GO:0016787 hydrolase activity; GO:0016817 hydrolase activity, acting on acid anhydrides; GO:0016818 hydrolase activity, acting on acid anhydrides, in phosphorus-containing anhydrides; GO:0016887 ATPase a…	PF02518	Histidine kinase-, DNA gyrase B-, and HSP90-like ATPase	O	KOG0019	Molecular chaperone (HSP90 family)
X0MJ98	248	K	0.000248112	Down	Molecular chaperone HtpG OS=Fusarium oxysporum f. sp. vasinfectum 25433 OX=1089449 GN=FOTG_02113 PE=3 SV=1	FOTG_02113	nucleus	K04079	HSP90A, htpG; molecular chaperone HtpG	map04141 Protein processing in endoplasmic reticulum	GO:0000491 small nucleolar ribonucleoprotein complex assembly; GO:0000492 box C/D snoRNP assembly; GO:0000723 telomere maintenance; GO:0006139 nucleobase-containing compound metabolic process; GO:0006259 DNA metabolic process; GO:0006457 protein folding; GO:0006458 'de novo' protein folding; GO:0006605 protein targeting; GO:0006626 protein targeting to mitochondrion; GO:0006725 cellular aromatic …	GO:0005618 cell wall; GO:0005622 intracellular; GO:0005623 cell; GO:0005737 cytoplasm; GO:0005739 mitochondrion; GO:0005829 cytosol; GO:0005886 plasma membrane; GO:0009277 fungal-type cell wall; GO:0009986 cell surface; GO:0016020 membrane; GO:0030312 external encapsulating structure; GO:0030428 cell septum; GO:0030446 hyphal cell wall; GO:0043226 organelle; GO:0043227 membrane-bounded organelle;…	GO:0000166 nucleotide binding; GO:0003824 catalytic activity; GO:0005488 binding; GO:0005515 protein binding; GO:0005524 ATP binding; GO:0008144 drug binding; GO:0016462 pyrophosphatase activity; GO:0016787 hydrolase activity; GO:0016817 hydrolase activity, acting on acid anhydrides; GO:0016818 hydrolase activity, acting on acid anhydrides, in phosphorus-containing anhydrides; GO:0016887 ATPase a…	PF02518	Histidine kinase-, DNA gyrase B-, and HSP90-like ATPase	O	KOG0019	Molecular chaperone (HSP90 family)
X0MJ98	195	K	2.57431e-06	Down	Molecular chaperone HtpG OS=Fusarium oxysporum f. sp. vasinfectum 25433 OX=1089449 GN=FOTG_02113 PE=3 SV=1	FOTG_02113	nucleus	K04079	HSP90A, htpG; molecular chaperone HtpG	map04141 Protein processing in endoplasmic reticulum	GO:0000491 small nucleolar ribonucleoprotein complex assembly; GO:0000492 box C/D snoRNP assembly; GO:0000723 telomere maintenance; GO:0006139 nucleobase-containing compound metabolic process; GO:0006259 DNA metabolic process; GO:0006457 protein folding; GO:0006458 'de novo' protein folding; GO:0006605 protein targeting; GO:0006626 protein targeting to mitochondrion; GO:0006725 cellular aromatic …	GO:0005618 cell wall; GO:0005622 intracellular; GO:0005623 cell; GO:0005737 cytoplasm; GO:0005739 mitochondrion; GO:0005829 cytosol; GO:0005886 plasma membrane; GO:0009277 fungal-type cell wall; GO:0009986 cell surface; GO:0016020 membrane; GO:0030312 external encapsulating structure; GO:0030428 cell septum; GO:0030446 hyphal cell wall; GO:0043226 organelle; GO:0043227 membrane-bounded organelle;…	GO:0000166 nucleotide binding; GO:0003824 catalytic activity; GO:0005488 binding; GO:0005515 protein binding; GO:0005524 ATP binding; GO:0008144 drug binding; GO:0016462 pyrophosphatase activity; GO:0016787 hydrolase activity; GO:0016817 hydrolase activity, acting on acid anhydrides; GO:0016818 hydrolase activity, acting on acid anhydrides, in phosphorus-containing anhydrides; GO:0016887 ATPase a…	PF02518	Histidine kinase-, DNA gyrase B-, and HSP90-like ATPase	O	KOG0019	Molecular chaperone (HSP90 family)
X0MJ98	234	K	9.85124e-05	Down	Molecular chaperone HtpG OS=Fusarium oxysporum f. sp. vasinfectum 25433 OX=1089449 GN=FOTG_02113 PE=3 SV=1	FOTG_02113	nucleus	K04079	HSP90A, htpG; molecular chaperone HtpG	map04141 Protein processing in endoplasmic reticulum	GO:0000491 small nucleolar ribonucleoprotein complex assembly; GO:0000492 box C/D snoRNP assembly; GO:0000723 telomere maintenance; GO:0006139 nucleobase-containing compound metabolic process; GO:0006259 DNA metabolic process; GO:0006457 protein folding; GO:0006458 'de novo' protein folding; GO:0006605 protein targeting; GO:0006626 protein targeting to mitochondrion; GO:0006725 cellular aromatic …	GO:0005618 cell wall; GO:0005622 intracellular; GO:0005623 cell; GO:0005737 cytoplasm; GO:0005739 mitochondrion; GO:0005829 cytosol; GO:0005886 plasma membrane; GO:0009277 fungal-type cell wall; GO:0009986 cell surface; GO:0016020 membrane; GO:0030312 external encapsulating structure; GO:0030428 cell septum; GO:0030446 hyphal cell wall; GO:0043226 organelle; GO:0043227 membrane-bounded organelle;…	GO:0000166 nucleotide binding; GO:0003824 catalytic activity; GO:0005488 binding; GO:0005515 protein binding; GO:0005524 ATP binding; GO:0008144 drug binding; GO:0016462 pyrophosphatase activity; GO:0016787 hydrolase activity; GO:0016817 hydrolase activity, acting on acid anhydrides; GO:0016818 hydrolase activity, acting on acid anhydrides, in phosphorus-containing anhydrides; GO:0016887 ATPase a…	PF02518	Histidine kinase-, DNA gyrase B-, and HSP90-like ATPase	O	KOG0019	Molecular chaperone (HSP90 family)
X0MJ98	391	K	0.00100091	Down	Molecular chaperone HtpG OS=Fusarium oxysporum f. sp. vasinfectum 25433 OX=1089449 GN=FOTG_02113 PE=3 SV=1	FOTG_02113	nucleus	K04079	HSP90A, htpG; molecular chaperone HtpG	map04141 Protein processing in endoplasmic reticulum	GO:0000491 small nucleolar ribonucleoprotein complex assembly; GO:0000492 box C/D snoRNP assembly; GO:0000723 telomere maintenance; GO:0006139 nucleobase-containing compound metabolic process; GO:0006259 DNA metabolic process; GO:0006457 protein folding; GO:0006458 'de novo' protein folding; GO:0006605 protein targeting; GO:0006626 protein targeting to mitochondrion; GO:0006725 cellular aromatic …	GO:0005618 cell wall; GO:0005622 intracellular; GO:0005623 cell; GO:0005737 cytoplasm; GO:0005739 mitochondrion; GO:0005829 cytosol; GO:0005886 plasma membrane; GO:0009277 fungal-type cell wall; GO:0009986 cell surface; GO:0016020 membrane; GO:0030312 external encapsulating structure; GO:0030428 cell septum; GO:0030446 hyphal cell wall; GO:0043226 organelle; GO:0043227 membrane-bounded organelle;…	GO:0000166 nucleotide binding; GO:0003824 catalytic activity; GO:0005488 binding; GO:0005515 protein binding; GO:0005524 ATP binding; GO:0008144 drug binding; GO:0016462 pyrophosphatase activity; GO:0016787 hydrolase activity; GO:0016817 hydrolase activity, acting on acid anhydrides; GO:0016818 hydrolase activity, acting on acid anhydrides, in phosphorus-containing anhydrides; GO:0016887 ATPase a…	PF02518	Histidine kinase-, DNA gyrase B-, and HSP90-like ATPase	O	KOG0019	Molecular chaperone (HSP90 family)
X0MJ98	603	K	0.00143053	Down	Molecular chaperone HtpG OS=Fusarium oxysporum f. sp. vasinfectum 25433 OX=1089449 GN=FOTG_02113 PE=3 SV=1	FOTG_02113	nucleus	K04079	HSP90A, htpG; molecular chaperone HtpG	map04141 Protein processing in endoplasmic reticulum	GO:0000491 small nucleolar ribonucleoprotein complex assembly; GO:0000492 box C/D snoRNP assembly; GO:0000723 telomere maintenance; GO:0006139 nucleobase-containing compound metabolic process; GO:0006259 DNA metabolic process; GO:0006457 protein folding; GO:0006458 'de novo' protein folding; GO:0006605 protein targeting; GO:0006626 protein targeting to mitochondrion; GO:0006725 cellular aromatic …	GO:0005618 cell wall; GO:0005622 intracellular; GO:0005623 cell; GO:0005737 cytoplasm; GO:0005739 mitochondrion; GO:0005829 cytosol; GO:0005886 plasma membrane; GO:0009277 fungal-type cell wall; GO:0009986 cell surface; GO:0016020 membrane; GO:0030312 external encapsulating structure; GO:0030428 cell septum; GO:0030446 hyphal cell wall; GO:0043226 organelle; GO:0043227 membrane-bounded organelle;…	GO:0000166 nucleotide binding; GO:0003824 catalytic activity; GO:0005488 binding; GO:0005515 protein binding; GO:0005524 ATP binding; GO:0008144 drug binding; GO:0016462 pyrophosphatase activity; GO:0016787 hydrolase activity; GO:0016817 hydrolase activity, acting on acid anhydrides; GO:0016818 hydrolase activity, acting on acid anhydrides, in phosphorus-containing anhydrides; GO:0016887 ATPase a…	PF02518	Histidine kinase-, DNA gyrase B-, and HSP90-like ATPase	O	KOG0019	Molecular chaperone (HSP90 family)
X0MJ98	610	K	0.0347369	Down	Molecular chaperone HtpG OS=Fusarium oxysporum f. sp. vasinfectum 25433 OX=1089449 GN=FOTG_02113 PE=3 SV=1	FOTG_02113	nucleus	K04079	HSP90A, htpG; molecular chaperone HtpG	map04141 Protein processing in endoplasmic reticulum	GO:0000491 small nucleolar ribonucleoprotein complex assembly; GO:0000492 box C/D snoRNP assembly; GO:0000723 telomere maintenance; GO:0006139 nucleobase-containing compound metabolic process; GO:0006259 DNA metabolic process; GO:0006457 protein folding; GO:0006458 'de novo' protein folding; GO:0006605 protein targeting; GO:0006626 protein targeting to mitochondrion; GO:0006725 cellular aromatic …	GO:0005618 cell wall; GO:0005622 intracellular; GO:0005623 cell; GO:0005737 cytoplasm; GO:0005739 mitochondrion; GO:0005829 cytosol; GO:0005886 plasma membrane; GO:0009277 fungal-type cell wall; GO:0009986 cell surface; GO:0016020 membrane; GO:0030312 external encapsulating structure; GO:0030428 cell septum; GO:0030446 hyphal cell wall; GO:0043226 organelle; GO:0043227 membrane-bounded organelle;…	GO:0000166 nucleotide binding; GO:0003824 catalytic activity; GO:0005488 binding; GO:0005515 protein binding; GO:0005524 ATP binding; GO:0008144 drug binding; GO:0016462 pyrophosphatase activity; GO:0016787 hydrolase activity; GO:0016817 hydrolase activity, acting on acid anhydrides; GO:0016818 hydrolase activity, acting on acid anhydrides, in phosphorus-containing anhydrides; GO:0016887 ATPase a…	PF02518	Histidine kinase-, DNA gyrase B-, and HSP90-like ATPase	O	KOG0019	Molecular chaperone (HSP90 family)
X0MJ98	286	K	5.77761e-06	Down	Molecular chaperone HtpG OS=Fusarium oxysporum f. sp. vasinfectum 25433 OX=1089449 GN=FOTG_02113 PE=3 SV=1	FOTG_02113	nucleus	K04079	HSP90A, htpG; molecular chaperone HtpG	map04141 Protein processing in endoplasmic reticulum	GO:0000491 small nucleolar ribonucleoprotein complex assembly; GO:0000492 box C/D snoRNP assembly; GO:0000723 telomere maintenance; GO:0006139 nucleobase-containing compound metabolic process; GO:0006259 DNA metabolic process; GO:0006457 protein folding; GO:0006458 'de novo' protein folding; GO:0006605 protein targeting; GO:0006626 protein targeting to mitochondrion; GO:0006725 cellular aromatic …	GO:0005618 cell wall; GO:0005622 intracellular; GO:0005623 cell; GO:0005737 cytoplasm; GO:0005739 mitochondrion; GO:0005829 cytosol; GO:0005886 plasma membrane; GO:0009277 fungal-type cell wall; GO:0009986 cell surface; GO:0016020 membrane; GO:0030312 external encapsulating structure; GO:0030428 cell septum; GO:0030446 hyphal cell wall; GO:0043226 organelle; GO:0043227 membrane-bounded organelle;…	GO:0000166 nucleotide binding; GO:0003824 catalytic activity; GO:0005488 binding; GO:0005515 protein binding; GO:0005524 ATP binding; GO:0008144 drug binding; GO:0016462 pyrophosphatase activity; GO:0016787 hydrolase activity; GO:0016817 hydrolase activity, acting on acid anhydrides; GO:0016818 hydrolase activity, acting on acid anhydrides, in phosphorus-containing anhydrides; GO:0016887 ATPase a…	PF02518	Histidine kinase-, DNA gyrase B-, and HSP90-like ATPase	O	KOG0019	Molecular chaperone (HSP90 family)
A0A0D2XK87	262	K	0.018729	Down	AAA domain-containing protein OS=Fusarium oxysporum f. sp. lycopersici (strain 4287 / CBS 123668 / FGSC 9935 / NRRL 34936) OX=426428 PE=3 SV=1	--	cytoskeleton	K03062	PSMC1, RPT2; 26S proteasome regulatory subunit T2	map03050 Proteasome	GO:0006139 nucleobase-containing compound metabolic process; GO:0006355 regulation of transcription, DNA-templated; GO:0006357 regulation of transcription by RNA polymerase II; GO:0006401 RNA catabolic process; GO:0006508 proteolysis; GO:0006511 ubiquitin-dependent protein catabolic process; GO:0006518 peptide metabolic process; GO:0006725 cellular aromatic compound metabolic process; GO:0006807 …	GO:0000228 nuclear chromosome; GO:0000502 proteasome complex; GO:0000785 chromatin; GO:0000790 nuclear chromatin; GO:0005622 intracellular; GO:0005623 cell; GO:0005634 nucleus; GO:0005694 chromosome; GO:0005737 cytoplasm; GO:0005829 cytosol; GO:0005838 proteasome regulatory particle; GO:0008540 proteasome regulatory particle, base subcomplex; GO:0022624 proteasome accessory complex; GO:0031595 nu…	GO:0003824 catalytic activity; GO:0005488 binding; GO:0005515 protein binding; GO:0008134 transcription factor binding; GO:0016462 pyrophosphatase activity; GO:0016787 hydrolase activity; GO:0016817 hydrolase activity, acting on acid anhydrides; GO:0016818 hydrolase activity, acting on acid anhydrides, in phosphorus-containing anhydrides; GO:0016887 ATPase activity; GO:0017025 TBP-class protein b…	PF00004	ATPase family associated with various cellular activities (AAA)	O	KOG0726	26S proteasome regulatory complex, ATPase RPT2
A0A5C6TF76	217	K	0.00308088	Down	Sugar phosphate phosphatase OS=Fusarium oxysporum f. sp. cubense OX=61366 GN=FocTR4_00004010 PE=3 SV=1	FocTR4_00004010	cytoplasm	K23114	ARMT1; protein-glutamate O-methyltransferase [EC:2.1.1.-]		GO:0006793 phosphorus metabolic process; GO:0006796 phosphate-containing compound metabolic process; GO:0008152 metabolic process; GO:0009636 response to toxic substance; GO:0009987 cellular process; GO:0016311 dephosphorylation; GO:0042221 response to chemical; GO:0044237 cellular metabolic process; GO:0050896 response to stimulus; GO:0051716 cellular response to stimulus; GO:0070887 cellular re…		GO:0003824 catalytic activity; GO:0016787 hydrolase activity; GO:0016788 hydrolase activity, acting on ester bonds; GO:0016791 phosphatase activity; GO:0042578 phosphoric ester hydrolase activity;			S	KOG3870	Uncharacterized conserved protein
A0A5C6TF76	41	K	0.000407082	Down	Sugar phosphate phosphatase OS=Fusarium oxysporum f. sp. cubense OX=61366 GN=FocTR4_00004010 PE=3 SV=1	FocTR4_00004010	cytoplasm	K23114	ARMT1; protein-glutamate O-methyltransferase [EC:2.1.1.-]		GO:0006793 phosphorus metabolic process; GO:0006796 phosphate-containing compound metabolic process; GO:0008152 metabolic process; GO:0009636 response to toxic substance; GO:0009987 cellular process; GO:0016311 dephosphorylation; GO:0042221 response to chemical; GO:0044237 cellular metabolic process; GO:0050896 response to stimulus; GO:0051716 cellular response to stimulus; GO:0070887 cellular re…		GO:0003824 catalytic activity; GO:0016787 hydrolase activity; GO:0016788 hydrolase activity, acting on ester bonds; GO:0016791 phosphatase activity; GO:0042578 phosphoric ester hydrolase activity;			S	KOG3870	Uncharacterized conserved protein
A0A5C6TF76	427	K	3.1075e-07	Down	Sugar phosphate phosphatase OS=Fusarium oxysporum f. sp. cubense OX=61366 GN=FocTR4_00004010 PE=3 SV=1	FocTR4_00004010	cytoplasm	K23114	ARMT1; protein-glutamate O-methyltransferase [EC:2.1.1.-]		GO:0006793 phosphorus metabolic process; GO:0006796 phosphate-containing compound metabolic process; GO:0008152 metabolic process; GO:0009636 response to toxic substance; GO:0009987 cellular process; GO:0016311 dephosphorylation; GO:0042221 response to chemical; GO:0044237 cellular metabolic process; GO:0050896 response to stimulus; GO:0051716 cellular response to stimulus; GO:0070887 cellular re…		GO:0003824 catalytic activity; GO:0016787 hydrolase activity; GO:0016788 hydrolase activity, acting on ester bonds; GO:0016791 phosphatase activity; GO:0042578 phosphoric ester hydrolase activity;			S	KOG3870	Uncharacterized conserved protein
A0A5C6TF76	11	K	0.00143262	Down	Sugar phosphate phosphatase OS=Fusarium oxysporum f. sp. cubense OX=61366 GN=FocTR4_00004010 PE=3 SV=1	FocTR4_00004010	cytoplasm	K23114	ARMT1; protein-glutamate O-methyltransferase [EC:2.1.1.-]		GO:0006793 phosphorus metabolic process; GO:0006796 phosphate-containing compound metabolic process; GO:0008152 metabolic process; GO:0009636 response to toxic substance; GO:0009987 cellular process; GO:0016311 dephosphorylation; GO:0042221 response to chemical; GO:0044237 cellular metabolic process; GO:0050896 response to stimulus; GO:0051716 cellular response to stimulus; GO:0070887 cellular re…		GO:0003824 catalytic activity; GO:0016787 hydrolase activity; GO:0016788 hydrolase activity, acting on ester bonds; GO:0016791 phosphatase activity; GO:0042578 phosphoric ester hydrolase activity;			S	KOG3870	Uncharacterized conserved protein
X0MJ10	93	K	2.07781e-06	Down	Oxidoreductase OS=Fusarium oxysporum f. sp. vasinfectum 25433 OX=1089449 GN=FOTG_02031 PE=4 SV=1	FOTG_02031	cytoplasm				GO:0006139 nucleobase-containing compound metabolic process; GO:0006725 cellular aromatic compound metabolic process; GO:0006732 coenzyme metabolic process; GO:0006733 oxidoreduction coenzyme metabolic process; GO:0006739 NADP metabolic process; GO:0006740 NADPH regeneration; GO:0006753 nucleoside phosphate metabolic process; GO:0006793 phosphorus metabolic process; GO:0006796 phosphate-containin…		GO:0003824 catalytic activity; GO:0016491 oxidoreductase activity;	PF02894	Oxidoreductase family, C-terminal alpha/beta domain	S	KOG2742	Predicted oxidoreductase
X0MJ10	55	K	2.23902e-05	Down	Oxidoreductase OS=Fusarium oxysporum f. sp. vasinfectum 25433 OX=1089449 GN=FOTG_02031 PE=4 SV=1	FOTG_02031	cytoplasm				GO:0006139 nucleobase-containing compound metabolic process; GO:0006725 cellular aromatic compound metabolic process; GO:0006732 coenzyme metabolic process; GO:0006733 oxidoreduction coenzyme metabolic process; GO:0006739 NADP metabolic process; GO:0006740 NADPH regeneration; GO:0006753 nucleoside phosphate metabolic process; GO:0006793 phosphorus metabolic process; GO:0006796 phosphate-containin…		GO:0003824 catalytic activity; GO:0016491 oxidoreductase activity;	PF02894	Oxidoreductase family, C-terminal alpha/beta domain	S	KOG2742	Predicted oxidoreductase
X0MJ10	165	K	0.000406596	Down	Oxidoreductase OS=Fusarium oxysporum f. sp. vasinfectum 25433 OX=1089449 GN=FOTG_02031 PE=4 SV=1	FOTG_02031	cytoplasm				GO:0006139 nucleobase-containing compound metabolic process; GO:0006725 cellular aromatic compound metabolic process; GO:0006732 coenzyme metabolic process; GO:0006733 oxidoreduction coenzyme metabolic process; GO:0006739 NADP metabolic process; GO:0006740 NADPH regeneration; GO:0006753 nucleoside phosphate metabolic process; GO:0006793 phosphorus metabolic process; GO:0006796 phosphate-containin…		GO:0003824 catalytic activity; GO:0016491 oxidoreductase activity;	PF02894	Oxidoreductase family, C-terminal alpha/beta domain	S	KOG2742	Predicted oxidoreductase
A0A0D2XKH4	89	K	0.00306516	Down	MHD domain-containing protein OS=Fusarium oxysporum f. sp. lycopersici (strain 4287 / CBS 123668 / FGSC 9935 / NRRL 34936) OX=426428 PE=3 SV=1	--	cytoplasm	K11826	AP2M1; AP-2 complex subunit mu-1	map04144 Endocytosis	GO:0006810 transport; GO:0006886 intracellular protein transport; GO:0006897 endocytosis; GO:0006898 receptor-mediated endocytosis; GO:0008104 protein localization; GO:0015031 protein transport; GO:0015833 peptide transport; GO:0016192 vesicle-mediated transport; GO:0033036 macromolecule localization; GO:0034613 cellular protein localization; GO:0042886 amide transport; GO:0045184 establishment o…	GO:0005622 intracellular; GO:0005623 cell; GO:0005737 cytoplasm; GO:0005829 cytosol; GO:0005886 plasma membrane; GO:0005905 clathrin-coated pit; GO:0005938 cell cortex; GO:0012505 endomembrane system; GO:0012506 vesicle membrane; GO:0016020 membrane; GO:0030117 membrane coat; GO:0030118 clathrin coat; GO:0030119 AP-type membrane coat adaptor complex; GO:0030120 vesicle coat; GO:0030122 AP-2 adapt…	GO:0005488 binding; GO:0005515 protein binding;	PF01217	Clathrin adaptor complex small chain	U	KOG0938	Adaptor complexes medium subunit family
A0A0D2XLZ7	259	K	0.000411715	Down	Calcium uniporter protein OS=Fusarium oxysporum f. sp. lycopersici (strain 4287 / CBS 123668 / FGSC 9935 / NRRL 34936) OX=426428 PE=3 SV=1	--	mitochondria	K20858	MCU; calcium uniporter protein, mitochondrial							S	KOG2966	Uncharacterized conserved protein
A0A0D2XME1	169	K	0.00011374	Down	Acyl-CoA dehydrogenase OS=Fusarium oxysporum f. sp. lycopersici (strain 4287 / CBS 123668 / FGSC 9935 / NRRL 34936) OX=426428 GN=FOXG_05118 PE=3 SV=1	FOXG_05118	cytoskeleton							PF00173; PF02771; PF02770; PF00441	Cytochrome b5-like Heme/Steroid binding domain; Acyl-CoA dehydrogenase, N-terminal domain; Acyl-CoA dehydrogenase, middle domain; Acyl-CoA dehydrogenase, C-terminal domain	C	KOG0537	Cytochrome b5
A0A0D2XME1	272	K	0.0340228	Down	Acyl-CoA dehydrogenase OS=Fusarium oxysporum f. sp. lycopersici (strain 4287 / CBS 123668 / FGSC 9935 / NRRL 34936) OX=426428 GN=FOXG_05118 PE=3 SV=1	FOXG_05118	cytoskeleton							PF00173; PF02771; PF02770; PF00441	Cytochrome b5-like Heme/Steroid binding domain; Acyl-CoA dehydrogenase, N-terminal domain; Acyl-CoA dehydrogenase, middle domain; Acyl-CoA dehydrogenase, C-terminal domain	C	KOG0537	Cytochrome b5
X0I8H6	14	K	0.00380175	Down	dCMP deaminase OS=Fusarium oxysporum f. sp. conglutinans race 2 54008 OX=1089457 GN=FOPG_02987 PE=3 SV=1	FOPG_02987	cytoplasm	K01493	comEB; dCMP deaminase [EC:3.5.4.12]	map00240 Pyrimidine metabolism; map01100 Metabolic pathways	GO:0006139 nucleobase-containing compound metabolic process; GO:0006220 pyrimidine nucleotide metabolic process; GO:0006221 pyrimidine nucleotide biosynthetic process; GO:0006226 dUMP biosynthetic process; GO:0006231 dTMP biosynthetic process; GO:0006725 cellular aromatic compound metabolic process; GO:0006753 nucleoside phosphate metabolic process; GO:0006793 phosphorus metabolic process; GO:000…	GO:0005622 intracellular; GO:0005623 cell; GO:0005737 cytoplasm;	GO:0003824 catalytic activity; GO:0004132 dCMP deaminase activity; GO:0016787 hydrolase activity; GO:0016810 hydrolase activity, acting on carbon-nitrogen (but not peptide) bonds; GO:0016814 hydrolase activity, acting on carbon-nitrogen (but not peptide) bonds, in cyclic amidines; GO:0019239 deaminase activity;			F	KOG3127	Deoxycytidylate deaminase
N4U0T1	109	K	0.0166751	Down	Putative inactive serine/threonine-protein kinase scy1 OS=Fusarium oxysporum f. sp. cubense (strain race 1) OX=1229664 GN=FOC1_g10012639 PE=4 SV=1	FOC1_g10012639	cytoplasm	K08876	SCYL1; SCY1-like protein 1		GO:0006403 RNA localization; GO:0006405 RNA export from nucleus; GO:0006409 tRNA export from nucleus; GO:0006611 protein export from nucleus; GO:0006810 transport; GO:0006886 intracellular protein transport; GO:0006913 nucleocytoplasmic transport; GO:0008104 protein localization; GO:0015031 protein transport; GO:0015833 peptide transport; GO:0015931 nucleobase-containing compound transport; GO:00…	GO:0005622 intracellular; GO:0005623 cell; GO:0005737 cytoplasm;	GO:0000049 tRNA binding; GO:0003676 nucleic acid binding; GO:0003723 RNA binding; GO:0005488 binding; GO:0097159 organic cyclic compound binding; GO:1901363 heterocyclic compound binding;			T	KOG1243	Protein kinase
N4TIW3	316	K	0.00182665	Down	Oxysterol-binding protein like protein 3 OS=Fusarium oxysporum f. sp. cubense (strain race 1) OX=1229664 GN=FOC1_g10012768 PE=3 SV=1	FOC1_g10012768	nucleus	K20463	OSBPL3_6_7, ORP3_6_7; oxysterol-binding protein-related protein 3/6/7		GO:0000003 reproduction; GO:0000741 karyogamy; GO:0000742 karyogamy involved in conjugation with cellular fusion; GO:0000746 conjugation; GO:0000747 conjugation with cellular fusion; GO:0001403 invasive growth in response to glucose limitation; GO:0006810 transport; GO:0006869 lipid transport; GO:0006887 exocytosis; GO:0006897 endocytosis; GO:0006914 autophagy; GO:0006996 organelle organization; …	GO:0005622 intracellular; GO:0005623 cell; GO:0005737 cytoplasm; GO:0005783 endoplasmic reticulum; GO:0005829 cytosol; GO:0005886 plasma membrane; GO:0005938 cell cortex; GO:0012505 endomembrane system; GO:0016020 membrane; GO:0031984 organelle subcompartment; GO:0032541 cortical endoplasmic reticulum; GO:0032991 protein-containing complex; GO:0043226 organelle; GO:0043227 membrane-bounded organe…	GO:0005215 transporter activity; GO:0005319 lipid transporter activity; GO:0005488 binding; GO:0005496 steroid binding; GO:0005543 phospholipid binding; GO:0005545 1-phosphatidylinositol binding; GO:0008142 oxysterol binding; GO:0008289 lipid binding; GO:0015248 sterol transporter activity; GO:0032934 sterol binding; GO:0035091 phosphatidylinositol binding; GO:0043167 ion binding; GO:0043168 anio…			I	KOG1737	Oxysterol-binding protein
N4TIW3	32	K	7.85409e-05	Down	Oxysterol-binding protein like protein 3 OS=Fusarium oxysporum f. sp. cubense (strain race 1) OX=1229664 GN=FOC1_g10012768 PE=3 SV=1	FOC1_g10012768	nucleus	K20463	OSBPL3_6_7, ORP3_6_7; oxysterol-binding protein-related protein 3/6/7		GO:0000003 reproduction; GO:0000741 karyogamy; GO:0000742 karyogamy involved in conjugation with cellular fusion; GO:0000746 conjugation; GO:0000747 conjugation with cellular fusion; GO:0001403 invasive growth in response to glucose limitation; GO:0006810 transport; GO:0006869 lipid transport; GO:0006887 exocytosis; GO:0006897 endocytosis; GO:0006914 autophagy; GO:0006996 organelle organization; …	GO:0005622 intracellular; GO:0005623 cell; GO:0005737 cytoplasm; GO:0005783 endoplasmic reticulum; GO:0005829 cytosol; GO:0005886 plasma membrane; GO:0005938 cell cortex; GO:0012505 endomembrane system; GO:0016020 membrane; GO:0031984 organelle subcompartment; GO:0032541 cortical endoplasmic reticulum; GO:0032991 protein-containing complex; GO:0043226 organelle; GO:0043227 membrane-bounded organe…	GO:0005215 transporter activity; GO:0005319 lipid transporter activity; GO:0005488 binding; GO:0005496 steroid binding; GO:0005543 phospholipid binding; GO:0005545 1-phosphatidylinositol binding; GO:0008142 oxysterol binding; GO:0008289 lipid binding; GO:0015248 sterol transporter activity; GO:0032934 sterol binding; GO:0035091 phosphatidylinositol binding; GO:0043167 ion binding; GO:0043168 anio…			I	KOG1737	Oxysterol-binding protein
A0A0D2XN17	132	K	0.000607603	Down	Uncharacterized protein OS=Fusarium oxysporum f. sp. lycopersici (strain 4287 / CBS 123668 / FGSC 9935 / NRRL 34936) OX=426428 PE=4 SV=1	--	nucleus	K10389	TUBG; tubulin gamma							U	KOG0866	Ran-binding protein RANBP3
A0A0D2XN17	366	K	0.00864737	Down	Uncharacterized protein OS=Fusarium oxysporum f. sp. lycopersici (strain 4287 / CBS 123668 / FGSC 9935 / NRRL 34936) OX=426428 PE=4 SV=1	--	nucleus	K10389	TUBG; tubulin gamma							U	KOG0866	Ran-binding protein RANBP3
A0A0D2XN98	111	K	0.0355524	Down	Aldo_ket_red domain-containing protein OS=Fusarium oxysporum f. sp. lycopersici (strain 4287 / CBS 123668 / FGSC 9935 / NRRL 34936) OX=426428 PE=3 SV=1	--	cytoskeleton				GO:0006810 transport; GO:0006811 ion transport; GO:0006812 cation transport; GO:0006813 potassium ion transport; GO:0009987 cellular process; GO:0015672 monovalent inorganic cation transport; GO:0030001 metal ion transport; GO:0034220 ion transmembrane transport; GO:0051179 localization; GO:0051234 establishment of localization; GO:0055085 transmembrane transport; GO:0071805 potassium ion transme…			PF00248	Aldo/keto reductase family	C	KOG1575	Voltage-gated shaker-like K+ channel, subunit beta/KCNAB
A0A0D2XN98	106	K	0.00153767	Down	Aldo_ket_red domain-containing protein OS=Fusarium oxysporum f. sp. lycopersici (strain 4287 / CBS 123668 / FGSC 9935 / NRRL 34936) OX=426428 PE=3 SV=1	--	cytoskeleton				GO:0006810 transport; GO:0006811 ion transport; GO:0006812 cation transport; GO:0006813 potassium ion transport; GO:0009987 cellular process; GO:0015672 monovalent inorganic cation transport; GO:0030001 metal ion transport; GO:0034220 ion transmembrane transport; GO:0051179 localization; GO:0051234 establishment of localization; GO:0055085 transmembrane transport; GO:0071805 potassium ion transme…			PF00248	Aldo/keto reductase family	C	KOG1575	Voltage-gated shaker-like K+ channel, subunit beta/KCNAB
A0A0D2XN98	189	K	7.15324e-06	Down	Aldo_ket_red domain-containing protein OS=Fusarium oxysporum f. sp. lycopersici (strain 4287 / CBS 123668 / FGSC 9935 / NRRL 34936) OX=426428 PE=3 SV=1	--	cytoskeleton				GO:0006810 transport; GO:0006811 ion transport; GO:0006812 cation transport; GO:0006813 potassium ion transport; GO:0009987 cellular process; GO:0015672 monovalent inorganic cation transport; GO:0030001 metal ion transport; GO:0034220 ion transmembrane transport; GO:0051179 localization; GO:0051234 establishment of localization; GO:0055085 transmembrane transport; GO:0071805 potassium ion transme…			PF00248	Aldo/keto reductase family	C	KOG1575	Voltage-gated shaker-like K+ channel, subunit beta/KCNAB
A0A0D2XNC6	1307	K	0.00220574	Down	Uncharacterized protein OS=Fusarium oxysporum f. sp. lycopersici (strain 4287 / CBS 123668 / FGSC 9935 / NRRL 34936) OX=426428 PE=3 SV=1	--	mitochondria	K14300	NUP133; nuclear pore complex protein Nup133	map03013 RNA transport	GO:0000972 transcription-dependent tethering of RNA polymerase II gene DNA at nuclear periphery; GO:0006325 chromatin organization; GO:0006355 regulation of transcription, DNA-templated; GO:0006403 RNA localization; GO:0006405 RNA export from nucleus; GO:0006406 mRNA export from nucleus; GO:0006606 protein import into nucleus; GO:0006611 protein export from nucleus; GO:0006810 transport; GO:00068…	GO:0005622 intracellular; GO:0005623 cell; GO:0005634 nucleus; GO:0005635 nuclear envelope; GO:0005643 nuclear pore; GO:0012505 endomembrane system; GO:0031080 nuclear pore outer ring; GO:0031967 organelle envelope; GO:0031974 membrane-enclosed lumen; GO:0031975 envelope; GO:0031981 nuclear lumen; GO:0032991 protein-containing complex; GO:0034399 nuclear periphery; GO:0043226 organelle; GO:004322…	GO:0005198 structural molecule activity; GO:0017056 structural constituent of nuclear pore;	PF08801	Nup133 N terminal like	UY	KOG4121	Nuclear pore complex, Nup133 component (sc Nup133)
A0A0D2XNC6	1295	K	0.027914	Down	Uncharacterized protein OS=Fusarium oxysporum f. sp. lycopersici (strain 4287 / CBS 123668 / FGSC 9935 / NRRL 34936) OX=426428 PE=3 SV=1	--	mitochondria	K14300	NUP133; nuclear pore complex protein Nup133	map03013 RNA transport	GO:0000972 transcription-dependent tethering of RNA polymerase II gene DNA at nuclear periphery; GO:0006325 chromatin organization; GO:0006355 regulation of transcription, DNA-templated; GO:0006403 RNA localization; GO:0006405 RNA export from nucleus; GO:0006406 mRNA export from nucleus; GO:0006606 protein import into nucleus; GO:0006611 protein export from nucleus; GO:0006810 transport; GO:00068…	GO:0005622 intracellular; GO:0005623 cell; GO:0005634 nucleus; GO:0005635 nuclear envelope; GO:0005643 nuclear pore; GO:0012505 endomembrane system; GO:0031080 nuclear pore outer ring; GO:0031967 organelle envelope; GO:0031974 membrane-enclosed lumen; GO:0031975 envelope; GO:0031981 nuclear lumen; GO:0032991 protein-containing complex; GO:0034399 nuclear periphery; GO:0043226 organelle; GO:004322…	GO:0005198 structural molecule activity; GO:0017056 structural constituent of nuclear pore;	PF08801	Nup133 N terminal like	UY	KOG4121	Nuclear pore complex, Nup133 component (sc Nup133)
A0A0D2XNC6	897	K	0.0073648	Down	Uncharacterized protein OS=Fusarium oxysporum f. sp. lycopersici (strain 4287 / CBS 123668 / FGSC 9935 / NRRL 34936) OX=426428 PE=3 SV=1	--	mitochondria	K14300	NUP133; nuclear pore complex protein Nup133	map03013 RNA transport	GO:0000972 transcription-dependent tethering of RNA polymerase II gene DNA at nuclear periphery; GO:0006325 chromatin organization; GO:0006355 regulation of transcription, DNA-templated; GO:0006403 RNA localization; GO:0006405 RNA export from nucleus; GO:0006406 mRNA export from nucleus; GO:0006606 protein import into nucleus; GO:0006611 protein export from nucleus; GO:0006810 transport; GO:00068…	GO:0005622 intracellular; GO:0005623 cell; GO:0005634 nucleus; GO:0005635 nuclear envelope; GO:0005643 nuclear pore; GO:0012505 endomembrane system; GO:0031080 nuclear pore outer ring; GO:0031967 organelle envelope; GO:0031974 membrane-enclosed lumen; GO:0031975 envelope; GO:0031981 nuclear lumen; GO:0032991 protein-containing complex; GO:0034399 nuclear periphery; GO:0043226 organelle; GO:004322…	GO:0005198 structural molecule activity; GO:0017056 structural constituent of nuclear pore;	PF08801	Nup133 N terminal like	UY	KOG4121	Nuclear pore complex, Nup133 component (sc Nup133)
A0A0D2XNC6	71	K	0.00252965	Down	Uncharacterized protein OS=Fusarium oxysporum f. sp. lycopersici (strain 4287 / CBS 123668 / FGSC 9935 / NRRL 34936) OX=426428 PE=3 SV=1	--	mitochondria	K14300	NUP133; nuclear pore complex protein Nup133	map03013 RNA transport	GO:0000972 transcription-dependent tethering of RNA polymerase II gene DNA at nuclear periphery; GO:0006325 chromatin organization; GO:0006355 regulation of transcription, DNA-templated; GO:0006403 RNA localization; GO:0006405 RNA export from nucleus; GO:0006406 mRNA export from nucleus; GO:0006606 protein import into nucleus; GO:0006611 protein export from nucleus; GO:0006810 transport; GO:00068…	GO:0005622 intracellular; GO:0005623 cell; GO:0005634 nucleus; GO:0005635 nuclear envelope; GO:0005643 nuclear pore; GO:0012505 endomembrane system; GO:0031080 nuclear pore outer ring; GO:0031967 organelle envelope; GO:0031974 membrane-enclosed lumen; GO:0031975 envelope; GO:0031981 nuclear lumen; GO:0032991 protein-containing complex; GO:0034399 nuclear periphery; GO:0043226 organelle; GO:004322…	GO:0005198 structural molecule activity; GO:0017056 structural constituent of nuclear pore;	PF08801	Nup133 N terminal like	UY	KOG4121	Nuclear pore complex, Nup133 component (sc Nup133)
A0A0D2XNC6	922	K	7.27867e-05	Down	Uncharacterized protein OS=Fusarium oxysporum f. sp. lycopersici (strain 4287 / CBS 123668 / FGSC 9935 / NRRL 34936) OX=426428 PE=3 SV=1	--	mitochondria	K14300	NUP133; nuclear pore complex protein Nup133	map03013 RNA transport	GO:0000972 transcription-dependent tethering of RNA polymerase II gene DNA at nuclear periphery; GO:0006325 chromatin organization; GO:0006355 regulation of transcription, DNA-templated; GO:0006403 RNA localization; GO:0006405 RNA export from nucleus; GO:0006406 mRNA export from nucleus; GO:0006606 protein import into nucleus; GO:0006611 protein export from nucleus; GO:0006810 transport; GO:00068…	GO:0005622 intracellular; GO:0005623 cell; GO:0005634 nucleus; GO:0005635 nuclear envelope; GO:0005643 nuclear pore; GO:0012505 endomembrane system; GO:0031080 nuclear pore outer ring; GO:0031967 organelle envelope; GO:0031974 membrane-enclosed lumen; GO:0031975 envelope; GO:0031981 nuclear lumen; GO:0032991 protein-containing complex; GO:0034399 nuclear periphery; GO:0043226 organelle; GO:004322…	GO:0005198 structural molecule activity; GO:0017056 structural constituent of nuclear pore;	PF08801	Nup133 N terminal like	UY	KOG4121	Nuclear pore complex, Nup133 component (sc Nup133)
A0A0D2XNX2	18	K	0.000849938	Down	Uncharacterized protein OS=Fusarium oxysporum f. sp. lycopersici (strain 4287 / CBS 123668 / FGSC 9935 / NRRL 34936) OX=426428 PE=4 SV=1	--	cytoplasm	K17742	SOU1; sorbose reductase [EC:1.1.1.289]	map00051 Fructose and mannose metabolism; map01100 Metabolic pathways				PF13561	Enoyl-(Acyl carrier protein) reductase	Q	KOG0725	Reductases with broad range of substrate specificities
A0A0D2XNX2	20	K	0.0014467	Down	Uncharacterized protein OS=Fusarium oxysporum f. sp. lycopersici (strain 4287 / CBS 123668 / FGSC 9935 / NRRL 34936) OX=426428 PE=4 SV=1	--	cytoplasm	K17742	SOU1; sorbose reductase [EC:1.1.1.289]	map00051 Fructose and mannose metabolism; map01100 Metabolic pathways				PF13561	Enoyl-(Acyl carrier protein) reductase	Q	KOG0725	Reductases with broad range of substrate specificities
A0A0D2XNX2	61	K	0.000159633	Down	Uncharacterized protein OS=Fusarium oxysporum f. sp. lycopersici (strain 4287 / CBS 123668 / FGSC 9935 / NRRL 34936) OX=426428 PE=4 SV=1	--	cytoplasm	K17742	SOU1; sorbose reductase [EC:1.1.1.289]	map00051 Fructose and mannose metabolism; map01100 Metabolic pathways				PF13561	Enoyl-(Acyl carrier protein) reductase	Q	KOG0725	Reductases with broad range of substrate specificities
A0A0D2XNX2	73	K	0.00145084	Down	Uncharacterized protein OS=Fusarium oxysporum f. sp. lycopersici (strain 4287 / CBS 123668 / FGSC 9935 / NRRL 34936) OX=426428 PE=4 SV=1	--	cytoplasm	K17742	SOU1; sorbose reductase [EC:1.1.1.289]	map00051 Fructose and mannose metabolism; map01100 Metabolic pathways				PF13561	Enoyl-(Acyl carrier protein) reductase	Q	KOG0725	Reductases with broad range of substrate specificities
A0A0D2XNX2	7	K	9.87924e-06	Down	Uncharacterized protein OS=Fusarium oxysporum f. sp. lycopersici (strain 4287 / CBS 123668 / FGSC 9935 / NRRL 34936) OX=426428 PE=4 SV=1	--	cytoplasm	K17742	SOU1; sorbose reductase [EC:1.1.1.289]	map00051 Fructose and mannose metabolism; map01100 Metabolic pathways				PF13561	Enoyl-(Acyl carrier protein) reductase	Q	KOG0725	Reductases with broad range of substrate specificities
X0HBK3	170	K	0.0247891	Down	ANTH domain-containing protein OS=Fusarium oxysporum f. sp. conglutinans race 2 54008 OX=1089457 GN=FOPG_11272 PE=4 SV=1	FOPG_11272	mitochondria	K20044	PICALM; phosphatidylinositol-binding clathrin assembly protein		GO:0006810 transport; GO:0006886 intracellular protein transport; GO:0006897 endocytosis; GO:0008104 protein localization; GO:0015031 protein transport; GO:0015833 peptide transport; GO:0016192 vesicle-mediated transport; GO:0033036 macromolecule localization; GO:0034613 cellular protein localization; GO:0042886 amide transport; GO:0045184 establishment of protein localization; GO:0046907 intrace…	GO:0005622 intracellular; GO:0005623 cell; GO:0005628 prospore membrane; GO:0005737 cytoplasm; GO:0005829 cytosol; GO:0005856 cytoskeleton; GO:0005933 cellular bud; GO:0005935 cellular bud neck; GO:0005938 cell cortex; GO:0015629 actin cytoskeleton; GO:0016020 membrane; GO:0030427 site of polarized growth; GO:0030479 actin cortical patch; GO:0030863 cortical cytoskeleton; GO:0030864 cortical acti…	GO:0005488 binding; GO:0005515 protein binding; GO:0005543 phospholipid binding; GO:0005546 phosphatidylinositol-4,5-bisphosphate binding; GO:0008289 lipid binding; GO:0030276 clathrin binding; GO:0035091 phosphatidylinositol binding; GO:0043167 ion binding; GO:0043168 anion binding; GO:1901981 phosphatidylinositol phosphate binding; GO:1902936 phosphatidylinositol bisphosphate binding;	PF07651	ANTH domain	TU	KOG0251	Clathrin assembly protein AP180 and related proteins, contain ENTH domain
A0A420PU06	409	K	0.00263483	Down	Uncharacterized protein OS=Fusarium oxysporum OX=5507 GN=BFJ68_g14548 PE=3 SV=1	BFJ68_g14548	nucleus	K21296	TENB; tenellin biosynthesis cytochrome P450 monooxygenase					PF00067	Cytochrome P450	Q	KOG0157	Cytochrome P450 CYP4/CYP19/CYP26 subfamilies
A0A420PU06	189	K	4.86196e-06	Down	Uncharacterized protein OS=Fusarium oxysporum OX=5507 GN=BFJ68_g14548 PE=3 SV=1	BFJ68_g14548	nucleus	K21296	TENB; tenellin biosynthesis cytochrome P450 monooxygenase					PF00067	Cytochrome P450	Q	KOG0157	Cytochrome P450 CYP4/CYP19/CYP26 subfamilies
A0A2H3HKY1	314	K	0.00171808	Down	Mitochondrial import inner membrane translocase subunit TIM50 OS=Fusarium oxysporum f. sp. radicis-cucumerinum OX=327505 GN=AU210_002371 PE=3 SV=1	AU210_002371	mitochondria	K17496	TIM50; mitochondrial import inner membrane translocase subunit TIM50		GO:0006464 cellular protein modification process; GO:0006470 protein dephosphorylation; GO:0006605 protein targeting; GO:0006626 protein targeting to mitochondrion; GO:0006793 phosphorus metabolic process; GO:0006796 phosphate-containing compound metabolic process; GO:0006807 nitrogen compound metabolic process; GO:0006810 transport; GO:0006839 mitochondrial transport; GO:0006886 intracellular pr…	GO:0005622 intracellular; GO:0005623 cell; GO:0005737 cytoplasm; GO:0005739 mitochondrion; GO:0005740 mitochondrial envelope; GO:0005743 mitochondrial inner membrane; GO:0005744 TIM23 mitochondrial import inner membrane translocase complex; GO:0005886 plasma membrane; GO:0016020 membrane; GO:0016021 integral component of membrane; GO:0019866 organelle inner membrane; GO:0031090 organelle membrane…	GO:0003824 catalytic activity; GO:0004721 phosphoprotein phosphatase activity; GO:0005048 signal sequence binding; GO:0005488 binding; GO:0016787 hydrolase activity; GO:0016788 hydrolase activity, acting on ester bonds; GO:0016791 phosphatase activity; GO:0030943 mitochondrion targeting sequence binding; GO:0033218 amide binding; GO:0042277 peptide binding; GO:0042578 phosphoric ester hydrolase a…			U	KOG2832	TFIIF-interacting CTD phosphatase, including NLI-interacting factor (involved in RNA polymerase II regulation)
A0A2H3HXZ1	287	K	0.000611923	Down	Non-specific serine/threonine protein kinase OS=Fusarium oxysporum f. sp. radicis-cucumerinum OX=327505 GN=AU210_002490 PE=4 SV=1	AU210_002490	nucleus	K19852	KIN1_2; serine/threonine protein kinase KIN1/2 [EC:2.7.11.1]		GO:0000278 mitotic cell cycle; GO:0000281 mitotic cytokinesis; GO:0000910 cytokinesis; GO:0001558 regulation of cell growth; GO:0006464 cellular protein modification process; GO:0006468 protein phosphorylation; GO:0006793 phosphorus metabolic process; GO:0006796 phosphate-containing compound metabolic process; GO:0006807 nitrogen compound metabolic process; GO:0006810 transport; GO:0006887 exocyt…	GO:0005622 intracellular; GO:0005623 cell; GO:0005634 nucleus; GO:0005737 cytoplasm; GO:0005856 cytoskeleton; GO:0005886 plasma membrane; GO:0009898 cytoplasmic side of plasma membrane; GO:0015630 microtubule cytoskeleton; GO:0016020 membrane; GO:0030427 site of polarized growth; GO:0031224 intrinsic component of membrane; GO:0031226 intrinsic component of plasma membrane; GO:0031520 plasma membr…	GO:0000166 nucleotide binding; GO:0003824 catalytic activity; GO:0004672 protein kinase activity; GO:0004674 protein serine/threonine kinase activity; GO:0005488 binding; GO:0005524 ATP binding; GO:0008144 drug binding; GO:0016301 kinase activity; GO:0016740 transferase activity; GO:0016772 transferase activity, transferring phosphorus-containing groups; GO:0016773 phosphotransferase activity, al…	PF00069; PF02149	Protein kinase domain; Kinase associated domain 1	T	KOG0583	Serine/threonine protein kinase
A0A2H3HXZ1	194	K	0.0348403	Down	Non-specific serine/threonine protein kinase OS=Fusarium oxysporum f. sp. radicis-cucumerinum OX=327505 GN=AU210_002490 PE=4 SV=1	AU210_002490	nucleus	K19852	KIN1_2; serine/threonine protein kinase KIN1/2 [EC:2.7.11.1]		GO:0000278 mitotic cell cycle; GO:0000281 mitotic cytokinesis; GO:0000910 cytokinesis; GO:0001558 regulation of cell growth; GO:0006464 cellular protein modification process; GO:0006468 protein phosphorylation; GO:0006793 phosphorus metabolic process; GO:0006796 phosphate-containing compound metabolic process; GO:0006807 nitrogen compound metabolic process; GO:0006810 transport; GO:0006887 exocyt…	GO:0005622 intracellular; GO:0005623 cell; GO:0005634 nucleus; GO:0005737 cytoplasm; GO:0005856 cytoskeleton; GO:0005886 plasma membrane; GO:0009898 cytoplasmic side of plasma membrane; GO:0015630 microtubule cytoskeleton; GO:0016020 membrane; GO:0030427 site of polarized growth; GO:0031224 intrinsic component of membrane; GO:0031226 intrinsic component of plasma membrane; GO:0031520 plasma membr…	GO:0000166 nucleotide binding; GO:0003824 catalytic activity; GO:0004672 protein kinase activity; GO:0004674 protein serine/threonine kinase activity; GO:0005488 binding; GO:0005524 ATP binding; GO:0008144 drug binding; GO:0016301 kinase activity; GO:0016740 transferase activity; GO:0016772 transferase activity, transferring phosphorus-containing groups; GO:0016773 phosphotransferase activity, al…	PF00069; PF02149	Protein kinase domain; Kinase associated domain 1	T	KOG0583	Serine/threonine protein kinase
A0A0D2XPW9	120	K	0.0304764	Down	Uncharacterized protein OS=Fusarium oxysporum f. sp. lycopersici (strain 4287 / CBS 123668 / FGSC 9935 / NRRL 34936) OX=426428 PE=4 SV=1	--	nucleus	K10643	CNOT4, NOT4, MOT2; CCR4-NOT transcription complex subunit 4 [EC:2.3.2.27]	map03018 RNA degradation	GO:0000209 protein polyubiquitination; GO:0000288 nuclear-transcribed mRNA catabolic process, deadenylation-dependent decay; GO:0000289 nuclear-transcribed mRNA poly(A) tail shortening; GO:0000956 nuclear-transcribed mRNA catabolic process; GO:0006139 nucleobase-containing compound metabolic process; GO:0006355 regulation of transcription, DNA-templated; GO:0006357 regulation of transcription by …	GO:0005622 intracellular; GO:0005623 cell; GO:0005737 cytoplasm; GO:0030014 CCR4-NOT complex; GO:0030015 CCR4-NOT core complex; GO:0032991 protein-containing complex;	GO:0003676 nucleic acid binding; GO:0003677 DNA binding; GO:0003723 RNA binding; GO:0003824 catalytic activity; GO:0004842 ubiquitin-protein transferase activity; GO:0005488 binding; GO:0016740 transferase activity; GO:0019787 ubiquitin-like protein transferase activity; GO:0043565 sequence-specific DNA binding; GO:0061630 ubiquitin protein ligase activity; GO:0061659 ubiquitin-like protein ligas…	PF00076	RNA recognition motif. (a.k.a. RRM, RBD, or RNP domain)	A	KOG2068	MOT2 transcription factor
A0A0D2XPW9	215	K	0.00647179	Down	Uncharacterized protein OS=Fusarium oxysporum f. sp. lycopersici (strain 4287 / CBS 123668 / FGSC 9935 / NRRL 34936) OX=426428 PE=4 SV=1	--	nucleus	K10643	CNOT4, NOT4, MOT2; CCR4-NOT transcription complex subunit 4 [EC:2.3.2.27]	map03018 RNA degradation	GO:0000209 protein polyubiquitination; GO:0000288 nuclear-transcribed mRNA catabolic process, deadenylation-dependent decay; GO:0000289 nuclear-transcribed mRNA poly(A) tail shortening; GO:0000956 nuclear-transcribed mRNA catabolic process; GO:0006139 nucleobase-containing compound metabolic process; GO:0006355 regulation of transcription, DNA-templated; GO:0006357 regulation of transcription by …	GO:0005622 intracellular; GO:0005623 cell; GO:0005737 cytoplasm; GO:0030014 CCR4-NOT complex; GO:0030015 CCR4-NOT core complex; GO:0032991 protein-containing complex;	GO:0003676 nucleic acid binding; GO:0003677 DNA binding; GO:0003723 RNA binding; GO:0003824 catalytic activity; GO:0004842 ubiquitin-protein transferase activity; GO:0005488 binding; GO:0016740 transferase activity; GO:0019787 ubiquitin-like protein transferase activity; GO:0043565 sequence-specific DNA binding; GO:0061630 ubiquitin protein ligase activity; GO:0061659 ubiquitin-like protein ligas…	PF00076	RNA recognition motif. (a.k.a. RRM, RBD, or RNP domain)	A	KOG2068	MOT2 transcription factor
W9PXG0	68	K	0.0490724	Down	Negative cofactor 2 complex subunit beta OS=Fusarium oxysporum f. sp. pisi HDV247 OX=1080344 GN=FOVG_04258 PE=4 SV=1	FOVG_04258	cytoplasm	K21751	DR1, NC2-beta; down-regulator of transcription 1		GO:0000122 negative regulation of transcription by RNA polymerase II; GO:0006139 nucleobase-containing compound metabolic process; GO:0006351 transcription, DNA-templated; GO:0006352 DNA-templated transcription, initiation; GO:0006355 regulation of transcription, DNA-templated; GO:0006357 regulation of transcription by RNA polymerase II; GO:0006366 transcription by RNA polymerase II; GO:0006367 t…	GO:0005622 intracellular; GO:0005623 cell; GO:0005634 nucleus; GO:0005654 nucleoplasm; GO:0017053 transcription repressor complex; GO:0017054 negative cofactor 2 complex; GO:0031974 membrane-enclosed lumen; GO:0031981 nuclear lumen; GO:0032991 protein-containing complex; GO:0043226 organelle; GO:0043227 membrane-bounded organelle; GO:0043229 intracellular organelle; GO:0043231 intracellular membr…	GO:0001067 regulatory region nucleic acid binding; GO:0003676 nucleic acid binding; GO:0003677 DNA binding; GO:0003682 chromatin binding; GO:0003712 transcription coregulator activity; GO:0003714 transcription corepressor activity; GO:0005488 binding; GO:0097159 organic cyclic compound binding; GO:0140110 transcription regulator activity; GO:1901363 heterocyclic compound binding;	PF00808	Histone-like transcription factor (CBF/NF-Y) and archaeal histone	K	KOG0871	Class 2 transcription repressor NC2, beta subunit (Dr1)
A0A0D2XQ38	220	K	0.000794113	Down	ThiF domain-containing protein OS=Fusarium oxysporum f. sp. lycopersici (strain 4287 / CBS 123668 / FGSC 9935 / NRRL 34936) OX=426428 PE=4 SV=1	--	extracellular	K22132	tcdA; tRNA threonylcarbamoyladenosine dehydratase		GO:0006139 nucleobase-containing compound metabolic process; GO:0006396 RNA processing; GO:0006399 tRNA metabolic process; GO:0006400 tRNA modification; GO:0006725 cellular aromatic compound metabolic process; GO:0006807 nitrogen compound metabolic process; GO:0008033 tRNA processing; GO:0008152 metabolic process; GO:0009451 RNA modification; GO:0009987 cellular process; GO:0010467 gene expressio…	GO:0005622 intracellular; GO:0005623 cell; GO:0005737 cytoplasm; GO:0005739 mitochondrion; GO:0005740 mitochondrial envelope; GO:0005741 mitochondrial outer membrane; GO:0016020 membrane; GO:0019867 outer membrane; GO:0031090 organelle membrane; GO:0031966 mitochondrial membrane; GO:0031967 organelle envelope; GO:0031968 organelle outer membrane; GO:0031975 envelope; GO:0043226 organelle; GO:0043…	GO:0003824 catalytic activity; GO:0008641 ubiquitin-like modifier activating enzyme activity; GO:0016829 lyase activity; GO:0016835 carbon-oxygen lyase activity; GO:0016836 hydro-lyase activity; GO:0016874 ligase activity; GO:0016877 ligase activity, forming carbon-sulfur bonds; GO:0061503 tRNA threonylcarbamoyladenosine dehydratase; GO:0140098 catalytic activity, acting on RNA; GO:0140101 cataly…	PF00899	ThiF family	O	KOG2018	Predicted dinucleotide-utilizing enzyme involved in molybdopterin and thiamine biosynthesis
A0A0D2XQ55	57	K	0.00107631	Down	Uncharacterized protein OS=Fusarium oxysporum f. sp. lycopersici (strain 4287 / CBS 123668 / FGSC 9935 / NRRL 34936) OX=426428 GN=FOXG_06096 PE=4 SV=1	FOXG_06096	mitochondria	K12667	SWP1, RPN2; oligosaccharyltransferase complex subunit delta (ribophorin II)	map00510 N-Glycan biosynthesis; map00513 Various types of N-glycan biosynthesis; map01100 Metabolic pathways; map04141 Protein processing in endoplasmic reticulum	GO:0006464 cellular protein modification process; GO:0006486 protein glycosylation; GO:0006487 protein N-linked glycosylation; GO:0006807 nitrogen compound metabolic process; GO:0008152 metabolic process; GO:0009058 biosynthetic process; GO:0009059 macromolecule biosynthetic process; GO:0009100 glycoprotein metabolic process; GO:0009101 glycoprotein biosynthetic process; GO:0009987 cellular proce…	GO:0005622 intracellular; GO:0005623 cell; GO:0005737 cytoplasm; GO:0005783 endoplasmic reticulum; GO:0005789 endoplasmic reticulum membrane; GO:0008250 oligosaccharyltransferase complex; GO:0012505 endomembrane system; GO:0016020 membrane; GO:0031984 organelle subcompartment; GO:0032991 protein-containing complex; GO:0042175 nuclear outer membrane-endoplasmic reticulum membrane network; GO:00432…				O	KOG2447	Oligosaccharyltransferase, delta subunit (ribophorin II)
W9PW33	684	K	0.0353104	Down	Non-specific serine/threonine protein kinase OS=Fusarium oxysporum f. sp. pisi HDV247 OX=1080344 GN=FOVG_04432 PE=3 SV=1	FOVG_04432	nucleus	K04409	PAK1; p21-activated kinase 1 [EC:2.7.11.1]	map04011 MAPK signaling pathway - yeast; map04392 Hippo signaling pathway - multiple species	GO:0000003 reproduction; GO:0000011 vacuole inheritance; GO:0000122 negative regulation of transcription by RNA polymerase II; GO:0000165 MAPK cascade; GO:0000185 activation of MAPKKK activity; GO:0000278 mitotic cell cycle; GO:0000281 mitotic cytokinesis; GO:0000282 cellular bud site selection; GO:0000746 conjugation; GO:0000749 response to pheromone triggering conjugation with cellular fusion; …	GO:0000131 incipient cellular bud site; GO:0005622 intracellular; GO:0005623 cell; GO:0005634 nucleus; GO:0005737 cytoplasm; GO:0005886 plasma membrane; GO:0005937 mating projection; GO:0016020 membrane; GO:0030427 site of polarized growth; GO:0042995 cell projection; GO:0043226 organelle; GO:0043227 membrane-bounded organelle; GO:0043229 intracellular organelle; GO:0043231 intracellular membrane…	GO:0003676 nucleic acid binding; GO:0003723 RNA binding; GO:0003729 mRNA binding; GO:0003824 catalytic activity; GO:0004672 protein kinase activity; GO:0004674 protein serine/threonine kinase activity; GO:0005488 binding; GO:0005515 protein binding; GO:0008349 MAP kinase kinase kinase kinase activity; GO:0016301 kinase activity; GO:0016740 transferase activity; GO:0016772 transferase activity, tr…	PF00786; PF00069	P21-Rho-binding domain; Protein kinase domain	T	KOG0578	p21-activated serine/threonine protein kinase
W9PW33	568	K	9.65109e-05	Down	Non-specific serine/threonine protein kinase OS=Fusarium oxysporum f. sp. pisi HDV247 OX=1080344 GN=FOVG_04432 PE=3 SV=1	FOVG_04432	nucleus	K04409	PAK1; p21-activated kinase 1 [EC:2.7.11.1]	map04011 MAPK signaling pathway - yeast; map04392 Hippo signaling pathway - multiple species	GO:0000003 reproduction; GO:0000011 vacuole inheritance; GO:0000122 negative regulation of transcription by RNA polymerase II; GO:0000165 MAPK cascade; GO:0000185 activation of MAPKKK activity; GO:0000278 mitotic cell cycle; GO:0000281 mitotic cytokinesis; GO:0000282 cellular bud site selection; GO:0000746 conjugation; GO:0000749 response to pheromone triggering conjugation with cellular fusion; …	GO:0000131 incipient cellular bud site; GO:0005622 intracellular; GO:0005623 cell; GO:0005634 nucleus; GO:0005737 cytoplasm; GO:0005886 plasma membrane; GO:0005937 mating projection; GO:0016020 membrane; GO:0030427 site of polarized growth; GO:0042995 cell projection; GO:0043226 organelle; GO:0043227 membrane-bounded organelle; GO:0043229 intracellular organelle; GO:0043231 intracellular membrane…	GO:0003676 nucleic acid binding; GO:0003723 RNA binding; GO:0003729 mRNA binding; GO:0003824 catalytic activity; GO:0004672 protein kinase activity; GO:0004674 protein serine/threonine kinase activity; GO:0005488 binding; GO:0005515 protein binding; GO:0008349 MAP kinase kinase kinase kinase activity; GO:0016301 kinase activity; GO:0016740 transferase activity; GO:0016772 transferase activity, tr…	PF00786; PF00069	P21-Rho-binding domain; Protein kinase domain	T	KOG0578	p21-activated serine/threonine protein kinase
X0CIX8	269	K	2.91077e-05	Down	SurE domain-containing protein OS=Fusarium oxysporum f. sp. raphani 54005 OX=1089458 GN=FOQG_04481 PE=4 SV=1	FOQG_04481	cytoplasm	K06047	TTL; tubulin---tyrosine ligase [EC:6.3.2.25]		GO:0000226 microtubule cytoskeleton organization; GO:0006464 cellular protein modification process; GO:0006807 nitrogen compound metabolic process; GO:0006996 organelle organization; GO:0007010 cytoskeleton organization; GO:0007017 microtubule-based process; GO:0008152 metabolic process; GO:0009987 cellular process; GO:0016043 cellular component organization; GO:0018166 C-terminal protein-tyrosin…	GO:0000932 P-body; GO:0005622 intracellular; GO:0005623 cell; GO:0005737 cytoplasm; GO:0032991 protein-containing complex; GO:0035770 ribonucleoprotein granule; GO:0036464 cytoplasmic ribonucleoprotein granule; GO:0043226 organelle; GO:0043228 non-membrane-bounded organelle; GO:0043229 intracellular organelle; GO:0043232 intracellular non-membrane-bounded organelle; GO:1990904 ribonucleoprotein c…	GO:0003824 catalytic activity; GO:0004835 tubulin-tyrosine ligase activity; GO:0016874 ligase activity; GO:0016879 ligase activity, forming carbon-nitrogen bonds; GO:0016881 acid-amino acid ligase activity; GO:0140096 catalytic activity, acting on a protein;			O	KOG2157	Predicted tubulin-tyrosine ligase
N4UYN3	969	K	0.000365629	Down	Exocyst complex component SEC5 OS=Fusarium oxysporum f. sp. cubense (strain race 1) OX=1229664 GN=FOC1_g10011191 PE=3 SV=1	FOC1_g10011191	nucleus	K17637	EXOC2, SEC5; exocyst complex component 2		GO:0001927 exocyst assembly; GO:0006810 transport; GO:0006887 exocytosis; GO:0006892 post-Golgi vesicle-mediated transport; GO:0006893 Golgi to plasma membrane transport; GO:0006903 vesicle targeting; GO:0006904 vesicle docking involved in exocytosis; GO:0006996 organelle organization; GO:0007029 endoplasmic reticulum organization; GO:0009987 cellular process; GO:0010256 endomembrane system organ…	GO:0000131 incipient cellular bud site; GO:0000145 exocyst; GO:0005622 intracellular; GO:0005623 cell; GO:0005628 prospore membrane; GO:0005737 cytoplasm; GO:0005933 cellular bud; GO:0005934 cellular bud tip; GO:0005935 cellular bud neck; GO:0005937 mating projection; GO:0005938 cell cortex; GO:0016020 membrane; GO:0030427 site of polarized growth; GO:0032991 protein-containing complex; GO:004276…				U	KOG2347	Sec5 subunit of exocyst complex
N4UYN3	96	K	0.0102096	Down	Exocyst complex component SEC5 OS=Fusarium oxysporum f. sp. cubense (strain race 1) OX=1229664 GN=FOC1_g10011191 PE=3 SV=1	FOC1_g10011191	nucleus	K17637	EXOC2, SEC5; exocyst complex component 2		GO:0001927 exocyst assembly; GO:0006810 transport; GO:0006887 exocytosis; GO:0006892 post-Golgi vesicle-mediated transport; GO:0006893 Golgi to plasma membrane transport; GO:0006903 vesicle targeting; GO:0006904 vesicle docking involved in exocytosis; GO:0006996 organelle organization; GO:0007029 endoplasmic reticulum organization; GO:0009987 cellular process; GO:0010256 endomembrane system organ…	GO:0000131 incipient cellular bud site; GO:0000145 exocyst; GO:0005622 intracellular; GO:0005623 cell; GO:0005628 prospore membrane; GO:0005737 cytoplasm; GO:0005933 cellular bud; GO:0005934 cellular bud tip; GO:0005935 cellular bud neck; GO:0005937 mating projection; GO:0005938 cell cortex; GO:0016020 membrane; GO:0030427 site of polarized growth; GO:0032991 protein-containing complex; GO:004276…				U	KOG2347	Sec5 subunit of exocyst complex
A0A0D2XQS4	704	K	0.000236087	Down	CULLIN_2 domain-containing protein OS=Fusarium oxysporum f. sp. lycopersici (strain 4287 / CBS 123668 / FGSC 9935 / NRRL 34936) OX=426428 PE=3 SV=1	--	nucleus	K03347	CUL1, CDC53; cullin 1	map04111 Cell cycle - yeast; map04120 Ubiquitin mediated proteolysis; map04141 Protein processing in endoplasmic reticulum	GO:0000082 G1/S transition of mitotic cell cycle; GO:0000086 G2/M transition of mitotic cell cycle; GO:0000278 mitotic cell cycle; GO:0006275 regulation of DNA replication; GO:0006508 proteolysis; GO:0006511 ubiquitin-dependent protein catabolic process; GO:0006807 nitrogen compound metabolic process; GO:0007049 cell cycle; GO:0007346 regulation of mitotic cell cycle; GO:0008152 metabolic process…	GO:0000151 ubiquitin ligase complex; GO:0000152 nuclear ubiquitin ligase complex; GO:0005622 intracellular; GO:0005623 cell; GO:0005634 nucleus; GO:0019005 SCF ubiquitin ligase complex; GO:0031461 cullin-RING ubiquitin ligase complex; GO:0032991 protein-containing complex; GO:0043224 nuclear SCF ubiquitin ligase complex; GO:0043226 organelle; GO:0043227 membrane-bounded organelle; GO:0043229 intr…	GO:0003676 nucleic acid binding; GO:0003677 DNA binding; GO:0003688 DNA replication origin binding; GO:0003690 double-stranded DNA binding; GO:0005488 binding; GO:0005515 protein binding; GO:0019899 enzyme binding; GO:0030674 protein-macromolecule adaptor activity; GO:0031625 ubiquitin protein ligase binding; GO:0043565 sequence-specific DNA binding; GO:0044389 ubiquitin-like protein ligase bindi…	PF10557	Cullin protein neddylation domain	O	KOG2166	Cullins
A0A0D2XQS4	635	K	0.0185644	Down	CULLIN_2 domain-containing protein OS=Fusarium oxysporum f. sp. lycopersici (strain 4287 / CBS 123668 / FGSC 9935 / NRRL 34936) OX=426428 PE=3 SV=1	--	nucleus	K03347	CUL1, CDC53; cullin 1	map04111 Cell cycle - yeast; map04120 Ubiquitin mediated proteolysis; map04141 Protein processing in endoplasmic reticulum	GO:0000082 G1/S transition of mitotic cell cycle; GO:0000086 G2/M transition of mitotic cell cycle; GO:0000278 mitotic cell cycle; GO:0006275 regulation of DNA replication; GO:0006508 proteolysis; GO:0006511 ubiquitin-dependent protein catabolic process; GO:0006807 nitrogen compound metabolic process; GO:0007049 cell cycle; GO:0007346 regulation of mitotic cell cycle; GO:0008152 metabolic process…	GO:0000151 ubiquitin ligase complex; GO:0000152 nuclear ubiquitin ligase complex; GO:0005622 intracellular; GO:0005623 cell; GO:0005634 nucleus; GO:0019005 SCF ubiquitin ligase complex; GO:0031461 cullin-RING ubiquitin ligase complex; GO:0032991 protein-containing complex; GO:0043224 nuclear SCF ubiquitin ligase complex; GO:0043226 organelle; GO:0043227 membrane-bounded organelle; GO:0043229 intr…	GO:0003676 nucleic acid binding; GO:0003677 DNA binding; GO:0003688 DNA replication origin binding; GO:0003690 double-stranded DNA binding; GO:0005488 binding; GO:0005515 protein binding; GO:0019899 enzyme binding; GO:0030674 protein-macromolecule adaptor activity; GO:0031625 ubiquitin protein ligase binding; GO:0043565 sequence-specific DNA binding; GO:0044389 ubiquitin-like protein ligase bindi…	PF10557	Cullin protein neddylation domain	O	KOG2166	Cullins
A0A0D2XQS4	685	K	0.0305176	Down	CULLIN_2 domain-containing protein OS=Fusarium oxysporum f. sp. lycopersici (strain 4287 / CBS 123668 / FGSC 9935 / NRRL 34936) OX=426428 PE=3 SV=1	--	nucleus	K03347	CUL1, CDC53; cullin 1	map04111 Cell cycle - yeast; map04120 Ubiquitin mediated proteolysis; map04141 Protein processing in endoplasmic reticulum	GO:0000082 G1/S transition of mitotic cell cycle; GO:0000086 G2/M transition of mitotic cell cycle; GO:0000278 mitotic cell cycle; GO:0006275 regulation of DNA replication; GO:0006508 proteolysis; GO:0006511 ubiquitin-dependent protein catabolic process; GO:0006807 nitrogen compound metabolic process; GO:0007049 cell cycle; GO:0007346 regulation of mitotic cell cycle; GO:0008152 metabolic process…	GO:0000151 ubiquitin ligase complex; GO:0000152 nuclear ubiquitin ligase complex; GO:0005622 intracellular; GO:0005623 cell; GO:0005634 nucleus; GO:0019005 SCF ubiquitin ligase complex; GO:0031461 cullin-RING ubiquitin ligase complex; GO:0032991 protein-containing complex; GO:0043224 nuclear SCF ubiquitin ligase complex; GO:0043226 organelle; GO:0043227 membrane-bounded organelle; GO:0043229 intr…	GO:0003676 nucleic acid binding; GO:0003677 DNA binding; GO:0003688 DNA replication origin binding; GO:0003690 double-stranded DNA binding; GO:0005488 binding; GO:0005515 protein binding; GO:0019899 enzyme binding; GO:0030674 protein-macromolecule adaptor activity; GO:0031625 ubiquitin protein ligase binding; GO:0043565 sequence-specific DNA binding; GO:0044389 ubiquitin-like protein ligase bindi…	PF10557	Cullin protein neddylation domain	O	KOG2166	Cullins
A0A0D2XQY4	397	K	6.6055e-05	Down	Uncharacterized protein OS=Fusarium oxysporum f. sp. lycopersici (strain 4287 / CBS 123668 / FGSC 9935 / NRRL 34936) OX=426428 PE=3 SV=1	--	mitochondria	K01772	hemH, FECH; protoporphyrin/coproporphyrin ferrochelatase [EC:4.99.1.1 4.99.1.9]	map00860 Porphyrin and chlorophyll metabolism; map01100 Metabolic pathways; map01110 Biosynthesis of secondary metabolites	GO:0006725 cellular aromatic compound metabolic process; GO:0006778 porphyrin-containing compound metabolic process; GO:0006779 porphyrin-containing compound biosynthetic process; GO:0006783 heme biosynthetic process; GO:0006807 nitrogen compound metabolic process; GO:0008152 metabolic process; GO:0009058 biosynthetic process; GO:0009987 cellular process; GO:0018130 heterocycle biosynthetic proce…	GO:0005622 intracellular; GO:0005623 cell; GO:0005737 cytoplasm; GO:0005739 mitochondrion; GO:0005740 mitochondrial envelope; GO:0005743 mitochondrial inner membrane; GO:0016020 membrane; GO:0019866 organelle inner membrane; GO:0031090 organelle membrane; GO:0031966 mitochondrial membrane; GO:0031967 organelle envelope; GO:0031975 envelope; GO:0043226 organelle; GO:0043227 membrane-bounded organe…	GO:0003824 catalytic activity; GO:0004325 ferrochelatase activity; GO:0005488 binding; GO:0016829 lyase activity; GO:0048037 cofactor binding; GO:0051536 iron-sulfur cluster binding; GO:0051537 2 iron, 2 sulfur cluster binding; GO:0051540 metal cluster binding;	PF00762	Ferrochelatase	H	KOG1321	Protoheme ferro-lyase (ferrochelatase)
N4UUG8	359	K	0.00245861	Down	3-oxoacyl-[acyl-carrier-protein] reductase OS=Fusarium oxysporum f. sp. cubense (strain race 1) OX=1229664 GN=FOC1_g10011077 PE=3 SV=1	FOC1_g10011077	cytoplasm	K00667	FAS2; fatty acid synthase subunit alpha, fungi type [EC:2.3.1.86]	map00061 Fatty acid biosynthesis; map01100 Metabolic pathways; map01212 Fatty acid metabolism	GO:0001676 long-chain fatty acid metabolic process; GO:0006082 organic acid metabolic process; GO:0006629 lipid metabolic process; GO:0006631 fatty acid metabolic process; GO:0006633 fatty acid biosynthetic process; GO:0008152 metabolic process; GO:0008610 lipid biosynthetic process; GO:0009058 biosynthetic process; GO:0009987 cellular process; GO:0016053 organic acid biosynthetic process; GO:001…	GO:0005622 intracellular; GO:0005623 cell; GO:0005737 cytoplasm; GO:0005739 mitochondrion; GO:0005811 lipid droplet; GO:0005829 cytosol; GO:0005835 fatty acid synthase complex; GO:0032991 protein-containing complex; GO:0043226 organelle; GO:0043227 membrane-bounded organelle; GO:0043228 non-membrane-bounded organelle; GO:0043229 intracellular organelle; GO:0043231 intracellular membrane-bounded o…	GO:0003824 catalytic activity; GO:0004312 fatty acid synthase activity; GO:0004313 [acyl-carrier-protein] S-acetyltransferase activity; GO:0004314 [acyl-carrier-protein] S-malonyltransferase activity; GO:0004317 3-hydroxypalmitoyl-[acyl-carrier-protein] dehydratase activity; GO:0004318 enoyl-[acyl-carrier-protein] reductase (NADH) activity; GO:0004319 enoyl-[acyl-carrier-protein] reductase (NADPH…	PF00109; PF02801; PF01648	Beta-ketoacyl synthase, N-terminal domain; Beta-ketoacyl synthase, C-terminal domain; 4'-phosphopantetheinyl transferase superfamily
N4UUG8	333	K	0.000331525	Down	3-oxoacyl-[acyl-carrier-protein] reductase OS=Fusarium oxysporum f. sp. cubense (strain race 1) OX=1229664 GN=FOC1_g10011077 PE=3 SV=1	FOC1_g10011077	cytoplasm	K00667	FAS2; fatty acid synthase subunit alpha, fungi type [EC:2.3.1.86]	map00061 Fatty acid biosynthesis; map01100 Metabolic pathways; map01212 Fatty acid metabolism	GO:0001676 long-chain fatty acid metabolic process; GO:0006082 organic acid metabolic process; GO:0006629 lipid metabolic process; GO:0006631 fatty acid metabolic process; GO:0006633 fatty acid biosynthetic process; GO:0008152 metabolic process; GO:0008610 lipid biosynthetic process; GO:0009058 biosynthetic process; GO:0009987 cellular process; GO:0016053 organic acid biosynthetic process; GO:001…	GO:0005622 intracellular; GO:0005623 cell; GO:0005737 cytoplasm; GO:0005739 mitochondrion; GO:0005811 lipid droplet; GO:0005829 cytosol; GO:0005835 fatty acid synthase complex; GO:0032991 protein-containing complex; GO:0043226 organelle; GO:0043227 membrane-bounded organelle; GO:0043228 non-membrane-bounded organelle; GO:0043229 intracellular organelle; GO:0043231 intracellular membrane-bounded o…	GO:0003824 catalytic activity; GO:0004312 fatty acid synthase activity; GO:0004313 [acyl-carrier-protein] S-acetyltransferase activity; GO:0004314 [acyl-carrier-protein] S-malonyltransferase activity; GO:0004317 3-hydroxypalmitoyl-[acyl-carrier-protein] dehydratase activity; GO:0004318 enoyl-[acyl-carrier-protein] reductase (NADH) activity; GO:0004319 enoyl-[acyl-carrier-protein] reductase (NADPH…	PF00109; PF02801; PF01648	Beta-ketoacyl synthase, N-terminal domain; Beta-ketoacyl synthase, C-terminal domain; 4'-phosphopantetheinyl transferase superfamily
N4UUG8	964	K	0.00032469	Down	3-oxoacyl-[acyl-carrier-protein] reductase OS=Fusarium oxysporum f. sp. cubense (strain race 1) OX=1229664 GN=FOC1_g10011077 PE=3 SV=1	FOC1_g10011077	cytoplasm	K00667	FAS2; fatty acid synthase subunit alpha, fungi type [EC:2.3.1.86]	map00061 Fatty acid biosynthesis; map01100 Metabolic pathways; map01212 Fatty acid metabolism	GO:0001676 long-chain fatty acid metabolic process; GO:0006082 organic acid metabolic process; GO:0006629 lipid metabolic process; GO:0006631 fatty acid metabolic process; GO:0006633 fatty acid biosynthetic process; GO:0008152 metabolic process; GO:0008610 lipid biosynthetic process; GO:0009058 biosynthetic process; GO:0009987 cellular process; GO:0016053 organic acid biosynthetic process; GO:001…	GO:0005622 intracellular; GO:0005623 cell; GO:0005737 cytoplasm; GO:0005739 mitochondrion; GO:0005811 lipid droplet; GO:0005829 cytosol; GO:0005835 fatty acid synthase complex; GO:0032991 protein-containing complex; GO:0043226 organelle; GO:0043227 membrane-bounded organelle; GO:0043228 non-membrane-bounded organelle; GO:0043229 intracellular organelle; GO:0043231 intracellular membrane-bounded o…	GO:0003824 catalytic activity; GO:0004312 fatty acid synthase activity; GO:0004313 [acyl-carrier-protein] S-acetyltransferase activity; GO:0004314 [acyl-carrier-protein] S-malonyltransferase activity; GO:0004317 3-hydroxypalmitoyl-[acyl-carrier-protein] dehydratase activity; GO:0004318 enoyl-[acyl-carrier-protein] reductase (NADH) activity; GO:0004319 enoyl-[acyl-carrier-protein] reductase (NADPH…	PF00109; PF02801; PF01648	Beta-ketoacyl synthase, N-terminal domain; Beta-ketoacyl synthase, C-terminal domain; 4'-phosphopantetheinyl transferase superfamily
N4UUG8	752	K	0.00193032	Down	3-oxoacyl-[acyl-carrier-protein] reductase OS=Fusarium oxysporum f. sp. cubense (strain race 1) OX=1229664 GN=FOC1_g10011077 PE=3 SV=1	FOC1_g10011077	cytoplasm	K00667	FAS2; fatty acid synthase subunit alpha, fungi type [EC:2.3.1.86]	map00061 Fatty acid biosynthesis; map01100 Metabolic pathways; map01212 Fatty acid metabolism	GO:0001676 long-chain fatty acid metabolic process; GO:0006082 organic acid metabolic process; GO:0006629 lipid metabolic process; GO:0006631 fatty acid metabolic process; GO:0006633 fatty acid biosynthetic process; GO:0008152 metabolic process; GO:0008610 lipid biosynthetic process; GO:0009058 biosynthetic process; GO:0009987 cellular process; GO:0016053 organic acid biosynthetic process; GO:001…	GO:0005622 intracellular; GO:0005623 cell; GO:0005737 cytoplasm; GO:0005739 mitochondrion; GO:0005811 lipid droplet; GO:0005829 cytosol; GO:0005835 fatty acid synthase complex; GO:0032991 protein-containing complex; GO:0043226 organelle; GO:0043227 membrane-bounded organelle; GO:0043228 non-membrane-bounded organelle; GO:0043229 intracellular organelle; GO:0043231 intracellular membrane-bounded o…	GO:0003824 catalytic activity; GO:0004312 fatty acid synthase activity; GO:0004313 [acyl-carrier-protein] S-acetyltransferase activity; GO:0004314 [acyl-carrier-protein] S-malonyltransferase activity; GO:0004317 3-hydroxypalmitoyl-[acyl-carrier-protein] dehydratase activity; GO:0004318 enoyl-[acyl-carrier-protein] reductase (NADH) activity; GO:0004319 enoyl-[acyl-carrier-protein] reductase (NADPH…	PF00109; PF02801; PF01648	Beta-ketoacyl synthase, N-terminal domain; Beta-ketoacyl synthase, C-terminal domain; 4'-phosphopantetheinyl transferase superfamily
N4UUG8	1626	K	0.00236175	Down	3-oxoacyl-[acyl-carrier-protein] reductase OS=Fusarium oxysporum f. sp. cubense (strain race 1) OX=1229664 GN=FOC1_g10011077 PE=3 SV=1	FOC1_g10011077	cytoplasm	K00667	FAS2; fatty acid synthase subunit alpha, fungi type [EC:2.3.1.86]	map00061 Fatty acid biosynthesis; map01100 Metabolic pathways; map01212 Fatty acid metabolism	GO:0001676 long-chain fatty acid metabolic process; GO:0006082 organic acid metabolic process; GO:0006629 lipid metabolic process; GO:0006631 fatty acid metabolic process; GO:0006633 fatty acid biosynthetic process; GO:0008152 metabolic process; GO:0008610 lipid biosynthetic process; GO:0009058 biosynthetic process; GO:0009987 cellular process; GO:0016053 organic acid biosynthetic process; GO:001…	GO:0005622 intracellular; GO:0005623 cell; GO:0005737 cytoplasm; GO:0005739 mitochondrion; GO:0005811 lipid droplet; GO:0005829 cytosol; GO:0005835 fatty acid synthase complex; GO:0032991 protein-containing complex; GO:0043226 organelle; GO:0043227 membrane-bounded organelle; GO:0043228 non-membrane-bounded organelle; GO:0043229 intracellular organelle; GO:0043231 intracellular membrane-bounded o…	GO:0003824 catalytic activity; GO:0004312 fatty acid synthase activity; GO:0004313 [acyl-carrier-protein] S-acetyltransferase activity; GO:0004314 [acyl-carrier-protein] S-malonyltransferase activity; GO:0004317 3-hydroxypalmitoyl-[acyl-carrier-protein] dehydratase activity; GO:0004318 enoyl-[acyl-carrier-protein] reductase (NADH) activity; GO:0004319 enoyl-[acyl-carrier-protein] reductase (NADPH…	PF00109; PF02801; PF01648	Beta-ketoacyl synthase, N-terminal domain; Beta-ketoacyl synthase, C-terminal domain; 4'-phosphopantetheinyl transferase superfamily
N4UUG8	1142	K	0.00142039	Down	3-oxoacyl-[acyl-carrier-protein] reductase OS=Fusarium oxysporum f. sp. cubense (strain race 1) OX=1229664 GN=FOC1_g10011077 PE=3 SV=1	FOC1_g10011077	cytoplasm	K00667	FAS2; fatty acid synthase subunit alpha, fungi type [EC:2.3.1.86]	map00061 Fatty acid biosynthesis; map01100 Metabolic pathways; map01212 Fatty acid metabolism	GO:0001676 long-chain fatty acid metabolic process; GO:0006082 organic acid metabolic process; GO:0006629 lipid metabolic process; GO:0006631 fatty acid metabolic process; GO:0006633 fatty acid biosynthetic process; GO:0008152 metabolic process; GO:0008610 lipid biosynthetic process; GO:0009058 biosynthetic process; GO:0009987 cellular process; GO:0016053 organic acid biosynthetic process; GO:001…	GO:0005622 intracellular; GO:0005623 cell; GO:0005737 cytoplasm; GO:0005739 mitochondrion; GO:0005811 lipid droplet; GO:0005829 cytosol; GO:0005835 fatty acid synthase complex; GO:0032991 protein-containing complex; GO:0043226 organelle; GO:0043227 membrane-bounded organelle; GO:0043228 non-membrane-bounded organelle; GO:0043229 intracellular organelle; GO:0043231 intracellular membrane-bounded o…	GO:0003824 catalytic activity; GO:0004312 fatty acid synthase activity; GO:0004313 [acyl-carrier-protein] S-acetyltransferase activity; GO:0004314 [acyl-carrier-protein] S-malonyltransferase activity; GO:0004317 3-hydroxypalmitoyl-[acyl-carrier-protein] dehydratase activity; GO:0004318 enoyl-[acyl-carrier-protein] reductase (NADH) activity; GO:0004319 enoyl-[acyl-carrier-protein] reductase (NADPH…	PF00109; PF02801; PF01648	Beta-ketoacyl synthase, N-terminal domain; Beta-ketoacyl synthase, C-terminal domain; 4'-phosphopantetheinyl transferase superfamily
N4UUG8	1035	K	0.00171546	Down	3-oxoacyl-[acyl-carrier-protein] reductase OS=Fusarium oxysporum f. sp. cubense (strain race 1) OX=1229664 GN=FOC1_g10011077 PE=3 SV=1	FOC1_g10011077	cytoplasm	K00667	FAS2; fatty acid synthase subunit alpha, fungi type [EC:2.3.1.86]	map00061 Fatty acid biosynthesis; map01100 Metabolic pathways; map01212 Fatty acid metabolism	GO:0001676 long-chain fatty acid metabolic process; GO:0006082 organic acid metabolic process; GO:0006629 lipid metabolic process; GO:0006631 fatty acid metabolic process; GO:0006633 fatty acid biosynthetic process; GO:0008152 metabolic process; GO:0008610 lipid biosynthetic process; GO:0009058 biosynthetic process; GO:0009987 cellular process; GO:0016053 organic acid biosynthetic process; GO:001…	GO:0005622 intracellular; GO:0005623 cell; GO:0005737 cytoplasm; GO:0005739 mitochondrion; GO:0005811 lipid droplet; GO:0005829 cytosol; GO:0005835 fatty acid synthase complex; GO:0032991 protein-containing complex; GO:0043226 organelle; GO:0043227 membrane-bounded organelle; GO:0043228 non-membrane-bounded organelle; GO:0043229 intracellular organelle; GO:0043231 intracellular membrane-bounded o…	GO:0003824 catalytic activity; GO:0004312 fatty acid synthase activity; GO:0004313 [acyl-carrier-protein] S-acetyltransferase activity; GO:0004314 [acyl-carrier-protein] S-malonyltransferase activity; GO:0004317 3-hydroxypalmitoyl-[acyl-carrier-protein] dehydratase activity; GO:0004318 enoyl-[acyl-carrier-protein] reductase (NADH) activity; GO:0004319 enoyl-[acyl-carrier-protein] reductase (NADPH…	PF00109; PF02801; PF01648	Beta-ketoacyl synthase, N-terminal domain; Beta-ketoacyl synthase, C-terminal domain; 4'-phosphopantetheinyl transferase superfamily
N4UUG8	620	K	0.0341374	Down	3-oxoacyl-[acyl-carrier-protein] reductase OS=Fusarium oxysporum f. sp. cubense (strain race 1) OX=1229664 GN=FOC1_g10011077 PE=3 SV=1	FOC1_g10011077	cytoplasm	K00667	FAS2; fatty acid synthase subunit alpha, fungi type [EC:2.3.1.86]	map00061 Fatty acid biosynthesis; map01100 Metabolic pathways; map01212 Fatty acid metabolism	GO:0001676 long-chain fatty acid metabolic process; GO:0006082 organic acid metabolic process; GO:0006629 lipid metabolic process; GO:0006631 fatty acid metabolic process; GO:0006633 fatty acid biosynthetic process; GO:0008152 metabolic process; GO:0008610 lipid biosynthetic process; GO:0009058 biosynthetic process; GO:0009987 cellular process; GO:0016053 organic acid biosynthetic process; GO:001…	GO:0005622 intracellular; GO:0005623 cell; GO:0005737 cytoplasm; GO:0005739 mitochondrion; GO:0005811 lipid droplet; GO:0005829 cytosol; GO:0005835 fatty acid synthase complex; GO:0032991 protein-containing complex; GO:0043226 organelle; GO:0043227 membrane-bounded organelle; GO:0043228 non-membrane-bounded organelle; GO:0043229 intracellular organelle; GO:0043231 intracellular membrane-bounded o…	GO:0003824 catalytic activity; GO:0004312 fatty acid synthase activity; GO:0004313 [acyl-carrier-protein] S-acetyltransferase activity; GO:0004314 [acyl-carrier-protein] S-malonyltransferase activity; GO:0004317 3-hydroxypalmitoyl-[acyl-carrier-protein] dehydratase activity; GO:0004318 enoyl-[acyl-carrier-protein] reductase (NADH) activity; GO:0004319 enoyl-[acyl-carrier-protein] reductase (NADPH…	PF00109; PF02801; PF01648	Beta-ketoacyl synthase, N-terminal domain; Beta-ketoacyl synthase, C-terminal domain; 4'-phosphopantetheinyl transferase superfamily
N4UUG8	611	K	0.00698839	Down	3-oxoacyl-[acyl-carrier-protein] reductase OS=Fusarium oxysporum f. sp. cubense (strain race 1) OX=1229664 GN=FOC1_g10011077 PE=3 SV=1	FOC1_g10011077	cytoplasm	K00667	FAS2; fatty acid synthase subunit alpha, fungi type [EC:2.3.1.86]	map00061 Fatty acid biosynthesis; map01100 Metabolic pathways; map01212 Fatty acid metabolism	GO:0001676 long-chain fatty acid metabolic process; GO:0006082 organic acid metabolic process; GO:0006629 lipid metabolic process; GO:0006631 fatty acid metabolic process; GO:0006633 fatty acid biosynthetic process; GO:0008152 metabolic process; GO:0008610 lipid biosynthetic process; GO:0009058 biosynthetic process; GO:0009987 cellular process; GO:0016053 organic acid biosynthetic process; GO:001…	GO:0005622 intracellular; GO:0005623 cell; GO:0005737 cytoplasm; GO:0005739 mitochondrion; GO:0005811 lipid droplet; GO:0005829 cytosol; GO:0005835 fatty acid synthase complex; GO:0032991 protein-containing complex; GO:0043226 organelle; GO:0043227 membrane-bounded organelle; GO:0043228 non-membrane-bounded organelle; GO:0043229 intracellular organelle; GO:0043231 intracellular membrane-bounded o…	GO:0003824 catalytic activity; GO:0004312 fatty acid synthase activity; GO:0004313 [acyl-carrier-protein] S-acetyltransferase activity; GO:0004314 [acyl-carrier-protein] S-malonyltransferase activity; GO:0004317 3-hydroxypalmitoyl-[acyl-carrier-protein] dehydratase activity; GO:0004318 enoyl-[acyl-carrier-protein] reductase (NADH) activity; GO:0004319 enoyl-[acyl-carrier-protein] reductase (NADPH…	PF00109; PF02801; PF01648	Beta-ketoacyl synthase, N-terminal domain; Beta-ketoacyl synthase, C-terminal domain; 4'-phosphopantetheinyl transferase superfamily
N4UUG8	975	K	0.039534	Down	3-oxoacyl-[acyl-carrier-protein] reductase OS=Fusarium oxysporum f. sp. cubense (strain race 1) OX=1229664 GN=FOC1_g10011077 PE=3 SV=1	FOC1_g10011077	cytoplasm	K00667	FAS2; fatty acid synthase subunit alpha, fungi type [EC:2.3.1.86]	map00061 Fatty acid biosynthesis; map01100 Metabolic pathways; map01212 Fatty acid metabolism	GO:0001676 long-chain fatty acid metabolic process; GO:0006082 organic acid metabolic process; GO:0006629 lipid metabolic process; GO:0006631 fatty acid metabolic process; GO:0006633 fatty acid biosynthetic process; GO:0008152 metabolic process; GO:0008610 lipid biosynthetic process; GO:0009058 biosynthetic process; GO:0009987 cellular process; GO:0016053 organic acid biosynthetic process; GO:001…	GO:0005622 intracellular; GO:0005623 cell; GO:0005737 cytoplasm; GO:0005739 mitochondrion; GO:0005811 lipid droplet; GO:0005829 cytosol; GO:0005835 fatty acid synthase complex; GO:0032991 protein-containing complex; GO:0043226 organelle; GO:0043227 membrane-bounded organelle; GO:0043228 non-membrane-bounded organelle; GO:0043229 intracellular organelle; GO:0043231 intracellular membrane-bounded o…	GO:0003824 catalytic activity; GO:0004312 fatty acid synthase activity; GO:0004313 [acyl-carrier-protein] S-acetyltransferase activity; GO:0004314 [acyl-carrier-protein] S-malonyltransferase activity; GO:0004317 3-hydroxypalmitoyl-[acyl-carrier-protein] dehydratase activity; GO:0004318 enoyl-[acyl-carrier-protein] reductase (NADH) activity; GO:0004319 enoyl-[acyl-carrier-protein] reductase (NADPH…	PF00109; PF02801; PF01648	Beta-ketoacyl synthase, N-terminal domain; Beta-ketoacyl synthase, C-terminal domain; 4'-phosphopantetheinyl transferase superfamily
N4UUG8	1668	K	0.000617551	Down	3-oxoacyl-[acyl-carrier-protein] reductase OS=Fusarium oxysporum f. sp. cubense (strain race 1) OX=1229664 GN=FOC1_g10011077 PE=3 SV=1	FOC1_g10011077	cytoplasm	K00667	FAS2; fatty acid synthase subunit alpha, fungi type [EC:2.3.1.86]	map00061 Fatty acid biosynthesis; map01100 Metabolic pathways; map01212 Fatty acid metabolism	GO:0001676 long-chain fatty acid metabolic process; GO:0006082 organic acid metabolic process; GO:0006629 lipid metabolic process; GO:0006631 fatty acid metabolic process; GO:0006633 fatty acid biosynthetic process; GO:0008152 metabolic process; GO:0008610 lipid biosynthetic process; GO:0009058 biosynthetic process; GO:0009987 cellular process; GO:0016053 organic acid biosynthetic process; GO:001…	GO:0005622 intracellular; GO:0005623 cell; GO:0005737 cytoplasm; GO:0005739 mitochondrion; GO:0005811 lipid droplet; GO:0005829 cytosol; GO:0005835 fatty acid synthase complex; GO:0032991 protein-containing complex; GO:0043226 organelle; GO:0043227 membrane-bounded organelle; GO:0043228 non-membrane-bounded organelle; GO:0043229 intracellular organelle; GO:0043231 intracellular membrane-bounded o…	GO:0003824 catalytic activity; GO:0004312 fatty acid synthase activity; GO:0004313 [acyl-carrier-protein] S-acetyltransferase activity; GO:0004314 [acyl-carrier-protein] S-malonyltransferase activity; GO:0004317 3-hydroxypalmitoyl-[acyl-carrier-protein] dehydratase activity; GO:0004318 enoyl-[acyl-carrier-protein] reductase (NADH) activity; GO:0004319 enoyl-[acyl-carrier-protein] reductase (NADPH…	PF00109; PF02801; PF01648	Beta-ketoacyl synthase, N-terminal domain; Beta-ketoacyl synthase, C-terminal domain; 4'-phosphopantetheinyl transferase superfamily
N4UUG8	772	K	0.000118908	Down	3-oxoacyl-[acyl-carrier-protein] reductase OS=Fusarium oxysporum f. sp. cubense (strain race 1) OX=1229664 GN=FOC1_g10011077 PE=3 SV=1	FOC1_g10011077	cytoplasm	K00667	FAS2; fatty acid synthase subunit alpha, fungi type [EC:2.3.1.86]	map00061 Fatty acid biosynthesis; map01100 Metabolic pathways; map01212 Fatty acid metabolism	GO:0001676 long-chain fatty acid metabolic process; GO:0006082 organic acid metabolic process; GO:0006629 lipid metabolic process; GO:0006631 fatty acid metabolic process; GO:0006633 fatty acid biosynthetic process; GO:0008152 metabolic process; GO:0008610 lipid biosynthetic process; GO:0009058 biosynthetic process; GO:0009987 cellular process; GO:0016053 organic acid biosynthetic process; GO:001…	GO:0005622 intracellular; GO:0005623 cell; GO:0005737 cytoplasm; GO:0005739 mitochondrion; GO:0005811 lipid droplet; GO:0005829 cytosol; GO:0005835 fatty acid synthase complex; GO:0032991 protein-containing complex; GO:0043226 organelle; GO:0043227 membrane-bounded organelle; GO:0043228 non-membrane-bounded organelle; GO:0043229 intracellular organelle; GO:0043231 intracellular membrane-bounded o…	GO:0003824 catalytic activity; GO:0004312 fatty acid synthase activity; GO:0004313 [acyl-carrier-protein] S-acetyltransferase activity; GO:0004314 [acyl-carrier-protein] S-malonyltransferase activity; GO:0004317 3-hydroxypalmitoyl-[acyl-carrier-protein] dehydratase activity; GO:0004318 enoyl-[acyl-carrier-protein] reductase (NADH) activity; GO:0004319 enoyl-[acyl-carrier-protein] reductase (NADPH…	PF00109; PF02801; PF01648	Beta-ketoacyl synthase, N-terminal domain; Beta-ketoacyl synthase, C-terminal domain; 4'-phosphopantetheinyl transferase superfamily
N4UUG8	556	K	7.56909e-06	Down	3-oxoacyl-[acyl-carrier-protein] reductase OS=Fusarium oxysporum f. sp. cubense (strain race 1) OX=1229664 GN=FOC1_g10011077 PE=3 SV=1	FOC1_g10011077	cytoplasm	K00667	FAS2; fatty acid synthase subunit alpha, fungi type [EC:2.3.1.86]	map00061 Fatty acid biosynthesis; map01100 Metabolic pathways; map01212 Fatty acid metabolism	GO:0001676 long-chain fatty acid metabolic process; GO:0006082 organic acid metabolic process; GO:0006629 lipid metabolic process; GO:0006631 fatty acid metabolic process; GO:0006633 fatty acid biosynthetic process; GO:0008152 metabolic process; GO:0008610 lipid biosynthetic process; GO:0009058 biosynthetic process; GO:0009987 cellular process; GO:0016053 organic acid biosynthetic process; GO:001…	GO:0005622 intracellular; GO:0005623 cell; GO:0005737 cytoplasm; GO:0005739 mitochondrion; GO:0005811 lipid droplet; GO:0005829 cytosol; GO:0005835 fatty acid synthase complex; GO:0032991 protein-containing complex; GO:0043226 organelle; GO:0043227 membrane-bounded organelle; GO:0043228 non-membrane-bounded organelle; GO:0043229 intracellular organelle; GO:0043231 intracellular membrane-bounded o…	GO:0003824 catalytic activity; GO:0004312 fatty acid synthase activity; GO:0004313 [acyl-carrier-protein] S-acetyltransferase activity; GO:0004314 [acyl-carrier-protein] S-malonyltransferase activity; GO:0004317 3-hydroxypalmitoyl-[acyl-carrier-protein] dehydratase activity; GO:0004318 enoyl-[acyl-carrier-protein] reductase (NADH) activity; GO:0004319 enoyl-[acyl-carrier-protein] reductase (NADPH…	PF00109; PF02801; PF01648	Beta-ketoacyl synthase, N-terminal domain; Beta-ketoacyl synthase, C-terminal domain; 4'-phosphopantetheinyl transferase superfamily
N4UUG8	635	K	3.51171e-05	Down	3-oxoacyl-[acyl-carrier-protein] reductase OS=Fusarium oxysporum f. sp. cubense (strain race 1) OX=1229664 GN=FOC1_g10011077 PE=3 SV=1	FOC1_g10011077	cytoplasm	K00667	FAS2; fatty acid synthase subunit alpha, fungi type [EC:2.3.1.86]	map00061 Fatty acid biosynthesis; map01100 Metabolic pathways; map01212 Fatty acid metabolism	GO:0001676 long-chain fatty acid metabolic process; GO:0006082 organic acid metabolic process; GO:0006629 lipid metabolic process; GO:0006631 fatty acid metabolic process; GO:0006633 fatty acid biosynthetic process; GO:0008152 metabolic process; GO:0008610 lipid biosynthetic process; GO:0009058 biosynthetic process; GO:0009987 cellular process; GO:0016053 organic acid biosynthetic process; GO:001…	GO:0005622 intracellular; GO:0005623 cell; GO:0005737 cytoplasm; GO:0005739 mitochondrion; GO:0005811 lipid droplet; GO:0005829 cytosol; GO:0005835 fatty acid synthase complex; GO:0032991 protein-containing complex; GO:0043226 organelle; GO:0043227 membrane-bounded organelle; GO:0043228 non-membrane-bounded organelle; GO:0043229 intracellular organelle; GO:0043231 intracellular membrane-bounded o…	GO:0003824 catalytic activity; GO:0004312 fatty acid synthase activity; GO:0004313 [acyl-carrier-protein] S-acetyltransferase activity; GO:0004314 [acyl-carrier-protein] S-malonyltransferase activity; GO:0004317 3-hydroxypalmitoyl-[acyl-carrier-protein] dehydratase activity; GO:0004318 enoyl-[acyl-carrier-protein] reductase (NADH) activity; GO:0004319 enoyl-[acyl-carrier-protein] reductase (NADPH…	PF00109; PF02801; PF01648	Beta-ketoacyl synthase, N-terminal domain; Beta-ketoacyl synthase, C-terminal domain; 4'-phosphopantetheinyl transferase superfamily
N4UUG8	643	K	0.000242875	Down	3-oxoacyl-[acyl-carrier-protein] reductase OS=Fusarium oxysporum f. sp. cubense (strain race 1) OX=1229664 GN=FOC1_g10011077 PE=3 SV=1	FOC1_g10011077	cytoplasm	K00667	FAS2; fatty acid synthase subunit alpha, fungi type [EC:2.3.1.86]	map00061 Fatty acid biosynthesis; map01100 Metabolic pathways; map01212 Fatty acid metabolism	GO:0001676 long-chain fatty acid metabolic process; GO:0006082 organic acid metabolic process; GO:0006629 lipid metabolic process; GO:0006631 fatty acid metabolic process; GO:0006633 fatty acid biosynthetic process; GO:0008152 metabolic process; GO:0008610 lipid biosynthetic process; GO:0009058 biosynthetic process; GO:0009987 cellular process; GO:0016053 organic acid biosynthetic process; GO:001…	GO:0005622 intracellular; GO:0005623 cell; GO:0005737 cytoplasm; GO:0005739 mitochondrion; GO:0005811 lipid droplet; GO:0005829 cytosol; GO:0005835 fatty acid synthase complex; GO:0032991 protein-containing complex; GO:0043226 organelle; GO:0043227 membrane-bounded organelle; GO:0043228 non-membrane-bounded organelle; GO:0043229 intracellular organelle; GO:0043231 intracellular membrane-bounded o…	GO:0003824 catalytic activity; GO:0004312 fatty acid synthase activity; GO:0004313 [acyl-carrier-protein] S-acetyltransferase activity; GO:0004314 [acyl-carrier-protein] S-malonyltransferase activity; GO:0004317 3-hydroxypalmitoyl-[acyl-carrier-protein] dehydratase activity; GO:0004318 enoyl-[acyl-carrier-protein] reductase (NADH) activity; GO:0004319 enoyl-[acyl-carrier-protein] reductase (NADPH…	PF00109; PF02801; PF01648	Beta-ketoacyl synthase, N-terminal domain; Beta-ketoacyl synthase, C-terminal domain; 4'-phosphopantetheinyl transferase superfamily
N4UUG8	64	K	0.00539144	Down	3-oxoacyl-[acyl-carrier-protein] reductase OS=Fusarium oxysporum f. sp. cubense (strain race 1) OX=1229664 GN=FOC1_g10011077 PE=3 SV=1	FOC1_g10011077	cytoplasm	K00667	FAS2; fatty acid synthase subunit alpha, fungi type [EC:2.3.1.86]	map00061 Fatty acid biosynthesis; map01100 Metabolic pathways; map01212 Fatty acid metabolism	GO:0001676 long-chain fatty acid metabolic process; GO:0006082 organic acid metabolic process; GO:0006629 lipid metabolic process; GO:0006631 fatty acid metabolic process; GO:0006633 fatty acid biosynthetic process; GO:0008152 metabolic process; GO:0008610 lipid biosynthetic process; GO:0009058 biosynthetic process; GO:0009987 cellular process; GO:0016053 organic acid biosynthetic process; GO:001…	GO:0005622 intracellular; GO:0005623 cell; GO:0005737 cytoplasm; GO:0005739 mitochondrion; GO:0005811 lipid droplet; GO:0005829 cytosol; GO:0005835 fatty acid synthase complex; GO:0032991 protein-containing complex; GO:0043226 organelle; GO:0043227 membrane-bounded organelle; GO:0043228 non-membrane-bounded organelle; GO:0043229 intracellular organelle; GO:0043231 intracellular membrane-bounded o…	GO:0003824 catalytic activity; GO:0004312 fatty acid synthase activity; GO:0004313 [acyl-carrier-protein] S-acetyltransferase activity; GO:0004314 [acyl-carrier-protein] S-malonyltransferase activity; GO:0004317 3-hydroxypalmitoyl-[acyl-carrier-protein] dehydratase activity; GO:0004318 enoyl-[acyl-carrier-protein] reductase (NADH) activity; GO:0004319 enoyl-[acyl-carrier-protein] reductase (NADPH…	PF00109; PF02801; PF01648	Beta-ketoacyl synthase, N-terminal domain; Beta-ketoacyl synthase, C-terminal domain; 4'-phosphopantetheinyl transferase superfamily
N4UUG8	72	K	6.33213e-05	Down	3-oxoacyl-[acyl-carrier-protein] reductase OS=Fusarium oxysporum f. sp. cubense (strain race 1) OX=1229664 GN=FOC1_g10011077 PE=3 SV=1	FOC1_g10011077	cytoplasm	K00667	FAS2; fatty acid synthase subunit alpha, fungi type [EC:2.3.1.86]	map00061 Fatty acid biosynthesis; map01100 Metabolic pathways; map01212 Fatty acid metabolism	GO:0001676 long-chain fatty acid metabolic process; GO:0006082 organic acid metabolic process; GO:0006629 lipid metabolic process; GO:0006631 fatty acid metabolic process; GO:0006633 fatty acid biosynthetic process; GO:0008152 metabolic process; GO:0008610 lipid biosynthetic process; GO:0009058 biosynthetic process; GO:0009987 cellular process; GO:0016053 organic acid biosynthetic process; GO:001…	GO:0005622 intracellular; GO:0005623 cell; GO:0005737 cytoplasm; GO:0005739 mitochondrion; GO:0005811 lipid droplet; GO:0005829 cytosol; GO:0005835 fatty acid synthase complex; GO:0032991 protein-containing complex; GO:0043226 organelle; GO:0043227 membrane-bounded organelle; GO:0043228 non-membrane-bounded organelle; GO:0043229 intracellular organelle; GO:0043231 intracellular membrane-bounded o…	GO:0003824 catalytic activity; GO:0004312 fatty acid synthase activity; GO:0004313 [acyl-carrier-protein] S-acetyltransferase activity; GO:0004314 [acyl-carrier-protein] S-malonyltransferase activity; GO:0004317 3-hydroxypalmitoyl-[acyl-carrier-protein] dehydratase activity; GO:0004318 enoyl-[acyl-carrier-protein] reductase (NADH) activity; GO:0004319 enoyl-[acyl-carrier-protein] reductase (NADPH…	PF00109; PF02801; PF01648	Beta-ketoacyl synthase, N-terminal domain; Beta-ketoacyl synthase, C-terminal domain; 4'-phosphopantetheinyl transferase superfamily
N4UUG8	536	K	0.000372771	Down	3-oxoacyl-[acyl-carrier-protein] reductase OS=Fusarium oxysporum f. sp. cubense (strain race 1) OX=1229664 GN=FOC1_g10011077 PE=3 SV=1	FOC1_g10011077	cytoplasm	K00667	FAS2; fatty acid synthase subunit alpha, fungi type [EC:2.3.1.86]	map00061 Fatty acid biosynthesis; map01100 Metabolic pathways; map01212 Fatty acid metabolism	GO:0001676 long-chain fatty acid metabolic process; GO:0006082 organic acid metabolic process; GO:0006629 lipid metabolic process; GO:0006631 fatty acid metabolic process; GO:0006633 fatty acid biosynthetic process; GO:0008152 metabolic process; GO:0008610 lipid biosynthetic process; GO:0009058 biosynthetic process; GO:0009987 cellular process; GO:0016053 organic acid biosynthetic process; GO:001…	GO:0005622 intracellular; GO:0005623 cell; GO:0005737 cytoplasm; GO:0005739 mitochondrion; GO:0005811 lipid droplet; GO:0005829 cytosol; GO:0005835 fatty acid synthase complex; GO:0032991 protein-containing complex; GO:0043226 organelle; GO:0043227 membrane-bounded organelle; GO:0043228 non-membrane-bounded organelle; GO:0043229 intracellular organelle; GO:0043231 intracellular membrane-bounded o…	GO:0003824 catalytic activity; GO:0004312 fatty acid synthase activity; GO:0004313 [acyl-carrier-protein] S-acetyltransferase activity; GO:0004314 [acyl-carrier-protein] S-malonyltransferase activity; GO:0004317 3-hydroxypalmitoyl-[acyl-carrier-protein] dehydratase activity; GO:0004318 enoyl-[acyl-carrier-protein] reductase (NADH) activity; GO:0004319 enoyl-[acyl-carrier-protein] reductase (NADPH…	PF00109; PF02801; PF01648	Beta-ketoacyl synthase, N-terminal domain; Beta-ketoacyl synthase, C-terminal domain; 4'-phosphopantetheinyl transferase superfamily
N4UUG8	1643	K	9.65911e-07	Down	3-oxoacyl-[acyl-carrier-protein] reductase OS=Fusarium oxysporum f. sp. cubense (strain race 1) OX=1229664 GN=FOC1_g10011077 PE=3 SV=1	FOC1_g10011077	cytoplasm	K00667	FAS2; fatty acid synthase subunit alpha, fungi type [EC:2.3.1.86]	map00061 Fatty acid biosynthesis; map01100 Metabolic pathways; map01212 Fatty acid metabolism	GO:0001676 long-chain fatty acid metabolic process; GO:0006082 organic acid metabolic process; GO:0006629 lipid metabolic process; GO:0006631 fatty acid metabolic process; GO:0006633 fatty acid biosynthetic process; GO:0008152 metabolic process; GO:0008610 lipid biosynthetic process; GO:0009058 biosynthetic process; GO:0009987 cellular process; GO:0016053 organic acid biosynthetic process; GO:001…	GO:0005622 intracellular; GO:0005623 cell; GO:0005737 cytoplasm; GO:0005739 mitochondrion; GO:0005811 lipid droplet; GO:0005829 cytosol; GO:0005835 fatty acid synthase complex; GO:0032991 protein-containing complex; GO:0043226 organelle; GO:0043227 membrane-bounded organelle; GO:0043228 non-membrane-bounded organelle; GO:0043229 intracellular organelle; GO:0043231 intracellular membrane-bounded o…	GO:0003824 catalytic activity; GO:0004312 fatty acid synthase activity; GO:0004313 [acyl-carrier-protein] S-acetyltransferase activity; GO:0004314 [acyl-carrier-protein] S-malonyltransferase activity; GO:0004317 3-hydroxypalmitoyl-[acyl-carrier-protein] dehydratase activity; GO:0004318 enoyl-[acyl-carrier-protein] reductase (NADH) activity; GO:0004319 enoyl-[acyl-carrier-protein] reductase (NADPH…	PF00109; PF02801; PF01648	Beta-ketoacyl synthase, N-terminal domain; Beta-ketoacyl synthase, C-terminal domain; 4'-phosphopantetheinyl transferase superfamily
N4UUG8	592	K	7.65845e-07	Down	3-oxoacyl-[acyl-carrier-protein] reductase OS=Fusarium oxysporum f. sp. cubense (strain race 1) OX=1229664 GN=FOC1_g10011077 PE=3 SV=1	FOC1_g10011077	cytoplasm	K00667	FAS2; fatty acid synthase subunit alpha, fungi type [EC:2.3.1.86]	map00061 Fatty acid biosynthesis; map01100 Metabolic pathways; map01212 Fatty acid metabolism	GO:0001676 long-chain fatty acid metabolic process; GO:0006082 organic acid metabolic process; GO:0006629 lipid metabolic process; GO:0006631 fatty acid metabolic process; GO:0006633 fatty acid biosynthetic process; GO:0008152 metabolic process; GO:0008610 lipid biosynthetic process; GO:0009058 biosynthetic process; GO:0009987 cellular process; GO:0016053 organic acid biosynthetic process; GO:001…	GO:0005622 intracellular; GO:0005623 cell; GO:0005737 cytoplasm; GO:0005739 mitochondrion; GO:0005811 lipid droplet; GO:0005829 cytosol; GO:0005835 fatty acid synthase complex; GO:0032991 protein-containing complex; GO:0043226 organelle; GO:0043227 membrane-bounded organelle; GO:0043228 non-membrane-bounded organelle; GO:0043229 intracellular organelle; GO:0043231 intracellular membrane-bounded o…	GO:0003824 catalytic activity; GO:0004312 fatty acid synthase activity; GO:0004313 [acyl-carrier-protein] S-acetyltransferase activity; GO:0004314 [acyl-carrier-protein] S-malonyltransferase activity; GO:0004317 3-hydroxypalmitoyl-[acyl-carrier-protein] dehydratase activity; GO:0004318 enoyl-[acyl-carrier-protein] reductase (NADH) activity; GO:0004319 enoyl-[acyl-carrier-protein] reductase (NADPH…	PF00109; PF02801; PF01648	Beta-ketoacyl synthase, N-terminal domain; Beta-ketoacyl synthase, C-terminal domain; 4'-phosphopantetheinyl transferase superfamily
[truncated: 4,680 more rows]

## Sheet: I_6hvsI_0h
Table S3. Differentially modified lysine-acetylated proteins and sites identified in Fusarium oxysporum f. sp. cucumerinum under different regulation combinations
[truncated: 4,858 more rows]

## Sheet: I_0hvsW_0h
Table S3. Differentially modified lysine-acetylated proteins and sites identified in Fusarium oxysporum f. sp. cucumerinum under different regulation combinations
[truncated: 1,800 more rows]

[truncated: 1 more sheets: I_6hvsW_6h]
