# Supplementary material for: Quantitative Acetylome Analysis of Differentially Modified Proteins in Virulence-Differentiated Fusarium oxysporum f. sp. cucumerinum Isolates during Cucumber Colonization
Source: J Fungi (Basel). 2023 Sep 13;9(9):920. doi: 10.3390/jof9090920 (PMC10532600; doi:10.3390/jof9090920)
Supplement: Supplementary file 1 [file jof-09-00920-s001.zip › Supplementary Table S4.xlsx]

## Sheet: W_6hvsW_0h
Table S4. Fusarium oxysporum f. sp. cucumerinum Gene Ontology (GO) functional description of lysine-acetylated proteins differentially regulated in the comparison
Category	Protein accession	Position	Amino acid	W_6h/W_0h P value	Regulated Type	Protein description	Gene name
antioxidant activity	A0A420RY35	394	K	0.00275904	Down	Peroxisomal catalase OS=Fusarium oxysporum OX=5507 GN=BFJ68_g2224 PE=3 SV=1	BFJ68_g2224
antioxidant activity	W9HR00	188	K	4.85343e-05	Down	Peroxiredoxin (Alkyl hydroperoxide reductase subunit C) OS=Fusarium oxysporum NRRL 32931 OX=660029 GN=FOYG_13113 PE=3 SV=1	FOYG_13113
antioxidant activity	A0A420RY35	385	K	0.00029717	Down	Peroxisomal catalase OS=Fusarium oxysporum OX=5507 GN=BFJ68_g2224 PE=3 SV=1	BFJ68_g2224
antioxidant activity	A0A420RY35	274	K	0.0469339	Down	Peroxisomal catalase OS=Fusarium oxysporum OX=5507 GN=BFJ68_g2224 PE=3 SV=1	BFJ68_g2224
antioxidant activity	A0A559KPR4	157	K	0.0144306	Down	Peroxiredoxin Asp f3 OS=Fusarium oxysporum f. sp. cubense OX=61366 GN=aspf3 PE=3 SV=1	aspf3
antioxidant activity	X0N7D0	310	K	5.47497e-07	Down	Peroxidase OS=Fusarium oxysporum f. sp. vasinfectum 25433 OX=1089449 GN=FOTG_05801 PE=3 SV=1	FOTG_05801
antioxidant activity	X0N7D0	279	K	0.00311351	Down	Peroxidase OS=Fusarium oxysporum f. sp. vasinfectum 25433 OX=1089449 GN=FOTG_05801 PE=3 SV=1	FOTG_05801
antioxidant activity	X0N7D0	289	K	0.0176676	Down	Peroxidase OS=Fusarium oxysporum f. sp. vasinfectum 25433 OX=1089449 GN=FOTG_05801 PE=3 SV=1	FOTG_05801
antioxidant activity	X0N7D0	292	K	0.00105368	Down	Peroxidase OS=Fusarium oxysporum f. sp. vasinfectum 25433 OX=1089449 GN=FOTG_05801 PE=3 SV=1	FOTG_05801
antioxidant activity	X0N7D0	274	K	0.0468219	Down	Peroxidase OS=Fusarium oxysporum f. sp. vasinfectum 25433 OX=1089449 GN=FOTG_05801 PE=3 SV=1	FOTG_05801
antioxidant activity	X0N7D0	318	K	4.00775e-06	Down	Peroxidase OS=Fusarium oxysporum f. sp. vasinfectum 25433 OX=1089449 GN=FOTG_05801 PE=3 SV=1	FOTG_05801
antioxidant activity	W9NZX8	7	K	0.00418173	Down	Thioredoxin OS=Fusarium oxysporum f. sp. pisi HDV247 OX=1080344 GN=FOVG_10294 PE=3 SV=1	FOVG_10294
antioxidant activity	X0M3N0	228	K	0.0292873	Down	Thioredoxin reductase OS=Fusarium oxysporum f. sp. vasinfectum 25433 OX=1089449 GN=FOTG_06335 PE=3 SV=1	FOTG_06335
antioxidant activity	W9HR00	181	K	0.0130049	Down	Peroxiredoxin (Alkyl hydroperoxide reductase subunit C) OS=Fusarium oxysporum NRRL 32931 OX=660029 GN=FOYG_13113 PE=3 SV=1	FOYG_13113
antioxidant activity	E9RJT7	55	K	0.0187506	Down	Glutathione reductase OS=Fusarium oxysporum OX=5507 GN=glrA PE=3 SV=1	glrA
antioxidant activity	E9RJT7	111	K	0.00711967	Down	Glutathione reductase OS=Fusarium oxysporum OX=5507 GN=glrA PE=3 SV=1	glrA
antioxidant activity	X0KVB1	461	K	1.32254e-06	Down	Catalase-peroxidase OS=Fusarium oxysporum f. sp. vasinfectum 25433 OX=1089449 GN=katG PE=3 SV=1	katG
antioxidant activity	X0KVB1	510	K	0.000437081	Down	Catalase-peroxidase OS=Fusarium oxysporum f. sp. vasinfectum 25433 OX=1089449 GN=katG PE=3 SV=1	katG
antioxidant activity	X0KVB1	515	K	0.000129002	Down	Catalase-peroxidase OS=Fusarium oxysporum f. sp. vasinfectum 25433 OX=1089449 GN=katG PE=3 SV=1	katG
antioxidant activity	X0KVB1	261	K	0.000153724	Down	Catalase-peroxidase OS=Fusarium oxysporum f. sp. vasinfectum 25433 OX=1089449 GN=katG PE=3 SV=1	katG
antioxidant activity	X0KVB1	632	K	0.027795	Down	Catalase-peroxidase OS=Fusarium oxysporum f. sp. vasinfectum 25433 OX=1089449 GN=katG PE=3 SV=1	katG
antioxidant activity	X0KVB1	357	K	0.00182351	Down	Catalase-peroxidase OS=Fusarium oxysporum f. sp. vasinfectum 25433 OX=1089449 GN=katG PE=3 SV=1	katG
antioxidant activity	X0KVB1	655	K	0.00311729	Down	Catalase-peroxidase OS=Fusarium oxysporum f. sp. vasinfectum 25433 OX=1089449 GN=katG PE=3 SV=1	katG
antioxidant activity	X0KVB1	65	K	0.00012929	Down	Catalase-peroxidase OS=Fusarium oxysporum f. sp. vasinfectum 25433 OX=1089449 GN=katG PE=3 SV=1	katG
antioxidant activity	X0KVB1	72	K	2.43791e-05	Down	Catalase-peroxidase OS=Fusarium oxysporum f. sp. vasinfectum 25433 OX=1089449 GN=katG PE=3 SV=1	katG
antioxidant activity	X0DIY5	60	K	0.00316223	Down	Uncharacterized protein OS=Fusarium oxysporum f. sp. raphani 54005 OX=1089458 GN=FOQG_04452 PE=3 SV=1	FOQG_04452
antioxidant activity	X0M3N0	231	K	0.00183441	Down	Thioredoxin reductase OS=Fusarium oxysporum f. sp. vasinfectum 25433 OX=1089449 GN=FOTG_06335 PE=3 SV=1	FOTG_06335
antioxidant activity	E9RJT7	124	K	0.00132781	Down	Glutathione reductase OS=Fusarium oxysporum OX=5507 GN=glrA PE=3 SV=1	glrA
antioxidant activity	W9HR00	135	K	9.2271e-05	Down	Peroxiredoxin (Alkyl hydroperoxide reductase subunit C) OS=Fusarium oxysporum NRRL 32931 OX=660029 GN=FOYG_13113 PE=3 SV=1	FOYG_13113
antioxidant activity	A0A559KPR4	47	K	0.00832025	Down	Peroxiredoxin Asp f3 OS=Fusarium oxysporum f. sp. cubense OX=61366 GN=aspf3 PE=3 SV=1	aspf3
antioxidant activity	W9HR00	91	K	0.000397385	Down	Peroxiredoxin (Alkyl hydroperoxide reductase subunit C) OS=Fusarium oxysporum NRRL 32931 OX=660029 GN=FOYG_13113 PE=3 SV=1	FOYG_13113
antioxidant activity	A0A559LP95	26	K	0.000865157	Down	Glutathione peroxidase OS=Fusarium oxysporum f. sp. cubense OX=61366 GN=HYR1 PE=3 SV=1	HYR1
antioxidant activity	W9QDR5	20	K	0.0215942	Down	Uncharacterized protein OS=Fusarium oxysporum f. sp. pisi HDV247 OX=1080344 GN=FOVG_01209 PE=4 SV=1	FOVG_01209
antioxidant activity	A0A2H3GWY6	26	K	0.00266032	Down	Thioredoxin domain-containing protein OS=Fusarium oxysporum f. sp. radicis-cucumerinum OX=327505 GN=AU210_007640 PE=4 SV=1	AU210_007640
antioxidant activity	A0A2H3GWY6	93	K	0.0122694	Down	Thioredoxin domain-containing protein OS=Fusarium oxysporum f. sp. radicis-cucumerinum OX=327505 GN=AU210_007640 PE=4 SV=1	AU210_007640
antioxidant activity	A0A2H3GWY6	9	K	0.00447207	Down	Thioredoxin domain-containing protein OS=Fusarium oxysporum f. sp. radicis-cucumerinum OX=327505 GN=AU210_007640 PE=4 SV=1	AU210_007640
antioxidant activity	A0A2H3GWY6	111	K	3.46686e-05	Down	Thioredoxin domain-containing protein OS=Fusarium oxysporum f. sp. radicis-cucumerinum OX=327505 GN=AU210_007640 PE=4 SV=1	AU210_007640
antioxidant activity	A0A5C6TGG8	243	K	5.37352e-05	Down	Catalase domain-containing protein OS=Fusarium oxysporum f. sp. cubense OX=61366 GN=FocTR4_00004540 PE=3 SV=1	FocTR4_00004540
antioxidant activity	W9PDG0	137	K	0.00953706	Down	Superoxide dismutase [Cu-Zn] OS=Fusarium oxysporum f. sp. pisi HDV247 OX=1080344 GN=FOVG_09628 PE=3 SV=1	FOVG_09628
antioxidant activity	X0BNP5	188	K	0.00100125	Down	Peroxiredoxin (Alkyl hydroperoxide reductase subunit C) OS=Fusarium oxysporum f. sp. raphani 54005 OX=1089458 GN=FOQG_15368 PE=3 SV=1	FOQG_15368
antioxidant activity	A0A5C6TGG8	195	K	0.0238736	Down	Catalase domain-containing protein OS=Fusarium oxysporum f. sp. cubense OX=61366 GN=FocTR4_00004540 PE=3 SV=1	FocTR4_00004540
antioxidant activity	W9HR00	160	K	3.93314e-06	Down	Peroxiredoxin (Alkyl hydroperoxide reductase subunit C) OS=Fusarium oxysporum NRRL 32931 OX=660029 GN=FOYG_13113 PE=3 SV=1	FOYG_13113
antioxidant activity	I0CCA5	400	K	0.00915663	Down	Catalase OS=Fusarium oxysporum f. sp. cubense OX=61366 PE=2 SV=1	--
antioxidant activity	N4UH59	233	K	0.000148541	Down	Superoxide dismutase 1 copper chaperone OS=Fusarium oxysporum f. sp. cubense (strain race 1) OX=1229664 GN=FOC1_g10010489 PE=3 SV=1	FOC1_g10010489
antioxidant activity	W9HR00	107	K	0.0319699	Down	Peroxiredoxin (Alkyl hydroperoxide reductase subunit C) OS=Fusarium oxysporum NRRL 32931 OX=660029 GN=FOYG_13113 PE=3 SV=1	FOYG_13113
binding	X0MIK8	383	K	0.0106201	Down	Uncharacterized protein OS=Fusarium oxysporum f. sp. vasinfectum 25433 OX=1089449 GN=FOTG_03297 PE=4 SV=1	FOTG_03297
binding	N4TQV4	76	K	0.00064749	Down	Deubiquitination-protection protein dph1 OS=Fusarium oxysporum f. sp. cubense (strain race 1) OX=1229664 GN=FOC1_g10016388 PE=4 SV=1	FOC1_g10016388
binding	A0A5C6T3H6	347	K	0.0426701	Down	Chitinase OS=Fusarium oxysporum f. sp. cubense OX=61366 GN=FocTR4_00001395 PE=3 SV=1	FocTR4_00001395
binding	N4URD2	96	K	0.000248857	Down	Chorismate synthase OS=Fusarium oxysporum f. sp. cubense (strain race 1) OX=1229664 GN=FOC1_g10013311 PE=3 SV=1	FOC1_g10013311
binding	W9HUZ4	882	K	0.00651986	Down	Importin N-terminal domain-containing protein OS=Fusarium oxysporum NRRL 32931 OX=660029 GN=FOYG_10799 PE=3 SV=1	FOYG_10799
binding	N4URD2	353	K	0.0172659	Down	Chorismate synthase OS=Fusarium oxysporum f. sp. cubense (strain race 1) OX=1229664 GN=FOC1_g10013311 PE=3 SV=1	FOC1_g10013311
binding	A0A0J9VH02	129	K	0.00199476	Down	Glutamine--tRNA ligase OS=Fusarium oxysporum f. sp. lycopersici (strain 4287 / CBS 123668 / FGSC 9935 / NRRL 34936) OX=426428 GN=FOXG_10491 PE=3 SV=1	FOXG_10491
binding	A0A0J9VH02	505	K	0.0071613	Down	Glutamine--tRNA ligase OS=Fusarium oxysporum f. sp. lycopersici (strain 4287 / CBS 123668 / FGSC 9935 / NRRL 34936) OX=426428 GN=FOXG_10491 PE=3 SV=1	FOXG_10491
binding	W9HUZ4	104	K	0.000167486	Down	Importin N-terminal domain-containing protein OS=Fusarium oxysporum NRRL 32931 OX=660029 GN=FOYG_10799 PE=3 SV=1	FOYG_10799
binding	A0A0J9VH02	443	K	0.0455678	Down	Glutamine--tRNA ligase OS=Fusarium oxysporum f. sp. lycopersici (strain 4287 / CBS 123668 / FGSC 9935 / NRRL 34936) OX=426428 GN=FOXG_10491 PE=3 SV=1	FOXG_10491
binding	X0IJX2	310	K	0.000627761	Down	Uncharacterized protein OS=Fusarium oxysporum f. sp. conglutinans race 2 54008 OX=1089457 GN=FOPG_03323 PE=4 SV=1	FOPG_03323
binding	X0CLT6	57	K	0.000133533	Down	Methionyl-tRNA synthetase OS=Fusarium oxysporum f. sp. raphani 54005 OX=1089458 GN=FOQG_03979 PE=4 SV=1	FOQG_03979
binding	X0IJX2	276	K	0.000167425	Down	Uncharacterized protein OS=Fusarium oxysporum f. sp. conglutinans race 2 54008 OX=1089457 GN=FOPG_03323 PE=4 SV=1	FOPG_03323
binding	X0IJX2	282	K	9.07278e-05	Down	Uncharacterized protein OS=Fusarium oxysporum f. sp. conglutinans race 2 54008 OX=1089457 GN=FOPG_03323 PE=4 SV=1	FOPG_03323
binding	A0A5C6T091	532	K	0.00151534	Down	Alanine--tRNA ligase OS=Fusarium oxysporum f. sp. cubense OX=61366 GN=ALA1 PE=3 SV=1	ALA1
binding	A0A5C6T091	240	K	2.65059e-07	Down	Alanine--tRNA ligase OS=Fusarium oxysporum f. sp. cubense OX=61366 GN=ALA1 PE=3 SV=1	ALA1
binding	X0IJX2	93	K	0.015605	Down	Uncharacterized protein OS=Fusarium oxysporum f. sp. conglutinans race 2 54008 OX=1089457 GN=FOPG_03323 PE=4 SV=1	FOPG_03323
binding	X0MKU2	175	K	0.00135196	Down	PWI domain-containing protein OS=Fusarium oxysporum f. sp. vasinfectum 25433 OX=1089449 GN=FOTG_02630 PE=4 SV=1	FOTG_02630
binding	A0A5C6T091	84	K	0.000123415	Down	Alanine--tRNA ligase OS=Fusarium oxysporum f. sp. cubense OX=61366 GN=ALA1 PE=3 SV=1	ALA1
binding	A0A5C6T091	870	K	0.00153419	Down	Alanine--tRNA ligase OS=Fusarium oxysporum f. sp. cubense OX=61366 GN=ALA1 PE=3 SV=1	ALA1
binding	A0A0J9VH02	458	K	0.00643124	Down	Glutamine--tRNA ligase OS=Fusarium oxysporum f. sp. lycopersici (strain 4287 / CBS 123668 / FGSC 9935 / NRRL 34936) OX=426428 GN=FOXG_10491 PE=3 SV=1	FOXG_10491
binding	A0A5C6T091	623	K	0.000775233	Down	Alanine--tRNA ligase OS=Fusarium oxysporum f. sp. cubense OX=61366 GN=ALA1 PE=3 SV=1	ALA1
binding	A0A5C6T091	639	K	1.78218e-05	Down	Alanine--tRNA ligase OS=Fusarium oxysporum f. sp. cubense OX=61366 GN=ALA1 PE=3 SV=1	ALA1
binding	A0A5C6T091	15	K	0.00028716	Down	Alanine--tRNA ligase OS=Fusarium oxysporum f. sp. cubense OX=61366 GN=ALA1 PE=3 SV=1	ALA1
binding	A0A5C6T091	938	K	4.7437e-05	Down	Alanine--tRNA ligase OS=Fusarium oxysporum f. sp. cubense OX=61366 GN=ALA1 PE=3 SV=1	ALA1
binding	N4URD2	276	K	0.00563794	Down	Chorismate synthase OS=Fusarium oxysporum f. sp. cubense (strain race 1) OX=1229664 GN=FOC1_g10013311 PE=3 SV=1	FOC1_g10013311
binding	A0A3L6NEA6	43	K	0.00373486	Down	RRM domain-containing protein OS=Fusarium oxysporum f. sp. cepae OX=396571 GN=BFJ65_g9827 PE=4 SV=1	BFJ65_g9827
binding	A0A420P3V6	515	K	2.98657e-06	Down	Elongation factor 1-alpha OS=Fusarium oxysporum OX=5507 GN=BFJ69_g725 PE=3 SV=1	BFJ69_g725
binding	X0MIK8	124	K	0.0067331	Down	Uncharacterized protein OS=Fusarium oxysporum f. sp. vasinfectum 25433 OX=1089449 GN=FOTG_03297 PE=4 SV=1	FOTG_03297
binding	A0A6M7Z0H9	1729	K	0.000233747	Down	Uncharacterized protein OS=Fusarium oxysporum Fo47 OX=660027 GN=FOBC_10049 PE=4 SV=1	FOBC_10049
binding	N4UST3	641	K	0.000555239	Down	Heat shock protein hsp98 OS=Fusarium oxysporum f. sp. cubense (strain race 1) OX=1229664 GN=FOC1_g10008651 PE=3 SV=1	FOC1_g10008651
binding	N4UST3	787	K	0.00351068	Down	Heat shock protein hsp98 OS=Fusarium oxysporum f. sp. cubense (strain race 1) OX=1229664 GN=FOC1_g10008651 PE=3 SV=1	FOC1_g10008651
binding	N4UST3	467	K	0.015442	Down	Heat shock protein hsp98 OS=Fusarium oxysporum f. sp. cubense (strain race 1) OX=1229664 GN=FOC1_g10008651 PE=3 SV=1	FOC1_g10008651
binding	N4UST3	108	K	2.68061e-06	Down	Heat shock protein hsp98 OS=Fusarium oxysporum f. sp. cubense (strain race 1) OX=1229664 GN=FOC1_g10008651 PE=3 SV=1	FOC1_g10008651
binding	N4UST3	250	K	1.01021e-06	Down	Heat shock protein hsp98 OS=Fusarium oxysporum f. sp. cubense (strain race 1) OX=1229664 GN=FOC1_g10008651 PE=3 SV=1	FOC1_g10008651
binding	X0ATQ3	420	K	9.34784e-05	Down	Peroxin-5 OS=Fusarium oxysporum f. sp. melonis 26406 OX=1089452 GN=FOMG_00878 PE=3 SV=1	FOMG_00878
binding	A0A420MJI1	1056	K	0.00252119	Up	CNH domain-containing protein OS=Fusarium oxysporum OX=5507 GN=BFJ69_g13844 PE=4 SV=1	BFJ69_g13844
binding	A0A420MJI1	134	K	0.00927238	Down	CNH domain-containing protein OS=Fusarium oxysporum OX=5507 GN=BFJ69_g13844 PE=4 SV=1	BFJ69_g13844
binding	A0A6M7Z0H9	3658	K	2.42441e-06	Down	Uncharacterized protein OS=Fusarium oxysporum Fo47 OX=660027 GN=FOBC_10049 PE=4 SV=1	FOBC_10049
binding	W9PDG0	137	K	0.00953706	Down	Superoxide dismutase [Cu-Zn] OS=Fusarium oxysporum f. sp. pisi HDV247 OX=1080344 GN=FOVG_09628 PE=3 SV=1	FOVG_09628
binding	A0A6M7YRQ2	40	K	0.00119802	Down	T-complex protein 1 subunit theta (Fragment) OS=Fusarium oxysporum Fo47 OX=660027 GN=FOBC_05152 PE=4 SV=1	FOBC_05152
binding	X0CAH0	377	K	1.09229e-05	Down	T-complex protein 1 subunit delta OS=Fusarium oxysporum f. sp. raphani 54005 OX=1089458 GN=FOQG_08571 PE=3 SV=1	FOQG_08571
binding	X0CAH0	202	K	4.79307e-05	Down	T-complex protein 1 subunit delta OS=Fusarium oxysporum f. sp. raphani 54005 OX=1089458 GN=FOQG_08571 PE=3 SV=1	FOQG_08571
binding	X0CAH0	122	K	0.00515975	Down	T-complex protein 1 subunit delta OS=Fusarium oxysporum f. sp. raphani 54005 OX=1089458 GN=FOQG_08571 PE=3 SV=1	FOQG_08571
binding	X0CAH0	416	K	0.000409672	Down	T-complex protein 1 subunit delta OS=Fusarium oxysporum f. sp. raphani 54005 OX=1089458 GN=FOQG_08571 PE=3 SV=1	FOQG_08571
binding	X0CAH0	493	K	0.0451713	Down	T-complex protein 1 subunit delta OS=Fusarium oxysporum f. sp. raphani 54005 OX=1089458 GN=FOQG_08571 PE=3 SV=1	FOQG_08571
binding	X0CAH0	486	K	0.00280593	Down	T-complex protein 1 subunit delta OS=Fusarium oxysporum f. sp. raphani 54005 OX=1089458 GN=FOQG_08571 PE=3 SV=1	FOQG_08571
binding	W9PWE1	13	K	0.0113668	Down	Succinate-semialdehyde dehydrogenase OS=Fusarium oxysporum f. sp. pisi HDV247 OX=1080344 GN=FOVG_02691 PE=3 SV=1	FOVG_02691
binding	W9PWE1	26	K	0.0390736	Down	Succinate-semialdehyde dehydrogenase OS=Fusarium oxysporum f. sp. pisi HDV247 OX=1080344 GN=FOVG_02691 PE=3 SV=1	FOVG_02691
binding	W9IM26	467	K	0.000844004	Down	Uncharacterized protein OS=Fusarium oxysporum NRRL 32931 OX=660029 GN=FOYG_06838 PE=3 SV=1	FOYG_06838
binding	A0A420P3V6	220	K	0.0414318	Down	Elongation factor 1-alpha OS=Fusarium oxysporum OX=5507 GN=BFJ69_g725 PE=3 SV=1	BFJ69_g725
binding	A0A420P3V6	110	K	0.024836	Down	Elongation factor 1-alpha OS=Fusarium oxysporum OX=5507 GN=BFJ69_g725 PE=3 SV=1	BFJ69_g725
binding	A0A420P3V6	525	K	2.04985e-05	Down	Elongation factor 1-alpha OS=Fusarium oxysporum OX=5507 GN=BFJ69_g725 PE=3 SV=1	BFJ69_g725
binding	W9I7Z3	185	K	0.00848571	Down	Translation initiation factor 2 subunit 2 OS=Fusarium oxysporum NRRL 32931 OX=660029 GN=FOYG_08291 PE=3 SV=1	FOYG_08291
binding	W9I7Z3	267	K	0.00406653	Down	Translation initiation factor 2 subunit 2 OS=Fusarium oxysporum NRRL 32931 OX=660029 GN=FOYG_08291 PE=3 SV=1	FOYG_08291
binding	A0A5C6SPR3	322	K	0.0282958	Down	Protein-serine/threonine kinase OS=Fusarium oxysporum f. sp. cubense OX=61366 GN=FocTR4_00013936 PE=3 SV=1	FocTR4_00013936
binding	X0LV39	257	K	0.0113223	Down	AGC/RSK/RSK-UNCLASSIFIED protein kinase OS=Fusarium oxysporum f. sp. vasinfectum 25433 OX=1089449 GN=FOTG_08064 PE=4 SV=1	FOTG_08064
binding	W9K7W7	507	K	0.0100207	Down	Uncharacterized protein OS=Fusarium oxysporum Fo47 OX=660027 GN=FOZG_11190 PE=4 SV=1	FOZG_11190
binding	A0A6M7Z0H9	377	K	0.00567772	Down	Uncharacterized protein OS=Fusarium oxysporum Fo47 OX=660027 GN=FOBC_10049 PE=4 SV=1	FOBC_10049
binding	A0A6M7Z0H9	1561	K	0.000260021	Down	Uncharacterized protein OS=Fusarium oxysporum Fo47 OX=660027 GN=FOBC_10049 PE=4 SV=1	FOBC_10049
binding	A0A420P3V6	327	K	0.000104904	Down	Elongation factor 1-alpha OS=Fusarium oxysporum OX=5507 GN=BFJ69_g725 PE=3 SV=1	BFJ69_g725
binding	A0A420P3V6	284	K	0.000892847	Down	Elongation factor 1-alpha OS=Fusarium oxysporum OX=5507 GN=BFJ69_g725 PE=3 SV=1	BFJ69_g725
binding	W9HUZ4	454	K	0.000120324	Down	Importin N-terminal domain-containing protein OS=Fusarium oxysporum NRRL 32931 OX=660029 GN=FOYG_10799 PE=3 SV=1	FOYG_10799
binding	A0A420P3V6	522	K	0.000810971	Down	Elongation factor 1-alpha OS=Fusarium oxysporum OX=5507 GN=BFJ69_g725 PE=3 SV=1	BFJ69_g725
binding	A0A420P3V6	79	K	0.00277051	Down	Elongation factor 1-alpha OS=Fusarium oxysporum OX=5507 GN=BFJ69_g725 PE=3 SV=1	BFJ69_g725
binding	A0A420P3V6	94	K	0.000399288	Down	Elongation factor 1-alpha OS=Fusarium oxysporum OX=5507 GN=BFJ69_g725 PE=3 SV=1	BFJ69_g725
binding	A0A420P3V6	251	K	0.000149611	Down	Elongation factor 1-alpha OS=Fusarium oxysporum OX=5507 GN=BFJ69_g725 PE=3 SV=1	BFJ69_g725
binding	A0A420P3V6	252	K	0.0297623	Down	Elongation factor 1-alpha OS=Fusarium oxysporum OX=5507 GN=BFJ69_g725 PE=3 SV=1	BFJ69_g725
binding	A0A420P3V6	450	K	0.00846279	Down	Elongation factor 1-alpha OS=Fusarium oxysporum OX=5507 GN=BFJ69_g725 PE=3 SV=1	BFJ69_g725
binding	A0A420P3V6	467	K	0.00329476	Down	Elongation factor 1-alpha OS=Fusarium oxysporum OX=5507 GN=BFJ69_g725 PE=3 SV=1	BFJ69_g725
binding	A0A420P3V6	298	K	0.00072257	Down	Elongation factor 1-alpha OS=Fusarium oxysporum OX=5507 GN=BFJ69_g725 PE=3 SV=1	BFJ69_g725
binding	A0A420P3V6	311	K	0.00654256	Down	Elongation factor 1-alpha OS=Fusarium oxysporum OX=5507 GN=BFJ69_g725 PE=3 SV=1	BFJ69_g725
binding	A0A420P3V6	233	K	0.00139261	Down	Elongation factor 1-alpha OS=Fusarium oxysporum OX=5507 GN=BFJ69_g725 PE=3 SV=1	BFJ69_g725
binding	A0A420P3V6	480	K	0.00603396	Down	Elongation factor 1-alpha OS=Fusarium oxysporum OX=5507 GN=BFJ69_g725 PE=3 SV=1	BFJ69_g725
binding	X0MIK8	483	K	0.0028152	Down	Uncharacterized protein OS=Fusarium oxysporum f. sp. vasinfectum 25433 OX=1089449 GN=FOTG_03297 PE=4 SV=1	FOTG_03297
binding	W9HUZ4	562	K	1.4989e-05	Down	Importin N-terminal domain-containing protein OS=Fusarium oxysporum NRRL 32931 OX=660029 GN=FOYG_10799 PE=3 SV=1	FOYG_10799
binding	A0A559KVH0	55	K	0.000141186	Down	GTP-binding protein ypt1 OS=Fusarium oxysporum f. sp. cubense OX=61366 GN=ypt-1 PE=4 SV=1	ypt-1
binding	A0A0J9UAW6	786	K	0.0137136	Down	F-box domain-containing protein OS=Fusarium oxysporum f. sp. lycopersici (strain 4287 / CBS 123668 / FGSC 9935 / NRRL 34936) OX=426428 GN=FOXG_01469 PE=4 SV=1	FOXG_01469
binding	F9F1Z9	492	K	0.000296267	Down	Proteasome endopeptidase complex OS=Fusarium oxysporum (strain Fo5176) OX=660025 GN=FOXB_00423 PE=4 SV=1	FOXB_00423
binding	A0A420Q1D7	235	K	0.000104869	Down	Uncharacterized protein OS=Fusarium oxysporum OX=5507 GN=BFJ71_g6614 PE=3 SV=1	BFJ71_g6614
binding	A0A420Q1D7	88	K	0.00612636	Down	Uncharacterized protein OS=Fusarium oxysporum OX=5507 GN=BFJ71_g6614 PE=3 SV=1	BFJ71_g6614
binding	W9I9G3	73	K	0.00251913	Down	Malate dehydrogenase OS=Fusarium oxysporum NRRL 32931 OX=660029 GN=FOYG_08600 PE=3 SV=1	FOYG_08600
binding	W9I9G3	69	K	0.00205927	Down	Malate dehydrogenase OS=Fusarium oxysporum NRRL 32931 OX=660029 GN=FOYG_08600 PE=3 SV=1	FOYG_08600
binding	W9I9G3	152	K	0.00533274	Down	Malate dehydrogenase OS=Fusarium oxysporum NRRL 32931 OX=660029 GN=FOYG_08600 PE=3 SV=1	FOYG_08600
binding	A0A420RCA4	147	K	0.00231422	Down	Tyrosine--tRNA ligase OS=Fusarium oxysporum OX=5507 GN=BFJ68_g6202 PE=3 SV=1	BFJ68_g6202
binding	W9I9G3	287	K	1.19438e-05	Down	Malate dehydrogenase OS=Fusarium oxysporum NRRL 32931 OX=660029 GN=FOYG_08600 PE=3 SV=1	FOYG_08600
binding	W9I9G3	160	K	0.0243638	Down	Malate dehydrogenase OS=Fusarium oxysporum NRRL 32931 OX=660029 GN=FOYG_08600 PE=3 SV=1	FOYG_08600
binding	F9F1Z9	289	K	5.66309e-05	Down	Proteasome endopeptidase complex OS=Fusarium oxysporum (strain Fo5176) OX=660025 GN=FOXB_00423 PE=4 SV=1	FOXB_00423
binding	F9F1Z9	1108	K	0.00568584	Down	Proteasome endopeptidase complex OS=Fusarium oxysporum (strain Fo5176) OX=660025 GN=FOXB_00423 PE=4 SV=1	FOXB_00423
binding	F9F1Z9	753	K	0.0486991	Down	Proteasome endopeptidase complex OS=Fusarium oxysporum (strain Fo5176) OX=660025 GN=FOXB_00423 PE=4 SV=1	FOXB_00423
binding	F9F1Z9	301	K	0.00256315	Down	Proteasome endopeptidase complex OS=Fusarium oxysporum (strain Fo5176) OX=660025 GN=FOXB_00423 PE=4 SV=1	FOXB_00423
binding	F9F1Z9	297	K	0.0201717	Down	Proteasome endopeptidase complex OS=Fusarium oxysporum (strain Fo5176) OX=660025 GN=FOXB_00423 PE=4 SV=1	FOXB_00423
binding	F9F1Z9	1066	K	0.00559684	Down	Proteasome endopeptidase complex OS=Fusarium oxysporum (strain Fo5176) OX=660025 GN=FOXB_00423 PE=4 SV=1	FOXB_00423
binding	F9F1Z9	1056	K	0.000614537	Down	Proteasome endopeptidase complex OS=Fusarium oxysporum (strain Fo5176) OX=660025 GN=FOXB_00423 PE=4 SV=1	FOXB_00423
binding	F9F1Z9	849	K	0.000117197	Down	Proteasome endopeptidase complex OS=Fusarium oxysporum (strain Fo5176) OX=660025 GN=FOXB_00423 PE=4 SV=1	FOXB_00423
binding	F9F1Z9	1193	K	0.00504453	Down	Proteasome endopeptidase complex OS=Fusarium oxysporum (strain Fo5176) OX=660025 GN=FOXB_00423 PE=4 SV=1	FOXB_00423
binding	F9F1Z9	561	K	0.000138398	Down	Proteasome endopeptidase complex OS=Fusarium oxysporum (strain Fo5176) OX=660025 GN=FOXB_00423 PE=4 SV=1	FOXB_00423
binding	F9F1Z9	1463	K	0.0152082	Down	Proteasome endopeptidase complex OS=Fusarium oxysporum (strain Fo5176) OX=660025 GN=FOXB_00423 PE=4 SV=1	FOXB_00423
binding	F9FE93	158	K	0.00102011	Down	Uncharacterized protein OS=Fusarium oxysporum (strain Fo5176) OX=660025 GN=FOXB_04721 PE=3 SV=1	FOXB_04721
binding	F9FPS0	193	K	0.000186507	Down	Ribosomal protein L15 (Fragment) OS=Fusarium oxysporum (strain Fo5176) OX=660025 GN=FOXB_08400 PE=3 SV=1	FOXB_08400
binding	F9FPS0	210	K	0.0158925	Down	Ribosomal protein L15 (Fragment) OS=Fusarium oxysporum (strain Fo5176) OX=660025 GN=FOXB_08400 PE=3 SV=1	FOXB_08400
binding	F9FPS0	229	K	0.0256004	Down	Ribosomal protein L15 (Fragment) OS=Fusarium oxysporum (strain Fo5176) OX=660025 GN=FOXB_08400 PE=3 SV=1	FOXB_08400
binding	F9FPS0	136	K	0.0037444	Down	Ribosomal protein L15 (Fragment) OS=Fusarium oxysporum (strain Fo5176) OX=660025 GN=FOXB_08400 PE=3 SV=1	FOXB_08400
binding	F9FPS0	109	K	0.00221484	Down	Ribosomal protein L15 (Fragment) OS=Fusarium oxysporum (strain Fo5176) OX=660025 GN=FOXB_08400 PE=3 SV=1	FOXB_08400
binding	A0A559L8S9	282	K	0.000135041	Down	Glucose-6-phosphate 1-dehydrogenase OS=Fusarium oxysporum f. sp. cubense OX=61366 GN=gsdA PE=3 SV=1	gsdA
binding	A0A559L8S9	291	K	0.000208895	Down	Glucose-6-phosphate 1-dehydrogenase OS=Fusarium oxysporum f. sp. cubense OX=61366 GN=gsdA PE=3 SV=1	gsdA
binding	A0A559L8S9	344	K	1.22016e-05	Down	Glucose-6-phosphate 1-dehydrogenase OS=Fusarium oxysporum f. sp. cubense OX=61366 GN=gsdA PE=3 SV=1	gsdA
binding	A0A559L8S9	166	K	0.0057876	Down	Glucose-6-phosphate 1-dehydrogenase OS=Fusarium oxysporum f. sp. cubense OX=61366 GN=gsdA PE=3 SV=1	gsdA
binding	A0A559L8S9	142	K	0.000104906	Down	Glucose-6-phosphate 1-dehydrogenase OS=Fusarium oxysporum f. sp. cubense OX=61366 GN=gsdA PE=3 SV=1	gsdA
binding	A0A559L8S9	423	K	0.0229159	Down	Glucose-6-phosphate 1-dehydrogenase OS=Fusarium oxysporum f. sp. cubense OX=61366 GN=gsdA PE=3 SV=1	gsdA
binding	A0A559L8S9	26	K	0.000190272	Down	Glucose-6-phosphate 1-dehydrogenase OS=Fusarium oxysporum f. sp. cubense OX=61366 GN=gsdA PE=3 SV=1	gsdA
binding	A0A559L8S9	297	K	1.99071e-06	Down	Glucose-6-phosphate 1-dehydrogenase OS=Fusarium oxysporum f. sp. cubense OX=61366 GN=gsdA PE=3 SV=1	gsdA
binding	A0A559L8S9	68	K	0.000211217	Down	Glucose-6-phosphate 1-dehydrogenase OS=Fusarium oxysporum f. sp. cubense OX=61366 GN=gsdA PE=3 SV=1	gsdA
binding	A0A559L8S9	53	K	4.68655e-05	Down	Glucose-6-phosphate 1-dehydrogenase OS=Fusarium oxysporum f. sp. cubense OX=61366 GN=gsdA PE=3 SV=1	gsdA
binding	X0LAF4	187	K	0.000458486	Down	CCT-beta OS=Fusarium oxysporum f. sp. vasinfectum 25433 OX=1089449 GN=FOTG_13801 PE=3 SV=1	FOTG_13801
binding	X0LAF4	146	K	0.000512535	Down	CCT-beta OS=Fusarium oxysporum f. sp. vasinfectum 25433 OX=1089449 GN=FOTG_13801 PE=3 SV=1	FOTG_13801
binding	F9FE93	188	K	0.0108708	Down	Uncharacterized protein OS=Fusarium oxysporum (strain Fo5176) OX=660025 GN=FOXB_04721 PE=3 SV=1	FOXB_04721
binding	W9HUZ4	559	K	0.000258569	Down	Importin N-terminal domain-containing protein OS=Fusarium oxysporum NRRL 32931 OX=660029 GN=FOYG_10799 PE=3 SV=1	FOYG_10799
binding	F9F1Z9	695	K	0.0228913	Down	Proteasome endopeptidase complex OS=Fusarium oxysporum (strain Fo5176) OX=660025 GN=FOXB_00423 PE=4 SV=1	FOXB_00423
binding	F9F1Z9	335	K	0.00200807	Down	Proteasome endopeptidase complex OS=Fusarium oxysporum (strain Fo5176) OX=660025 GN=FOXB_00423 PE=4 SV=1	FOXB_00423
binding	A0A5C6SQI3	185	K	0.00013067	Down	Asparagine synthase (glutamine-hydrolyzing) OS=Fusarium oxysporum f. sp. cubense OX=61366 GN=FocTR4_00008759 PE=4 SV=1	FocTR4_00008759
binding	A0A559LWN6	623	K	0.00169228	Down	Nucleoporin nsp1 OS=Fusarium oxysporum f. sp. cubense OX=61366 GN=nsp1 PE=3 SV=1	nsp1
binding	A0A559LWN6	441	K	0.031491	Down	Nucleoporin nsp1 OS=Fusarium oxysporum f. sp. cubense OX=61366 GN=nsp1 PE=3 SV=1	nsp1
binding	A0A420NF21	754	K	0.000814496	Down	Uncharacterized protein OS=Fusarium oxysporum OX=5507 GN=BFJ69_g5286 PE=4 SV=1	BFJ69_g5286
binding	A0A559KVH0	21	K	0.00305438	Down	GTP-binding protein ypt1 OS=Fusarium oxysporum f. sp. cubense OX=61366 GN=ypt-1 PE=4 SV=1	ypt-1
binding	A0A559KVH0	122	K	0.000262871	Down	GTP-binding protein ypt1 OS=Fusarium oxysporum f. sp. cubense OX=61366 GN=ypt-1 PE=4 SV=1	ypt-1
binding	A0A420R2S3	161	K	1.0657e-05	Down	Alpha-1,4 glucan phosphorylase OS=Fusarium oxysporum OX=5507 GN=BFJ68_g8439 PE=3 SV=1	BFJ68_g8439
binding	A0A420NF21	312	K	0.00278296	Down	Uncharacterized protein OS=Fusarium oxysporum OX=5507 GN=BFJ69_g5286 PE=4 SV=1	BFJ69_g5286
binding	A0A420NF21	710	K	0.0106316	Down	Uncharacterized protein OS=Fusarium oxysporum OX=5507 GN=BFJ69_g5286 PE=4 SV=1	BFJ69_g5286
binding	N4US99	186	K	0.0415589	Down	ATP synthase subunit beta OS=Fusarium oxysporum f. sp. cubense (strain race 1) OX=1229664 GN=FOC1_g10007334 PE=3 SV=1	FOC1_g10007334
binding	N4US99	388	K	0.046512	Down	ATP synthase subunit beta OS=Fusarium oxysporum f. sp. cubense (strain race 1) OX=1229664 GN=FOC1_g10007334 PE=3 SV=1	FOC1_g10007334
binding	X0DCV1	485	K	0.00155833	Down	Molecular chaperone DnaJ OS=Fusarium oxysporum f. sp. raphani 54005 OX=1089458 GN=FOQG_05551 PE=3 SV=1	FOQG_05551
binding	A0A420QH78	209	K	0.00463299	Down	Uncharacterized protein OS=Fusarium oxysporum OX=5507 GN=BFJ68_g11141 PE=3 SV=1	BFJ68_g11141
binding	A0A0J9U6G9	79	K	0.0346774	Down	Casein kinase II subunit beta OS=Fusarium oxysporum f. sp. lycopersici (strain 4287 / CBS 123668 / FGSC 9935 / NRRL 34936) OX=426428 GN=FOXG_00097 PE=3 SV=1	FOXG_00097
binding	A0A5C6T212	588	K	1.66261e-05	Down	Uncharacterized protein OS=Fusarium oxysporum f. sp. cubense OX=61366 GN=FocTR4_00001398 PE=4 SV=1	FocTR4_00001398
binding	N4U3V8	400	K	0.0355314	Down	NADH-cytochrome b5 reductase 1 (Fragment) OS=Fusarium oxysporum f. sp. cubense (strain race 1) OX=1229664 GN=FOC1_g10013900 PE=4 SV=1	FOC1_g10013900
binding	N4U3V8	172	K	0.00510434	Down	NADH-cytochrome b5 reductase 1 (Fragment) OS=Fusarium oxysporum f. sp. cubense (strain race 1) OX=1229664 GN=FOC1_g10013900 PE=4 SV=1	FOC1_g10013900
binding	A0A5C6SQI3	398	K	0.000429202	Down	Asparagine synthase (glutamine-hydrolyzing) OS=Fusarium oxysporum f. sp. cubense OX=61366 GN=FocTR4_00008759 PE=4 SV=1	FocTR4_00008759
binding	F9F1Z9	1130	K	0.000728618	Down	Proteasome endopeptidase complex OS=Fusarium oxysporum (strain Fo5176) OX=660025 GN=FOXB_00423 PE=4 SV=1	FOXB_00423
binding	A0A5C6SQI3	520	K	0.0250618	Down	Asparagine synthase (glutamine-hydrolyzing) OS=Fusarium oxysporum f. sp. cubense OX=61366 GN=FocTR4_00008759 PE=4 SV=1	FocTR4_00008759
binding	A0A5C6SQI3	193	K	4.29472e-05	Down	Asparagine synthase (glutamine-hydrolyzing) OS=Fusarium oxysporum f. sp. cubense OX=61366 GN=FocTR4_00008759 PE=4 SV=1	FocTR4_00008759
binding	F9F1Z9	1408	K	0.00118847	Down	Proteasome endopeptidase complex OS=Fusarium oxysporum (strain Fo5176) OX=660025 GN=FOXB_00423 PE=4 SV=1	FOXB_00423
binding	F9F1Z9	1000	K	0.000348186	Down	Proteasome endopeptidase complex OS=Fusarium oxysporum (strain Fo5176) OX=660025 GN=FOXB_00423 PE=4 SV=1	FOXB_00423
binding	F9F1Z9	1381	K	0.000186491	Down	Proteasome endopeptidase complex OS=Fusarium oxysporum (strain Fo5176) OX=660025 GN=FOXB_00423 PE=4 SV=1	FOXB_00423
binding	X0CWD6	265	K	0.0012656	Down	BHLH domain-containing protein OS=Fusarium oxysporum f. sp. raphani 54005 OX=1089458 GN=FOQG_03824 PE=4 SV=1	FOQG_03824
binding	X0CWD6	218	K	0.00300427	Down	BHLH domain-containing protein OS=Fusarium oxysporum f. sp. raphani 54005 OX=1089458 GN=FOQG_03824 PE=4 SV=1	FOQG_03824
binding	F9F1Z9	1124	K	0.000685503	Down	Proteasome endopeptidase complex OS=Fusarium oxysporum (strain Fo5176) OX=660025 GN=FOXB_00423 PE=4 SV=1	FOXB_00423
binding	F9F1Z9	1792	K	3.42249e-05	Down	Proteasome endopeptidase complex OS=Fusarium oxysporum (strain Fo5176) OX=660025 GN=FOXB_00423 PE=4 SV=1	FOXB_00423
binding	A0A2H3H4Y4	290	K	0.0482534	Down	eRF1_1 domain-containing protein OS=Fusarium oxysporum f. sp. radicis-cucumerinum OX=327505 GN=AU210_006352 PE=3 SV=1	AU210_006352
binding	A0A2H3H4Y4	250	K	0.0089202	Down	eRF1_1 domain-containing protein OS=Fusarium oxysporum f. sp. radicis-cucumerinum OX=327505 GN=AU210_006352 PE=3 SV=1	AU210_006352
binding	A0A2H3H4Y4	17	K	0.000767588	Down	eRF1_1 domain-containing protein OS=Fusarium oxysporum f. sp. radicis-cucumerinum OX=327505 GN=AU210_006352 PE=3 SV=1	AU210_006352
binding	A0A0D2Y414	50	K	0.0122268	Down	DNA_binding_1 domain-containing protein OS=Fusarium oxysporum f. sp. lycopersici (strain 4287 / CBS 123668 / FGSC 9935 / NRRL 34936) OX=426428 PE=4 SV=1	--
binding	W9ILD5	231	K	0.000615366	Down	Molecular chaperone HscB OS=Fusarium oxysporum NRRL 32931 OX=660029 GN=FOYG_06991 PE=3 SV=1	FOYG_06991
binding	A0A5C6TI00	487	K	0.000400577	Down	U2 snRNP auxiliary factor large subunit OS=Fusarium oxysporum f. sp. cubense OX=61366 GN=FocTR4_00005129 PE=3 SV=1	FocTR4_00005129
binding	X0I0N7	270	K	0.000101871	Down	Uncharacterized protein OS=Fusarium oxysporum f. sp. conglutinans race 2 54008 OX=1089457 GN=FOPG_07848 PE=3 SV=1	FOPG_07848
binding	X0DAD6	680	K	2.17727e-05	Down	Uncharacterized protein OS=Fusarium oxysporum f. sp. raphani 54005 OX=1089458 GN=FOQG_00661 PE=3 SV=1	FOQG_00661
binding	A0A5C6SQI3	410	K	0.000663207	Down	Asparagine synthase (glutamine-hydrolyzing) OS=Fusarium oxysporum f. sp. cubense OX=61366 GN=FocTR4_00008759 PE=4 SV=1	FocTR4_00008759
binding	A0A5C6SQI3	176	K	0.000641264	Down	Asparagine synthase (glutamine-hydrolyzing) OS=Fusarium oxysporum f. sp. cubense OX=61366 GN=FocTR4_00008759 PE=4 SV=1	FocTR4_00008759
binding	A0A5C6SQI3	509	K	8.20742e-05	Down	Asparagine synthase (glutamine-hydrolyzing) OS=Fusarium oxysporum f. sp. cubense OX=61366 GN=FocTR4_00008759 PE=4 SV=1	FocTR4_00008759
binding	A0A420R2S3	845	K	1.11405e-05	Down	Alpha-1,4 glucan phosphorylase OS=Fusarium oxysporum OX=5507 GN=BFJ68_g8439 PE=3 SV=1	BFJ68_g8439
binding	A0A420R2S3	642	K	0.00983621	Down	Alpha-1,4 glucan phosphorylase OS=Fusarium oxysporum OX=5507 GN=BFJ68_g8439 PE=3 SV=1	BFJ68_g8439
binding	X0CAH0	336	K	0.0174767	Down	T-complex protein 1 subunit delta OS=Fusarium oxysporum f. sp. raphani 54005 OX=1089458 GN=FOQG_08571 PE=3 SV=1	FOQG_08571
binding	W9PZH4	68	K	0.00445984	Down	Elongation factor Tu OS=Fusarium oxysporum f. sp. pisi HDV247 OX=1080344 GN=FOVG_03211 PE=3 SV=1	FOVG_03211
binding	W9PZH4	310	K	0.000123238	Down	Elongation factor Tu OS=Fusarium oxysporum f. sp. pisi HDV247 OX=1080344 GN=FOVG_03211 PE=3 SV=1	FOVG_03211
binding	W9PZH4	301	K	0.000123739	Down	Elongation factor Tu OS=Fusarium oxysporum f. sp. pisi HDV247 OX=1080344 GN=FOVG_03211 PE=3 SV=1	FOVG_03211
binding	A0A6M7YYN3	118	K	0.0384974	Down	Uncharacterized protein (Fragment) OS=Fusarium oxysporum Fo47 OX=660027 GN=FOBC_04936 PE=4 SV=1	FOBC_04936
binding	A0A420R8K8	55	K	0.00168036	Down	T-complex protein 1 subunit epsilon OS=Fusarium oxysporum OX=5507 GN=BFJ68_g7331 PE=3 SV=1	BFJ68_g7331
binding	W9PZH4	299	K	0.00468802	Down	Elongation factor Tu OS=Fusarium oxysporum f. sp. pisi HDV247 OX=1080344 GN=FOVG_03211 PE=3 SV=1	FOVG_03211
binding	W9PZH4	346	K	0.00114067	Down	Elongation factor Tu OS=Fusarium oxysporum f. sp. pisi HDV247 OX=1080344 GN=FOVG_03211 PE=3 SV=1	FOVG_03211
binding	A0A420R8K8	41	K	0.0117834	Down	T-complex protein 1 subunit epsilon OS=Fusarium oxysporum OX=5507 GN=BFJ68_g7331 PE=3 SV=1	BFJ68_g7331
binding	N4TIL5	42	K	0.0167013	Down	RNA-binding protein rnp24 OS=Fusarium oxysporum f. sp. cubense (strain race 1) OX=1229664 GN=FOC1_g10012687 PE=4 SV=1	FOC1_g10012687
binding	A0A420R8K8	269	K	0.00023577	Down	T-complex protein 1 subunit epsilon OS=Fusarium oxysporum OX=5507 GN=BFJ68_g7331 PE=3 SV=1	BFJ68_g7331
binding	X0JTH2	116	K	4.03826e-06	Down	Lysine--tRNA ligase OS=Fusarium oxysporum f. sp. conglutinans race 2 54008 OX=1089457 GN=FOPG_01124 PE=3 SV=1	FOPG_01124
binding	X0JTH2	90	K	0.000109804	Down	Lysine--tRNA ligase OS=Fusarium oxysporum f. sp. conglutinans race 2 54008 OX=1089457 GN=FOPG_01124 PE=3 SV=1	FOPG_01124
binding	X0JTH2	27	K	0.00329506	Down	Lysine--tRNA ligase OS=Fusarium oxysporum f. sp. conglutinans race 2 54008 OX=1089457 GN=FOPG_01124 PE=3 SV=1	FOPG_01124
binding	X0JTH2	380	K	0.000951337	Down	Lysine--tRNA ligase OS=Fusarium oxysporum f. sp. conglutinans race 2 54008 OX=1089457 GN=FOPG_01124 PE=3 SV=1	FOPG_01124
binding	X0JTH2	390	K	0.0183991	Down	Lysine--tRNA ligase OS=Fusarium oxysporum f. sp. conglutinans race 2 54008 OX=1089457 GN=FOPG_01124 PE=3 SV=1	FOPG_01124
binding	X0LU36	420	K	0.000691726	Down	Plasma membrane ATPase OS=Fusarium oxysporum f. sp. vasinfectum 25433 OX=1089449 GN=FOTG_05509 PE=3 SV=1	FOTG_05509
binding	X0LU36	921	K	0.000618902	Down	Plasma membrane ATPase OS=Fusarium oxysporum f. sp. vasinfectum 25433 OX=1089449 GN=FOTG_05509 PE=3 SV=1	FOTG_05509
binding	X0LU36	459	K	0.000113971	Down	Plasma membrane ATPase OS=Fusarium oxysporum f. sp. vasinfectum 25433 OX=1089449 GN=FOTG_05509 PE=3 SV=1	FOTG_05509
binding	X0JTH2	141	K	0.000315166	Down	Lysine--tRNA ligase OS=Fusarium oxysporum f. sp. conglutinans race 2 54008 OX=1089457 GN=FOPG_01124 PE=3 SV=1	FOPG_01124
binding	A0A0D2XE53	553	K	0.0195907	Down	PHD-type domain-containing protein OS=Fusarium oxysporum f. sp. lycopersici (strain 4287 / CBS 123668 / FGSC 9935 / NRRL 34936) OX=426428 PE=4 SV=1	--
binding	A0A0D2XE44	222	K	0.000672951	Down	GTP-binding protein 128up OS=Fusarium oxysporum f. sp. lycopersici (strain 4287 / CBS 123668 / FGSC 9935 / NRRL 34936) OX=426428 GN=FOXG_02175 PE=4 SV=1	FOXG_02175
binding	A0A420S8P9	194	K	5.53125e-05	Down	AP-1 complex subunit mu-1 OS=Fusarium oxysporum OX=5507 GN=BFJ68_g316 PE=3 SV=1	BFJ68_g316
binding	A0A4Q2VRZ2	368	K	0.0126559	Down	Cysteine proteinase 1, mitochondrial OS=Fusarium oxysporum f. sp. narcissi OX=451672 GN=BFJ63_vAg7805 PE=3 SV=1	BFJ63_vAg7805
binding	A0A4Q2VRZ2	226	K	0.00388959	Down	Cysteine proteinase 1, mitochondrial OS=Fusarium oxysporum f. sp. narcissi OX=451672 GN=BFJ63_vAg7805 PE=3 SV=1	BFJ63_vAg7805
binding	A0A0D2XD94	201	K	0.00197701	Down	Uncharacterized protein OS=Fusarium oxysporum f. sp. lycopersici (strain 4287 / CBS 123668 / FGSC 9935 / NRRL 34936) OX=426428 PE=4 SV=1	--
binding	A0A0D2XD94	205	K	0.0255098	Down	Uncharacterized protein OS=Fusarium oxysporum f. sp. lycopersici (strain 4287 / CBS 123668 / FGSC 9935 / NRRL 34936) OX=426428 PE=4 SV=1	--
binding	W9Q350	354	K	0.00112162	Down	Cystathionine beta-synthase OS=Fusarium oxysporum f. sp. pisi HDV247 OX=1080344 GN=FOVG_02293 PE=3 SV=1	FOVG_02293
binding	N4UFQ0	40	K	0.00154994	Down	GTP-binding protein OS=Fusarium oxysporum f. sp. cubense (strain race 1) OX=1229664 GN=FOC1_g10014665 PE=3 SV=1	FOC1_g10014665
binding	X0ACK8	593	K	0.00602652	Down	Pre-mRNA-splicing ATP-dependent RNA helicase PRP28 OS=Fusarium oxysporum f. sp. melonis 26406 OX=1089452 GN=FOMG_05094 PE=3 SV=1	FOMG_05094
binding	F9F1Z2	167	K	0.000252359	Down	Uncharacterized protein OS=Fusarium oxysporum (strain Fo5176) OX=660025 GN=FOXB_00416 PE=4 SV=1	FOXB_00416
binding	F9F1Z2	758	K	0.0123055	Down	Uncharacterized protein OS=Fusarium oxysporum (strain Fo5176) OX=660025 GN=FOXB_00416 PE=4 SV=1	FOXB_00416
binding	X0LSJ7	89	K	0.0417779	Down	Actin-related protein 2/3 complex subunit OS=Fusarium oxysporum f. sp. vasinfectum 25433 OX=1089449 GN=FOTG_08668 PE=3 SV=1	FOTG_08668
binding	X0LSJ7	55	K	0.0123657	Down	Actin-related protein 2/3 complex subunit OS=Fusarium oxysporum f. sp. vasinfectum 25433 OX=1089449 GN=FOTG_08668 PE=3 SV=1	FOTG_08668
binding	W9I6A6	91	K	0.0487385	Down	Ubiquitin-conjugating enzyme E2 35 OS=Fusarium oxysporum NRRL 32931 OX=660029 GN=FOYG_09870 PE=3 SV=1	FOYG_09870
binding	W9I6A6	73	K	0.000636432	Down	Ubiquitin-conjugating enzyme E2 35 OS=Fusarium oxysporum NRRL 32931 OX=660029 GN=FOYG_09870 PE=3 SV=1	FOYG_09870
binding	A0A420M5P5	288	K	0.00270242	Down	DNA helicase (Fragment) OS=Fusarium oxysporum OX=5507 GN=BFJ69_g18342 PE=3 SV=1	BFJ69_g18342
binding	X0MTX4	1433	K	0.00894683	Down	Uncharacterized protein OS=Fusarium oxysporum f. sp. vasinfectum 25433 OX=1089449 GN=FOTG_00864 PE=4 SV=1	FOTG_00864
binding	N4TT26	125	K	0.007205	Down	Translation machinery-associated protein 22 OS=Fusarium oxysporum f. sp. cubense (strain race 1) OX=1229664 GN=FOC1_g10015556 PE=3 SV=1	FOC1_g10015556
binding	N4TT26	78	K	0.00145086	Down	Translation machinery-associated protein 22 OS=Fusarium oxysporum f. sp. cubense (strain race 1) OX=1229664 GN=FOC1_g10015556 PE=3 SV=1	FOC1_g10015556
binding	A0A0D2XE32	267	K	0.000419116	Down	Histone acetyltransferase type B catalytic subunit OS=Fusarium oxysporum f. sp. lycopersici (strain 4287 / CBS 123668 / FGSC 9935 / NRRL 34936) OX=426428 PE=3 SV=1	--
binding	A0A420S8P9	374	K	1.25279e-05	Down	AP-1 complex subunit mu-1 OS=Fusarium oxysporum OX=5507 GN=BFJ68_g316 PE=3 SV=1	BFJ68_g316
binding	X0A0N3	550	K	0.000277267	Down	STE/STE7 protein kinase OS=Fusarium oxysporum f. sp. melonis 26406 OX=1089452 GN=FOMG_11220 PE=4 SV=1	FOMG_11220
binding	A0A4Q2VRZ2	381	K	0.000439818	Down	Cysteine proteinase 1, mitochondrial OS=Fusarium oxysporum f. sp. narcissi OX=451672 GN=BFJ63_vAg7805 PE=3 SV=1	BFJ63_vAg7805
binding	X0LU36	447	K	0.000399124	Down	Plasma membrane ATPase OS=Fusarium oxysporum f. sp. vasinfectum 25433 OX=1089449 GN=FOTG_05509 PE=3 SV=1	FOTG_05509
binding	X0M9C2	50	K	0.0058418	Down	PARP-type domain-containing protein OS=Fusarium oxysporum f. sp. vasinfectum 25433 OX=1089449 GN=FOTG_01466 PE=4 SV=1	FOTG_01466
binding	N4TRT6	354	K	0.0281481	Down	Putative RWD, RING finger and WD repeat-containing protein C11E3.05 OS=Fusarium oxysporum f. sp. cubense (strain race 1) OX=1229664 GN=FOC1_g10006892 PE=4 SV=1	FOC1_g10006892
binding	F9F407	302	K	0.00293137	Down	S-adenosylmethionine synthase OS=Fusarium oxysporum (strain Fo5176) OX=660025 GN=FOXB_01132 PE=3 SV=1	FOXB_01132
binding	F9F407	110	K	0.00981514	Down	S-adenosylmethionine synthase OS=Fusarium oxysporum (strain Fo5176) OX=660025 GN=FOXB_01132 PE=3 SV=1	FOXB_01132
binding	W9PBP5	447	K	0.00215083	Down	Uncharacterized protein OS=Fusarium oxysporum f. sp. pisi HDV247 OX=1080344 GN=FOVG_09246 PE=3 SV=1	FOVG_09246
binding	F9F407	115	K	0.00147965	Down	S-adenosylmethionine synthase OS=Fusarium oxysporum (strain Fo5176) OX=660025 GN=FOXB_01132 PE=3 SV=1	FOXB_01132
binding	F9F407	66	K	0.000725544	Down	S-adenosylmethionine synthase OS=Fusarium oxysporum (strain Fo5176) OX=660025 GN=FOXB_01132 PE=3 SV=1	FOXB_01132
binding	F9F407	74	K	0.0136905	Down	S-adenosylmethionine synthase OS=Fusarium oxysporum (strain Fo5176) OX=660025 GN=FOXB_01132 PE=3 SV=1	FOXB_01132
binding	F9F407	298	K	0.00147807	Down	S-adenosylmethionine synthase OS=Fusarium oxysporum (strain Fo5176) OX=660025 GN=FOXB_01132 PE=3 SV=1	FOXB_01132
binding	X0LU36	431	K	0.000288005	Down	Plasma membrane ATPase OS=Fusarium oxysporum f. sp. vasinfectum 25433 OX=1089449 GN=FOTG_05509 PE=3 SV=1	FOTG_05509
binding	F9F407	278	K	0.012319	Down	S-adenosylmethionine synthase OS=Fusarium oxysporum (strain Fo5176) OX=660025 GN=FOXB_01132 PE=3 SV=1	FOXB_01132
binding	F9F407	247	K	0.0470983	Down	S-adenosylmethionine synthase OS=Fusarium oxysporum (strain Fo5176) OX=660025 GN=FOXB_01132 PE=3 SV=1	FOXB_01132
binding	F9F407	316	K	0.0443494	Down	S-adenosylmethionine synthase OS=Fusarium oxysporum (strain Fo5176) OX=660025 GN=FOXB_01132 PE=3 SV=1	FOXB_01132
binding	A0A2H3I902	235	K	6.27048e-06	Down	GTP-binding nuclear protein OS=Fusarium oxysporum f. sp. radicis-cucumerinum OX=327505 GN=AU210_000846 PE=3 SV=1	AU210_000846
binding	A0A2H3I902	228	K	0.00198491	Down	GTP-binding nuclear protein OS=Fusarium oxysporum f. sp. radicis-cucumerinum OX=327505 GN=AU210_000846 PE=3 SV=1	AU210_000846
binding	A0A2H3I902	218	K	1.83154e-06	Down	GTP-binding nuclear protein OS=Fusarium oxysporum f. sp. radicis-cucumerinum OX=327505 GN=AU210_000846 PE=3 SV=1	AU210_000846
binding	A0A2H3I902	175	K	0.000157714	Down	GTP-binding nuclear protein OS=Fusarium oxysporum f. sp. radicis-cucumerinum OX=327505 GN=AU210_000846 PE=3 SV=1	AU210_000846
binding	N4U3I5	126	K	0.0167447	Down	Mitochondrial protein import protein mas5 OS=Fusarium oxysporum f. sp. cubense (strain race 1) OX=1229664 GN=FOC1_g10013761 PE=3 SV=1	FOC1_g10013761
binding	N4U3I5	219	K	0.000277451	Down	Mitochondrial protein import protein mas5 OS=Fusarium oxysporum f. sp. cubense (strain race 1) OX=1229664 GN=FOC1_g10013761 PE=3 SV=1	FOC1_g10013761
binding	F9F407	202	K	0.00191756	Down	S-adenosylmethionine synthase OS=Fusarium oxysporum (strain Fo5176) OX=660025 GN=FOXB_01132 PE=3 SV=1	FOXB_01132
binding	X0LU36	440	K	0.00110577	Down	Plasma membrane ATPase OS=Fusarium oxysporum f. sp. vasinfectum 25433 OX=1089449 GN=FOTG_05509 PE=3 SV=1	FOTG_05509
binding	A0A4Q2VYV7	118	K	0.000879964	Down	60S ribosomal protein L6 OS=Fusarium oxysporum f. sp. narcissi OX=451672 GN=BFJ63_vAg5210 PE=3 SV=1	BFJ63_vAg5210
binding	A0A4Q2VYV7	175	K	0.000621754	Down	60S ribosomal protein L6 OS=Fusarium oxysporum f. sp. narcissi OX=451672 GN=BFJ63_vAg5210 PE=3 SV=1	BFJ63_vAg5210
binding	X0LU36	388	K	4.50901e-05	Down	Plasma membrane ATPase OS=Fusarium oxysporum f. sp. vasinfectum 25433 OX=1089449 GN=FOTG_05509 PE=3 SV=1	FOTG_05509
binding	X0LU36	382	K	9.8381e-06	Down	Plasma membrane ATPase OS=Fusarium oxysporum f. sp. vasinfectum 25433 OX=1089449 GN=FOTG_05509 PE=3 SV=1	FOTG_05509
binding	X0LU36	102	K	0.000944631	Down	Plasma membrane ATPase OS=Fusarium oxysporum f. sp. vasinfectum 25433 OX=1089449 GN=FOTG_05509 PE=3 SV=1	FOTG_05509
binding	X0LU36	460	K	0.000682436	Down	Plasma membrane ATPase OS=Fusarium oxysporum f. sp. vasinfectum 25433 OX=1089449 GN=FOTG_05509 PE=3 SV=1	FOTG_05509
binding	A0A4Q2VYV7	167	K	0.00429075	Down	60S ribosomal protein L6 OS=Fusarium oxysporum f. sp. narcissi OX=451672 GN=BFJ63_vAg5210 PE=3 SV=1	BFJ63_vAg5210
binding	A0A4Q2VYV7	108	K	0.0158483	Down	60S ribosomal protein L6 OS=Fusarium oxysporum f. sp. narcissi OX=451672 GN=BFJ63_vAg5210 PE=3 SV=1	BFJ63_vAg5210
binding	A0A4Q2VYV7	88	K	0.00627683	Down	60S ribosomal protein L6 OS=Fusarium oxysporum f. sp. narcissi OX=451672 GN=BFJ63_vAg5210 PE=3 SV=1	BFJ63_vAg5210
binding	X0LU36	359	K	0.000155079	Down	Plasma membrane ATPase OS=Fusarium oxysporum f. sp. vasinfectum 25433 OX=1089449 GN=FOTG_05509 PE=3 SV=1	FOTG_05509
binding	X0LU36	647	K	0.00143087	Down	Plasma membrane ATPase OS=Fusarium oxysporum f. sp. vasinfectum 25433 OX=1089449 GN=FOTG_05509 PE=3 SV=1	FOTG_05509
binding	X0LU36	427	K	5.31914e-06	Down	Plasma membrane ATPase OS=Fusarium oxysporum f. sp. vasinfectum 25433 OX=1089449 GN=FOTG_05509 PE=3 SV=1	FOTG_05509
binding	X0LU36	502	K	0.000134718	Down	Plasma membrane ATPase OS=Fusarium oxysporum f. sp. vasinfectum 25433 OX=1089449 GN=FOTG_05509 PE=3 SV=1	FOTG_05509
binding	A0A0D2XH74	1048	K	0.00382083	Down	Uncharacterized protein OS=Fusarium oxysporum f. sp. lycopersici (strain 4287 / CBS 123668 / FGSC 9935 / NRRL 34936) OX=426428 PE=4 SV=1	--
binding	A0A0D2XH74	292	K	0.00372924	Down	Uncharacterized protein OS=Fusarium oxysporum f. sp. lycopersici (strain 4287 / CBS 123668 / FGSC 9935 / NRRL 34936) OX=426428 PE=4 SV=1	--
binding	X0LU36	485	K	0.00311626	Down	Plasma membrane ATPase OS=Fusarium oxysporum f. sp. vasinfectum 25433 OX=1089449 GN=FOTG_05509 PE=3 SV=1	FOTG_05509
binding	X0LU36	255	K	0.0398058	Down	Plasma membrane ATPase OS=Fusarium oxysporum f. sp. vasinfectum 25433 OX=1089449 GN=FOTG_05509 PE=3 SV=1	FOTG_05509
binding	X0LU36	242	K	0.00666105	Down	Plasma membrane ATPase OS=Fusarium oxysporum f. sp. vasinfectum 25433 OX=1089449 GN=FOTG_05509 PE=3 SV=1	FOTG_05509
binding	X0LU36	445	K	0.0136309	Down	Plasma membrane ATPase OS=Fusarium oxysporum f. sp. vasinfectum 25433 OX=1089449 GN=FOTG_05509 PE=3 SV=1	FOTG_05509
binding	A0A4Q2VYV7	8	K	8.82378e-05	Down	60S ribosomal protein L6 OS=Fusarium oxysporum f. sp. narcissi OX=451672 GN=BFJ63_vAg5210 PE=3 SV=1	BFJ63_vAg5210
binding	A0A4Q2VYV7	26	K	6.35152e-05	Down	60S ribosomal protein L6 OS=Fusarium oxysporum f. sp. narcissi OX=451672 GN=BFJ63_vAg5210 PE=3 SV=1	BFJ63_vAg5210
binding	X0LU36	897	K	0.000461938	Down	Plasma membrane ATPase OS=Fusarium oxysporum f. sp. vasinfectum 25433 OX=1089449 GN=FOTG_05509 PE=3 SV=1	FOTG_05509
binding	A0A0D2XD59	126	K	0.00166588	Down	Uncharacterized protein OS=Fusarium oxysporum f. sp. lycopersici (strain 4287 / CBS 123668 / FGSC 9935 / NRRL 34936) OX=426428 PE=4 SV=1	--
binding	A0A0D2XD59	34	K	0.000924481	Down	Uncharacterized protein OS=Fusarium oxysporum f. sp. lycopersici (strain 4287 / CBS 123668 / FGSC 9935 / NRRL 34936) OX=426428 PE=4 SV=1	--
binding	X0NQN9	113	K	0.000336542	Down	F-actin-capping protein subunit alpha OS=Fusarium oxysporum f. sp. vasinfectum 25433 OX=1089449 GN=FOTG_01543 PE=3 SV=1	FOTG_01543
binding	A0A4Q2VMM6	123	K	0.00135872	Down	Nucleolar protein 58 OS=Fusarium oxysporum f. sp. narcissi OX=451672 GN=BFJ63_vAg9533 PE=3 SV=1	BFJ63_vAg9533
binding	X0A307	301	K	6.89626e-06	Down	5-methyltetrahydropteroyltriglutamate--homocysteine S-methyltransferase OS=Fusarium oxysporum f. sp. melonis 26406 OX=1089452 GN=FOMG_08532 PE=3 SV=1	FOMG_08532
binding	X0A307	416	K	0.00019981	Down	5-methyltetrahydropteroyltriglutamate--homocysteine S-methyltransferase OS=Fusarium oxysporum f. sp. melonis 26406 OX=1089452 GN=FOMG_08532 PE=3 SV=1	FOMG_08532
binding	X0A307	558	K	0.0128388	Down	5-methyltetrahydropteroyltriglutamate--homocysteine S-methyltransferase OS=Fusarium oxysporum f. sp. melonis 26406 OX=1089452 GN=FOMG_08532 PE=3 SV=1	FOMG_08532
binding	X0HA34	196	K	0.0392607	Down	Acetyl-coenzyme A synthetase OS=Fusarium oxysporum f. sp. conglutinans race 2 54008 OX=1089457 GN=FOPG_15237 PE=3 SV=1	FOPG_15237
binding	X0A307	20	K	3.82531e-06	Down	5-methyltetrahydropteroyltriglutamate--homocysteine S-methyltransferase OS=Fusarium oxysporum f. sp. melonis 26406 OX=1089452 GN=FOMG_08532 PE=3 SV=1	FOMG_08532
binding	X0A307	458	K	3.43985e-05	Down	5-methyltetrahydropteroyltriglutamate--homocysteine S-methyltransferase OS=Fusarium oxysporum f. sp. melonis 26406 OX=1089452 GN=FOMG_08532 PE=3 SV=1	FOMG_08532
binding	X0A307	171	K	0.00416904	Down	5-methyltetrahydropteroyltriglutamate--homocysteine S-methyltransferase OS=Fusarium oxysporum f. sp. melonis 26406 OX=1089452 GN=FOMG_08532 PE=3 SV=1	FOMG_08532
binding	N4TES9	111	K	0.0394274	Down	Chromatin structure-remodeling complex subunit sfh1 OS=Fusarium oxysporum f. sp. cubense (strain race 1) OX=1229664 GN=FOC1_g10015775 PE=3 SV=1	FOC1_g10015775
binding	X0A307	629	K	0.000230527	Down	5-methyltetrahydropteroyltriglutamate--homocysteine S-methyltransferase OS=Fusarium oxysporum f. sp. melonis 26406 OX=1089452 GN=FOMG_08532 PE=3 SV=1	FOMG_08532
binding	A0A2H3I174	173	K	2.08729e-06	Down	Uncharacterized protein OS=Fusarium oxysporum f. sp. radicis-cucumerinum OX=327505 GN=AU210_001415 PE=4 SV=1	AU210_001415
binding	X0J397	804	K	5.20255e-06	Down	Dynamin GTPase OS=Fusarium oxysporum f. sp. conglutinans race 2 54008 OX=1089457 GN=FOPG_06465 PE=3 SV=1	FOPG_06465
binding	X0J397	796	K	0.00142294	Down	Dynamin GTPase OS=Fusarium oxysporum f. sp. conglutinans race 2 54008 OX=1089457 GN=FOPG_06465 PE=3 SV=1	FOPG_06465
binding	X0A307	29	K	2.29146e-06	Down	5-methyltetrahydropteroyltriglutamate--homocysteine S-methyltransferase OS=Fusarium oxysporum f. sp. melonis 26406 OX=1089452 GN=FOMG_08532 PE=3 SV=1	FOMG_08532
binding	A0A2H3T8X7	488	K	0.0014991	Down	Probable ubiquitin-protein ligase (E1-like (Ubiquitin-activating) enzym) OS=Fusarium oxysporum OX=5507 GN=FRV6_09124 PE=3 SV=1	FRV6_09124
binding	A0A2H3T8X7	839	K	0.0147089	Down	Probable ubiquitin-protein ligase (E1-like (Ubiquitin-activating) enzym) OS=Fusarium oxysporum OX=5507 GN=FRV6_09124 PE=3 SV=1	FRV6_09124
binding	W9PK26	312	K	0.000225644	Down	Fimbrin OS=Fusarium oxysporum f. sp. pisi HDV247 OX=1080344 GN=FOVG_06462 PE=4 SV=1	FOVG_06462
binding	W9PK26	263	K	0.00401742	Down	Fimbrin OS=Fusarium oxysporum f. sp. pisi HDV247 OX=1080344 GN=FOVG_06462 PE=4 SV=1	FOVG_06462
binding	A0A2H3I174	155	K	0.000205751	Down	Uncharacterized protein OS=Fusarium oxysporum f. sp. radicis-cucumerinum OX=327505 GN=AU210_001415 PE=4 SV=1	AU210_001415
binding	X0A307	125	K	0.0105797	Down	5-methyltetrahydropteroyltriglutamate--homocysteine S-methyltransferase OS=Fusarium oxysporum f. sp. melonis 26406 OX=1089452 GN=FOMG_08532 PE=3 SV=1	FOMG_08532
binding	X0A307	747	K	0.00331781	Down	5-methyltetrahydropteroyltriglutamate--homocysteine S-methyltransferase OS=Fusarium oxysporum f. sp. melonis 26406 OX=1089452 GN=FOMG_08532 PE=3 SV=1	FOMG_08532
binding	X0A307	407	K	0.0130972	Down	5-methyltetrahydropteroyltriglutamate--homocysteine S-methyltransferase OS=Fusarium oxysporum f. sp. melonis 26406 OX=1089452 GN=FOMG_08532 PE=3 SV=1	FOMG_08532
binding	A0A420R2S3	601	K	5.73485e-05	Down	Alpha-1,4 glucan phosphorylase OS=Fusarium oxysporum OX=5507 GN=BFJ68_g8439 PE=3 SV=1	BFJ68_g8439
binding	A0A420R2S3	556	K	7.72677e-05	Down	Alpha-1,4 glucan phosphorylase OS=Fusarium oxysporum OX=5507 GN=BFJ68_g8439 PE=3 SV=1	BFJ68_g8439
binding	A0A420R2S3	303	K	0.0258675	Down	Alpha-1,4 glucan phosphorylase OS=Fusarium oxysporum OX=5507 GN=BFJ68_g8439 PE=3 SV=1	BFJ68_g8439
binding	W9QEC3	392	K	0.00578603	Down	SPX domain-containing protein OS=Fusarium oxysporum f. sp. pisi HDV247 OX=1080344 GN=FOVG_00931 PE=4 SV=1	FOVG_00931
binding	W9QEC3	256	K	0.0025902	Down	SPX domain-containing protein OS=Fusarium oxysporum f. sp. pisi HDV247 OX=1080344 GN=FOVG_00931 PE=4 SV=1	FOVG_00931
binding	W9QEC3	636	K	0.000309332	Down	SPX domain-containing protein OS=Fusarium oxysporum f. sp. pisi HDV247 OX=1080344 GN=FOVG_00931 PE=4 SV=1	FOVG_00931
binding	W9QEC3	208	K	0.00355907	Down	SPX domain-containing protein OS=Fusarium oxysporum f. sp. pisi HDV247 OX=1080344 GN=FOVG_00931 PE=4 SV=1	FOVG_00931
binding	A0A420R2S3	76	K	4.30765e-05	Down	Alpha-1,4 glucan phosphorylase OS=Fusarium oxysporum OX=5507 GN=BFJ68_g8439 PE=3 SV=1	BFJ68_g8439
binding	W9I9A3	78	K	0.0279058	Down	RRM domain-containing protein OS=Fusarium oxysporum NRRL 32931 OX=660029 GN=FOYG_08402 PE=4 SV=1	FOYG_08402
binding	A0A420R2S3	513	K	0.000561304	Down	Alpha-1,4 glucan phosphorylase OS=Fusarium oxysporum OX=5507 GN=BFJ68_g8439 PE=3 SV=1	BFJ68_g8439
binding	A0A420R2S3	662	K	6.99399e-05	Down	Alpha-1,4 glucan phosphorylase OS=Fusarium oxysporum OX=5507 GN=BFJ68_g8439 PE=3 SV=1	BFJ68_g8439
binding	N4TYM4	34	K	3.42369e-05	Down	40S ribosomal protein S5 OS=Fusarium oxysporum f. sp. cubense (strain race 1) OX=1229664 GN=FOC1_g10014478 PE=3 SV=1	FOC1_g10014478
binding	X0M3A1	153	K	0.00423967	Down	HAT1-interacting factor 1 OS=Fusarium oxysporum f. sp. vasinfectum 25433 OX=1089449 GN=FOTG_02909 PE=4 SV=1	FOTG_02909
binding	X0M3A1	470	K	0.0118513	Down	HAT1-interacting factor 1 OS=Fusarium oxysporum f. sp. vasinfectum 25433 OX=1089449 GN=FOTG_02909 PE=4 SV=1	FOTG_02909
binding	X0M3A1	108	K	0.0132971	Up	HAT1-interacting factor 1 OS=Fusarium oxysporum f. sp. vasinfectum 25433 OX=1089449 GN=FOTG_02909 PE=4 SV=1	FOTG_02909
binding	A0A0D2XA10	108	K	0.00195504	Down	CAMK/CAMK1 protein kinase OS=Fusarium oxysporum f. sp. lycopersici (strain 4287 / CBS 123668 / FGSC 9935 / NRRL 34936) OX=426428 GN=FOXG_00725 PE=3 SV=1	FOXG_00725
binding	A0A0D2XA10	20	K	0.00110592	Down	CAMK/CAMK1 protein kinase OS=Fusarium oxysporum f. sp. lycopersici (strain 4287 / CBS 123668 / FGSC 9935 / NRRL 34936) OX=426428 GN=FOXG_00725 PE=3 SV=1	FOXG_00725
binding	A0A0D2XA10	45	K	0.0102865	Down	CAMK/CAMK1 protein kinase OS=Fusarium oxysporum f. sp. lycopersici (strain 4287 / CBS 123668 / FGSC 9935 / NRRL 34936) OX=426428 GN=FOXG_00725 PE=3 SV=1	FOXG_00725
binding	W9PWE1	230	K	0.0269172	Down	Succinate-semialdehyde dehydrogenase OS=Fusarium oxysporum f. sp. pisi HDV247 OX=1080344 GN=FOVG_02691 PE=3 SV=1	FOVG_02691
binding	W9I6X0	144	K	0.00238031	Down	60S ribosomal protein L13 OS=Fusarium oxysporum NRRL 32931 OX=660029 GN=FOYG_10011 PE=3 SV=1	FOYG_10011
binding	A0A6M7YL18	171	K	0.0015415	Down	Translation initiation factor 3 subunit J OS=Fusarium oxysporum Fo47 OX=660027 GN=FOBC_01939 PE=4 SV=1	FOBC_01939
binding	A0A6M7YL18	169	K	0.0304491	Down	Translation initiation factor 3 subunit J OS=Fusarium oxysporum Fo47 OX=660027 GN=FOBC_01939 PE=4 SV=1	FOBC_01939
binding	W9I6X0	139	K	0.0246498	Down	60S ribosomal protein L13 OS=Fusarium oxysporum NRRL 32931 OX=660029 GN=FOYG_10011 PE=3 SV=1	FOYG_10011
binding	A0A420QCL1	58	K	2.48175e-05	Down	6-phosphogluconate dehydrogenase, decarboxylating OS=Fusarium oxysporum OX=5507 GN=BFJ71_g4545 PE=3 SV=1	BFJ71_g4545
binding	A0A420QCL1	52	K	7.81339e-05	Down	6-phosphogluconate dehydrogenase, decarboxylating OS=Fusarium oxysporum OX=5507 GN=BFJ71_g4545 PE=3 SV=1	BFJ71_g4545
binding	A0A420QCL1	50	K	0.00106976	Down	6-phosphogluconate dehydrogenase, decarboxylating OS=Fusarium oxysporum OX=5507 GN=BFJ71_g4545 PE=3 SV=1	BFJ71_g4545
binding	A0A420QCL1	223	K	0.00025402	Down	6-phosphogluconate dehydrogenase, decarboxylating OS=Fusarium oxysporum OX=5507 GN=BFJ71_g4545 PE=3 SV=1	BFJ71_g4545
binding	A0A420QCL1	165	K	8.65109e-05	Down	6-phosphogluconate dehydrogenase, decarboxylating OS=Fusarium oxysporum OX=5507 GN=BFJ71_g4545 PE=3 SV=1	BFJ71_g4545
binding	A0A5C6SXH1	217	K	0.0450562	Down	Uncharacterized protein OS=Fusarium oxysporum f. sp. cubense OX=61366 GN=FocTR4_00001285 PE=4 SV=1	FocTR4_00001285
binding	A0A420QCL1	304	K	0.00133996	Down	6-phosphogluconate dehydrogenase, decarboxylating OS=Fusarium oxysporum OX=5507 GN=BFJ71_g4545 PE=3 SV=1	BFJ71_g4545
binding	A0A420QCL1	403	K	2.07083e-05	Down	6-phosphogluconate dehydrogenase, decarboxylating OS=Fusarium oxysporum OX=5507 GN=BFJ71_g4545 PE=3 SV=1	BFJ71_g4545
binding	W9I3F7	90	K	0.0301005	Down	SH3 domain-containing protein OS=Fusarium oxysporum NRRL 32931 OX=660029 GN=FOYG_10101 PE=4 SV=1	FOYG_10101
binding	N4U7B5	641	K	0.0368217	Down	Protein SSD1 OS=Fusarium oxysporum f. sp. cubense (strain race 1) OX=1229664 GN=FOC1_g10013972 PE=4 SV=1	FOC1_g10013972
binding	N4U7B5	748	K	0.047511	Down	Protein SSD1 OS=Fusarium oxysporum f. sp. cubense (strain race 1) OX=1229664 GN=FOC1_g10013972 PE=4 SV=1	FOC1_g10013972
binding	N4U7B5	788	K	8.82173e-05	Down	Protein SSD1 OS=Fusarium oxysporum f. sp. cubense (strain race 1) OX=1229664 GN=FOC1_g10013972 PE=4 SV=1	FOC1_g10013972
binding	N4U7B5	1070	K	7.19321e-05	Down	Protein SSD1 OS=Fusarium oxysporum f. sp. cubense (strain race 1) OX=1229664 GN=FOC1_g10013972 PE=4 SV=1	FOC1_g10013972
binding	N4U7B5	841	K	0.0287312	Down	Protein SSD1 OS=Fusarium oxysporum f. sp. cubense (strain race 1) OX=1229664 GN=FOC1_g10013972 PE=4 SV=1	FOC1_g10013972
binding	N4U7B5	1324	K	0.000614638	Down	Protein SSD1 OS=Fusarium oxysporum f. sp. cubense (strain race 1) OX=1229664 GN=FOC1_g10013972 PE=4 SV=1	FOC1_g10013972
binding	N4U7B5	1015	K	0.00047137	Down	Protein SSD1 OS=Fusarium oxysporum f. sp. cubense (strain race 1) OX=1229664 GN=FOC1_g10013972 PE=4 SV=1	FOC1_g10013972
binding	X0NQN9	228	K	0.00243075	Down	F-actin-capping protein subunit alpha OS=Fusarium oxysporum f. sp. vasinfectum 25433 OX=1089449 GN=FOTG_01543 PE=3 SV=1	FOTG_01543
binding	X0NQN9	239	K	0.000604695	Down	F-actin-capping protein subunit alpha OS=Fusarium oxysporum f. sp. vasinfectum 25433 OX=1089449 GN=FOTG_01543 PE=3 SV=1	FOTG_01543
binding	X0NQN9	117	K	0.00122314	Down	F-actin-capping protein subunit alpha OS=Fusarium oxysporum f. sp. vasinfectum 25433 OX=1089449 GN=FOTG_01543 PE=3 SV=1	FOTG_01543
binding	A0A420QCL1	467	K	7.00805e-05	Down	6-phosphogluconate dehydrogenase, decarboxylating OS=Fusarium oxysporum OX=5507 GN=BFJ71_g4545 PE=3 SV=1	BFJ71_g4545
binding	A0A420R2S3	259	K	2.49326e-06	Down	Alpha-1,4 glucan phosphorylase OS=Fusarium oxysporum OX=5507 GN=BFJ68_g8439 PE=3 SV=1	BFJ68_g8439
binding	A0A420QCL1	258	K	0.000594073	Down	6-phosphogluconate dehydrogenase, decarboxylating OS=Fusarium oxysporum OX=5507 GN=BFJ71_g4545 PE=3 SV=1	BFJ71_g4545
binding	A0A420QCL1	66	K	0.00498213	Down	6-phosphogluconate dehydrogenase, decarboxylating OS=Fusarium oxysporum OX=5507 GN=BFJ71_g4545 PE=3 SV=1	BFJ71_g4545
binding	W9PK26	370	K	0.000413415	Down	Fimbrin OS=Fusarium oxysporum f. sp. pisi HDV247 OX=1080344 GN=FOVG_06462 PE=4 SV=1	FOVG_06462
binding	W9I6X0	169	K	6.08724e-05	Down	60S ribosomal protein L13 OS=Fusarium oxysporum NRRL 32931 OX=660029 GN=FOYG_10011 PE=3 SV=1	FOYG_10011
binding	W9I6X0	147	K	8.44426e-05	Down	60S ribosomal protein L13 OS=Fusarium oxysporum NRRL 32931 OX=660029 GN=FOYG_10011 PE=3 SV=1	FOYG_10011
binding	A0A420MU61	337	K	0.0329562	Down	Uncharacterized protein OS=Fusarium oxysporum OX=5507 GN=BFJ69_g10915 PE=4 SV=1	BFJ69_g10915
binding	A0A0D2XAR8	306	K	0.0257755	Down	tRNA-dihydrouridine synthase 3 OS=Fusarium oxysporum f. sp. lycopersici (strain 4287 / CBS 123668 / FGSC 9935 / NRRL 34936) OX=426428 PE=3 SV=1	--
binding	X0IZ38	276	K	0.0170593	Down	CAMK/CAMKL/KIN4 protein kinase OS=Fusarium oxysporum f. sp. conglutinans race 2 54008 OX=1089457 GN=FOPG_00070 PE=4 SV=1	FOPG_00070
binding	A0A420PN75	308	K	0.0030168	Down	Vesicle-fusing ATPase OS=Fusarium oxysporum OX=5507 GN=BFJ68_g15344 PE=3 SV=1	BFJ68_g15344
binding	X0LX98	740	K	0.018883	Down	RNA cytidine acetyltransferase OS=Fusarium oxysporum f. sp. vasinfectum 25433 OX=1089449 GN=NAT10 PE=3 SV=1	NAT10
binding	X0LX98	502	K	0.036107	Down	RNA cytidine acetyltransferase OS=Fusarium oxysporum f. sp. vasinfectum 25433 OX=1089449 GN=NAT10 PE=3 SV=1	NAT10
binding	A0A0D2XCC0	236	K	0.00203599	Down	PX domain-containing protein OS=Fusarium oxysporum f. sp. lycopersici (strain 4287 / CBS 123668 / FGSC 9935 / NRRL 34936) OX=426428 PE=4 SV=1	--
binding	A0A0D2XCC0	584	K	0.000554841	Down	PX domain-containing protein OS=Fusarium oxysporum f. sp. lycopersici (strain 4287 / CBS 123668 / FGSC 9935 / NRRL 34936) OX=426428 PE=4 SV=1	--
binding	A0A0D2XCS3	926	K	0.0400097	Down	Peroxin-1 OS=Fusarium oxysporum f. sp. lycopersici (strain 4287 / CBS 123668 / FGSC 9935 / NRRL 34936) OX=426428 PE=4 SV=1	--
binding	A0A2H3HK91	1321	K	0.0474671	Down	Uncharacterized protein OS=Fusarium oxysporum f. sp. radicis-cucumerinum OX=327505 GN=AU210_006157 PE=4 SV=1	AU210_006157
binding	A0A559LV47	222	K	0.0124895	Down	UPF0674 endoplasmic reticulum membrane protein OS=Fusarium oxysporum f. sp. cubense OX=61366 GN=Focb16_v008769 PE=4 SV=1	Focb16_v008769
binding	X0CPI4	99	K	6.16732e-05	Down	Cell cycle arrest protein BUB3 OS=Fusarium oxysporum f. sp. raphani 54005 OX=1089458 GN=FOQG_05769 PE=4 SV=1	FOQG_05769
binding	A0A420QCL1	40	K	0.0023994	Down	6-phosphogluconate dehydrogenase, decarboxylating OS=Fusarium oxysporum OX=5507 GN=BFJ71_g4545 PE=3 SV=1	BFJ71_g4545
binding	A0A420QCL1	121	K	5.90861e-06	Down	6-phosphogluconate dehydrogenase, decarboxylating OS=Fusarium oxysporum OX=5507 GN=BFJ71_g4545 PE=3 SV=1	BFJ71_g4545
binding	A0A420QCL1	116	K	5.88805e-05	Down	6-phosphogluconate dehydrogenase, decarboxylating OS=Fusarium oxysporum OX=5507 GN=BFJ71_g4545 PE=3 SV=1	BFJ71_g4545
binding	A0A420QCL1	399	K	2.06388e-05	Down	6-phosphogluconate dehydrogenase, decarboxylating OS=Fusarium oxysporum OX=5507 GN=BFJ71_g4545 PE=3 SV=1	BFJ71_g4545
binding	A0A420QCL1	357	K	0.0289206	Down	6-phosphogluconate dehydrogenase, decarboxylating OS=Fusarium oxysporum OX=5507 GN=BFJ71_g4545 PE=3 SV=1	BFJ71_g4545
binding	N4TYM4	72	K	1.717e-05	Down	40S ribosomal protein S5 OS=Fusarium oxysporum f. sp. cubense (strain race 1) OX=1229664 GN=FOC1_g10014478 PE=3 SV=1	FOC1_g10014478
binding	A0A2H3I0W3	506	K	0.00179246	Down	Uncharacterized protein OS=Fusarium oxysporum f. sp. radicis-cucumerinum OX=327505 GN=AU210_001334 PE=3 SV=1	AU210_001334
binding	W9IFY1	195	K	0.00688896	Down	Cytochrome c oxidase subunit 5b OS=Fusarium oxysporum NRRL 32931 OX=660029 GN=FOYG_08511 PE=4 SV=1	FOYG_08511
binding	F9FRY4	419	K	0.000254143	Down	WD_REPEATS_REGION domain-containing protein OS=Fusarium oxysporum (strain Fo5176) OX=660025 GN=FOXB_09165 PE=4 SV=1	FOXB_09165
binding	F9FRY4	553	K	4.55182e-05	Down	WD_REPEATS_REGION domain-containing protein OS=Fusarium oxysporum (strain Fo5176) OX=660025 GN=FOXB_09165 PE=4 SV=1	FOXB_09165
binding	F9FRY4	556	K	0.0004077	Down	WD_REPEATS_REGION domain-containing protein OS=Fusarium oxysporum (strain Fo5176) OX=660025 GN=FOXB_09165 PE=4 SV=1	FOXB_09165
binding	F9FRY4	647	K	3.06102e-05	Down	WD_REPEATS_REGION domain-containing protein OS=Fusarium oxysporum (strain Fo5176) OX=660025 GN=FOXB_09165 PE=4 SV=1	FOXB_09165
binding	F9FRY4	526	K	5.58693e-05	Down	WD_REPEATS_REGION domain-containing protein OS=Fusarium oxysporum (strain Fo5176) OX=660025 GN=FOXB_09165 PE=4 SV=1	FOXB_09165
binding	W9IM52	275	K	0.0162133	Down	26S protease regulatory subunit 7 OS=Fusarium oxysporum NRRL 32931 OX=660029 GN=FOYG_06850 PE=3 SV=1	FOYG_06850
binding	N4UYA5	571	K	0.0023385	Down	Vacuolar protein-sorting protein BRO1 OS=Fusarium oxysporum f. sp. cubense (strain race 1) OX=1229664 GN=FOC1_g10011068 PE=4 SV=1	FOC1_g10011068
binding	W9IM52	367	K	3.55659e-05	Down	26S protease regulatory subunit 7 OS=Fusarium oxysporum NRRL 32931 OX=660029 GN=FOYG_06850 PE=3 SV=1	FOYG_06850
binding	F9FRY4	437	K	8.05806e-05	Down	WD_REPEATS_REGION domain-containing protein OS=Fusarium oxysporum (strain Fo5176) OX=660025 GN=FOXB_09165 PE=4 SV=1	FOXB_09165
binding	W9IM52	229	K	0.00140338	Down	26S protease regulatory subunit 7 OS=Fusarium oxysporum NRRL 32931 OX=660029 GN=FOYG_06850 PE=3 SV=1	FOYG_06850
binding	A0A2H3HW88	198	K	0.00274032	Down	Uncharacterized protein OS=Fusarium oxysporum f. sp. radicis-cucumerinum OX=327505 GN=AU210_002813 PE=4 SV=1	AU210_002813
binding	N4U6L3	162	K	1.03185e-05	Down	Ras-like protein OS=Fusarium oxysporum f. sp. cubense (strain race 1) OX=1229664 GN=FOC1_g10005121 PE=4 SV=1	FOC1_g10005121
binding	W9J3P5	335	K	0.00334968	Down	Mitogen-activated protein kinase OS=Fusarium oxysporum NRRL 32931 OX=660029 GN=FOYG_01207 PE=3 SV=1	FOYG_01207
binding	W9ZQG6	376	K	3.0476e-05	Down	Probable endonuclease LCL3 OS=Fusarium oxysporum f. sp. melonis 26406 OX=1089452 GN=FOMG_11184 PE=3 SV=1	FOMG_11184
binding	W9ZQG6	306	K	0.000772305	Down	Probable endonuclease LCL3 OS=Fusarium oxysporum f. sp. melonis 26406 OX=1089452 GN=FOMG_11184 PE=3 SV=1	FOMG_11184
binding	W9ZQG6	727	K	0.000675788	Down	Probable endonuclease LCL3 OS=Fusarium oxysporum f. sp. melonis 26406 OX=1089452 GN=FOMG_11184 PE=3 SV=1	FOMG_11184
binding	W9ZQG6	688	K	0.000119556	Down	Probable endonuclease LCL3 OS=Fusarium oxysporum f. sp. melonis 26406 OX=1089452 GN=FOMG_11184 PE=3 SV=1	FOMG_11184
binding	W9ZQG6	860	K	0.000128725	Down	Probable endonuclease LCL3 OS=Fusarium oxysporum f. sp. melonis 26406 OX=1089452 GN=FOMG_11184 PE=3 SV=1	FOMG_11184
binding	W9IM52	104	K	1.10882e-05	Down	26S protease regulatory subunit 7 OS=Fusarium oxysporum NRRL 32931 OX=660029 GN=FOYG_06850 PE=3 SV=1	FOYG_06850
binding	X0IH45	130	K	0.0002697	Down	Chromo domain-containing protein OS=Fusarium oxysporum f. sp. conglutinans race 2 54008 OX=1089457 GN=FOPG_01121 PE=4 SV=1	FOPG_01121
binding	W9ZCU6	61	K	0.00170673	Down	Mannitol 2-dehydrogenase OS=Fusarium oxysporum f. sp. melonis 26406 OX=1089452 GN=FOMG_14359 PE=3 SV=1	FOMG_14359
binding	W9ZCU6	204	K	0.00279506	Down	Mannitol 2-dehydrogenase OS=Fusarium oxysporum f. sp. melonis 26406 OX=1089452 GN=FOMG_14359 PE=3 SV=1	FOMG_14359
binding	A0A2H3TQG4	246	K	0.000607818	Down	ATP-dependent 6-phosphofructokinase OS=Fusarium oxysporum OX=5507 GN=FRV6_09623 PE=3 SV=1	FRV6_09623
binding	A0A2H3TQG4	275	K	0.000351217	Down	ATP-dependent 6-phosphofructokinase OS=Fusarium oxysporum OX=5507 GN=FRV6_09623 PE=3 SV=1	FRV6_09623
binding	A0A2H3TQG4	269	K	0.00559403	Down	ATP-dependent 6-phosphofructokinase OS=Fusarium oxysporum OX=5507 GN=FRV6_09623 PE=3 SV=1	FRV6_09623
binding	F9FQ11	7	K	0.00753996	Down	Uncharacterized protein OS=Fusarium oxysporum (strain Fo5176) OX=660025 GN=FOXB_08491 PE=4 SV=1	FOXB_08491
binding	F9FQ11	133	K	5.23841e-06	Down	Uncharacterized protein OS=Fusarium oxysporum (strain Fo5176) OX=660025 GN=FOXB_08491 PE=4 SV=1	FOXB_08491
binding	F9FQ11	162	K	0.00032084	Down	Uncharacterized protein OS=Fusarium oxysporum (strain Fo5176) OX=660025 GN=FOXB_08491 PE=4 SV=1	FOXB_08491
binding	W9ID88	266	K	0.047369	Down	60S ribosomal protein L10-A OS=Fusarium oxysporum NRRL 32931 OX=660029 GN=FOYG_07958 PE=4 SV=1	FOYG_07958
binding	W9ID88	67	K	0.0362347	Down	60S ribosomal protein L10-A OS=Fusarium oxysporum NRRL 32931 OX=660029 GN=FOYG_07958 PE=4 SV=1	FOYG_07958
binding	W9ZCU6	192	K	0.000257998	Down	Mannitol 2-dehydrogenase OS=Fusarium oxysporum f. sp. melonis 26406 OX=1089452 GN=FOMG_14359 PE=3 SV=1	FOMG_14359
binding	W9ID88	217	K	0.0432352	Down	60S ribosomal protein L10-A OS=Fusarium oxysporum NRRL 32931 OX=660029 GN=FOYG_07958 PE=4 SV=1	FOYG_07958
binding	W9Q6D1	91	K	0.00761967	Down	Pentose-5-phosphate 3-epimerase OS=Fusarium oxysporum f. sp. pisi HDV247 OX=1080344 GN=FOVG_01039 PE=3 SV=1	FOVG_01039
binding	W9Q6D1	4	K	0.00180331	Down	Pentose-5-phosphate 3-epimerase OS=Fusarium oxysporum f. sp. pisi HDV247 OX=1080344 GN=FOVG_01039 PE=3 SV=1	FOVG_01039
binding	A0A2H3GQ68	516	K	0.00685197	Down	Rab-GAP TBC domain-containing protein OS=Fusarium oxysporum f. sp. radicis-cucumerinum OX=327505 GN=AU210_009113 PE=4 SV=1	AU210_009113
binding	W9Q6D1	326	K	0.0194632	Down	Pentose-5-phosphate 3-epimerase OS=Fusarium oxysporum f. sp. pisi HDV247 OX=1080344 GN=FOVG_01039 PE=3 SV=1	FOVG_01039
binding	X0BV14	186	K	4.07084e-05	Down	AP-2 complex subunit alpha OS=Fusarium oxysporum f. sp. melonis 26406 OX=1089452 GN=FOMG_01528 PE=3 SV=1	FOMG_01528
binding	W9J9U8	163	K	0.0261947	Down	Sulfhydryl oxidase OS=Fusarium oxysporum NRRL 32931 OX=660029 GN=FOYG_01202 PE=4 SV=1	FOYG_01202
binding	W9J9U8	148	K	0.0122472	Down	Sulfhydryl oxidase OS=Fusarium oxysporum NRRL 32931 OX=660029 GN=FOYG_01202 PE=4 SV=1	FOYG_01202
binding	W9ZCU6	306	K	0.00262964	Down	Mannitol 2-dehydrogenase OS=Fusarium oxysporum f. sp. melonis 26406 OX=1089452 GN=FOMG_14359 PE=3 SV=1	FOMG_14359
binding	W9ID88	169	K	0.000124852	Down	60S ribosomal protein L10-A OS=Fusarium oxysporum NRRL 32931 OX=660029 GN=FOYG_07958 PE=4 SV=1	FOYG_07958
binding	W9QDB0	14	K	8.47775e-05	Down	60S ribosomal protein L35 OS=Fusarium oxysporum f. sp. pisi HDV247 OX=1080344 GN=FOVG_01132 PE=3 SV=1	FOVG_01132
binding	N4UCL1	124	K	0.017505	Down	GTP-binding protein ypt2 OS=Fusarium oxysporum f. sp. cubense (strain race 1) OX=1229664 GN=FOC1_g10010289 PE=4 SV=1	FOC1_g10010289
binding	N4UCL1	23	K	0.00787561	Down	GTP-binding protein ypt2 OS=Fusarium oxysporum f. sp. cubense (strain race 1) OX=1229664 GN=FOC1_g10010289 PE=4 SV=1	FOC1_g10010289
binding	W9HWU4	8	K	0.000146564	Down	Histone H4 OS=Fusarium oxysporum NRRL 32931 OX=660029 GN=FOYG_11191 PE=3 SV=1	FOYG_11191
binding	W9HWU4	12	K	0.0364997	Down	Histone H4 OS=Fusarium oxysporum NRRL 32931 OX=660029 GN=FOYG_11191 PE=3 SV=1	FOYG_11191
binding	X0N3D2	659	K	0.00473031	Down	Mitofusin OS=Fusarium oxysporum f. sp. vasinfectum 25433 OX=1089449 GN=FOTG_06534 PE=4 SV=1	FOTG_06534
binding	X0N3D2	313	K	0.0154283	Down	Mitofusin OS=Fusarium oxysporum f. sp. vasinfectum 25433 OX=1089449 GN=FOTG_06534 PE=4 SV=1	FOTG_06534
binding	X0CK28	144	K	0.0300211	Down	CMGC/CDK/CDK5 protein kinase OS=Fusarium oxysporum f. sp. raphani 54005 OX=1089458 GN=FOQG_03617 PE=3 SV=1	FOQG_03617
binding	X0CK28	64	K	0.00958591	Down	CMGC/CDK/CDK5 protein kinase OS=Fusarium oxysporum f. sp. raphani 54005 OX=1089458 GN=FOQG_03617 PE=3 SV=1	FOQG_03617
binding	W9I8T6	281	K	0.041545	Down	Tim44 domain-containing protein OS=Fusarium oxysporum NRRL 32931 OX=660029 GN=FOYG_08450 PE=3 SV=1	FOYG_08450
binding	X0DPH4	143	K	0.0487526	Down	CMGC/CK2 protein kinase OS=Fusarium oxysporum f. sp. raphani 54005 OX=1089458 GN=FOQG_03307 PE=3 SV=1	FOQG_03307
binding	X0DX36	21	K	0.00426092	Down	ENTH domain-containing protein OS=Fusarium oxysporum f. sp. raphani 54005 OX=1089458 GN=FOQG_01528 PE=3 SV=1	FOQG_01528
binding	X0DPH4	272	K	0.0483688	Down	CMGC/CK2 protein kinase OS=Fusarium oxysporum f. sp. raphani 54005 OX=1089458 GN=FOQG_03307 PE=3 SV=1	FOQG_03307
binding	W9Q080	28	K	0.00364783	Down	Uncharacterized protein OS=Fusarium oxysporum f. sp. pisi HDV247 OX=1080344 GN=FOVG_03408 PE=4 SV=1	FOVG_03408
binding	A0A2H3H7T3	139	K	0.000114855	Down	Coronin OS=Fusarium oxysporum f. sp. radicis-cucumerinum OX=327505 GN=AU210_006557 PE=3 SV=1	AU210_006557
binding	A0A2H3H7T3	17	K	0.0482384	Down	Coronin OS=Fusarium oxysporum f. sp. radicis-cucumerinum OX=327505 GN=AU210_006557 PE=3 SV=1	AU210_006557
binding	A0A0J9UM40	160	K	0.00336013	Down	Arrestin_C domain-containing protein OS=Fusarium oxysporum f. sp. lycopersici (strain 4287 / CBS 123668 / FGSC 9935 / NRRL 34936) OX=426428 GN=FOXG_03245 PE=4 SV=1	FOXG_03245
binding	A0A0J9UM40	246	K	0.0392998	Down	Arrestin_C domain-containing protein OS=Fusarium oxysporum f. sp. lycopersici (strain 4287 / CBS 123668 / FGSC 9935 / NRRL 34936) OX=426428 GN=FOXG_03245 PE=4 SV=1	FOXG_03245
binding	X0MIM0	109	K	0.0483763	Down	Vesicle-associated membrane protein-associated protein B OS=Fusarium oxysporum f. sp. vasinfectum 25433 OX=1089449 GN=FOTG_03306 PE=4 SV=1	FOTG_03306
binding	X0MIM0	39	K	0.0496556	Down	Vesicle-associated membrane protein-associated protein B OS=Fusarium oxysporum f. sp. vasinfectum 25433 OX=1089449 GN=FOTG_03306 PE=4 SV=1	FOTG_03306
binding	F9F380	125	K	9.55288e-05	Down	Fip1 domain-containing protein OS=Fusarium oxysporum (strain Fo5176) OX=660025 GN=FOXB_00855 PE=3 SV=1	FOXB_00855
binding	W9L2L4	433	K	0.000102586	Down	Phosphotransferase OS=Fusarium oxysporum Fo47 OX=660027 GN=FOBC_01395 PE=3 SV=1	FOBC_01395
binding	N4UCL1	180	K	0.00159437	Down	GTP-binding protein ypt2 OS=Fusarium oxysporum f. sp. cubense (strain race 1) OX=1229664 GN=FOC1_g10010289 PE=4 SV=1	FOC1_g10010289
binding	X0NUW3	479	K	5.33716e-06	Down	Valyl-tRNA synthetase OS=Fusarium oxysporum f. sp. vasinfectum 25433 OX=1089449 GN=FOTG_00762 PE=3 SV=1	FOTG_00762
binding	W9HEF4	2	K	0.0334547	Down	Uncharacterized protein OS=Fusarium oxysporum NRRL 32931 OX=660029 GN=FOYG_16568 PE=4 SV=1	FOYG_16568
binding	N4UCL1	162	K	8.36635e-06	Down	GTP-binding protein ypt2 OS=Fusarium oxysporum f. sp. cubense (strain race 1) OX=1229664 GN=FOC1_g10010289 PE=4 SV=1	FOC1_g10010289
binding	N4UF69	71	K	7.89122e-05	Down	Microtubule integrity protein mal3 OS=Fusarium oxysporum f. sp. cubense (strain race 1) OX=1229664 GN=FOC1_g10009499 PE=3 SV=1	FOC1_g10009499
binding	F9FW57	881	K	0.0381254	Down	GTP--RNA guanylyltransferase OS=Fusarium oxysporum (strain Fo5176) OX=660025 GN=FOXB_10638 PE=4 SV=1	FOXB_10638
binding	F9FW57	865	K	0.00246607	Down	GTP--RNA guanylyltransferase OS=Fusarium oxysporum (strain Fo5176) OX=660025 GN=FOXB_10638 PE=4 SV=1	FOXB_10638
binding	F9FW57	1028	K	0.00455937	Down	GTP--RNA guanylyltransferase OS=Fusarium oxysporum (strain Fo5176) OX=660025 GN=FOXB_10638 PE=4 SV=1	FOXB_10638
binding	F9FW57	101	K	0.0241931	Down	GTP--RNA guanylyltransferase OS=Fusarium oxysporum (strain Fo5176) OX=660025 GN=FOXB_10638 PE=4 SV=1	FOXB_10638
binding	X0BCN8	149	K	0.0291945	Down	Synaptobrevin like ykt6 OS=Fusarium oxysporum f. sp. raphani 54005 OX=1089458 GN=FOQG_15859 PE=3 SV=1	FOQG_15859
binding	W9HVE5	93	K	0.00253852	Down	Ras-like protein Rab-11B OS=Fusarium oxysporum NRRL 32931 OX=660029 GN=FOYG_12277 PE=4 SV=1	FOYG_12277
binding	X0NUW3	941	K	0.000107767	Down	Valyl-tRNA synthetase OS=Fusarium oxysporum f. sp. vasinfectum 25433 OX=1089449 GN=FOTG_00762 PE=3 SV=1	FOTG_00762
binding	W9HVE5	56	K	0.000765772	Down	Ras-like protein Rab-11B OS=Fusarium oxysporum NRRL 32931 OX=660029 GN=FOYG_12277 PE=4 SV=1	FOYG_12277
binding	X0NUW3	499	K	0.00031549	Down	Valyl-tRNA synthetase OS=Fusarium oxysporum f. sp. vasinfectum 25433 OX=1089449 GN=FOTG_00762 PE=3 SV=1	FOTG_00762
binding	X0NUW3	910	K	2.54302e-07	Down	Valyl-tRNA synthetase OS=Fusarium oxysporum f. sp. vasinfectum 25433 OX=1089449 GN=FOTG_00762 PE=3 SV=1	FOTG_00762
binding	X0NUW3	692	K	6.55882e-05	Down	Valyl-tRNA synthetase OS=Fusarium oxysporum f. sp. vasinfectum 25433 OX=1089449 GN=FOTG_00762 PE=3 SV=1	FOTG_00762
binding	X0NUW3	313	K	0.0236987	Down	Valyl-tRNA synthetase OS=Fusarium oxysporum f. sp. vasinfectum 25433 OX=1089449 GN=FOTG_00762 PE=3 SV=1	FOTG_00762
binding	X0NUW3	728	K	0.00294974	Down	Valyl-tRNA synthetase OS=Fusarium oxysporum f. sp. vasinfectum 25433 OX=1089449 GN=FOTG_00762 PE=3 SV=1	FOTG_00762
binding	X0NUW3	262	K	0.000239164	Down	Valyl-tRNA synthetase OS=Fusarium oxysporum f. sp. vasinfectum 25433 OX=1089449 GN=FOTG_00762 PE=3 SV=1	FOTG_00762
binding	X0NUW3	393	K	0.0455925	Down	Valyl-tRNA synthetase OS=Fusarium oxysporum f. sp. vasinfectum 25433 OX=1089449 GN=FOTG_00762 PE=3 SV=1	FOTG_00762
binding	X0NUW3	835	K	1.1459e-05	Down	Valyl-tRNA synthetase OS=Fusarium oxysporum f. sp. vasinfectum 25433 OX=1089449 GN=FOTG_00762 PE=3 SV=1	FOTG_00762
binding	X0NUW3	388	K	0.00124056	Down	Valyl-tRNA synthetase OS=Fusarium oxysporum f. sp. vasinfectum 25433 OX=1089449 GN=FOTG_00762 PE=3 SV=1	FOTG_00762
binding	A0A2H3TQG4	628	K	0.000112217	Down	ATP-dependent 6-phosphofructokinase OS=Fusarium oxysporum OX=5507 GN=FRV6_09623 PE=3 SV=1	FRV6_09623
binding	A0A2H3TQG4	631	K	0.0189526	Down	ATP-dependent 6-phosphofructokinase OS=Fusarium oxysporum OX=5507 GN=FRV6_09623 PE=3 SV=1	FRV6_09623
binding	W9QDB0	27	K	0.00378322	Down	60S ribosomal protein L35 OS=Fusarium oxysporum f. sp. pisi HDV247 OX=1080344 GN=FOVG_01132 PE=3 SV=1	FOVG_01132
binding	X0HDU6	358	K	0.03054	Down	Amine oxidase OS=Fusarium oxysporum f. sp. conglutinans race 2 54008 OX=1089457 GN=FOPG_10398 PE=3 SV=1	FOPG_10398
binding	A0A0J9UAV0	154	K	0.0303336	Down	AP-3 complex subunit delta OS=Fusarium oxysporum f. sp. lycopersici (strain 4287 / CBS 123668 / FGSC 9935 / NRRL 34936) OX=426428 GN=FOXG_01460 PE=3 SV=1	FOXG_01460
binding	X0HDU6	185	K	0.0123076	Down	Amine oxidase OS=Fusarium oxysporum f. sp. conglutinans race 2 54008 OX=1089457 GN=FOPG_10398 PE=3 SV=1	FOPG_10398
binding	A0A5C6TFI9	72	K	0.0225295	Down	14_3_3 domain-containing protein OS=Fusarium oxysporum f. sp. cubense OX=61366 GN=FocTR4_00005372 PE=3 SV=1	FocTR4_00005372
binding	A0A5C6TFI9	112	K	0.000238318	Down	14_3_3 domain-containing protein OS=Fusarium oxysporum f. sp. cubense OX=61366 GN=FocTR4_00005372 PE=3 SV=1	FocTR4_00005372
binding	A0A5C6TFI9	117	K	2.09672e-05	Down	14_3_3 domain-containing protein OS=Fusarium oxysporum f. sp. cubense OX=61366 GN=FocTR4_00005372 PE=3 SV=1	FocTR4_00005372
binding	A0A5C6TFI9	122	K	1.41755e-05	Down	14_3_3 domain-containing protein OS=Fusarium oxysporum f. sp. cubense OX=61366 GN=FocTR4_00005372 PE=3 SV=1	FocTR4_00005372
binding	W9I5V1	18	K	0.0193712	Down	60S ribosomal protein L8 OS=Fusarium oxysporum NRRL 32931 OX=660029 GN=FOYG_09765 PE=3 SV=1	FOYG_09765
binding	N4UH59	233	K	0.000148541	Down	Superoxide dismutase 1 copper chaperone OS=Fusarium oxysporum f. sp. cubense (strain race 1) OX=1229664 GN=FOC1_g10010489 PE=3 SV=1	FOC1_g10010489
binding	W9I5V1	195	K	0.000434048	Down	60S ribosomal protein L8 OS=Fusarium oxysporum NRRL 32931 OX=660029 GN=FOYG_09765 PE=3 SV=1	FOYG_09765
binding	W9I5V1	227	K	0.00616365	Down	60S ribosomal protein L8 OS=Fusarium oxysporum NRRL 32931 OX=660029 GN=FOYG_09765 PE=3 SV=1	FOYG_09765
binding	N4TWB6	35	K	0.00266521	Down	60S ribosomal protein L24 OS=Fusarium oxysporum f. sp. cubense (strain race 1) OX=1229664 GN=FOC1_g10014888 PE=3 SV=1	FOC1_g10014888
binding	X0KVB1	461	K	1.32254e-06	Down	Catalase-peroxidase OS=Fusarium oxysporum f. sp. vasinfectum 25433 OX=1089449 GN=katG PE=3 SV=1	katG
binding	X0KVB1	510	K	0.000437081	Down	Catalase-peroxidase OS=Fusarium oxysporum f. sp. vasinfectum 25433 OX=1089449 GN=katG PE=3 SV=1	katG
binding	X0KVB1	515	K	0.000129002	Down	Catalase-peroxidase OS=Fusarium oxysporum f. sp. vasinfectum 25433 OX=1089449 GN=katG PE=3 SV=1	katG
binding	X0KVB1	261	K	0.000153724	Down	Catalase-peroxidase OS=Fusarium oxysporum f. sp. vasinfectum 25433 OX=1089449 GN=katG PE=3 SV=1	katG
binding	X0KVB1	632	K	0.027795	Down	Catalase-peroxidase OS=Fusarium oxysporum f. sp. vasinfectum 25433 OX=1089449 GN=katG PE=3 SV=1	katG
binding	X0KVB1	357	K	0.00182351	Down	Catalase-peroxidase OS=Fusarium oxysporum f. sp. vasinfectum 25433 OX=1089449 GN=katG PE=3 SV=1	katG
binding	A0A2H3I523	56	K	2.98365e-05	Down	Mediator of RNA polymerase II transcription subunit 8 OS=Fusarium oxysporum f. sp. radicis-cucumerinum OX=327505 GN=MED8 PE=3 SV=1	MED8
binding	X0KVB1	655	K	0.00311729	Down	Catalase-peroxidase OS=Fusarium oxysporum f. sp. vasinfectum 25433 OX=1089449 GN=katG PE=3 SV=1	katG
binding	X0HDU6	134	K	0.0495686	Down	Amine oxidase OS=Fusarium oxysporum f. sp. conglutinans race 2 54008 OX=1089457 GN=FOPG_10398 PE=3 SV=1	FOPG_10398
binding	X0HDU6	129	K	0.00161524	Down	Amine oxidase OS=Fusarium oxysporum f. sp. conglutinans race 2 54008 OX=1089457 GN=FOPG_10398 PE=3 SV=1	FOPG_10398
binding	X0LYL1	575	K	5.39055e-05	Down	Uncharacterized protein OS=Fusarium oxysporum f. sp. vasinfectum 25433 OX=1089449 GN=FOTG_03865 PE=4 SV=1	FOTG_03865
binding	X0LYL1	256	K	0.00714605	Down	Uncharacterized protein OS=Fusarium oxysporum f. sp. vasinfectum 25433 OX=1089449 GN=FOTG_03865 PE=4 SV=1	FOTG_03865
binding	N4V1N3	41	K	0.0381005	Down	Uncharacterized protein OS=Fusarium oxysporum f. sp. cubense (strain race 1) OX=1229664 GN=FOC1_g10010374 PE=4 SV=1	FOC1_g10010374
binding	N4V1N3	403	K	0.00551063	Down	Uncharacterized protein OS=Fusarium oxysporum f. sp. cubense (strain race 1) OX=1229664 GN=FOC1_g10010374 PE=4 SV=1	FOC1_g10010374
binding	X0LGY1	110	K	0.041318	Down	Uncharacterized protein OS=Fusarium oxysporum f. sp. vasinfectum 25433 OX=1089449 GN=FOTG_08094 PE=4 SV=1	FOTG_08094
binding	N4TLL6	212	K	0.000800094	Down	E3 ubiquitin protein ligase OS=Fusarium oxysporum f. sp. cubense (strain race 1) OX=1229664 GN=FOC1_g10013704 PE=3 SV=1	FOC1_g10013704
binding	N4TLL6	128	K	0.000297093	Down	E3 ubiquitin protein ligase OS=Fusarium oxysporum f. sp. cubense (strain race 1) OX=1229664 GN=FOC1_g10013704 PE=3 SV=1	FOC1_g10013704
binding	N4TLL6	523	K	0.000628801	Down	E3 ubiquitin protein ligase OS=Fusarium oxysporum f. sp. cubense (strain race 1) OX=1229664 GN=FOC1_g10013704 PE=3 SV=1	FOC1_g10013704
binding	X0HDU6	493	K	0.0184845	Down	Amine oxidase OS=Fusarium oxysporum f. sp. conglutinans race 2 54008 OX=1089457 GN=FOPG_10398 PE=3 SV=1	FOPG_10398
binding	N4TLL6	658	K	3.03816e-05	Down	E3 ubiquitin protein ligase OS=Fusarium oxysporum f. sp. cubense (strain race 1) OX=1229664 GN=FOC1_g10013704 PE=3 SV=1	FOC1_g10013704
binding	F9FMG1	725	K	0.00207018	Down	Importin N-terminal domain-containing protein OS=Fusarium oxysporum (strain Fo5176) OX=660025 GN=FOXB_07591 PE=4 SV=1	FOXB_07591
binding	F9FMG1	1080	K	0.0230364	Down	Importin N-terminal domain-containing protein OS=Fusarium oxysporum (strain Fo5176) OX=660025 GN=FOXB_07591 PE=4 SV=1	FOXB_07591
binding	A0A6M4AQ61	11	K	0.0185591	Down	Translation elongation factor 1 alpha (Fragment) OS=Fusarium oxysporum OX=5507 PE=4 SV=1	--
binding	A0A6M4AQ61	27	K	0.0309112	Down	Translation elongation factor 1 alpha (Fragment) OS=Fusarium oxysporum OX=5507 PE=4 SV=1	--
binding	X0AUF5	89	K	0.00246867	Down	60S ribosomal protein L36 OS=Fusarium oxysporum f. sp. melonis 26406 OX=1089452 GN=FOMG_00803 PE=3 SV=1	FOMG_00803
binding	X0AUF5	19	K	0.000184534	Down	60S ribosomal protein L36 OS=Fusarium oxysporum f. sp. melonis 26406 OX=1089452 GN=FOMG_00803 PE=3 SV=1	FOMG_00803
binding	X0AUF5	33	K	0.00328998	Down	60S ribosomal protein L36 OS=Fusarium oxysporum f. sp. melonis 26406 OX=1089452 GN=FOMG_00803 PE=3 SV=1	FOMG_00803
binding	X0HDU6	83	K	0.0115166	Down	Amine oxidase OS=Fusarium oxysporum f. sp. conglutinans race 2 54008 OX=1089457 GN=FOPG_10398 PE=3 SV=1	FOPG_10398
binding	N4TLL6	663	K	1.62365e-05	Down	E3 ubiquitin protein ligase OS=Fusarium oxysporum f. sp. cubense (strain race 1) OX=1229664 GN=FOC1_g10013704 PE=3 SV=1	FOC1_g10013704
binding	X0KVB1	65	K	0.00012929	Down	Catalase-peroxidase OS=Fusarium oxysporum f. sp. vasinfectum 25433 OX=1089449 GN=katG PE=3 SV=1	katG
binding	X0KVB1	72	K	2.43791e-05	Down	Catalase-peroxidase OS=Fusarium oxysporum f. sp. vasinfectum 25433 OX=1089449 GN=katG PE=3 SV=1	katG
binding	X0AV30	186	K	0.00798366	Down	60S ribosomal protein L9-B OS=Fusarium oxysporum f. sp. melonis 26406 OX=1089452 GN=FOMG_00906 PE=3 SV=1	FOMG_00906
binding	X0LJ42	493	K	0.000233594	Down	Coatomer subunit alpha OS=Fusarium oxysporum f. sp. vasinfectum 25433 OX=1089449 GN=FOTG_11025 PE=4 SV=1	FOTG_11025
binding	X0LJ42	543	K	0.0367126	Down	Coatomer subunit alpha OS=Fusarium oxysporum f. sp. vasinfectum 25433 OX=1089449 GN=FOTG_11025 PE=4 SV=1	FOTG_11025
binding	X0LJ42	1136	K	0.0001811	Down	Coatomer subunit alpha OS=Fusarium oxysporum f. sp. vasinfectum 25433 OX=1089449 GN=FOTG_11025 PE=4 SV=1	FOTG_11025
binding	X0LJ42	359	K	0.0016766	Down	Coatomer subunit alpha OS=Fusarium oxysporum f. sp. vasinfectum 25433 OX=1089449 GN=FOTG_11025 PE=4 SV=1	FOTG_11025
binding	X0LJ42	353	K	0.00228906	Down	Coatomer subunit alpha OS=Fusarium oxysporum f. sp. vasinfectum 25433 OX=1089449 GN=FOTG_11025 PE=4 SV=1	FOTG_11025
binding	X0LJ42	1016	K	0.000158099	Down	Coatomer subunit alpha OS=Fusarium oxysporum f. sp. vasinfectum 25433 OX=1089449 GN=FOTG_11025 PE=4 SV=1	FOTG_11025
binding	X0LJ42	19	K	0.000249527	Down	Coatomer subunit alpha OS=Fusarium oxysporum f. sp. vasinfectum 25433 OX=1089449 GN=FOTG_11025 PE=4 SV=1	FOTG_11025
binding	X0IX52	145	K	0.0270642	Down	Ribosomal RNA-processing protein 43 OS=Fusarium oxysporum f. sp. conglutinans race 2 54008 OX=1089457 GN=FOPG_00794 PE=3 SV=1	FOPG_00794
binding	X0LJ42	1116	K	2.29335e-05	Down	Coatomer subunit alpha OS=Fusarium oxysporum f. sp. vasinfectum 25433 OX=1089449 GN=FOTG_11025 PE=4 SV=1	FOTG_11025
binding	X0BNP5	188	K	0.00100125	Down	Peroxiredoxin (Alkyl hydroperoxide reductase subunit C) OS=Fusarium oxysporum f. sp. raphani 54005 OX=1089458 GN=FOQG_15368 PE=3 SV=1	FOQG_15368
binding	X0A116	112	K	0.0073634	Down	AGC/YANK protein kinase OS=Fusarium oxysporum f. sp. melonis 26406 OX=1089452 GN=FOMG_11294 PE=3 SV=1	FOMG_11294
binding	X0CPW1	152	K	0.00541254	Down	Arginase OS=Fusarium oxysporum f. sp. raphani 54005 OX=1089458 GN=FOQG_05477 PE=3 SV=1	FOQG_05477
binding	X0M7K4	440	K	0.0085938	Down	Phenylalanyl-tRNA synthetase OS=Fusarium oxysporum f. sp. vasinfectum 25433 OX=1089449 GN=FOTG_05479 PE=3 SV=1	FOTG_05479
binding	N4TST6	387	K	0.00178299	Down	Geranylgeranyl transferase type I subunit beta OS=Fusarium oxysporum f. sp. cubense (strain race 1) OX=1229664 GN=FOC1_g10002154 PE=3 SV=1	FOC1_g10002154
binding	W9ID88	126	K	0.00114211	Down	60S ribosomal protein L10-A OS=Fusarium oxysporum NRRL 32931 OX=660029 GN=FOYG_07958 PE=4 SV=1	FOYG_07958
binding	W9ID88	61	K	1.21663e-05	Down	60S ribosomal protein L10-A OS=Fusarium oxysporum NRRL 32931 OX=660029 GN=FOYG_07958 PE=4 SV=1	FOYG_07958
binding	X0LYH3	113	K	0.00445901	Down	Nuclear cap-binding protein subunit 2 OS=Fusarium oxysporum f. sp. vasinfectum 25433 OX=1089449 GN=FOTG_03922 PE=3 SV=1	FOTG_03922
binding	W9QDB0	7	K	0.00221416	Down	60S ribosomal protein L35 OS=Fusarium oxysporum f. sp. pisi HDV247 OX=1080344 GN=FOVG_01132 PE=3 SV=1	FOVG_01132
binding	N4U6M4	12	K	0.00324273	Down	60S ribosomal subunit assembly/export protein loc-1 OS=Fusarium oxysporum f. sp. cubense (strain race 1) OX=1229664 GN=FOC1_g10013727 PE=3 SV=1	FOC1_g10013727
binding	X0LJ42	584	K	0.00455356	Down	Coatomer subunit alpha OS=Fusarium oxysporum f. sp. vasinfectum 25433 OX=1089449 GN=FOTG_11025 PE=4 SV=1	FOTG_11025
binding	X0LJ42	1211	K	0.0226224	Down	Coatomer subunit alpha OS=Fusarium oxysporum f. sp. vasinfectum 25433 OX=1089449 GN=FOTG_11025 PE=4 SV=1	FOTG_11025
binding	X0LJ42	67	K	0.0290594	Down	Coatomer subunit alpha OS=Fusarium oxysporum f. sp. vasinfectum 25433 OX=1089449 GN=FOTG_11025 PE=4 SV=1	FOTG_11025
binding	X0AV30	50	K	0.00685975	Down	60S ribosomal protein L9-B OS=Fusarium oxysporum f. sp. melonis 26406 OX=1089452 GN=FOMG_00906 PE=3 SV=1	FOMG_00906
binding	X0AV30	63	K	0.014378	Down	60S ribosomal protein L9-B OS=Fusarium oxysporum f. sp. melonis 26406 OX=1089452 GN=FOMG_00906 PE=3 SV=1	FOMG_00906
binding	X0AV30	84	K	5.71369e-06	Down	60S ribosomal protein L9-B OS=Fusarium oxysporum f. sp. melonis 26406 OX=1089452 GN=FOMG_00906 PE=3 SV=1	FOMG_00906
binding	N4TWB6	17	K	0.00179988	Down	60S ribosomal protein L24 OS=Fusarium oxysporum f. sp. cubense (strain race 1) OX=1229664 GN=FOC1_g10014888 PE=3 SV=1	FOC1_g10014888
binding	X0IEX0	126	K	0.000211514	Down	Translation initiation factor 4E OS=Fusarium oxysporum f. sp. conglutinans race 2 54008 OX=1089457 GN=FOPG_04670 PE=3 SV=1	FOPG_04670
binding	X0IEX0	52	K	4.08358e-07	Down	Translation initiation factor 4E OS=Fusarium oxysporum f. sp. conglutinans race 2 54008 OX=1089457 GN=FOPG_04670 PE=3 SV=1	FOPG_04670
binding	X0IEX0	204	K	0.0237393	Down	Translation initiation factor 4E OS=Fusarium oxysporum f. sp. conglutinans race 2 54008 OX=1089457 GN=FOPG_04670 PE=3 SV=1	FOPG_04670
binding	X0IEX0	212	K	0.000244994	Down	Translation initiation factor 4E OS=Fusarium oxysporum f. sp. conglutinans race 2 54008 OX=1089457 GN=FOPG_04670 PE=3 SV=1	FOPG_04670
binding	X0IEX0	190	K	2.24122e-05	Down	Translation initiation factor 4E OS=Fusarium oxysporum f. sp. conglutinans race 2 54008 OX=1089457 GN=FOPG_04670 PE=3 SV=1	FOPG_04670
binding	X0HBK3	170	K	0.0247891	Down	ANTH domain-containing protein OS=Fusarium oxysporum f. sp. conglutinans race 2 54008 OX=1089457 GN=FOPG_11272 PE=4 SV=1	FOPG_11272
binding	X0JCX6	237	K	0.00126891	Down	CRAL-TRIO domain-containing protein OS=Fusarium oxysporum f. sp. conglutinans race 2 54008 OX=1089457 GN=FOPG_04312 PE=4 SV=1	FOPG_04312
binding	X0JCX6	246	K	4.07949e-05	Down	CRAL-TRIO domain-containing protein OS=Fusarium oxysporum f. sp. conglutinans race 2 54008 OX=1089457 GN=FOPG_04312 PE=4 SV=1	FOPG_04312
binding	X0JCX6	163	K	0.00674704	Down	CRAL-TRIO domain-containing protein OS=Fusarium oxysporum f. sp. conglutinans race 2 54008 OX=1089457 GN=FOPG_04312 PE=4 SV=1	FOPG_04312
binding	X0JCX6	64	K	1.98063e-05	Down	CRAL-TRIO domain-containing protein OS=Fusarium oxysporum f. sp. conglutinans race 2 54008 OX=1089457 GN=FOPG_04312 PE=4 SV=1	FOPG_04312
binding	X0JCX6	15	K	0.00393074	Down	CRAL-TRIO domain-containing protein OS=Fusarium oxysporum f. sp. conglutinans race 2 54008 OX=1089457 GN=FOPG_04312 PE=4 SV=1	FOPG_04312
binding	N4U0T1	109	K	0.0166751	Down	Putative inactive serine/threonine-protein kinase scy1 OS=Fusarium oxysporum f. sp. cubense (strain race 1) OX=1229664 GN=FOC1_g10012639 PE=4 SV=1	FOC1_g10012639
binding	X0CA14	453	K	0.00941693	Down	Plus3 domain-containing protein OS=Fusarium oxysporum f. sp. raphani 54005 OX=1089458 GN=FOQG_06691 PE=4 SV=1	FOQG_06691
binding	A0A0D2XKH4	89	K	0.00306516	Down	MHD domain-containing protein OS=Fusarium oxysporum f. sp. lycopersici (strain 4287 / CBS 123668 / FGSC 9935 / NRRL 34936) OX=426428 PE=3 SV=1	--
binding	X0CA14	354	K	0.00169505	Down	Plus3 domain-containing protein OS=Fusarium oxysporum f. sp. raphani 54005 OX=1089458 GN=FOQG_06691 PE=4 SV=1	FOQG_06691
binding	X0LBZ5	540	K	0.000890349	Down	PAN2-PAN3 deadenylation complex subunit PAN3 OS=Fusarium oxysporum f. sp. vasinfectum 25433 OX=1089449 GN=PAN3 PE=3 SV=1	PAN3
binding	X0MQB4	146	K	0.000112052	Down	Uncharacterized protein OS=Fusarium oxysporum f. sp. vasinfectum 25433 OX=1089449 GN=FOTG_00105 PE=4 SV=1	FOTG_00105
binding	F9FYM6	222	K	0.000306745	Down	Uncharacterized protein OS=Fusarium oxysporum (strain Fo5176) OX=660025 GN=FOXB_11508 PE=4 SV=1	FOXB_11508
binding	W9L2L4	396	K	4.73783e-06	Down	Phosphotransferase OS=Fusarium oxysporum Fo47 OX=660027 GN=FOBC_01395 PE=3 SV=1	FOBC_01395
binding	N4UT98	83	K	0.000900762	Down	V-type proton ATPase subunit G OS=Fusarium oxysporum f. sp. cubense (strain race 1) OX=1229664 GN=FOC1_g10009941 PE=3 SV=1	FOC1_g10009941
binding	A0A420P508	99	K	0.0182044	Down	H/ACA ribonucleoprotein complex subunit CBF5 OS=Fusarium oxysporum OX=5507 GN=BFJ69_g348 PE=3 SV=1	BFJ69_g348
binding	A0A420P508	267	K	0.00179358	Down	H/ACA ribonucleoprotein complex subunit CBF5 OS=Fusarium oxysporum OX=5507 GN=BFJ69_g348 PE=3 SV=1	BFJ69_g348
binding	A0A420P508	394	K	0.000941249	Down	H/ACA ribonucleoprotein complex subunit CBF5 OS=Fusarium oxysporum OX=5507 GN=BFJ69_g348 PE=3 SV=1	BFJ69_g348
binding	N4UT98	65	K	0.00088605	Down	V-type proton ATPase subunit G OS=Fusarium oxysporum f. sp. cubense (strain race 1) OX=1229664 GN=FOC1_g10009941 PE=3 SV=1	FOC1_g10009941
binding	N4TXB3	57	K	0.0178874	Down	Histone H2B OS=Fusarium oxysporum f. sp. cubense (strain race 1) OX=1229664 GN=FOC1_g10014024 PE=3 SV=1	FOC1_g10014024
binding	N4TXB3	127	K	0.000505481	Down	Histone H2B OS=Fusarium oxysporum f. sp. cubense (strain race 1) OX=1229664 GN=FOC1_g10014024 PE=3 SV=1	FOC1_g10014024
binding	A0A420TDM8	221	K	0.0103317	Down	Cyclin-dependent kinase 1 OS=Fusarium oxysporum OX=5507 GN=BFJ70_g5890 PE=3 SV=1	BFJ70_g5890
binding	N4TXB3	54	K	4.84327e-06	Down	Histone H2B OS=Fusarium oxysporum f. sp. cubense (strain race 1) OX=1229664 GN=FOC1_g10014024 PE=3 SV=1	FOC1_g10014024
binding	X0HRK7	5	K	2.06278e-05	Down	ATP-dependent RNA helicase DBP3 OS=Fusarium oxysporum f. sp. conglutinans race 2 54008 OX=1089457 GN=FOPG_06864 PE=3 SV=1	FOPG_06864
binding	N4TXB3	45	K	0.00218013	Down	Histone H2B OS=Fusarium oxysporum f. sp. cubense (strain race 1) OX=1229664 GN=FOC1_g10014024 PE=3 SV=1	FOC1_g10014024
binding	A0A5C6TC08	5	K	0.0025237	Down	Glyceraldehyde-3-phosphate dehydrogenase OS=Fusarium oxysporum f. sp. cubense OX=61366 GN=FocTR4_00003049 PE=3 SV=1	FocTR4_00003049
binding	N4TXB3	97	K	0.0270168	Down	Histone H2B OS=Fusarium oxysporum f. sp. cubense (strain race 1) OX=1229664 GN=FOC1_g10014024 PE=3 SV=1	FOC1_g10014024
binding	N4U6C6	79	K	0.00247297	Down	ATP synthase subunit d, mitochondrial OS=Fusarium oxysporum f. sp. cubense (strain race 1) OX=1229664 GN=FOC1_g10006888 PE=3 SV=1	FOC1_g10006888
binding	N4TXT1	9	K	0.00068751	Down	GTP-binding protein RHO3 OS=Fusarium oxysporum f. sp. cubense (strain race 1) OX=1229664 GN=FOC1_g10002605 PE=4 SV=1	FOC1_g10002605
binding	A0A2H3TAQ8	72	K	0.00344478	Down	Probable RPL33B-ribosomal protein L35a.e.c15 OS=Fusarium oxysporum OX=5507 GN=FRV6_04243 PE=3 SV=1	FRV6_04243
binding	A0A2H3TAQ8	33	K	0.00013423	Down	Probable RPL33B-ribosomal protein L35a.e.c15 OS=Fusarium oxysporum OX=5507 GN=FRV6_04243 PE=3 SV=1	FRV6_04243
binding	A0A2H3TAQ8	94	K	0.00866528	Down	Probable RPL33B-ribosomal protein L35a.e.c15 OS=Fusarium oxysporum OX=5507 GN=FRV6_04243 PE=3 SV=1	FRV6_04243
binding	X0HRK7	24	K	0.00153094	Down	ATP-dependent RNA helicase DBP3 OS=Fusarium oxysporum f. sp. conglutinans race 2 54008 OX=1089457 GN=FOPG_06864 PE=3 SV=1	FOPG_06864
binding	X0MNM7	151	K	0.00104182	Down	S-methyl-5'-thioadenosine phosphorylase OS=Fusarium oxysporum f. sp. vasinfectum 25433 OX=1089449 GN=FOTG_01627 PE=3 SV=1	FOTG_01627
binding	N4TXB3	30	K	1.53852e-05	Down	Histone H2B OS=Fusarium oxysporum f. sp. cubense (strain race 1) OX=1229664 GN=FOC1_g10014024 PE=3 SV=1	FOC1_g10014024
binding	X0DEQ8	728	K	0.00695696	Down	1-phosphatidylinositol-4-phosphate 5-kinase OS=Fusarium oxysporum f. sp. raphani 54005 OX=1089458 GN=FOQG_05240 PE=4 SV=1	FOQG_05240
binding	F9FL63	66	K	0.0259511	Down	Uncharacterized protein OS=Fusarium oxysporum (strain Fo5176) OX=660025 GN=FOXB_07142 PE=4 SV=1	FOXB_07142
binding	F9FL63	946	K	0.00433872	Down	Uncharacterized protein OS=Fusarium oxysporum (strain Fo5176) OX=660025 GN=FOXB_07142 PE=4 SV=1	FOXB_07142
binding	W9P6X4	57	K	1.12554e-05	Down	Guanine nucleotide-binding protein subunit beta OS=Fusarium oxysporum f. sp. pisi HDV247 OX=1080344 GN=FOVG_11971 PE=3 SV=1	FOVG_11971
binding	N4TZJ4	917	K	8.82354e-06	Down	Aspartate--tRNA ligase OS=Fusarium oxysporum f. sp. cubense (strain race 1) OX=1229664 GN=FOC1_g10006739 PE=3 SV=1	FOC1_g10006739
binding	N4TZJ4	512	K	3.12971e-05	Down	Aspartate--tRNA ligase OS=Fusarium oxysporum f. sp. cubense (strain race 1) OX=1229664 GN=FOC1_g10006739 PE=3 SV=1	FOC1_g10006739
binding	N4TZJ4	616	K	0.000681615	Down	Aspartate--tRNA ligase OS=Fusarium oxysporum f. sp. cubense (strain race 1) OX=1229664 GN=FOC1_g10006739 PE=3 SV=1	FOC1_g10006739
binding	F9FFS9	956	K	0.00206777	Down	SMC hinge domain-containing protein OS=Fusarium oxysporum (strain Fo5176) OX=660025 GN=FOXB_05258 PE=3 SV=1	FOXB_05258
binding	W9PR91	220	K	3.46168e-05	Down	DnaJ like subfamily B member 4 OS=Fusarium oxysporum f. sp. pisi HDV247 OX=1080344 GN=FOVG_07549 PE=4 SV=1	FOVG_07549
binding	N4TXB3	20	K	0.00213508	Down	Histone H2B OS=Fusarium oxysporum f. sp. cubense (strain race 1) OX=1229664 GN=FOC1_g10014024 PE=3 SV=1	FOC1_g10014024
binding	W9PR91	6	K	0.00291704	Down	DnaJ like subfamily B member 4 OS=Fusarium oxysporum f. sp. pisi HDV247 OX=1080344 GN=FOVG_07549 PE=4 SV=1	FOVG_07549
binding	W9P603	305	K	0.00519315	Down	Mitochondrial trans-2-enoyl-CoA reductase OS=Fusarium oxysporum f. sp. pisi HDV247 OX=1080344 GN=FOVG_09333 PE=4 SV=1	FOVG_09333
binding	W9PKL9	99	K	0.00944198	Down	Probable electron transfer flavoprotein subunit alpha OS=Fusarium oxysporum f. sp. pisi HDV247 OX=1080344 GN=FOVG_08488 PE=3 SV=1	FOVG_08488
binding	A0A4Q2W475	430	K	0.00135204	Down	Vacuolar protein sorting-associated protein 17 OS=Fusarium oxysporum f. sp. narcissi OX=451672 GN=BFJ63_vAg2733 PE=3 SV=1	BFJ63_vAg2733
binding	A0A4Q2W475	392	K	0.000242666	Down	Vacuolar protein sorting-associated protein 17 OS=Fusarium oxysporum f. sp. narcissi OX=451672 GN=BFJ63_vAg2733 PE=3 SV=1	BFJ63_vAg2733
binding	A0A4Q2W475	539	K	0.020109	Down	Vacuolar protein sorting-associated protein 17 OS=Fusarium oxysporum f. sp. narcissi OX=451672 GN=BFJ63_vAg2733 PE=3 SV=1	BFJ63_vAg2733
binding	A0A420R4P0	478	K	0.007407	Down	Iron-sulfur clusters transporter ATM1, mitochondrial OS=Fusarium oxysporum OX=5507 GN=BFJ68_g8112 PE=4 SV=1	BFJ68_g8112
binding	A0A420R4P0	53	K	0.0263189	Down	Iron-sulfur clusters transporter ATM1, mitochondrial OS=Fusarium oxysporum OX=5507 GN=BFJ68_g8112 PE=4 SV=1	BFJ68_g8112
binding	X0A4H9	350	K	0.024243	Down	Protein SSH4 OS=Fusarium oxysporum f. sp. melonis 26406 OX=1089452 GN=FOMG_10589 PE=3 SV=1	FOMG_10589
binding	W9PR91	32	K	6.18891e-05	Down	DnaJ like subfamily B member 4 OS=Fusarium oxysporum f. sp. pisi HDV247 OX=1080344 GN=FOVG_07549 PE=4 SV=1	FOVG_07549
binding	A0A2H3T9N9	352	K	0.0018774	Down	Branched-chain-amino-acid aminotransferase OS=Fusarium oxysporum OX=5507 GN=FRV6_09570 PE=3 SV=1	FRV6_09570
binding	A0A2H3T9N9	46	K	0.00245951	Down	Branched-chain-amino-acid aminotransferase OS=Fusarium oxysporum OX=5507 GN=FRV6_09570 PE=3 SV=1	FRV6_09570
binding	A0A2H3T9N9	354	K	0.00630713	Down	Branched-chain-amino-acid aminotransferase OS=Fusarium oxysporum OX=5507 GN=FRV6_09570 PE=3 SV=1	FRV6_09570
binding	A0A2H3I0W3	110	K	0.000554808	Down	Uncharacterized protein OS=Fusarium oxysporum f. sp. radicis-cucumerinum OX=327505 GN=AU210_001334 PE=3 SV=1	AU210_001334
binding	A0A2H3I0W3	98	K	0.00208617	Down	Uncharacterized protein OS=Fusarium oxysporum f. sp. radicis-cucumerinum OX=327505 GN=AU210_001334 PE=3 SV=1	AU210_001334
binding	A0A2H3I0W3	326	K	0.00198935	Down	Uncharacterized protein OS=Fusarium oxysporum f. sp. radicis-cucumerinum OX=327505 GN=AU210_001334 PE=3 SV=1	AU210_001334
binding	A0A2H3I0W3	95	K	0.001163	Down	Uncharacterized protein OS=Fusarium oxysporum f. sp. radicis-cucumerinum OX=327505 GN=AU210_001334 PE=3 SV=1	AU210_001334
binding	N4U3I5	343	K	0.00833264	Down	Mitochondrial protein import protein mas5 OS=Fusarium oxysporum f. sp. cubense (strain race 1) OX=1229664 GN=FOC1_g10013761 PE=3 SV=1	FOC1_g10013761
binding	A0A2H3I0W3	423	K	0.000502503	Down	Uncharacterized protein OS=Fusarium oxysporum f. sp. radicis-cucumerinum OX=327505 GN=AU210_001334 PE=3 SV=1	AU210_001334
binding	A0A2H3I0W3	244	K	0.00295458	Down	Uncharacterized protein OS=Fusarium oxysporum f. sp. radicis-cucumerinum OX=327505 GN=AU210_001334 PE=3 SV=1	AU210_001334
binding	A0A2H3I0W3	499	K	0.0144506	Down	Uncharacterized protein OS=Fusarium oxysporum f. sp. radicis-cucumerinum OX=327505 GN=AU210_001334 PE=3 SV=1	AU210_001334
binding	A0A2H3I0W3	86	K	8.56124e-05	Down	Uncharacterized protein OS=Fusarium oxysporum f. sp. radicis-cucumerinum OX=327505 GN=AU210_001334 PE=3 SV=1	AU210_001334
binding	A0A2H3I0W3	450	K	0.00375688	Down	Uncharacterized protein OS=Fusarium oxysporum f. sp. radicis-cucumerinum OX=327505 GN=AU210_001334 PE=3 SV=1	AU210_001334
binding	A0A420RRM1	277	K	0.000243745	Down	Adenylosuccinate synthetase OS=Fusarium oxysporum OX=5507 GN=BFJ68_g3180 PE=3 SV=1	BFJ68_g3180
binding	A0A420RRM1	89	K	0.00097709	Down	Adenylosuccinate synthetase OS=Fusarium oxysporum OX=5507 GN=BFJ68_g3180 PE=3 SV=1	BFJ68_g3180
binding	W9IK12	83	K	0.000780454	Down	GTP-binding protein ypt5 OS=Fusarium oxysporum NRRL 32931 OX=660029 GN=FOYG_06287 PE=4 SV=1	FOYG_06287
binding	W9IK12	32	K	0.00488382	Down	GTP-binding protein ypt5 OS=Fusarium oxysporum NRRL 32931 OX=660029 GN=FOYG_06287 PE=4 SV=1	FOYG_06287
binding	X0CB01	146	K	0.00498765	Down	DNA helicase OS=Fusarium oxysporum f. sp. raphani 54005 OX=1089458 GN=FOQG_06322 PE=3 SV=1	FOQG_06322
binding	X0CB01	154	K	9.18754e-06	Down	DNA helicase OS=Fusarium oxysporum f. sp. raphani 54005 OX=1089458 GN=FOQG_06322 PE=3 SV=1	FOQG_06322
binding	W9IFY1	166	K	2.28758e-05	Down	Cytochrome c oxidase subunit 5b OS=Fusarium oxysporum NRRL 32931 OX=660029 GN=FOYG_08511 PE=4 SV=1	FOYG_08511
binding	W9IFY1	188	K	8.42109e-05	Down	Cytochrome c oxidase subunit 5b OS=Fusarium oxysporum NRRL 32931 OX=660029 GN=FOYG_08511 PE=4 SV=1	FOYG_08511
binding	A0A2H3I0W3	323	K	0.000169374	Down	Uncharacterized protein OS=Fusarium oxysporum f. sp. radicis-cucumerinum OX=327505 GN=AU210_001334 PE=3 SV=1	AU210_001334
binding	A0A2H3I0W3	359	K	0.000314538	Down	Uncharacterized protein OS=Fusarium oxysporum f. sp. radicis-cucumerinum OX=327505 GN=AU210_001334 PE=3 SV=1	AU210_001334
binding	A0A2H3I0W3	601	K	0.00635401	Down	Uncharacterized protein OS=Fusarium oxysporum f. sp. radicis-cucumerinum OX=327505 GN=AU210_001334 PE=3 SV=1	AU210_001334
binding	A0A2H3I0W3	54	K	0.00126796	Down	Uncharacterized protein OS=Fusarium oxysporum f. sp. radicis-cucumerinum OX=327505 GN=AU210_001334 PE=3 SV=1	AU210_001334
binding	N4TXT1	25	K	0.0203745	Down	GTP-binding protein RHO3 OS=Fusarium oxysporum f. sp. cubense (strain race 1) OX=1229664 GN=FOC1_g10002605 PE=4 SV=1	FOC1_g10002605
binding	N4TXB3	119	K	0.00359074	Down	Histone H2B OS=Fusarium oxysporum f. sp. cubense (strain race 1) OX=1229664 GN=FOC1_g10014024 PE=3 SV=1	FOC1_g10014024
binding	W9IIH1	196	K	0.000133255	Down	Uncharacterized protein OS=Fusarium oxysporum NRRL 32931 OX=660029 GN=FOYG_06440 PE=4 SV=1	FOYG_06440
binding	W9IIH1	157	K	0.0236463	Down	Uncharacterized protein OS=Fusarium oxysporum NRRL 32931 OX=660029 GN=FOYG_06440 PE=4 SV=1	FOYG_06440
binding	W9IIH1	29	K	0.000379719	Down	Uncharacterized protein OS=Fusarium oxysporum NRRL 32931 OX=660029 GN=FOYG_06440 PE=4 SV=1	FOYG_06440
binding	X0B6K8	345	K	0.0152304	Down	Succinate-semialdehyde dehydrogenase OS=Fusarium oxysporum f. sp. melonis 26406 OX=1089452 GN=FOMG_01568 PE=3 SV=1	FOMG_01568
binding	X0B6K8	351	K	0.0102277	Down	Succinate-semialdehyde dehydrogenase OS=Fusarium oxysporum f. sp. melonis 26406 OX=1089452 GN=FOMG_01568 PE=3 SV=1	FOMG_01568
binding	X0B6K8	265	K	0.0202957	Down	Succinate-semialdehyde dehydrogenase OS=Fusarium oxysporum f. sp. melonis 26406 OX=1089452 GN=FOMG_01568 PE=3 SV=1	FOMG_01568
binding	X0B6K8	61	K	0.00775012	Down	Succinate-semialdehyde dehydrogenase OS=Fusarium oxysporum f. sp. melonis 26406 OX=1089452 GN=FOMG_01568 PE=3 SV=1	FOMG_01568
binding	F9FUG7	53	K	0.00278807	Down	Translation machinery-associated protein 22 OS=Fusarium oxysporum (strain Fo5176) OX=660025 GN=FOXB_10048 PE=3 SV=1	FOXB_10048
binding	X0CN55	422	K	0.000732444	Down	Actin-like protein 4 OS=Fusarium oxysporum f. sp. raphani 54005 OX=1089458 GN=FOQG_03127 PE=3 SV=1	FOQG_03127
binding	X0D220	207	K	0.00313838	Down	DNA primase OS=Fusarium oxysporum f. sp. raphani 54005 OX=1089458 GN=FOQG_02750 PE=3 SV=1	FOQG_02750
binding	A0A420S2C2	198	K	0.00389194	Down	Methyltransferase-like protein OS=Fusarium oxysporum OX=5507 GN=BFJ70_g12867 PE=3 SV=1	BFJ70_g12867
binding	A0A420S2C2	190	K	0.00832742	Down	Methyltransferase-like protein OS=Fusarium oxysporum OX=5507 GN=BFJ70_g12867 PE=3 SV=1	BFJ70_g12867
binding	F9G3N6	232	K	0.00204404	Down	T-complex protein 1 subunit eta OS=Fusarium oxysporum (strain Fo5176) OX=660025 GN=FOXB_13268 PE=3 SV=1	FOXB_13268
binding	F9G3N6	439	K	0.0265189	Down	T-complex protein 1 subunit eta OS=Fusarium oxysporum (strain Fo5176) OX=660025 GN=FOXB_13268 PE=3 SV=1	FOXB_13268
binding	F9G3N6	433	K	0.000236598	Down	T-complex protein 1 subunit eta OS=Fusarium oxysporum (strain Fo5176) OX=660025 GN=FOXB_13268 PE=3 SV=1	FOXB_13268
binding	F9G3N6	285	K	0.00172767	Down	T-complex protein 1 subunit eta OS=Fusarium oxysporum (strain Fo5176) OX=660025 GN=FOXB_13268 PE=3 SV=1	FOXB_13268
binding	F9G3N6	370	K	0.00124705	Down	T-complex protein 1 subunit eta OS=Fusarium oxysporum (strain Fo5176) OX=660025 GN=FOXB_13268 PE=3 SV=1	FOXB_13268
binding	F9FL63	653	K	0.00436793	Down	Uncharacterized protein OS=Fusarium oxysporum (strain Fo5176) OX=660025 GN=FOXB_07142 PE=4 SV=1	FOXB_07142
binding	W9IFY1	58	K	0.00019036	Down	Cytochrome c oxidase subunit 5b OS=Fusarium oxysporum NRRL 32931 OX=660029 GN=FOYG_08511 PE=4 SV=1	FOYG_08511
binding	F9FL63	776	K	8.97374e-06	Down	Uncharacterized protein OS=Fusarium oxysporum (strain Fo5176) OX=660025 GN=FOXB_07142 PE=4 SV=1	FOXB_07142
binding	W9P6X4	36	K	0.000578933	Down	Guanine nucleotide-binding protein subunit beta OS=Fusarium oxysporum f. sp. pisi HDV247 OX=1080344 GN=FOVG_11971 PE=3 SV=1	FOVG_11971
binding	X0A1G0	120	K	3.07202e-05	Down	Uncharacterized protein OS=Fusarium oxysporum f. sp. melonis 26406 OX=1089452 GN=FOMG_08491 PE=3 SV=1	FOMG_08491
binding	X0LZ16	279	K	0.00657449	Down	Coproporphyrinogen oxidase OS=Fusarium oxysporum f. sp. vasinfectum 25433 OX=1089449 GN=FOTG_06766 PE=3 SV=1	FOTG_06766
binding	W9QGX2	136	K	0.00436615	Down	Septin-type G domain-containing protein OS=Fusarium oxysporum f. sp. pisi HDV247 OX=1080344 GN=FOVG_03317 PE=3 SV=1	FOVG_03317
binding	W9QGX2	178	K	0.00124278	Down	Septin-type G domain-containing protein OS=Fusarium oxysporum f. sp. pisi HDV247 OX=1080344 GN=FOVG_03317 PE=3 SV=1	FOVG_03317
binding	W9QGX2	57	K	3.92154e-05	Down	Septin-type G domain-containing protein OS=Fusarium oxysporum f. sp. pisi HDV247 OX=1080344 GN=FOVG_03317 PE=3 SV=1	FOVG_03317
binding	W9QGX2	268	K	0.000221159	Down	Septin-type G domain-containing protein OS=Fusarium oxysporum f. sp. pisi HDV247 OX=1080344 GN=FOVG_03317 PE=3 SV=1	FOVG_03317
binding	W9QGX2	204	K	0.0025473	Down	Septin-type G domain-containing protein OS=Fusarium oxysporum f. sp. pisi HDV247 OX=1080344 GN=FOVG_03317 PE=3 SV=1	FOVG_03317
binding	W9QGX2	333	K	4.15269e-06	Down	Septin-type G domain-containing protein OS=Fusarium oxysporum f. sp. pisi HDV247 OX=1080344 GN=FOVG_03317 PE=3 SV=1	FOVG_03317
binding	X0LZ16	270	K	0.00296975	Down	Coproporphyrinogen oxidase OS=Fusarium oxysporum f. sp. vasinfectum 25433 OX=1089449 GN=FOTG_06766 PE=3 SV=1	FOTG_06766
binding	W9ZNG5	173	K	9.32076e-05	Down	Endoplasmic reticulum chaperone BiP OS=Fusarium oxysporum f. sp. melonis 26406 OX=1089452 GN=FOMG_12070 PE=3 SV=1	FOMG_12070
binding	W9ZNG5	61	K	0.00140213	Down	Endoplasmic reticulum chaperone BiP OS=Fusarium oxysporum f. sp. melonis 26406 OX=1089452 GN=FOMG_12070 PE=3 SV=1	FOMG_12070
binding	W9ZNG5	363	K	0.0323401	Down	Endoplasmic reticulum chaperone BiP OS=Fusarium oxysporum f. sp. melonis 26406 OX=1089452 GN=FOMG_12070 PE=3 SV=1	FOMG_12070
binding	W9ZNG5	456	K	8.80696e-06	Down	Endoplasmic reticulum chaperone BiP OS=Fusarium oxysporum f. sp. melonis 26406 OX=1089452 GN=FOMG_12070 PE=3 SV=1	FOMG_12070
binding	W9ZNG5	347	K	0.000129126	Down	Endoplasmic reticulum chaperone BiP OS=Fusarium oxysporum f. sp. melonis 26406 OX=1089452 GN=FOMG_12070 PE=3 SV=1	FOMG_12070
binding	W9ZNG5	117	K	0.000864528	Down	Endoplasmic reticulum chaperone BiP OS=Fusarium oxysporum f. sp. melonis 26406 OX=1089452 GN=FOMG_12070 PE=3 SV=1	FOMG_12070
binding	W9ZNG5	124	K	0.00371212	Down	Endoplasmic reticulum chaperone BiP OS=Fusarium oxysporum f. sp. melonis 26406 OX=1089452 GN=FOMG_12070 PE=3 SV=1	FOMG_12070
binding	W9ZNG5	92	K	0.000220362	Down	Endoplasmic reticulum chaperone BiP OS=Fusarium oxysporum f. sp. melonis 26406 OX=1089452 GN=FOMG_12070 PE=3 SV=1	FOMG_12070
binding	W9ZNG5	539	K	0.00533316	Down	Endoplasmic reticulum chaperone BiP OS=Fusarium oxysporum f. sp. melonis 26406 OX=1089452 GN=FOMG_12070 PE=3 SV=1	FOMG_12070
binding	W9ZNG5	174	K	0.000201391	Down	Endoplasmic reticulum chaperone BiP OS=Fusarium oxysporum f. sp. melonis 26406 OX=1089452 GN=FOMG_12070 PE=3 SV=1	FOMG_12070
binding	W9ZNG5	283	K	0.00322419	Down	Endoplasmic reticulum chaperone BiP OS=Fusarium oxysporum f. sp. melonis 26406 OX=1089452 GN=FOMG_12070 PE=3 SV=1	FOMG_12070
binding	X0LZ16	130	K	0.00171259	Down	Coproporphyrinogen oxidase OS=Fusarium oxysporum f. sp. vasinfectum 25433 OX=1089449 GN=FOTG_06766 PE=3 SV=1	FOTG_06766
binding	X0LF43	461	K	0.0215025	Down	Glutamyl-tRNA synthetase OS=Fusarium oxysporum f. sp. vasinfectum 25433 OX=1089449 GN=FOTG_12220 PE=3 SV=1	FOTG_12220
binding	W9IV50	81	K	0.000428157	Down	Uncharacterized protein OS=Fusarium oxysporum NRRL 32931 OX=660029 GN=FOYG_02983 PE=3 SV=1	FOYG_02983
binding	W9L2L4	101	K	0.00176532	Down	Phosphotransferase OS=Fusarium oxysporum Fo47 OX=660027 GN=FOBC_01395 PE=3 SV=1	FOBC_01395
binding	W9IV50	37	K	4.15064e-05	Down	Uncharacterized protein OS=Fusarium oxysporum NRRL 32931 OX=660029 GN=FOYG_02983 PE=3 SV=1	FOYG_02983
binding	X0JNA6	108	K	0.000681544	Down	Myotubularin phosphatase domain-containing protein OS=Fusarium oxysporum f. sp. conglutinans race 2 54008 OX=1089457 GN=FOPG_02007 PE=4 SV=1	FOPG_02007
binding	X0JNA6	620	K	0.0444633	Down	Myotubularin phosphatase domain-containing protein OS=Fusarium oxysporum f. sp. conglutinans race 2 54008 OX=1089457 GN=FOPG_02007 PE=4 SV=1	FOPG_02007
binding	X0AG09	19	K	0.0100141	Down	GTP-binding protein rhb1 OS=Fusarium oxysporum f. sp. melonis 26406 OX=1089452 GN=FOMG_05753 PE=4 SV=1	FOMG_05753
binding	X0AG09	120	K	0.0330783	Down	GTP-binding protein rhb1 OS=Fusarium oxysporum f. sp. melonis 26406 OX=1089452 GN=FOMG_05753 PE=4 SV=1	FOMG_05753
binding	X0AG09	170	K	0.000474774	Down	GTP-binding protein rhb1 OS=Fusarium oxysporum f. sp. melonis 26406 OX=1089452 GN=FOMG_05753 PE=4 SV=1	FOMG_05753
binding	X0LF43	458	K	0.0242466	Down	Glutamyl-tRNA synthetase OS=Fusarium oxysporum f. sp. vasinfectum 25433 OX=1089449 GN=FOTG_12220 PE=3 SV=1	FOTG_12220
binding	X0D1N4	852	K	0.00756585	Down	SF3b1 domain-containing protein OS=Fusarium oxysporum f. sp. raphani 54005 OX=1089458 GN=FOQG_00538 PE=3 SV=1	FOQG_00538
binding	X0LF43	507	K	0.00491385	Down	Glutamyl-tRNA synthetase OS=Fusarium oxysporum f. sp. vasinfectum 25433 OX=1089449 GN=FOTG_12220 PE=3 SV=1	FOTG_12220
binding	X0LF43	57	K	0.000467104	Down	Glutamyl-tRNA synthetase OS=Fusarium oxysporum f. sp. vasinfectum 25433 OX=1089449 GN=FOTG_12220 PE=3 SV=1	FOTG_12220
binding	X0LF43	29	K	0.0211911	Down	Glutamyl-tRNA synthetase OS=Fusarium oxysporum f. sp. vasinfectum 25433 OX=1089449 GN=FOTG_12220 PE=3 SV=1	FOTG_12220
binding	X0LF43	341	K	0.00435858	Down	Glutamyl-tRNA synthetase OS=Fusarium oxysporum f. sp. vasinfectum 25433 OX=1089449 GN=FOTG_12220 PE=3 SV=1	FOTG_12220
binding	X0LF43	531	K	0.00576272	Down	Glutamyl-tRNA synthetase OS=Fusarium oxysporum f. sp. vasinfectum 25433 OX=1089449 GN=FOTG_12220 PE=3 SV=1	FOTG_12220
binding	X0LF43	364	K	6.13906e-05	Down	Glutamyl-tRNA synthetase OS=Fusarium oxysporum f. sp. vasinfectum 25433 OX=1089449 GN=FOTG_12220 PE=3 SV=1	FOTG_12220
binding	X0LF43	65	K	0.00469377	Down	Glutamyl-tRNA synthetase OS=Fusarium oxysporum f. sp. vasinfectum 25433 OX=1089449 GN=FOTG_12220 PE=3 SV=1	FOTG_12220
binding	X0LF43	245	K	0.000129979	Down	Glutamyl-tRNA synthetase OS=Fusarium oxysporum f. sp. vasinfectum 25433 OX=1089449 GN=FOTG_12220 PE=3 SV=1	FOTG_12220
binding	W9IV50	190	K	0.00632343	Down	Uncharacterized protein OS=Fusarium oxysporum NRRL 32931 OX=660029 GN=FOYG_02983 PE=3 SV=1	FOYG_02983
binding	W9ZNG5	483	K	0.016535	Down	Endoplasmic reticulum chaperone BiP OS=Fusarium oxysporum f. sp. melonis 26406 OX=1089452 GN=FOMG_12070 PE=3 SV=1	FOMG_12070
binding	W9ZNG5	278	K	0.000715575	Down	Endoplasmic reticulum chaperone BiP OS=Fusarium oxysporum f. sp. melonis 26406 OX=1089452 GN=FOMG_12070 PE=3 SV=1	FOMG_12070
binding	W9ZNG5	582	K	0.0152875	Down	Endoplasmic reticulum chaperone BiP OS=Fusarium oxysporum f. sp. melonis 26406 OX=1089452 GN=FOMG_12070 PE=3 SV=1	FOMG_12070
binding	W9PAV8	169	K	4.59115e-05	Down	CDP-diacylglycerol-inositol 3-phosphatidyltransferase OS=Fusarium oxysporum f. sp. pisi HDV247 OX=1080344 GN=FOVG_07580 PE=3 SV=1	FOVG_07580
binding	W9HW52	86	K	0.000785864	Down	Protein yippee-like OS=Fusarium oxysporum NRRL 32931 OX=660029 GN=FOYG_11057 PE=3 SV=1	FOYG_11057
binding	W9HW52	18	K	0.00020477	Down	Protein yippee-like OS=Fusarium oxysporum NRRL 32931 OX=660029 GN=FOYG_11057 PE=3 SV=1	FOYG_11057
binding	W9PWF7	543	K	0.00560315	Down	D-lactate dehydrogenase (Cytochrome) OS=Fusarium oxysporum f. sp. pisi HDV247 OX=1080344 GN=FOVG_02631 PE=3 SV=1	FOVG_02631
binding	W9PWF7	274	K	0.00085443	Down	D-lactate dehydrogenase (Cytochrome) OS=Fusarium oxysporum f. sp. pisi HDV247 OX=1080344 GN=FOVG_02631 PE=3 SV=1	FOVG_02631
binding	W9PWF7	225	K	0.02563	Down	D-lactate dehydrogenase (Cytochrome) OS=Fusarium oxysporum f. sp. pisi HDV247 OX=1080344 GN=FOVG_02631 PE=3 SV=1	FOVG_02631
binding	X0LME8	310	K	8.86111e-05	Down	DnaJ like subfamily A member 2 OS=Fusarium oxysporum f. sp. vasinfectum 25433 OX=1089449 GN=FOTG_06541 PE=3 SV=1	FOTG_06541
binding	X0M6F9	868	K	0.00279417	Down	Xanthine dehydrogenase OS=Fusarium oxysporum f. sp. vasinfectum 25433 OX=1089449 GN=FOTG_05349 PE=3 SV=1	FOTG_05349
binding	W9I6H6	237	K	0.000353643	Down	Target-rapamycin complex subunit LST8 OS=Fusarium oxysporum NRRL 32931 OX=660029 GN=FOYG_07966 PE=3 SV=1	FOYG_07966
binding	X0M6F9	423	K	0.0113344	Down	Xanthine dehydrogenase OS=Fusarium oxysporum f. sp. vasinfectum 25433 OX=1089449 GN=FOTG_05349 PE=3 SV=1	FOTG_05349
binding	X0MPW3	267	K	0.000151328	Down	Mitochondrial genome maintenance protein MGM101 OS=Fusarium oxysporum f. sp. vasinfectum 25433 OX=1089449 GN=FOTG_01909 PE=3 SV=1	FOTG_01909
binding	N4TZJ4	732	K	0.00110034	Down	Aspartate--tRNA ligase OS=Fusarium oxysporum f. sp. cubense (strain race 1) OX=1229664 GN=FOC1_g10006739 PE=3 SV=1	FOC1_g10006739
binding	N4TZJ4	903	K	8.81121e-07	Down	Aspartate--tRNA ligase OS=Fusarium oxysporum f. sp. cubense (strain race 1) OX=1229664 GN=FOC1_g10006739 PE=3 SV=1	FOC1_g10006739
binding	N4TZJ4	270	K	0.00862386	Down	Aspartate--tRNA ligase OS=Fusarium oxysporum f. sp. cubense (strain race 1) OX=1229664 GN=FOC1_g10006739 PE=3 SV=1	FOC1_g10006739
binding	N4TZJ4	784	K	0.0169275	Down	Aspartate--tRNA ligase OS=Fusarium oxysporum f. sp. cubense (strain race 1) OX=1229664 GN=FOC1_g10006739 PE=3 SV=1	FOC1_g10006739
binding	W9P6X4	68	K	0.00466773	Down	Guanine nucleotide-binding protein subunit beta OS=Fusarium oxysporum f. sp. pisi HDV247 OX=1080344 GN=FOVG_11971 PE=3 SV=1	FOVG_11971
binding	W9P6X4	185	K	3.56457e-05	Down	Guanine nucleotide-binding protein subunit beta OS=Fusarium oxysporum f. sp. pisi HDV247 OX=1080344 GN=FOVG_11971 PE=3 SV=1	FOVG_11971
binding	W9P6X4	105	K	0.0393375	Down	Guanine nucleotide-binding protein subunit beta OS=Fusarium oxysporum f. sp. pisi HDV247 OX=1080344 GN=FOVG_11971 PE=3 SV=1	FOVG_11971
binding	X0MPW3	80	K	5.41823e-05	Down	Mitochondrial genome maintenance protein MGM101 OS=Fusarium oxysporum f. sp. vasinfectum 25433 OX=1089449 GN=FOTG_01909 PE=3 SV=1	FOTG_01909
binding	A0A420PR92	130	K	0.049453	Down	Uncharacterized protein (Fragment) OS=Fusarium oxysporum OX=5507 GN=BFJ68_g14929 PE=4 SV=1	BFJ68_g14929
binding	X0I737	554	K	0.000102441	Down	Nucleolar protein 58 OS=Fusarium oxysporum f. sp. conglutinans race 2 54008 OX=1089457 GN=FOPG_06365 PE=3 SV=1	FOPG_06365
binding	X0I737	160	K	0.00512736	Down	Nucleolar protein 58 OS=Fusarium oxysporum f. sp. conglutinans race 2 54008 OX=1089457 GN=FOPG_06365 PE=3 SV=1	FOPG_06365
binding	X0LZ16	391	K	0.00189644	Down	Coproporphyrinogen oxidase OS=Fusarium oxysporum f. sp. vasinfectum 25433 OX=1089449 GN=FOTG_06766 PE=3 SV=1	FOTG_06766
binding	X0DIY5	60	K	0.00316223	Down	Uncharacterized protein OS=Fusarium oxysporum f. sp. raphani 54005 OX=1089458 GN=FOQG_04452 PE=3 SV=1	FOQG_04452
binding	X0M1G1	60	K	0.000784987	Down	Prephenate dehydrogenase [NADP(+)] OS=Fusarium oxysporum f. sp. vasinfectum 25433 OX=1089449 GN=FOTG_06563 PE=3 SV=1	FOTG_06563
binding	X0M1G1	160	K	3.58512e-05	Down	Prephenate dehydrogenase [NADP(+)] OS=Fusarium oxysporum f. sp. vasinfectum 25433 OX=1089449 GN=FOTG_06563 PE=3 SV=1	FOTG_06563
binding	X0M1G1	171	K	0.0150228	Down	Prephenate dehydrogenase [NADP(+)] OS=Fusarium oxysporum f. sp. vasinfectum 25433 OX=1089449 GN=FOTG_06563 PE=3 SV=1	FOTG_06563
binding	W9ZTJ6	24	K	0.000214178	Down	Histone H3 OS=Fusarium oxysporum f. sp. melonis 26406 OX=1089452 GN=FOMG_10372 PE=3 SV=1	FOMG_10372
binding	W9ZTJ6	80	K	0.000604861	Down	Histone H3 OS=Fusarium oxysporum f. sp. melonis 26406 OX=1089452 GN=FOMG_10372 PE=3 SV=1	FOMG_10372
binding	W9ZTJ6	28	K	2.90133e-05	Down	Histone H3 OS=Fusarium oxysporum f. sp. melonis 26406 OX=1089452 GN=FOMG_10372 PE=3 SV=1	FOMG_10372
binding	W9ZTJ6	15	K	0.0164744	Down	Histone H3 OS=Fusarium oxysporum f. sp. melonis 26406 OX=1089452 GN=FOMG_10372 PE=3 SV=1	FOMG_10372
binding	W9ZTJ6	57	K	6.18319e-05	Down	Histone H3 OS=Fusarium oxysporum f. sp. melonis 26406 OX=1089452 GN=FOMG_10372 PE=3 SV=1	FOMG_10372
binding	W9ZTJ6	43	K	0.00021232	Down	Histone H3 OS=Fusarium oxysporum f. sp. melonis 26406 OX=1089452 GN=FOMG_10372 PE=3 SV=1	FOMG_10372
binding	B1A399	64	K	0.000100102	Down	Calmodulin (Fragment) OS=Fusarium oxysporum OX=5507 PE=3 SV=1	--
binding	X0M3N0	231	K	0.00183441	Down	Thioredoxin reductase OS=Fusarium oxysporum f. sp. vasinfectum 25433 OX=1089449 GN=FOTG_06335 PE=3 SV=1	FOTG_06335
binding	X0M3N0	228	K	0.0292873	Down	Thioredoxin reductase OS=Fusarium oxysporum f. sp. vasinfectum 25433 OX=1089449 GN=FOTG_06335 PE=3 SV=1	FOTG_06335
binding	A0A0J9UWC7	694	K	1.89698e-05	Down	Trehalase OS=Fusarium oxysporum f. sp. lycopersici (strain 4287 / CBS 123668 / FGSC 9935 / NRRL 34936) OX=426428 GN=FOXG_05530 PE=3 SV=1	FOXG_05530
binding	A0A0J9UWC7	349	K	0.00235654	Down	Trehalase OS=Fusarium oxysporum f. sp. lycopersici (strain 4287 / CBS 123668 / FGSC 9935 / NRRL 34936) OX=426428 GN=FOXG_05530 PE=3 SV=1	FOXG_05530
binding	A0A0J9UWC7	528	K	0.00348482	Down	Trehalase OS=Fusarium oxysporum f. sp. lycopersici (strain 4287 / CBS 123668 / FGSC 9935 / NRRL 34936) OX=426428 GN=FOXG_05530 PE=3 SV=1	FOXG_05530
binding	X0I737	187	K	0.0306903	Down	Nucleolar protein 58 OS=Fusarium oxysporum f. sp. conglutinans race 2 54008 OX=1089457 GN=FOPG_06365 PE=3 SV=1	FOPG_06365
binding	X0I737	25	K	0.00334298	Down	Nucleolar protein 58 OS=Fusarium oxysporum f. sp. conglutinans race 2 54008 OX=1089457 GN=FOPG_06365 PE=3 SV=1	FOPG_06365
binding	F9FL63	219	K	0.0189763	Down	Uncharacterized protein OS=Fusarium oxysporum (strain Fo5176) OX=660025 GN=FOXB_07142 PE=4 SV=1	FOXB_07142
binding	N4U3I5	157	K	0.00095578	Down	Mitochondrial protein import protein mas5 OS=Fusarium oxysporum f. sp. cubense (strain race 1) OX=1229664 GN=FOC1_g10013761 PE=3 SV=1	FOC1_g10013761
binding	A0A2H3I8G0	934	K	0.0171239	Down	Uncharacterized protein OS=Fusarium oxysporum f. sp. radicis-cucumerinum OX=327505 GN=AU210_000722 PE=4 SV=1	AU210_000722
binding	X0HQE7	12	K	0.00508178	Down	Uncharacterized protein OS=Fusarium oxysporum f. sp. conglutinans race 2 54008 OX=1089457 GN=FOPG_10758 PE=4 SV=1	FOPG_10758
binding	A0A5C6TF55	638	K	1.49377e-05	Down	H(+)-transporting two-sector ATPase OS=Fusarium oxysporum f. sp. cubense OX=61366 GN=FocTR4_00005181 PE=3 SV=1	FocTR4_00005181
binding	W9Q0Z6	197	K	0.000183858	Down	CCT-alpha OS=Fusarium oxysporum f. sp. pisi HDV247 OX=1080344 GN=FOVG_05045 PE=3 SV=1	FOVG_05045
binding	W9Q0Z6	504	K	0.00169798	Down	CCT-alpha OS=Fusarium oxysporum f. sp. pisi HDV247 OX=1080344 GN=FOVG_05045 PE=3 SV=1	FOVG_05045
binding	W9HQF5	115	K	0.000578692	Down	Osomolarity two-component system, phosphorelay intermediate protein YPD1 OS=Fusarium oxysporum NRRL 32931 OX=660029 GN=FOYG_12230 PE=4 SV=1	FOYG_12230
binding	F9F206	426	K	4.01119e-06	Down	Histidine--tRNA ligase OS=Fusarium oxysporum (strain Fo5176) OX=660025 GN=FOXB_00430 PE=3 SV=1	FOXB_00430
binding	F9F206	233	K	0.0266447	Down	Histidine--tRNA ligase OS=Fusarium oxysporum (strain Fo5176) OX=660025 GN=FOXB_00430 PE=3 SV=1	FOXB_00430
binding	F9F206	376	K	0.000382351	Down	Histidine--tRNA ligase OS=Fusarium oxysporum (strain Fo5176) OX=660025 GN=FOXB_00430 PE=3 SV=1	FOXB_00430
binding	F9F206	383	K	0.022791	Down	Histidine--tRNA ligase OS=Fusarium oxysporum (strain Fo5176) OX=660025 GN=FOXB_00430 PE=3 SV=1	FOXB_00430
binding	A0A5C6TF55	427	K	0.00828906	Down	H(+)-transporting two-sector ATPase OS=Fusarium oxysporum f. sp. cubense OX=61366 GN=FocTR4_00005181 PE=3 SV=1	FocTR4_00005181
binding	W9Q0Z6	514	K	8.44275e-06	Down	CCT-alpha OS=Fusarium oxysporum f. sp. pisi HDV247 OX=1080344 GN=FOVG_05045 PE=3 SV=1	FOVG_05045
binding	W9Q0Z6	306	K	4.76115e-05	Down	CCT-alpha OS=Fusarium oxysporum f. sp. pisi HDV247 OX=1080344 GN=FOVG_05045 PE=3 SV=1	FOVG_05045
binding	A0A2H3H5Q4	204	K	0.00847757	Down	Uncharacterized protein OS=Fusarium oxysporum f. sp. radicis-cucumerinum OX=327505 GN=AU210_006481 PE=3 SV=1	AU210_006481
binding	W9J193	82	K	0.003606	Down	Uncharacterized protein OS=Fusarium oxysporum NRRL 32931 OX=660029 GN=FOYG_03412 PE=3 SV=1	FOYG_03412
binding	A0A6M7YZF5	81	K	0.0431157	Down	60S acidic ribosomal protein P0 OS=Fusarium oxysporum Fo47 OX=660027 GN=FOBC_05219 PE=4 SV=1	FOBC_05219
binding	A0A6M7YZF5	48	K	0.000918311	Down	60S acidic ribosomal protein P0 OS=Fusarium oxysporum Fo47 OX=660027 GN=FOBC_05219 PE=4 SV=1	FOBC_05219
binding	A0A6M7YZF5	8	K	1.32961e-06	Down	60S acidic ribosomal protein P0 OS=Fusarium oxysporum Fo47 OX=660027 GN=FOBC_05219 PE=4 SV=1	FOBC_05219
binding	A0A6M7YZF5	55	K	0.00219286	Down	60S acidic ribosomal protein P0 OS=Fusarium oxysporum Fo47 OX=660027 GN=FOBC_05219 PE=4 SV=1	FOBC_05219
binding	A0A6M7YZF5	104	K	0.000455471	Down	60S acidic ribosomal protein P0 OS=Fusarium oxysporum Fo47 OX=660027 GN=FOBC_05219 PE=4 SV=1	FOBC_05219
binding	F9FW51	278	K	0.0127711	Down	Uncharacterized protein OS=Fusarium oxysporum (strain Fo5176) OX=660025 GN=FOXB_10632 PE=4 SV=1	FOXB_10632
binding	A0A6M7YZF5	14	K	0.00122601	Down	60S acidic ribosomal protein P0 OS=Fusarium oxysporum Fo47 OX=660027 GN=FOBC_05219 PE=4 SV=1	FOBC_05219
binding	A0A5C6TF55	677	K	0.00797785	Down	H(+)-transporting two-sector ATPase OS=Fusarium oxysporum f. sp. cubense OX=61366 GN=FocTR4_00005181 PE=3 SV=1	FocTR4_00005181
binding	A0A5C6TF55	286	K	0.000145913	Down	H(+)-transporting two-sector ATPase OS=Fusarium oxysporum f. sp. cubense OX=61366 GN=FocTR4_00005181 PE=3 SV=1	FocTR4_00005181
binding	X0NIP5	327	K	0.00190706	Down	WD_REPEATS_REGION domain-containing protein OS=Fusarium oxysporum f. sp. vasinfectum 25433 OX=1089449 GN=FOTG_02803 PE=4 SV=1	FOTG_02803
binding	X0NIP5	401	K	0.0122715	Down	WD_REPEATS_REGION domain-containing protein OS=Fusarium oxysporum f. sp. vasinfectum 25433 OX=1089449 GN=FOTG_02803 PE=4 SV=1	FOTG_02803
binding	X0NIP5	221	K	0.000494244	Down	WD_REPEATS_REGION domain-containing protein OS=Fusarium oxysporum f. sp. vasinfectum 25433 OX=1089449 GN=FOTG_02803 PE=4 SV=1	FOTG_02803
binding	A0A0P0CLI7	37	K	0.00166579	Down	SIX gene expression 1 (Fragment) OS=Fusarium oxysporum OX=5507 GN=SGE1 PE=3 SV=1	SGE1
binding	X0NIP5	41	K	0.00349831	Down	WD_REPEATS_REGION domain-containing protein OS=Fusarium oxysporum f. sp. vasinfectum 25433 OX=1089449 GN=FOTG_02803 PE=4 SV=1	FOTG_02803
binding	X0NIP5	31	K	0.000158855	Down	WD_REPEATS_REGION domain-containing protein OS=Fusarium oxysporum f. sp. vasinfectum 25433 OX=1089449 GN=FOTG_02803 PE=4 SV=1	FOTG_02803
binding	A0A2H3H6B1	4	K	0.00143946	Down	Triosephosphate isomerase OS=Fusarium oxysporum f. sp. radicis-cucumerinum OX=327505 GN=AU210_006688 PE=3 SV=1	AU210_006688
binding	A0A2H3H6B1	220	K	0.00067691	Down	Triosephosphate isomerase OS=Fusarium oxysporum f. sp. radicis-cucumerinum OX=327505 GN=AU210_006688 PE=3 SV=1	AU210_006688
binding	A0A5C6TF55	669	K	2.95621e-06	Down	H(+)-transporting two-sector ATPase OS=Fusarium oxysporum f. sp. cubense OX=61366 GN=FocTR4_00005181 PE=3 SV=1	FocTR4_00005181
binding	A0A2H3H6B1	213	K	1.5265e-05	Down	Triosephosphate isomerase OS=Fusarium oxysporum f. sp. radicis-cucumerinum OX=327505 GN=AU210_006688 PE=3 SV=1	AU210_006688
binding	A0A2H3H6B1	111	K	0.000247272	Down	Triosephosphate isomerase OS=Fusarium oxysporum f. sp. radicis-cucumerinum OX=327505 GN=AU210_006688 PE=3 SV=1	AU210_006688
binding	A0A2H3H6B1	144	K	8.24589e-05	Down	Triosephosphate isomerase OS=Fusarium oxysporum f. sp. radicis-cucumerinum OX=327505 GN=AU210_006688 PE=3 SV=1	AU210_006688
binding	A0A2H3H6B1	137	K	0.000249683	Down	Triosephosphate isomerase OS=Fusarium oxysporum f. sp. radicis-cucumerinum OX=327505 GN=AU210_006688 PE=3 SV=1	AU210_006688
binding	A0A5C6TF55	181	K	0.0411898	Down	H(+)-transporting two-sector ATPase OS=Fusarium oxysporum f. sp. cubense OX=61366 GN=FocTR4_00005181 PE=3 SV=1	FocTR4_00005181
binding	A0A5C6TF55	349	K	0.00107538	Down	H(+)-transporting two-sector ATPase OS=Fusarium oxysporum f. sp. cubense OX=61366 GN=FocTR4_00005181 PE=3 SV=1	FocTR4_00005181
binding	A0A5C6TF55	614	K	0.000351597	Down	H(+)-transporting two-sector ATPase OS=Fusarium oxysporum f. sp. cubense OX=61366 GN=FocTR4_00005181 PE=3 SV=1	FocTR4_00005181
binding	A0A5C6TF55	392	K	0.000773902	Down	H(+)-transporting two-sector ATPase OS=Fusarium oxysporum f. sp. cubense OX=61366 GN=FocTR4_00005181 PE=3 SV=1	FocTR4_00005181
binding	A0A5C6TF55	304	K	0.00105542	Down	H(+)-transporting two-sector ATPase OS=Fusarium oxysporum f. sp. cubense OX=61366 GN=FocTR4_00005181 PE=3 SV=1	FocTR4_00005181
binding	A0A2H3H6B1	197	K	1.64131e-05	Down	Triosephosphate isomerase OS=Fusarium oxysporum f. sp. radicis-cucumerinum OX=327505 GN=AU210_006688 PE=3 SV=1	AU210_006688
binding	A0A6M7YZF5	64	K	0.000246435	Down	60S acidic ribosomal protein P0 OS=Fusarium oxysporum Fo47 OX=660027 GN=FOBC_05219 PE=4 SV=1	FOBC_05219
binding	A0A6M7YZF5	144	K	0.00119375	Down	60S acidic ribosomal protein P0 OS=Fusarium oxysporum Fo47 OX=660027 GN=FOBC_05219 PE=4 SV=1	FOBC_05219
binding	A0A3L6NDF6	416	K	0.000274723	Down	Actin-related protein 3 OS=Fusarium oxysporum f. sp. cepae OX=396571 GN=BFJ65_g11803 PE=3 SV=1	BFJ65_g11803
binding	W9HH00	44	K	5.70321e-06	Down	40S ribosomal protein S2 OS=Fusarium oxysporum NRRL 32931 OX=660029 GN=FOYG_16312 PE=3 SV=1	FOYG_16312
binding	F9F7U4	751	K	0.000486715	Down	E3 ubiquitin-protein ligase OS=Fusarium oxysporum (strain Fo5176) OX=660025 GN=FOXB_02469 PE=4 SV=1	FOXB_02469
binding	W9HH00	120	K	0.0293657	Down	40S ribosomal protein S2 OS=Fusarium oxysporum NRRL 32931 OX=660029 GN=FOYG_16312 PE=3 SV=1	FOYG_16312
binding	A0A2H3GRL6	361	K	8.5958e-05	Down	ERF-3 OS=Fusarium oxysporum f. sp. radicis-cucumerinum OX=327505 GN=AU210_009453 PE=4 SV=1	AU210_009453
binding	A0A2H3GRL6	340	K	0.0084342	Down	ERF-3 OS=Fusarium oxysporum f. sp. radicis-cucumerinum OX=327505 GN=AU210_009453 PE=4 SV=1	AU210_009453
binding	A0A2H3GRL6	523	K	9.84041e-05	Down	ERF-3 OS=Fusarium oxysporum f. sp. radicis-cucumerinum OX=327505 GN=AU210_009453 PE=4 SV=1	AU210_009453
binding	A0A2H3GRL6	597	K	0.000244081	Down	ERF-3 OS=Fusarium oxysporum f. sp. radicis-cucumerinum OX=327505 GN=AU210_009453 PE=4 SV=1	AU210_009453
binding	A0A2H3GRL6	291	K	0.000924286	Down	ERF-3 OS=Fusarium oxysporum f. sp. radicis-cucumerinum OX=327505 GN=AU210_009453 PE=4 SV=1	AU210_009453
binding	W9HH00	209	K	0.00131168	Down	40S ribosomal protein S2 OS=Fusarium oxysporum NRRL 32931 OX=660029 GN=FOYG_16312 PE=3 SV=1	FOYG_16312
binding	A0A2H3GRL6	393	K	0.00320227	Down	ERF-3 OS=Fusarium oxysporum f. sp. radicis-cucumerinum OX=327505 GN=AU210_009453 PE=4 SV=1	AU210_009453
binding	A0A559KYB2	118	K	1.06705e-05	Down	Antigen 1 OS=Fusarium oxysporum f. sp. cubense OX=61366 GN=aspnd1 PE=4 SV=1	aspnd1
binding	A0A559KYB2	178	K	0.0174606	Down	Antigen 1 OS=Fusarium oxysporum f. sp. cubense OX=61366 GN=aspnd1 PE=4 SV=1	aspnd1
binding	A0A559KYB2	260	K	0.00479878	Down	Antigen 1 OS=Fusarium oxysporum f. sp. cubense OX=61366 GN=aspnd1 PE=4 SV=1	aspnd1
binding	A0A559KYB2	137	K	0.00087381	Down	Antigen 1 OS=Fusarium oxysporum f. sp. cubense OX=61366 GN=aspnd1 PE=4 SV=1	aspnd1
binding	W9PN01	132	K	0.00601311	Down	Histone-glutamine methyltransferase OS=Fusarium oxysporum f. sp. pisi HDV247 OX=1080344 GN=FOVG_08549 PE=3 SV=1	FOVG_08549
binding	W9PN01	144	K	3.66759e-05	Down	Histone-glutamine methyltransferase OS=Fusarium oxysporum f. sp. pisi HDV247 OX=1080344 GN=FOVG_08549 PE=3 SV=1	FOVG_08549
binding	A0A4Q2WAZ7	277	K	0.00185604	Down	Eukaryotic translation initiation factor 3 subunit L OS=Fusarium oxysporum f. sp. narcissi OX=451672 GN=BFJ63_vAg350 PE=3 SV=1	BFJ63_vAg350
binding	A0A4Q2WAZ7	189	K	0.0145345	Down	Eukaryotic translation initiation factor 3 subunit L OS=Fusarium oxysporum f. sp. narcissi OX=451672 GN=BFJ63_vAg350 PE=3 SV=1	BFJ63_vAg350
binding	N4US34	8	K	2.25822e-05	Down	Protein sum2 (Fragment) OS=Fusarium oxysporum f. sp. cubense (strain race 1) OX=1229664 GN=FOC1_g10009681 PE=4 SV=1	FOC1_g10009681
binding	N4TNF0	469	K	0.00396694	Down	Importin subunit beta-3 OS=Fusarium oxysporum f. sp. cubense (strain race 1) OX=1229664 GN=FOC1_g10005924 PE=4 SV=1	FOC1_g10005924
binding	X0NTK9	315	K	0.000914742	Down	Protein disulfide-isomerase erp38 OS=Fusarium oxysporum f. sp. vasinfectum 25433 OX=1089449 GN=FOTG_00355 PE=3 SV=1	FOTG_00355
binding	X0NTK9	36	K	1.48454e-05	Down	Protein disulfide-isomerase erp38 OS=Fusarium oxysporum f. sp. vasinfectum 25433 OX=1089449 GN=FOTG_00355 PE=3 SV=1	FOTG_00355
binding	A0A2H3GNA5	83	K	0.00106842	Down	CS domain-containing protein OS=Fusarium oxysporum f. sp. radicis-cucumerinum OX=327505 GN=AU210_010810 PE=4 SV=1	AU210_010810
binding	A0A2H3GNA5	60	K	0.0190647	Down	CS domain-containing protein OS=Fusarium oxysporum f. sp. radicis-cucumerinum OX=327505 GN=AU210_010810 PE=4 SV=1	AU210_010810
binding	A0A2H3GNA5	113	K	7.96726e-05	Down	CS domain-containing protein OS=Fusarium oxysporum f. sp. radicis-cucumerinum OX=327505 GN=AU210_010810 PE=4 SV=1	AU210_010810
binding	A0A3L6NDF6	244	K	0.000223749	Down	Actin-related protein 3 OS=Fusarium oxysporum f. sp. cepae OX=396571 GN=BFJ65_g11803 PE=3 SV=1	BFJ65_g11803
binding	X0NTK9	215	K	0.0046443	Down	Protein disulfide-isomerase erp38 OS=Fusarium oxysporum f. sp. vasinfectum 25433 OX=1089449 GN=FOTG_00355 PE=3 SV=1	FOTG_00355
binding	X0NTK9	73	K	0.000765873	Down	Protein disulfide-isomerase erp38 OS=Fusarium oxysporum f. sp. vasinfectum 25433 OX=1089449 GN=FOTG_00355 PE=3 SV=1	FOTG_00355
binding	X0NTK9	78	K	6.45827e-06	Down	Protein disulfide-isomerase erp38 OS=Fusarium oxysporum f. sp. vasinfectum 25433 OX=1089449 GN=FOTG_00355 PE=3 SV=1	FOTG_00355
binding	X0NTK9	128	K	7.93146e-05	Down	Protein disulfide-isomerase erp38 OS=Fusarium oxysporum f. sp. vasinfectum 25433 OX=1089449 GN=FOTG_00355 PE=3 SV=1	FOTG_00355
binding	X0NTK9	350	K	3.192e-05	Down	Protein disulfide-isomerase erp38 OS=Fusarium oxysporum f. sp. vasinfectum 25433 OX=1089449 GN=FOTG_00355 PE=3 SV=1	FOTG_00355
binding	X0NTK9	105	K	0.000241712	Down	Protein disulfide-isomerase erp38 OS=Fusarium oxysporum f. sp. vasinfectum 25433 OX=1089449 GN=FOTG_00355 PE=3 SV=1	FOTG_00355
binding	X0NTK9	113	K	0.00215736	Down	Protein disulfide-isomerase erp38 OS=Fusarium oxysporum f. sp. vasinfectum 25433 OX=1089449 GN=FOTG_00355 PE=3 SV=1	FOTG_00355
binding	W9Q037	85	K	5.83923e-06	Down	Elongation factor 1-gamma OS=Fusarium oxysporum f. sp. pisi HDV247 OX=1080344 GN=FOVG_03366 PE=3 SV=1	FOVG_03366
binding	W9Q037	87	K	0.000160092	Down	Elongation factor 1-gamma OS=Fusarium oxysporum f. sp. pisi HDV247 OX=1080344 GN=FOVG_03366 PE=3 SV=1	FOVG_03366
binding	W9Q037	131	K	0.00261145	Down	Elongation factor 1-gamma OS=Fusarium oxysporum f. sp. pisi HDV247 OX=1080344 GN=FOVG_03366 PE=3 SV=1	FOVG_03366
binding	W9Q037	124	K	0.00013097	Down	Elongation factor 1-gamma OS=Fusarium oxysporum f. sp. pisi HDV247 OX=1080344 GN=FOVG_03366 PE=3 SV=1	FOVG_03366
binding	A0A6M7YZL8	593	K	0.00815123	Down	HAL protein kinase OS=Fusarium oxysporum Fo47 OX=660027 GN=FOBC_09780 PE=4 SV=1	FOBC_09780
binding	W9Q037	176	K	3.39559e-05	Down	Elongation factor 1-gamma OS=Fusarium oxysporum f. sp. pisi HDV247 OX=1080344 GN=FOVG_03366 PE=3 SV=1	FOVG_03366
binding	W9Q037	23	K	0.0039807	Down	Elongation factor 1-gamma OS=Fusarium oxysporum f. sp. pisi HDV247 OX=1080344 GN=FOVG_03366 PE=3 SV=1	FOVG_03366
binding	W9Q037	256	K	2.00756e-05	Down	Elongation factor 1-gamma OS=Fusarium oxysporum f. sp. pisi HDV247 OX=1080344 GN=FOVG_03366 PE=3 SV=1	FOVG_03366
binding	A0A2H3H6D8	371	K	0.00525961	Down	Uncharacterized protein OS=Fusarium oxysporum f. sp. radicis-cucumerinum OX=327505 GN=AU210_006684 PE=4 SV=1	AU210_006684
binding	A0A2H3H6D8	100	K	0.00718486	Down	Uncharacterized protein OS=Fusarium oxysporum f. sp. radicis-cucumerinum OX=327505 GN=AU210_006684 PE=4 SV=1	AU210_006684
binding	A0A2H3H6D8	108	K	0.000338191	Down	Uncharacterized protein OS=Fusarium oxysporum f. sp. radicis-cucumerinum OX=327505 GN=AU210_006684 PE=4 SV=1	AU210_006684
binding	A0A2H3H6D8	73	K	0.0218343	Up	Uncharacterized protein OS=Fusarium oxysporum f. sp. radicis-cucumerinum OX=327505 GN=AU210_006684 PE=4 SV=1	AU210_006684
binding	X0D196	329	K	0.00540449	Down	HAL protein kinase OS=Fusarium oxysporum f. sp. raphani 54005 OX=1089458 GN=FOQG_00680 PE=4 SV=1	FOQG_00680
binding	A0A4Q2VF11	21	K	0.00010758	Down	60S ribosomal protein L2 OS=Fusarium oxysporum f. sp. narcissi OX=451672 GN=BFJ63_vAg11371 PE=4 SV=1	BFJ63_vAg11371
binding	A0A4Q2VF11	159	K	0.00636398	Down	60S ribosomal protein L2 OS=Fusarium oxysporum f. sp. narcissi OX=451672 GN=BFJ63_vAg11371 PE=4 SV=1	BFJ63_vAg11371
binding	A0A4Q2VF11	106	K	8.60257e-05	Down	60S ribosomal protein L2 OS=Fusarium oxysporum f. sp. narcissi OX=451672 GN=BFJ63_vAg11371 PE=4 SV=1	BFJ63_vAg11371
binding	W9QGP2	224	K	0.00169774	Down	Uncharacterized protein OS=Fusarium oxysporum f. sp. pisi HDV247 OX=1080344 GN=FOVG_01327 PE=4 SV=1	FOVG_01327
binding	W9QGP2	103	K	0.000417782	Down	Uncharacterized protein OS=Fusarium oxysporum f. sp. pisi HDV247 OX=1080344 GN=FOVG_01327 PE=4 SV=1	FOVG_01327
binding	W9QGP2	230	K	0.00106889	Down	Uncharacterized protein OS=Fusarium oxysporum f. sp. pisi HDV247 OX=1080344 GN=FOVG_01327 PE=4 SV=1	FOVG_01327
binding	F9FLQ4	748	K	0.00104999	Down	Phosphatidylserine decarboxylase proenzyme 2 OS=Fusarium oxysporum (strain Fo5176) OX=660025 GN=PSD2 PE=3 SV=1	PSD2
binding	X0D196	485	K	0.0025865	Down	HAL protein kinase OS=Fusarium oxysporum f. sp. raphani 54005 OX=1089458 GN=FOQG_00680 PE=4 SV=1	FOQG_00680
binding	F9FLQ4	752	K	0.00524319	Down	Phosphatidylserine decarboxylase proenzyme 2 OS=Fusarium oxysporum (strain Fo5176) OX=660025 GN=PSD2 PE=3 SV=1	PSD2
binding	N4UQQ1	37	K	0.000414586	Down	Uncharacterized protein OS=Fusarium oxysporum f. sp. cubense (strain race 1) OX=1229664 GN=FOC1_g10008503 PE=4 SV=1	FOC1_g10008503
binding	W9IE38	168	K	5.13721e-06	Down	Transcription initiation factor TFIID subunit 9B OS=Fusarium oxysporum NRRL 32931 OX=660029 GN=FOYG_06484 PE=3 SV=1	FOYG_06484
binding	X0M6W5	176	K	0.00201852	Down	Eukaryotic translation initiation factor 3 subunit E OS=Fusarium oxysporum f. sp. vasinfectum 25433 OX=1089449 GN=INT6 PE=3 SV=1	INT6
binding	X0M6W5	123	K	8.32932e-06	Down	Eukaryotic translation initiation factor 3 subunit E OS=Fusarium oxysporum f. sp. vasinfectum 25433 OX=1089449 GN=INT6 PE=3 SV=1	INT6
binding	A0A0J9VB11	1141	K	0.000126965	Down	SH3 domain-containing protein OS=Fusarium oxysporum f. sp. lycopersici (strain 4287 / CBS 123668 / FGSC 9935 / NRRL 34936) OX=426428 GN=FOXG_09244 PE=4 SV=1	FOXG_09244
binding	A0A0J9VB11	1155	K	2.18848e-05	Down	SH3 domain-containing protein OS=Fusarium oxysporum f. sp. lycopersici (strain 4287 / CBS 123668 / FGSC 9935 / NRRL 34936) OX=426428 GN=FOXG_09244 PE=4 SV=1	FOXG_09244
binding	N4TYP2	286	K	0.00668993	Down	cAMP-dependent protein kinase type 2 OS=Fusarium oxysporum f. sp. cubense (strain race 1) OX=1229664 GN=FOC1_g10013592 PE=4 SV=1	FOC1_g10013592
binding	A0A2H3HE67	10	K	0.00487695	Down	Uncharacterized protein OS=Fusarium oxysporum f. sp. radicis-cucumerinum OX=327505 GN=AU210_003911 PE=3 SV=1	AU210_003911
binding	A0A2H3HFI6	426	K	0.0397603	Down	Eukaryotic translation initiation factor 3 subunit C OS=Fusarium oxysporum f. sp. radicis-cucumerinum OX=327505 GN=NIP1 PE=3 SV=1	NIP1
binding	A0A2H3GZD3	45	K	0.0285754	Down	V-SNARE coiled-coil homology domain-containing protein OS=Fusarium oxysporum f. sp. radicis-cucumerinum OX=327505 GN=AU210_009383 PE=3 SV=1	AU210_009383
binding	X0CKZ4	242	K	0.000988049	Down	Ornithine aminotransferase OS=Fusarium oxysporum f. sp. raphani 54005 OX=1089458 GN=FOQG_03798 PE=3 SV=1	FOQG_03798
binding	X0CKZ4	387	K	0.000453051	Down	Ornithine aminotransferase OS=Fusarium oxysporum f. sp. raphani 54005 OX=1089458 GN=FOQG_03798 PE=3 SV=1	FOQG_03798
binding	W9PSK7	241	K	8.41191e-05	Down	Mitochondrial import receptor subunit tom-70 OS=Fusarium oxysporum f. sp. pisi HDV247 OX=1080344 GN=FOVG_06393 PE=4 SV=1	FOVG_06393
binding	W9I834	91	K	3.96869e-05	Down	Uncharacterized protein OS=Fusarium oxysporum NRRL 32931 OX=660029 GN=FOYG_10274 PE=3 SV=1	FOYG_10274
binding	W9PSK7	466	K	0.00112054	Down	Mitochondrial import receptor subunit tom-70 OS=Fusarium oxysporum f. sp. pisi HDV247 OX=1080344 GN=FOVG_06393 PE=4 SV=1	FOVG_06393
binding	W9PSK7	462	K	0.000243465	Down	Mitochondrial import receptor subunit tom-70 OS=Fusarium oxysporum f. sp. pisi HDV247 OX=1080344 GN=FOVG_06393 PE=4 SV=1	FOVG_06393
binding	W9PSK7	146	K	9.74267e-06	Down	Mitochondrial import receptor subunit tom-70 OS=Fusarium oxysporum f. sp. pisi HDV247 OX=1080344 GN=FOVG_06393 PE=4 SV=1	FOVG_06393
binding	X0BN39	759	K	2.14722e-05	Down	Uncharacterized protein OS=Fusarium oxysporum f. sp. raphani 54005 OX=1089458 GN=FOQG_12424 PE=4 SV=1	FOQG_12424
binding	W9PSK7	142	K	0.000101386	Down	Mitochondrial import receptor subunit tom-70 OS=Fusarium oxysporum f. sp. pisi HDV247 OX=1080344 GN=FOVG_06393 PE=4 SV=1	FOVG_06393
binding	W9PSK7	413	K	3.65064e-05	Down	Mitochondrial import receptor subunit tom-70 OS=Fusarium oxysporum f. sp. pisi HDV247 OX=1080344 GN=FOVG_06393 PE=4 SV=1	FOVG_06393
binding	W9PSK7	522	K	1.34171e-06	Down	Mitochondrial import receptor subunit tom-70 OS=Fusarium oxysporum f. sp. pisi HDV247 OX=1080344 GN=FOVG_06393 PE=4 SV=1	FOVG_06393
binding	W9PSK7	158	K	0.00729675	Down	Mitochondrial import receptor subunit tom-70 OS=Fusarium oxysporum f. sp. pisi HDV247 OX=1080344 GN=FOVG_06393 PE=4 SV=1	FOVG_06393
binding	W9PSK7	153	K	0.000213023	Down	Mitochondrial import receptor subunit tom-70 OS=Fusarium oxysporum f. sp. pisi HDV247 OX=1080344 GN=FOVG_06393 PE=4 SV=1	FOVG_06393
binding	A0A5C6TGS2	134	K	0.000166565	Down	Uncharacterized protein (Fragment) OS=Fusarium oxysporum f. sp. cubense OX=61366 GN=FocTR4_00005823 PE=3 SV=1	FocTR4_00005823
binding	X0CKZ4	99	K	0.0201379	Down	Ornithine aminotransferase OS=Fusarium oxysporum f. sp. raphani 54005 OX=1089458 GN=FOQG_03798 PE=3 SV=1	FOQG_03798
binding	X0CKZ4	389	K	0.00495165	Down	Ornithine aminotransferase OS=Fusarium oxysporum f. sp. raphani 54005 OX=1089458 GN=FOQG_03798 PE=3 SV=1	FOQG_03798
binding	A0A5C6TGS2	140	K	9.22622e-05	Down	Uncharacterized protein (Fragment) OS=Fusarium oxysporum f. sp. cubense OX=61366 GN=FocTR4_00005823 PE=3 SV=1	FocTR4_00005823
binding	A0A5C6TGS2	315	K	9.89169e-05	Down	Uncharacterized protein (Fragment) OS=Fusarium oxysporum f. sp. cubense OX=61366 GN=FocTR4_00005823 PE=3 SV=1	FocTR4_00005823
binding	A0A4Q2VSA3	280	K	0.00572992	Down	Dynamin-related protein DNM1 OS=Fusarium oxysporum f. sp. narcissi OX=451672 GN=BFJ63_vAg7950 PE=3 SV=1	BFJ63_vAg7950
binding	A0A4Q2VSA3	226	K	0.031232	Down	Dynamin-related protein DNM1 OS=Fusarium oxysporum f. sp. narcissi OX=451672 GN=BFJ63_vAg7950 PE=3 SV=1	BFJ63_vAg7950
binding	A0A4Q2VSA3	133	K	0.000905773	Down	Dynamin-related protein DNM1 OS=Fusarium oxysporum f. sp. narcissi OX=451672 GN=BFJ63_vAg7950 PE=3 SV=1	BFJ63_vAg7950
binding	A0A2H3HE67	42	K	6.57327e-05	Down	Uncharacterized protein OS=Fusarium oxysporum f. sp. radicis-cucumerinum OX=327505 GN=AU210_003911 PE=3 SV=1	AU210_003911
binding	A0A420RZW9	520	K	0.0376387	Down	Leukotriene A(4) hydrolase OS=Fusarium oxysporum OX=5507 GN=BFJ68_g1795 PE=3 SV=1	BFJ68_g1795
binding	A0A2H3HDY4	110	K	0.0083266	Down	FACT complex subunit POB3 OS=Fusarium oxysporum f. sp. radicis-cucumerinum OX=327505 GN=AU210_008371 PE=3 SV=1	AU210_008371
binding	A0A2H3HDK2	60	K	0.0221058	Down	Uncharacterized protein OS=Fusarium oxysporum f. sp. radicis-cucumerinum OX=327505 GN=AU210_007851 PE=3 SV=1	AU210_007851
binding	X0LKW9	203	K	0.00457695	Down	Uncharacterized protein OS=Fusarium oxysporum f. sp. vasinfectum 25433 OX=1089449 GN=FOTG_06894 PE=4 SV=1	FOTG_06894
binding	A0A5C6TGG8	195	K	0.0238736	Down	Catalase domain-containing protein OS=Fusarium oxysporum f. sp. cubense OX=61366 GN=FocTR4_00004540 PE=3 SV=1	FocTR4_00004540
binding	A0A5C6TGG8	243	K	5.37352e-05	Down	Catalase domain-containing protein OS=Fusarium oxysporum f. sp. cubense OX=61366 GN=FocTR4_00004540 PE=3 SV=1	FocTR4_00004540
binding	W9Q6L8	45	K	0.011784	Down	Calcium-binding protein NCS-1 OS=Fusarium oxysporum f. sp. pisi HDV247 OX=1080344 GN=FOVG_04545 PE=4 SV=1	FOVG_04545
binding	W9Q6L8	25	K	0.00896187	Down	Calcium-binding protein NCS-1 OS=Fusarium oxysporum f. sp. pisi HDV247 OX=1080344 GN=FOVG_04545 PE=4 SV=1	FOVG_04545
binding	W9Q6L8	18	K	0.000671008	Down	Calcium-binding protein NCS-1 OS=Fusarium oxysporum f. sp. pisi HDV247 OX=1080344 GN=FOVG_04545 PE=4 SV=1	FOVG_04545
binding	N4U836	120	K	0.00596038	Down	Putative RNA-binding protein sce3 OS=Fusarium oxysporum f. sp. cubense (strain race 1) OX=1229664 GN=FOC1_g10008132 PE=4 SV=1	FOC1_g10008132
binding	N4TZ53	158	K	0.00299977	Down	Protein KES1 OS=Fusarium oxysporum f. sp. cubense (strain race 1) OX=1229664 GN=FOC1_g10002027 PE=3 SV=1	FOC1_g10002027
binding	A0A2H3HBQ4	162	K	5.51409e-06	Down	Acetohydroxy-acid reductoisomerase OS=Fusarium oxysporum f. sp. radicis-cucumerinum OX=327505 GN=AU210_007817 PE=3 SV=1	AU210_007817
binding	A0A4V1S1K1	167	K	0.0266374	Down	40S ribosomal protein S9 OS=Fusarium oxysporum f. sp. narcissi OX=451672 GN=BFJ63_vAg4755 PE=3 SV=1	BFJ63_vAg4755
binding	A0A4V1S1K1	183	K	0.0100667	Up	40S ribosomal protein S9 OS=Fusarium oxysporum f. sp. narcissi OX=451672 GN=BFJ63_vAg4755 PE=3 SV=1	BFJ63_vAg4755
binding	A0A2H3H7F0	460	K	4.04289e-06	Down	Protein-synthesizing GTPase OS=Fusarium oxysporum f. sp. radicis-cucumerinum OX=327505 GN=AU210_006442 PE=4 SV=1	AU210_006442
binding	A0A2H3H7F0	439	K	0.000318495	Down	Protein-synthesizing GTPase OS=Fusarium oxysporum f. sp. radicis-cucumerinum OX=327505 GN=AU210_006442 PE=4 SV=1	AU210_006442
binding	A0A2H3H7F0	39	K	0.0390313	Down	Protein-synthesizing GTPase OS=Fusarium oxysporum f. sp. radicis-cucumerinum OX=327505 GN=AU210_006442 PE=4 SV=1	AU210_006442
binding	A0A2H3H7F0	130	K	0.0118157	Down	Protein-synthesizing GTPase OS=Fusarium oxysporum f. sp. radicis-cucumerinum OX=327505 GN=AU210_006442 PE=4 SV=1	AU210_006442
binding	A0A6M7ZD56	97	K	0.0178702	Down	TATA-box-binding protein OS=Fusarium oxysporum Fo47 OX=660027 GN=FOBC_10220 PE=4 SV=1	FOBC_10220
binding	A0A2H3H6D8	396	K	0.000516891	Down	Uncharacterized protein OS=Fusarium oxysporum f. sp. radicis-cucumerinum OX=327505 GN=AU210_006684 PE=4 SV=1	AU210_006684
binding	A0A2H3H6D8	388	K	0.00416641	Down	Uncharacterized protein OS=Fusarium oxysporum f. sp. radicis-cucumerinum OX=327505 GN=AU210_006684 PE=4 SV=1	AU210_006684
binding	F9G2F6	32	K	0.000948968	Down	DNA polymerase OS=Fusarium oxysporum (strain Fo5176) OX=660025 GN=FOXB_12838 PE=3 SV=1	FOXB_12838
binding	X0LKW9	129	K	0.00140758	Down	Uncharacterized protein OS=Fusarium oxysporum f. sp. vasinfectum 25433 OX=1089449 GN=FOTG_06894 PE=4 SV=1	FOTG_06894
binding	A0A6M7YNI0	2070	K	0.0439151	Down	Uncharacterized protein OS=Fusarium oxysporum Fo47 OX=660027 GN=FOBC_00635 PE=4 SV=1	FOBC_00635
binding	A0A6M7YNI0	2131	K	0.00201274	Down	Uncharacterized protein OS=Fusarium oxysporum Fo47 OX=660027 GN=FOBC_00635 PE=4 SV=1	FOBC_00635
binding	A0A2H3HDK2	66	K	0.000416416	Down	Uncharacterized protein OS=Fusarium oxysporum f. sp. radicis-cucumerinum OX=327505 GN=AU210_007851 PE=3 SV=1	AU210_007851
binding	A0A2H3HDK2	17	K	0.00340921	Down	Uncharacterized protein OS=Fusarium oxysporum f. sp. radicis-cucumerinum OX=327505 GN=AU210_007851 PE=3 SV=1	AU210_007851
binding	A0A6M7ZHL4	101	K	0.000259843	Down	Prefoldin beta subunit OS=Fusarium oxysporum Fo47 OX=660027 GN=FOBC_13037 PE=4 SV=1	FOBC_13037
binding	X0HL45	323	K	4.84724e-06	Down	Uncharacterized protein OS=Fusarium oxysporum f. sp. conglutinans race 2 54008 OX=1089457 GN=FOPG_11928 PE=4 SV=1	FOPG_11928
binding	X0HL45	409	K	0.000504428	Down	Uncharacterized protein OS=Fusarium oxysporum f. sp. conglutinans race 2 54008 OX=1089457 GN=FOPG_11928 PE=4 SV=1	FOPG_11928
binding	A0A5C6T3R4	422	K	2.8323e-05	Down	Uncharacterized protein OS=Fusarium oxysporum f. sp. cubense OX=61366 GN=FocTR4_00000636 PE=4 SV=1	FocTR4_00000636
binding	A0A5C6T3R4	426	K	3.77668e-05	Down	Uncharacterized protein OS=Fusarium oxysporum f. sp. cubense OX=61366 GN=FocTR4_00000636 PE=4 SV=1	FocTR4_00000636
binding	A0A5C6T3R4	56	K	0.000943833	Down	Uncharacterized protein OS=Fusarium oxysporum f. sp. cubense OX=61366 GN=FocTR4_00000636 PE=4 SV=1	FocTR4_00000636
binding	A0A5C6T3R4	249	K	0.000883767	Down	Uncharacterized protein OS=Fusarium oxysporum f. sp. cubense OX=61366 GN=FocTR4_00000636 PE=4 SV=1	FocTR4_00000636
binding	A0A5C6T3R4	356	K	0.0209554	Down	Uncharacterized protein OS=Fusarium oxysporum f. sp. cubense OX=61366 GN=FocTR4_00000636 PE=4 SV=1	FocTR4_00000636
binding	A0A5C6T3R4	83	K	0.00211515	Down	Uncharacterized protein OS=Fusarium oxysporum f. sp. cubense OX=61366 GN=FocTR4_00000636 PE=4 SV=1	FocTR4_00000636
binding	A0A2H3HD89	376	K	0.00437625	Down	Diadenosine tetraphosphate synthetase OS=Fusarium oxysporum f. sp. radicis-cucumerinum OX=327505 GN=AU210_006314 PE=3 SV=1	AU210_006314
binding	X0AMM7	275	K	0.0132751	Down	Electron transfer flavoprotein-ubiquinone oxidoreductase OS=Fusarium oxysporum f. sp. melonis 26406 OX=1089452 GN=FOMG_11353 PE=4 SV=1	FOMG_11353
binding	A0A2H3HD89	15	K	0.0201867	Down	Diadenosine tetraphosphate synthetase OS=Fusarium oxysporum f. sp. radicis-cucumerinum OX=327505 GN=AU210_006314 PE=3 SV=1	AU210_006314
binding	A0A2H3HD89	285	K	0.0029276	Down	Diadenosine tetraphosphate synthetase OS=Fusarium oxysporum f. sp. radicis-cucumerinum OX=327505 GN=AU210_006314 PE=3 SV=1	AU210_006314
binding	X0AMM7	503	K	8.17499e-05	Down	Electron transfer flavoprotein-ubiquinone oxidoreductase OS=Fusarium oxysporum f. sp. melonis 26406 OX=1089452 GN=FOMG_11353 PE=4 SV=1	FOMG_11353
binding	X0AMM7	607	K	0.00118539	Down	Electron transfer flavoprotein-ubiquinone oxidoreductase OS=Fusarium oxysporum f. sp. melonis 26406 OX=1089452 GN=FOMG_11353 PE=4 SV=1	FOMG_11353
binding	X0AMM7	570	K	0.0121446	Down	Electron transfer flavoprotein-ubiquinone oxidoreductase OS=Fusarium oxysporum f. sp. melonis 26406 OX=1089452 GN=FOMG_11353 PE=4 SV=1	FOMG_11353
binding	A0A2H3HD89	101	K	0.039369	Down	Diadenosine tetraphosphate synthetase OS=Fusarium oxysporum f. sp. radicis-cucumerinum OX=327505 GN=AU210_006314 PE=3 SV=1	AU210_006314
binding	A0A2H3HDY4	67	K	0.00532892	Down	FACT complex subunit POB3 OS=Fusarium oxysporum f. sp. radicis-cucumerinum OX=327505 GN=AU210_008371 PE=3 SV=1	AU210_008371
binding	W9PSK7	397	K	0.00638725	Down	Mitochondrial import receptor subunit tom-70 OS=Fusarium oxysporum f. sp. pisi HDV247 OX=1080344 GN=FOVG_06393 PE=4 SV=1	FOVG_06393
binding	A0A420RZW9	586	K	0.000115287	Down	Leukotriene A(4) hydrolase OS=Fusarium oxysporum OX=5507 GN=BFJ68_g1795 PE=3 SV=1	BFJ68_g1795
binding	A0A2H3H448	322	K	0.00151439	Up	SCD domain-containing protein OS=Fusarium oxysporum f. sp. radicis-cucumerinum OX=327505 GN=AU210_006115 PE=4 SV=1	AU210_006115
binding	W9JWA4	487	K	0.00266631	Down	4-aminobutyrate aminotransferase OS=Fusarium oxysporum Fo47 OX=660027 GN=FOBC_12530 PE=3 SV=1	FOBC_12530
binding	W9JWA4	430	K	3.05632e-05	Down	4-aminobutyrate aminotransferase OS=Fusarium oxysporum Fo47 OX=660027 GN=FOBC_12530 PE=3 SV=1	FOBC_12530
binding	N4V223	11	K	0.0130825	Down	40S ribosomal protein S16 OS=Fusarium oxysporum f. sp. cubense (strain race 1) OX=1229664 GN=FOC1_g10010502 PE=4 SV=1	FOC1_g10010502
binding	F9FA85	467	K	0.0032122	Down	Uncharacterized protein OS=Fusarium oxysporum (strain Fo5176) OX=660025 GN=FOXB_03310 PE=3 SV=1	FOXB_03310
binding	W9JWA4	271	K	0.00446248	Down	4-aminobutyrate aminotransferase OS=Fusarium oxysporum Fo47 OX=660027 GN=FOBC_12530 PE=3 SV=1	FOBC_12530
binding	W9JWA4	322	K	0.0186121	Down	4-aminobutyrate aminotransferase OS=Fusarium oxysporum Fo47 OX=660027 GN=FOBC_12530 PE=3 SV=1	FOBC_12530
binding	W9JWA4	362	K	0.00149028	Down	4-aminobutyrate aminotransferase OS=Fusarium oxysporum Fo47 OX=660027 GN=FOBC_12530 PE=3 SV=1	FOBC_12530
binding	W9JWA4	406	K	0.0162626	Down	4-aminobutyrate aminotransferase OS=Fusarium oxysporum Fo47 OX=660027 GN=FOBC_12530 PE=3 SV=1	FOBC_12530
binding	W9JWA4	158	K	0.00111632	Down	4-aminobutyrate aminotransferase OS=Fusarium oxysporum Fo47 OX=660027 GN=FOBC_12530 PE=3 SV=1	FOBC_12530
binding	A0A2H3H7C7	115	K	0.000373609	Down	Uncharacterized protein OS=Fusarium oxysporum f. sp. radicis-cucumerinum OX=327505 GN=AU210_009030 PE=3 SV=1	AU210_009030
binding	W9JWA4	242	K	0.0367388	Down	4-aminobutyrate aminotransferase OS=Fusarium oxysporum Fo47 OX=660027 GN=FOBC_12530 PE=3 SV=1	FOBC_12530
binding	F9FA85	100	K	0.00926344	Down	Uncharacterized protein OS=Fusarium oxysporum (strain Fo5176) OX=660025 GN=FOXB_03310 PE=3 SV=1	FOXB_03310
binding	F9FA85	233	K	0.00164805	Down	Uncharacterized protein OS=Fusarium oxysporum (strain Fo5176) OX=660025 GN=FOXB_03310 PE=3 SV=1	FOXB_03310
binding	F9FA85	169	K	0.00200011	Down	Uncharacterized protein OS=Fusarium oxysporum (strain Fo5176) OX=660025 GN=FOXB_03310 PE=3 SV=1	FOXB_03310
binding	F9FA85	288	K	0.0232272	Down	Uncharacterized protein OS=Fusarium oxysporum (strain Fo5176) OX=660025 GN=FOXB_03310 PE=3 SV=1	FOXB_03310
binding	F9FA85	685	K	0.0132324	Down	Uncharacterized protein OS=Fusarium oxysporum (strain Fo5176) OX=660025 GN=FOXB_03310 PE=3 SV=1	FOXB_03310
binding	F9FA85	297	K	6.32794e-05	Down	Uncharacterized protein OS=Fusarium oxysporum (strain Fo5176) OX=660025 GN=FOXB_03310 PE=3 SV=1	FOXB_03310
binding	F9FA85	572	K	0.0121595	Down	Uncharacterized protein OS=Fusarium oxysporum (strain Fo5176) OX=660025 GN=FOXB_03310 PE=3 SV=1	FOXB_03310
binding	A0A2H3H7C7	1079	K	0.0188929	Down	Uncharacterized protein OS=Fusarium oxysporum f. sp. radicis-cucumerinum OX=327505 GN=AU210_009030 PE=3 SV=1	AU210_009030
binding	F9FA85	710	K	2.3847e-05	Down	Uncharacterized protein OS=Fusarium oxysporum (strain Fo5176) OX=660025 GN=FOXB_03310 PE=3 SV=1	FOXB_03310
binding	W9JWA4	59	K	0.000406899	Down	4-aminobutyrate aminotransferase OS=Fusarium oxysporum Fo47 OX=660027 GN=FOBC_12530 PE=3 SV=1	FOBC_12530
binding	A0A2H3I500	9	K	0.00621136	Down	Uncharacterized protein OS=Fusarium oxysporum f. sp. radicis-cucumerinum OX=327505 GN=AU210_000907 PE=4 SV=1	AU210_000907
binding	A0A420RIP6	155	K	0.00349144	Down	CAP-Gly domain-containing protein OS=Fusarium oxysporum OX=5507 GN=BFJ68_g4957 PE=4 SV=1	BFJ68_g4957
binding	N4V223	92	K	6.84023e-06	Down	40S ribosomal protein S16 OS=Fusarium oxysporum f. sp. cubense (strain race 1) OX=1229664 GN=FOC1_g10010502 PE=4 SV=1	FOC1_g10010502
binding	N4TPT4	866	K	0.000158808	Down	[NU+] prion formation protein 1 OS=Fusarium oxysporum f. sp. cubense (strain race 1) OX=1229664 GN=FOC1_g10006928 PE=3 SV=1	FOC1_g10006928
binding	W9ICR1	73	K	3.07064e-05	Down	Stress-induced-phosphoprotein 1 OS=Fusarium oxysporum NRRL 32931 OX=660029 GN=FOYG_06198 PE=4 SV=1	FOYG_06198
binding	W9ICR1	68	K	0.0285621	Down	Stress-induced-phosphoprotein 1 OS=Fusarium oxysporum NRRL 32931 OX=660029 GN=FOYG_06198 PE=4 SV=1	FOYG_06198
binding	W9ICR1	78	K	0.017833	Down	Stress-induced-phosphoprotein 1 OS=Fusarium oxysporum NRRL 32931 OX=660029 GN=FOYG_06198 PE=4 SV=1	FOYG_06198
binding	W9ICR1	52	K	0.0071028	Down	Stress-induced-phosphoprotein 1 OS=Fusarium oxysporum NRRL 32931 OX=660029 GN=FOYG_06198 PE=4 SV=1	FOYG_06198
binding	W9ICR1	378	K	0.00401669	Down	Stress-induced-phosphoprotein 1 OS=Fusarium oxysporum NRRL 32931 OX=660029 GN=FOYG_06198 PE=4 SV=1	FOYG_06198
binding	W9JWA4	52	K	4.99367e-05	Down	4-aminobutyrate aminotransferase OS=Fusarium oxysporum Fo47 OX=660027 GN=FOBC_12530 PE=3 SV=1	FOBC_12530
binding	W9ICR1	109	K	4.41977e-06	Down	Stress-induced-phosphoprotein 1 OS=Fusarium oxysporum NRRL 32931 OX=660029 GN=FOYG_06198 PE=4 SV=1	FOYG_06198
binding	W9ICR1	351	K	0.000238289	Down	Stress-induced-phosphoprotein 1 OS=Fusarium oxysporum NRRL 32931 OX=660029 GN=FOYG_06198 PE=4 SV=1	FOYG_06198
binding	W9ICR1	310	K	0.00254105	Down	Stress-induced-phosphoprotein 1 OS=Fusarium oxysporum NRRL 32931 OX=660029 GN=FOYG_06198 PE=4 SV=1	FOYG_06198
binding	W9HSK1	383	K	0.0429689	Down	ATP-dependent RNA helicase DBP2 OS=Fusarium oxysporum NRRL 32931 OX=660029 GN=FOYG_12510 PE=3 SV=1	FOYG_12510
binding	W9HSK1	288	K	7.16164e-05	Down	ATP-dependent RNA helicase DBP2 OS=Fusarium oxysporum NRRL 32931 OX=660029 GN=FOYG_12510 PE=3 SV=1	FOYG_12510
binding	W9HSK1	131	K	0.00327331	Down	ATP-dependent RNA helicase DBP2 OS=Fusarium oxysporum NRRL 32931 OX=660029 GN=FOYG_12510 PE=3 SV=1	FOYG_12510
binding	N4V223	96	K	0.000128682	Down	40S ribosomal protein S16 OS=Fusarium oxysporum f. sp. cubense (strain race 1) OX=1229664 GN=FOC1_g10010502 PE=4 SV=1	FOC1_g10010502
binding	N4V223	29	K	0.000355656	Down	40S ribosomal protein S16 OS=Fusarium oxysporum f. sp. cubense (strain race 1) OX=1229664 GN=FOC1_g10010502 PE=4 SV=1	FOC1_g10010502
binding	N4V223	13	K	0.00138114	Down	40S ribosomal protein S16 OS=Fusarium oxysporum f. sp. cubense (strain race 1) OX=1229664 GN=FOC1_g10010502 PE=4 SV=1	FOC1_g10010502
binding	W9ICR1	100	K	0.000308628	Down	Stress-induced-phosphoprotein 1 OS=Fusarium oxysporum NRRL 32931 OX=660029 GN=FOYG_06198 PE=4 SV=1	FOYG_06198
binding	F9FA85	331	K	0.0257508	Down	Uncharacterized protein OS=Fusarium oxysporum (strain Fo5176) OX=660025 GN=FOXB_03310 PE=3 SV=1	FOXB_03310
binding	F9FA85	245	K	0.0162567	Down	Uncharacterized protein OS=Fusarium oxysporum (strain Fo5176) OX=660025 GN=FOXB_03310 PE=3 SV=1	FOXB_03310
binding	A0A6M7ZD30	986	K	0.00071934	Down	Uncharacterized protein OS=Fusarium oxysporum Fo47 OX=660027 GN=FOBC_10148 PE=4 SV=1	FOBC_10148
binding	W9HY96	301	K	0.00105751	Down	Elongation factor 3 OS=Fusarium oxysporum NRRL 32931 OX=660029 GN=FOYG_12455 PE=3 SV=1	FOYG_12455
binding	W9HY96	270	K	5.91496e-07	Down	Elongation factor 3 OS=Fusarium oxysporum NRRL 32931 OX=660029 GN=FOYG_12455 PE=3 SV=1	FOYG_12455
binding	W9HY96	112	K	0.000220148	Down	Elongation factor 3 OS=Fusarium oxysporum NRRL 32931 OX=660029 GN=FOYG_12455 PE=3 SV=1	FOYG_12455
binding	W9HY96	718	K	0.00610358	Down	Elongation factor 3 OS=Fusarium oxysporum NRRL 32931 OX=660029 GN=FOYG_12455 PE=3 SV=1	FOYG_12455
binding	W9HY96	836	K	0.000645874	Down	Elongation factor 3 OS=Fusarium oxysporum NRRL 32931 OX=660029 GN=FOYG_12455 PE=3 SV=1	FOYG_12455
binding	W9HY96	818	K	0.000175352	Down	Elongation factor 3 OS=Fusarium oxysporum NRRL 32931 OX=660029 GN=FOYG_12455 PE=3 SV=1	FOYG_12455
binding	W9HY96	197	K	0.0023686	Down	Elongation factor 3 OS=Fusarium oxysporum NRRL 32931 OX=660029 GN=FOYG_12455 PE=3 SV=1	FOYG_12455
binding	W9HY96	588	K	0.000141316	Down	Elongation factor 3 OS=Fusarium oxysporum NRRL 32931 OX=660029 GN=FOYG_12455 PE=3 SV=1	FOYG_12455
binding	W9HY96	671	K	0.000215832	Down	Elongation factor 3 OS=Fusarium oxysporum NRRL 32931 OX=660029 GN=FOYG_12455 PE=3 SV=1	FOYG_12455
binding	X0L9X5	146	K	0.0136798	Down	Defective in cullin neddylation protein OS=Fusarium oxysporum f. sp. vasinfectum 25433 OX=1089449 GN=FOTG_09824 PE=4 SV=1	FOTG_09824
binding	W9HY96	785	K	2.13907e-05	Down	Elongation factor 3 OS=Fusarium oxysporum NRRL 32931 OX=660029 GN=FOYG_12455 PE=3 SV=1	FOYG_12455
binding	A0A0J9WRY2	92	K	0.00023572	Down	Saccharopine dehydrogenase [NAD(+), L-lysine-forming] OS=Fusarium oxysporum f. sp. lycopersici (strain 4287 / CBS 123668 / FGSC 9935 / NRRL 34936) OX=426428 GN=FOXG_12862 PE=3 SV=1	FOXG_12862
binding	A0A0J9WRY2	103	K	0.000772086	Down	Saccharopine dehydrogenase [NAD(+), L-lysine-forming] OS=Fusarium oxysporum f. sp. lycopersici (strain 4287 / CBS 123668 / FGSC 9935 / NRRL 34936) OX=426428 GN=FOXG_12862 PE=3 SV=1	FOXG_12862
binding	A0A0J9WRY2	357	K	0.000157266	Down	Saccharopine dehydrogenase [NAD(+), L-lysine-forming] OS=Fusarium oxysporum f. sp. lycopersici (strain 4287 / CBS 123668 / FGSC 9935 / NRRL 34936) OX=426428 GN=FOXG_12862 PE=3 SV=1	FOXG_12862
binding	N4UPX7	377	K	0.000985293	Down	Uncharacterized protein OS=Fusarium oxysporum f. sp. cubense (strain race 1) OX=1229664 GN=FOC1_g10008862 PE=3 SV=1	FOC1_g10008862
binding	A0A5C2IHW9	21	K	0.024836	Down	Translation elongation factor 1-alpha (Fragment) OS=Fusarium oxysporum OX=5507 GN=tef-1alpha PE=4 SV=1	tef-1alpha
binding	A0A5C2IHW9	5	K	5.21216e-05	Down	Translation elongation factor 1-alpha (Fragment) OS=Fusarium oxysporum OX=5507 GN=tef-1alpha PE=4 SV=1	tef-1alpha
binding	A0A0U1ZES9	30	K	0.0193188	Down	Translation elongation factor 1-alpha (Fragment) OS=Fusarium oxysporum OX=5507 PE=4 SV=1	--
binding	X0L9X5	32	K	0.000272707	Down	Defective in cullin neddylation protein OS=Fusarium oxysporum f. sp. vasinfectum 25433 OX=1089449 GN=FOTG_09824 PE=4 SV=1	FOTG_09824
binding	W9HY96	147	K	0.00453404	Down	Elongation factor 3 OS=Fusarium oxysporum NRRL 32931 OX=660029 GN=FOYG_12455 PE=3 SV=1	FOYG_12455
binding	W9HY96	316	K	0.00847457	Down	Elongation factor 3 OS=Fusarium oxysporum NRRL 32931 OX=660029 GN=FOYG_12455 PE=3 SV=1	FOYG_12455
binding	W9HY96	915	K	0.000655626	Down	Elongation factor 3 OS=Fusarium oxysporum NRRL 32931 OX=660029 GN=FOYG_12455 PE=3 SV=1	FOYG_12455
binding	A0A6M7ZD30	1484	K	0.000110629	Down	Uncharacterized protein OS=Fusarium oxysporum Fo47 OX=660027 GN=FOBC_10148 PE=4 SV=1	FOBC_10148
binding	A0A420RH73	156	K	0.000703027	Down	Branchpoint-bridging protein OS=Fusarium oxysporum OX=5507 GN=BFJ68_g5004 PE=3 SV=1	BFJ68_g5004
binding	A0A4Q2W0Z6	798	K	0.0233609	Down	Multisite-specific tRNA:(Cytosine-C(5))-methyltransferase OS=Fusarium oxysporum f. sp. narcissi OX=451672 GN=BFJ63_vAg5086 PE=3 SV=1	BFJ63_vAg5086
binding	A0A4Q2W0Z6	311	K	1.49042e-05	Down	Multisite-specific tRNA:(Cytosine-C(5))-methyltransferase OS=Fusarium oxysporum f. sp. narcissi OX=451672 GN=BFJ63_vAg5086 PE=3 SV=1	BFJ63_vAg5086
binding	A0A2H3I5K5	312	K	0.00036046	Down	Actin cytoskeleton-regulatory complex protein SLA1 OS=Fusarium oxysporum f. sp. radicis-cucumerinum OX=327505 GN=AU210_000552 PE=3 SV=1	AU210_000552
binding	A0A0J9WML6	666	K	0.0260398	Down	Ribonucleoside-diphosphate reductase OS=Fusarium oxysporum f. sp. lycopersici (strain 4287 / CBS 123668 / FGSC 9935 / NRRL 34936) OX=426428 GN=FOXG_07921 PE=3 SV=1	FOXG_07921
binding	A0A0J9WML6	469	K	0.0028578	Down	Ribonucleoside-diphosphate reductase OS=Fusarium oxysporum f. sp. lycopersici (strain 4287 / CBS 123668 / FGSC 9935 / NRRL 34936) OX=426428 GN=FOXG_07921 PE=3 SV=1	FOXG_07921
binding	A0A0J9WML6	480	K	0.000143507	Down	Ribonucleoside-diphosphate reductase OS=Fusarium oxysporum f. sp. lycopersici (strain 4287 / CBS 123668 / FGSC 9935 / NRRL 34936) OX=426428 GN=FOXG_07921 PE=3 SV=1	FOXG_07921
binding	A0A0J9WML6	158	K	0.000659749	Down	Ribonucleoside-diphosphate reductase OS=Fusarium oxysporum f. sp. lycopersici (strain 4287 / CBS 123668 / FGSC 9935 / NRRL 34936) OX=426428 GN=FOXG_07921 PE=3 SV=1	FOXG_07921
binding	A0A0J9WML6	574	K	0.0348197	Down	Ribonucleoside-diphosphate reductase OS=Fusarium oxysporum f. sp. lycopersici (strain 4287 / CBS 123668 / FGSC 9935 / NRRL 34936) OX=426428 GN=FOXG_07921 PE=3 SV=1	FOXG_07921
binding	A0A0J9WML6	17	K	0.00671933	Down	Ribonucleoside-diphosphate reductase OS=Fusarium oxysporum f. sp. lycopersici (strain 4287 / CBS 123668 / FGSC 9935 / NRRL 34936) OX=426428 GN=FOXG_07921 PE=3 SV=1	FOXG_07921
binding	A0A2H3I5K5	323	K	0.0123651	Down	Actin cytoskeleton-regulatory complex protein SLA1 OS=Fusarium oxysporum f. sp. radicis-cucumerinum OX=327505 GN=AU210_000552 PE=3 SV=1	AU210_000552
binding	X0CTK8	146	K	0.000137467	Down	Uncharacterized protein OS=Fusarium oxysporum f. sp. raphani 54005 OX=1089458 GN=FOQG_02680 PE=4 SV=1	FOQG_02680
binding	X0M7W4	74	K	0.00024892	Down	Peptidylprolyl isomerase OS=Fusarium oxysporum f. sp. vasinfectum 25433 OX=1089449 GN=FOTG_04679 PE=4 SV=1	FOTG_04679
binding	X0M7W4	98	K	0.0185571	Down	Peptidylprolyl isomerase OS=Fusarium oxysporum f. sp. vasinfectum 25433 OX=1089449 GN=FOTG_04679 PE=4 SV=1	FOTG_04679
binding	A0A420PNL3	342	K	0.000271745	Down	Uncharacterized protein OS=Fusarium oxysporum OX=5507 GN=BFJ71_g9227 PE=4 SV=1	BFJ71_g9227
binding	A0A2H3GHQ4	131	K	0.000240626	Down	RanBD1 domain-containing protein OS=Fusarium oxysporum f. sp. radicis-cucumerinum OX=327505 GN=AU210_011798 PE=4 SV=1	AU210_011798
binding	A0A2H3GFH0	260	K	0.00371814	Down	Protein OS-9 homolog OS=Fusarium oxysporum f. sp. radicis-cucumerinum OX=327505 GN=AU210_011417 PE=3 SV=1	AU210_011417
binding	W9HY96	475	K	0.00233222	Down	Elongation factor 3 OS=Fusarium oxysporum NRRL 32931 OX=660029 GN=FOYG_12455 PE=3 SV=1	FOYG_12455
binding	X0LTJ3	80	K	0.028916	Down	Uncharacterized protein OS=Fusarium oxysporum f. sp. vasinfectum 25433 OX=1089449 GN=FOTG_05403 PE=3 SV=1	FOTG_05403
binding	X0LTJ3	161	K	0.00292131	Down	Uncharacterized protein OS=Fusarium oxysporum f. sp. vasinfectum 25433 OX=1089449 GN=FOTG_05403 PE=3 SV=1	FOTG_05403
binding	W9IHQ0	98	K	0.00174552	Down	Deoxyuridine 5'-triphosphate nucleotidohydrolase OS=Fusarium oxysporum NRRL 32931 OX=660029 GN=FOYG_07024 PE=3 SV=1	FOYG_07024
binding	W9IHQ0	117	K	0.00836599	Down	Deoxyuridine 5'-triphosphate nucleotidohydrolase OS=Fusarium oxysporum NRRL 32931 OX=660029 GN=FOYG_07024 PE=3 SV=1	FOYG_07024
binding	A0A420S3S0	193	K	0.000472217	Down	Vacuolar protein sorting-associated protein 18 OS=Fusarium oxysporum OX=5507 GN=BFJ68_g1063 PE=3 SV=1	BFJ68_g1063
binding	A0A2H3TDZ3	104	K	0.0429617	Down	Probable nudC protein OS=Fusarium oxysporum OX=5507 GN=FRV6_10012 PE=4 SV=1	FRV6_10012
binding	W9IEG2	46	K	0.00275718	Down	50S ribosomal protein L23Ae OS=Fusarium oxysporum NRRL 32931 OX=660029 GN=FOYG_08707 PE=3 SV=1	FOYG_08707
binding	W9IEG2	102	K	2.03651e-05	Down	50S ribosomal protein L23Ae OS=Fusarium oxysporum NRRL 32931 OX=660029 GN=FOYG_08707 PE=3 SV=1	FOYG_08707
binding	A0A0J9UWK8	196	K	0.00268619	Down	50S ribosomal protein L18e OS=Fusarium oxysporum f. sp. lycopersici (strain 4287 / CBS 123668 / FGSC 9935 / NRRL 34936) OX=426428 GN=FOXG_05561 PE=3 SV=1	FOXG_05561
binding	A0A0J9UWK8	143	K	2.24791e-06	Down	50S ribosomal protein L18e OS=Fusarium oxysporum f. sp. lycopersici (strain 4287 / CBS 123668 / FGSC 9935 / NRRL 34936) OX=426428 GN=FOXG_05561 PE=3 SV=1	FOXG_05561
binding	A0A0J9UWK8	92	K	9.97672e-05	Down	50S ribosomal protein L18e OS=Fusarium oxysporum f. sp. lycopersici (strain 4287 / CBS 123668 / FGSC 9935 / NRRL 34936) OX=426428 GN=FOXG_05561 PE=3 SV=1	FOXG_05561
binding	A0A0J9UWK8	66	K	0.000134056	Down	50S ribosomal protein L18e OS=Fusarium oxysporum f. sp. lycopersici (strain 4287 / CBS 123668 / FGSC 9935 / NRRL 34936) OX=426428 GN=FOXG_05561 PE=3 SV=1	FOXG_05561
binding	A0A2H3HI48	432	K	0.0172671	Down	Adenylyl cyclase-associated protein OS=Fusarium oxysporum f. sp. radicis-cucumerinum OX=327505 GN=AU210_005009 PE=3 SV=1	AU210_005009
binding	W9IEG2	119	K	0.000189511	Down	50S ribosomal protein L23Ae OS=Fusarium oxysporum NRRL 32931 OX=660029 GN=FOYG_08707 PE=3 SV=1	FOYG_08707
binding	X0HRS9	1158	K	6.23694e-05	Down	Uncharacterized protein OS=Fusarium oxysporum f. sp. conglutinans race 2 54008 OX=1089457 GN=FOPG_10501 PE=4 SV=1	FOPG_10501
binding	X0HRS9	1146	K	0.000805366	Down	Uncharacterized protein OS=Fusarium oxysporum f. sp. conglutinans race 2 54008 OX=1089457 GN=FOPG_10501 PE=4 SV=1	FOPG_10501
binding	N4V0L0	126	K	6.02485e-06	Down	60S ribosomal protein L7 OS=Fusarium oxysporum f. sp. cubense (strain race 1) OX=1229664 GN=FOC1_g10010011 PE=3 SV=1	FOC1_g10010011
binding	N4V0L0	160	K	0.000866283	Down	60S ribosomal protein L7 OS=Fusarium oxysporum f. sp. cubense (strain race 1) OX=1229664 GN=FOC1_g10010011 PE=3 SV=1	FOC1_g10010011
binding	N4V0L0	225	K	0.000271818	Down	60S ribosomal protein L7 OS=Fusarium oxysporum f. sp. cubense (strain race 1) OX=1229664 GN=FOC1_g10010011 PE=3 SV=1	FOC1_g10010011
binding	N4V0L0	55	K	0.00982284	Down	60S ribosomal protein L7 OS=Fusarium oxysporum f. sp. cubense (strain race 1) OX=1229664 GN=FOC1_g10010011 PE=3 SV=1	FOC1_g10010011
binding	A0A5C6SQY8	49	K	7.32515e-05	Down	Thiamine thiazole synthase OS=Fusarium oxysporum f. sp. cubense OX=61366 GN=FocTR4_00009030 PE=3 SV=1	FocTR4_00009030
binding	A0A5C6SQY8	166	K	6.80888e-05	Down	Thiamine thiazole synthase OS=Fusarium oxysporum f. sp. cubense OX=61366 GN=FocTR4_00009030 PE=3 SV=1	FocTR4_00009030
binding	X0MRE0	20	K	0.00040898	Down	Uncharacterized protein OS=Fusarium oxysporum f. sp. vasinfectum 25433 OX=1089449 GN=FOTG_09438 PE=4 SV=1	FOTG_09438
binding	A0A2H3HI48	197	K	0.0237674	Down	Adenylyl cyclase-associated protein OS=Fusarium oxysporum f. sp. radicis-cucumerinum OX=327505 GN=AU210_005009 PE=3 SV=1	AU210_005009
binding	A0A559KN62	251	K	0.000851945	Down	Pre-mRNA-splicing factor slt-11 OS=Fusarium oxysporum f. sp. cubense OX=61366 GN=slt-11 PE=3 SV=1	slt-11
binding	A0A559KN62	191	K	0.00456518	Down	Pre-mRNA-splicing factor slt-11 OS=Fusarium oxysporum f. sp. cubense OX=61366 GN=slt-11 PE=3 SV=1	slt-11
binding	A0A2H3H448	122	K	0.000194433	Down	SCD domain-containing protein OS=Fusarium oxysporum f. sp. radicis-cucumerinum OX=327505 GN=AU210_006115 PE=4 SV=1	AU210_006115
binding	A0A2H3H6B4	142	K	6.1413e-05	Down	Calponin-homology (CH) domain-containing protein OS=Fusarium oxysporum f. sp. radicis-cucumerinum OX=327505 GN=AU210_006232 PE=4 SV=1	AU210_006232
binding	A0A2H3H7U1	371	K	0.000308469	Down	Uncharacterized protein OS=Fusarium oxysporum f. sp. radicis-cucumerinum OX=327505 GN=AU210_006716 PE=4 SV=1	AU210_006716
binding	A0A4Q2VQG5	54	K	0.0050243	Down	Uncharacterized protein OS=Fusarium oxysporum f. sp. narcissi OX=451672 GN=BFJ63_vAg8575 PE=3 SV=1	BFJ63_vAg8575
binding	A0A4Q2VQG5	27	K	0.0125663	Down	Uncharacterized protein OS=Fusarium oxysporum f. sp. narcissi OX=451672 GN=BFJ63_vAg8575 PE=3 SV=1	BFJ63_vAg8575
binding	N4TYT0	374	K	0.000210408	Down	Alpha-actinin-like protein 1 OS=Fusarium oxysporum f. sp. cubense (strain race 1) OX=1229664 GN=FOC1_g10013627 PE=3 SV=1	FOC1_g10013627
binding	A0A4Q2VQG5	16	K	3.01148e-05	Down	Uncharacterized protein OS=Fusarium oxysporum f. sp. narcissi OX=451672 GN=BFJ63_vAg8575 PE=3 SV=1	BFJ63_vAg8575
binding	A0A2H3HEH8	781	K	0.0235694	Down	Uncharacterized protein OS=Fusarium oxysporum f. sp. radicis-cucumerinum OX=327505 GN=AU210_006651 PE=4 SV=1	AU210_006651
binding	N4U603	514	K	0.00180346	Down	Uncharacterized protein OS=Fusarium oxysporum f. sp. cubense (strain race 1) OX=1229664 GN=FOC1_g10012489 PE=3 SV=1	FOC1_g10012489
binding	A0A4Q2VDE5	583	K	0.0322462	Down	Uncharacterized protein OS=Fusarium oxysporum f. sp. narcissi OX=451672 GN=BFJ63_vAg14957 PE=4 SV=1	BFJ63_vAg14957
binding	A0A0J9UT99	87	K	0.00129735	Down	60S ribosomal protein L30 OS=Fusarium oxysporum f. sp. lycopersici (strain 4287 / CBS 123668 / FGSC 9935 / NRRL 34936) OX=426428 GN=FOXG_05161 PE=3 SV=1	FOXG_05161
binding	A0A0J9UT99	57	K	0.00366553	Down	60S ribosomal protein L30 OS=Fusarium oxysporum f. sp. lycopersici (strain 4287 / CBS 123668 / FGSC 9935 / NRRL 34936) OX=426428 GN=FOXG_05161 PE=3 SV=1	FOXG_05161
binding	A0A0J9UT99	26	K	8.47239e-05	Down	60S ribosomal protein L30 OS=Fusarium oxysporum f. sp. lycopersici (strain 4287 / CBS 123668 / FGSC 9935 / NRRL 34936) OX=426428 GN=FOXG_05161 PE=3 SV=1	FOXG_05161
binding	A0A0J9UT99	32	K	0.00436845	Down	60S ribosomal protein L30 OS=Fusarium oxysporum f. sp. lycopersici (strain 4287 / CBS 123668 / FGSC 9935 / NRRL 34936) OX=426428 GN=FOXG_05161 PE=3 SV=1	FOXG_05161
binding	A0A0J9UT99	23	K	0.00775822	Down	60S ribosomal protein L30 OS=Fusarium oxysporum f. sp. lycopersici (strain 4287 / CBS 123668 / FGSC 9935 / NRRL 34936) OX=426428 GN=FOXG_05161 PE=3 SV=1	FOXG_05161
binding	A0A2H3H0Y4	260	K	0.00160533	Down	Uncharacterized protein OS=Fusarium oxysporum f. sp. radicis-cucumerinum OX=327505 GN=AU210_009200 PE=3 SV=1	AU210_009200
binding	F9FHM6	791	K	0.00779092	Down	Uncharacterized protein OS=Fusarium oxysporum (strain Fo5176) OX=660025 GN=FOXB_05905 PE=4 SV=1	FOXB_05905
binding	A0A2H3HI48	282	K	0.00719243	Down	Adenylyl cyclase-associated protein OS=Fusarium oxysporum f. sp. radicis-cucumerinum OX=327505 GN=AU210_005009 PE=3 SV=1	AU210_005009
binding	X0LR15	133	K	0.0360178	Down	SURF1-like protein OS=Fusarium oxysporum f. sp. vasinfectum 25433 OX=1089449 GN=FOTG_09308 PE=3 SV=1	FOTG_09308
binding	A0A5C6SQY8	326	K	0.00171461	Down	Thiamine thiazole synthase OS=Fusarium oxysporum f. sp. cubense OX=61366 GN=FocTR4_00009030 PE=3 SV=1	FocTR4_00009030
binding	A0A420RZW9	154	K	4.0952e-06	Down	Leukotriene A(4) hydrolase OS=Fusarium oxysporum OX=5507 GN=BFJ68_g1795 PE=3 SV=1	BFJ68_g1795
binding	W9IN30	221	K	7.93129e-06	Down	Peanut-like protein 1 (Cell division control like protein 1) OS=Fusarium oxysporum NRRL 32931 OX=660029 GN=FOYG_04901 PE=3 SV=1	FOYG_04901
binding	W9IN30	160	K	0.000423988	Down	Peanut-like protein 1 (Cell division control like protein 1) OS=Fusarium oxysporum NRRL 32931 OX=660029 GN=FOYG_04901 PE=3 SV=1	FOYG_04901
binding	X0M7T4	113	K	0.000118473	Down	Methionine aminopeptidase OS=Fusarium oxysporum f. sp. vasinfectum 25433 OX=1089449 GN=FOTG_05544 PE=3 SV=1	FOTG_05544
binding	X0M7T4	52	K	0.0425725	Down	Methionine aminopeptidase OS=Fusarium oxysporum f. sp. vasinfectum 25433 OX=1089449 GN=FOTG_05544 PE=3 SV=1	FOTG_05544
binding	X0M7T4	158	K	0.0315222	Down	Methionine aminopeptidase OS=Fusarium oxysporum f. sp. vasinfectum 25433 OX=1089449 GN=FOTG_05544 PE=3 SV=1	FOTG_05544
binding	X0NN95	306	K	3.48144e-05	Down	Uncharacterized protein OS=Fusarium oxysporum f. sp. vasinfectum 25433 OX=1089449 GN=FOTG_02518 PE=3 SV=1	FOTG_02518
binding	N4U6L7	344	K	0.0497444	Down	26S proteasome regulatory subunit RPN1 OS=Fusarium oxysporum f. sp. cubense (strain race 1) OX=1229664 GN=FOC1_g10005126 PE=3 SV=1	FOC1_g10005126
binding	N4U6L7	351	K	0.000701725	Down	26S proteasome regulatory subunit RPN1 OS=Fusarium oxysporum f. sp. cubense (strain race 1) OX=1229664 GN=FOC1_g10005126 PE=3 SV=1	FOC1_g10005126
binding	N4U6L7	403	K	0.000577431	Down	26S proteasome regulatory subunit RPN1 OS=Fusarium oxysporum f. sp. cubense (strain race 1) OX=1229664 GN=FOC1_g10005126 PE=3 SV=1	FOC1_g10005126
binding	A0A2H3SYJ2	406	K	0.000598559	Down	AMPK1_CBM domain-containing protein OS=Fusarium oxysporum OX=5507 GN=FRV6_01736 PE=4 SV=1	FRV6_01736
binding	X0M7T4	300	K	0.00018242	Down	Methionine aminopeptidase OS=Fusarium oxysporum f. sp. vasinfectum 25433 OX=1089449 GN=FOTG_05544 PE=3 SV=1	FOTG_05544
binding	A0A2H3SYJ2	49	K	2.04193e-05	Down	AMPK1_CBM domain-containing protein OS=Fusarium oxysporum OX=5507 GN=FRV6_01736 PE=4 SV=1	FRV6_01736
binding	A0A2H3HTA9	466	K	0.0013149	Down	Uncharacterized protein OS=Fusarium oxysporum f. sp. radicis-cucumerinum OX=327505 GN=AU210_000919 PE=4 SV=1	AU210_000919
binding	A0A2H3HTA9	67	K	0.0154337	Down	Uncharacterized protein OS=Fusarium oxysporum f. sp. radicis-cucumerinum OX=327505 GN=AU210_000919 PE=4 SV=1	AU210_000919
binding	X0B765	215	K	0.0404035	Down	CAP-Gly domain-containing protein OS=Fusarium oxysporum f. sp. melonis 26406 OX=1089452 GN=FOMG_01496 PE=4 SV=1	FOMG_01496
binding	X0M126	445	K	0.0128863	Down	Acetolactate synthase OS=Fusarium oxysporum f. sp. vasinfectum 25433 OX=1089449 GN=FOTG_06485 PE=3 SV=1	FOTG_06485
binding	X0M126	408	K	0.000187811	Down	Acetolactate synthase OS=Fusarium oxysporum f. sp. vasinfectum 25433 OX=1089449 GN=FOTG_06485 PE=3 SV=1	FOTG_06485
binding	X0M126	404	K	0.00639666	Down	Acetolactate synthase OS=Fusarium oxysporum f. sp. vasinfectum 25433 OX=1089449 GN=FOTG_06485 PE=3 SV=1	FOTG_06485
binding	X0M126	206	K	0.0325128	Down	Acetolactate synthase OS=Fusarium oxysporum f. sp. vasinfectum 25433 OX=1089449 GN=FOTG_06485 PE=3 SV=1	FOTG_06485
binding	N4V223	46	K	8.99084e-05	Down	40S ribosomal protein S16 OS=Fusarium oxysporum f. sp. cubense (strain race 1) OX=1229664 GN=FOC1_g10010502 PE=4 SV=1	FOC1_g10010502
binding	A0A2H3SYJ2	611	K	0.000839711	Down	AMPK1_CBM domain-containing protein OS=Fusarium oxysporum OX=5507 GN=FRV6_01736 PE=4 SV=1	FRV6_01736
binding	X0M7T4	271	K	0.00154979	Down	Methionine aminopeptidase OS=Fusarium oxysporum f. sp. vasinfectum 25433 OX=1089449 GN=FOTG_05544 PE=3 SV=1	FOTG_05544
binding	X0M7T4	267	K	0.00538671	Down	Methionine aminopeptidase OS=Fusarium oxysporum f. sp. vasinfectum 25433 OX=1089449 GN=FOTG_05544 PE=3 SV=1	FOTG_05544
binding	X0M716	860	K	0.00234612	Down	UBA domain-containing protein OS=Fusarium oxysporum f. sp. vasinfectum 25433 OX=1089449 GN=FOTG_02485 PE=4 SV=1	FOTG_02485
binding	W9Q631	348	K	0.000331489	Down	SH3 domain-containing protein OS=Fusarium oxysporum f. sp. pisi HDV247 OX=1080344 GN=FOVG_04439 PE=3 SV=1	FOVG_04439
binding	W9IN30	229	K	0.022044	Down	Peanut-like protein 1 (Cell division control like protein 1) OS=Fusarium oxysporum NRRL 32931 OX=660029 GN=FOYG_04901 PE=3 SV=1	FOYG_04901
binding	W9IN30	102	K	0.00161932	Down	Peanut-like protein 1 (Cell division control like protein 1) OS=Fusarium oxysporum NRRL 32931 OX=660029 GN=FOYG_04901 PE=3 SV=1	FOYG_04901
binding	W9IN30	385	K	0.000561335	Down	Peanut-like protein 1 (Cell division control like protein 1) OS=Fusarium oxysporum NRRL 32931 OX=660029 GN=FOYG_04901 PE=3 SV=1	FOYG_04901
binding	N4U3B8	79	K	0.00286576	Down	Glycerol-3-phosphate dehydrogenase [NAD(+)] OS=Fusarium oxysporum f. sp. cubense (strain race 1) OX=1229664 GN=FOC1_g10009176 PE=3 SV=1	FOC1_g10009176
binding	A0A0J9V9W6	27	K	0.0271533	Up	H/ACA ribonucleoprotein complex subunit NOP10 OS=Fusarium oxysporum f. sp. lycopersici (strain 4287 / CBS 123668 / FGSC 9935 / NRRL 34936) OX=426428 GN=FOXG_19954 PE=3 SV=1	FOXG_19954
binding	A0A2H3GY40	712	K	0.00344276	Down	Uncharacterized protein OS=Fusarium oxysporum f. sp. radicis-cucumerinum OX=327505 GN=AU210_008066 PE=4 SV=1	AU210_008066
binding	A0A2H3GXR6	469	K	0.000347227	Down	FACT complex subunit OS=Fusarium oxysporum f. sp. radicis-cucumerinum OX=327505 GN=AU210_007890 PE=3 SV=1	AU210_007890
binding	A0A2H3GXR6	354	K	0.000760847	Down	FACT complex subunit OS=Fusarium oxysporum f. sp. radicis-cucumerinum OX=327505 GN=AU210_007890 PE=3 SV=1	AU210_007890
binding	A0A2H3GXR6	378	K	0.00028948	Down	FACT complex subunit OS=Fusarium oxysporum f. sp. radicis-cucumerinum OX=327505 GN=AU210_007890 PE=3 SV=1	AU210_007890
binding	A0A2H3GXR6	89	K	0.00102834	Down	FACT complex subunit OS=Fusarium oxysporum f. sp. radicis-cucumerinum OX=327505 GN=AU210_007890 PE=3 SV=1	AU210_007890
binding	N4U622	1572	K	0.015342	Down	THO complex subunit 2 OS=Fusarium oxysporum f. sp. cubense (strain race 1) OX=1229664 GN=FOC1_g10012504 PE=3 SV=1	FOC1_g10012504
binding	N4U622	970	K	4.65558e-05	Down	THO complex subunit 2 OS=Fusarium oxysporum f. sp. cubense (strain race 1) OX=1229664 GN=FOC1_g10012504 PE=3 SV=1	FOC1_g10012504
binding	A0A2H3GXR6	346	K	0.0401171	Down	FACT complex subunit OS=Fusarium oxysporum f. sp. radicis-cucumerinum OX=327505 GN=AU210_007890 PE=3 SV=1	AU210_007890
binding	X0AH38	67	K	0.00400232	Down	TauD domain-containing protein OS=Fusarium oxysporum f. sp. melonis 26406 OX=1089452 GN=FOMG_07118 PE=4 SV=1	FOMG_07118
binding	A0A6M7YKW1	271	K	0.00066824	Down	Cyclin B OS=Fusarium oxysporum Fo47 OX=660027 GN=FOBC_01878 PE=4 SV=1	FOBC_01878
binding	W9IA74	40	K	0.00180016	Down	40S ribosomal protein S14 OS=Fusarium oxysporum NRRL 32931 OX=660029 GN=FOYG_08759 PE=3 SV=1	FOYG_08759
binding	X0M716	683	K	0.0301632	Down	UBA domain-containing protein OS=Fusarium oxysporum f. sp. vasinfectum 25433 OX=1089449 GN=FOTG_02485 PE=4 SV=1	FOTG_02485
binding	X0M716	652	K	0.00458219	Down	UBA domain-containing protein OS=Fusarium oxysporum f. sp. vasinfectum 25433 OX=1089449 GN=FOTG_02485 PE=4 SV=1	FOTG_02485
binding	W9IN30	300	K	0.0040759	Down	Peanut-like protein 1 (Cell division control like protein 1) OS=Fusarium oxysporum NRRL 32931 OX=660029 GN=FOYG_04901 PE=3 SV=1	FOYG_04901
binding	A0A5C6TJB9	731	K	0.0160623	Down	Transcription elongation factor SPT5 OS=Fusarium oxysporum f. sp. cubense OX=61366 GN=FocTR4_00004692 PE=3 SV=1	FocTR4_00004692
binding	A0A5C6TJB9	745	K	0.00012521	Down	Transcription elongation factor SPT5 OS=Fusarium oxysporum f. sp. cubense OX=61366 GN=FocTR4_00004692 PE=3 SV=1	FocTR4_00004692
binding	X0LPZ5	437	K	0.000369268	Down	Mitochondrial escape protein 2 OS=Fusarium oxysporum f. sp. vasinfectum 25433 OX=1089449 GN=FOTG_06289 PE=3 SV=1	FOTG_06289
binding	A0A0D2XQS4	685	K	0.0305176	Down	CULLIN_2 domain-containing protein OS=Fusarium oxysporum f. sp. lycopersici (strain 4287 / CBS 123668 / FGSC 9935 / NRRL 34936) OX=426428 PE=3 SV=1	--
binding	A0A2H3HTT1	211	K	0.000924412	Down	Uncharacterized protein OS=Fusarium oxysporum f. sp. radicis-cucumerinum OX=327505 GN=AU210_002768 PE=4 SV=1	AU210_002768
binding	A0A0D2XQY4	397	K	6.6055e-05	Down	Uncharacterized protein OS=Fusarium oxysporum f. sp. lycopersici (strain 4287 / CBS 123668 / FGSC 9935 / NRRL 34936) OX=426428 PE=3 SV=1	--
binding	A0A2H3HSF7	116	K	3.26369e-05	Down	Thioredoxin domain-containing protein OS=Fusarium oxysporum f. sp. radicis-cucumerinum OX=327505 GN=AU210_002368 PE=4 SV=1	AU210_002368
binding	A0A2H3HSF7	378	K	0.00142983	Down	Thioredoxin domain-containing protein OS=Fusarium oxysporum f. sp. radicis-cucumerinum OX=327505 GN=AU210_002368 PE=4 SV=1	AU210_002368
binding	A0A2H3HS80	446	K	0.0284368	Down	Uncharacterized protein OS=Fusarium oxysporum f. sp. radicis-cucumerinum OX=327505 GN=AU210_000617 PE=4 SV=1	AU210_000617
binding	A0A2H3HS80	113	K	0.00344112	Down	Uncharacterized protein OS=Fusarium oxysporum f. sp. radicis-cucumerinum OX=327505 GN=AU210_000617 PE=4 SV=1	AU210_000617
binding	A0A2H3HS80	231	K	0.000208993	Down	Uncharacterized protein OS=Fusarium oxysporum f. sp. radicis-cucumerinum OX=327505 GN=AU210_000617 PE=4 SV=1	AU210_000617
binding	A0A0D2XQS4	635	K	0.0185644	Down	CULLIN_2 domain-containing protein OS=Fusarium oxysporum f. sp. lycopersici (strain 4287 / CBS 123668 / FGSC 9935 / NRRL 34936) OX=426428 PE=3 SV=1	--
binding	X0HVT0	433	K	0.0071317	Down	Eukaryotic translation initiation factor 3 subunit D OS=Fusarium oxysporum f. sp. conglutinans race 2 54008 OX=1089457 GN=FOPG_05895 PE=3 SV=1	FOPG_05895
binding	A0A5C6SGQ5	8	K	0.0185406	Up	Uncharacterized protein OS=Fusarium oxysporum f. sp. cubense OX=61366 GN=FocTR4_00016829 PE=3 SV=1	FocTR4_00016829
binding	W9ZXN4	292	K	0.000183666	Down	Uncharacterized protein OS=Fusarium oxysporum f. sp. melonis 26406 OX=1089452 GN=FOMG_11854 PE=3 SV=1	FOMG_11854
binding	X0BV25	94	K	1.84639e-05	Down	Protein SEY1 OS=Fusarium oxysporum f. sp. melonis 26406 OX=1089452 GN=SEY1 PE=3 SV=1	SEY1
binding	X0BV25	643	K	0.000397804	Down	Protein SEY1 OS=Fusarium oxysporum f. sp. melonis 26406 OX=1089452 GN=SEY1 PE=3 SV=1	SEY1
binding	X0BV25	387	K	0.00956297	Down	Protein SEY1 OS=Fusarium oxysporum f. sp. melonis 26406 OX=1089452 GN=SEY1 PE=3 SV=1	SEY1
binding	A0A3L6P6G6	165	K	0.000726515	Down	Citrate/oxoglutarate carrier protein OS=Fusarium oxysporum f. sp. cepae OX=396571 GN=BFJ65_g671 PE=3 SV=1	BFJ65_g671
binding	A0A3L6P6G6	335	K	0.0352451	Down	Citrate/oxoglutarate carrier protein OS=Fusarium oxysporum f. sp. cepae OX=396571 GN=BFJ65_g671 PE=3 SV=1	BFJ65_g671
binding	A0A3L6P6G6	224	K	0.00140014	Down	Citrate/oxoglutarate carrier protein OS=Fusarium oxysporum f. sp. cepae OX=396571 GN=BFJ65_g671 PE=3 SV=1	BFJ65_g671
binding	X0HVT0	397	K	0.00597646	Down	Eukaryotic translation initiation factor 3 subunit D OS=Fusarium oxysporum f. sp. conglutinans race 2 54008 OX=1089457 GN=FOPG_05895 PE=3 SV=1	FOPG_05895
binding	X0A981	346	K	0.000430524	Down	UDP-glucose 4-epimerase OS=Fusarium oxysporum f. sp. melonis 26406 OX=1089452 GN=FOMG_07996 PE=3 SV=1	FOMG_07996
binding	A0A0D2XQS4	704	K	0.000236087	Down	CULLIN_2 domain-containing protein OS=Fusarium oxysporum f. sp. lycopersici (strain 4287 / CBS 123668 / FGSC 9935 / NRRL 34936) OX=426428 PE=3 SV=1	--
binding	A0A0C4DHT4	183	K	0.04142	Down	G-protein alpha subunit OS=Fusarium oxysporum f. sp. lycopersici (strain 4287 / CBS 123668 / FGSC 9935 / NRRL 34936) OX=426428 PE=4 SV=1	--
binding	A0A420MXQ6	148	K	0.000646243	Down	Heat shock protein 78 OS=Fusarium oxysporum OX=5507 GN=BFJ69_g9776 PE=3 SV=1	BFJ69_g9776
binding	X0AYK0	77	K	0.000470325	Down	60S ribosomal protein OS=Fusarium oxysporum f. sp. melonis 26406 OX=1089452 GN=FOMG_08557 PE=3 SV=1	FOMG_08557
binding	A0A420MXQ6	556	K	0.000973189	Down	Heat shock protein 78 OS=Fusarium oxysporum OX=5507 GN=BFJ69_g9776 PE=3 SV=1	BFJ69_g9776
binding	A0A420MXQ6	437	K	0.00185745	Down	Heat shock protein 78 OS=Fusarium oxysporum OX=5507 GN=BFJ69_g9776 PE=3 SV=1	BFJ69_g9776
binding	A0A420MXQ6	527	K	0.00336875	Down	Heat shock protein 78 OS=Fusarium oxysporum OX=5507 GN=BFJ69_g9776 PE=3 SV=1	BFJ69_g9776
binding	A0A5C6TBJ0	64	K	1.88743e-05	Down	Acyl carrier protein OS=Fusarium oxysporum f. sp. cubense OX=61366 GN=FocTR4_00003640 PE=3 SV=1	FocTR4_00003640
binding	A0A2H3HKY1	314	K	0.00171808	Down	Mitochondrial import inner membrane translocase subunit TIM50 OS=Fusarium oxysporum f. sp. radicis-cucumerinum OX=327505 GN=AU210_002371 PE=3 SV=1	AU210_002371
binding	A0A2H3HXZ1	287	K	0.000611923	Down	Non-specific serine/threonine protein kinase OS=Fusarium oxysporum f. sp. radicis-cucumerinum OX=327505 GN=AU210_002490 PE=4 SV=1	AU210_002490
binding	X0M5Q7	30	K	0.00356051	Down	Uncharacterized protein OS=Fusarium oxysporum f. sp. vasinfectum 25433 OX=1089449 GN=FOTG_05938 PE=4 SV=1	FOTG_05938
binding	A0A2H3HXZ1	194	K	0.0348403	Down	Non-specific serine/threonine protein kinase OS=Fusarium oxysporum f. sp. radicis-cucumerinum OX=327505 GN=AU210_002490 PE=4 SV=1	AU210_002490
binding	A0A0D2XPW9	120	K	0.0304764	Down	Uncharacterized protein OS=Fusarium oxysporum f. sp. lycopersici (strain 4287 / CBS 123668 / FGSC 9935 / NRRL 34936) OX=426428 PE=4 SV=1	--
binding	A0A0D2XPW9	215	K	0.00647179	Down	Uncharacterized protein OS=Fusarium oxysporum f. sp. lycopersici (strain 4287 / CBS 123668 / FGSC 9935 / NRRL 34936) OX=426428 PE=4 SV=1	--
binding	W9P828	227	K	1.58758e-05	Down	Adenylate kinase OS=Fusarium oxysporum f. sp. pisi HDV247 OX=1080344 GN=ADK1 PE=3 SV=1	ADK1
binding	W9PXG0	68	K	0.0490724	Down	Negative cofactor 2 complex subunit beta OS=Fusarium oxysporum f. sp. pisi HDV247 OX=1080344 GN=FOVG_04258 PE=4 SV=1	FOVG_04258
binding	A0A2H3HUN1	199	K	1.74661e-05	Down	Uncharacterized protein OS=Fusarium oxysporum f. sp. radicis-cucumerinum OX=327505 GN=AU210_001350 PE=3 SV=1	AU210_001350
binding	N4UQQ8	136	K	0.00126474	Down	Integral membrane protein sed5 OS=Fusarium oxysporum f. sp. cubense (strain race 1) OX=1229664 GN=FOC1_g10008513 PE=3 SV=1	FOC1_g10008513
binding	A0A0C4DHT4	61	K	0.0408537	Down	G-protein alpha subunit OS=Fusarium oxysporum f. sp. lycopersici (strain 4287 / CBS 123668 / FGSC 9935 / NRRL 34936) OX=426428 PE=4 SV=1	--
binding	A0A0C4DHT4	48	K	0.00456398	Down	G-protein alpha subunit OS=Fusarium oxysporum f. sp. lycopersici (strain 4287 / CBS 123668 / FGSC 9935 / NRRL 34936) OX=426428 PE=4 SV=1	--
binding	W9P828	216	K	0.00157918	Down	Adenylate kinase OS=Fusarium oxysporum f. sp. pisi HDV247 OX=1080344 GN=ADK1 PE=3 SV=1	ADK1
binding	X0A981	353	K	0.000500504	Down	UDP-glucose 4-epimerase OS=Fusarium oxysporum f. sp. melonis 26406 OX=1089452 GN=FOMG_07996 PE=3 SV=1	FOMG_07996
binding	W9QBF3	15	K	0.000685636	Down	Cytidine deaminase OS=Fusarium oxysporum f. sp. pisi HDV247 OX=1080344 GN=FOVG_00825 PE=4 SV=1	FOVG_00825
binding	N4UU97	559	K	0.0043255	Down	Elongation factor G, mitochondrial OS=Fusarium oxysporum f. sp. cubense (strain race 1) OX=1229664 GN=MEF1 PE=3 SV=1	MEF1
binding	W9PUX0	53	K	0.000358978	Down	Heat shock 70kDa protein 4 OS=Fusarium oxysporum f. sp. pisi HDV247 OX=1080344 GN=FOVG_08455 PE=4 SV=1	FOVG_08455
binding	W9PUX0	252	K	0.00013156	Down	Heat shock 70kDa protein 4 OS=Fusarium oxysporum f. sp. pisi HDV247 OX=1080344 GN=FOVG_08455 PE=4 SV=1	FOVG_08455
binding	W9PUX0	61	K	0.0457294	Down	Heat shock 70kDa protein 4 OS=Fusarium oxysporum f. sp. pisi HDV247 OX=1080344 GN=FOVG_08455 PE=4 SV=1	FOVG_08455
binding	W9PUX0	184	K	0.0276689	Down	Heat shock 70kDa protein 4 OS=Fusarium oxysporum f. sp. pisi HDV247 OX=1080344 GN=FOVG_08455 PE=4 SV=1	FOVG_08455
binding	X0AVH0	465	K	8.08106e-06	Down	Uncharacterized protein OS=Fusarium oxysporum f. sp. melonis 26406 OX=1089452 GN=FOMG_01016 PE=4 SV=1	FOMG_01016
binding	X0AVH0	151	K	4.52701e-06	Down	Uncharacterized protein OS=Fusarium oxysporum f. sp. melonis 26406 OX=1089452 GN=FOMG_01016 PE=4 SV=1	FOMG_01016
binding	F9FR78	294	K	0.000235982	Down	Uncharacterized protein OS=Fusarium oxysporum (strain Fo5176) OX=660025 GN=FOXB_08908 PE=3 SV=1	FOXB_08908
binding	W9PUX0	631	K	0.00117784	Down	Heat shock 70kDa protein 4 OS=Fusarium oxysporum f. sp. pisi HDV247 OX=1080344 GN=FOVG_08455 PE=4 SV=1	FOVG_08455
binding	N4U8U0	27	K	3.5484e-05	Down	Importin subunit beta-2 OS=Fusarium oxysporum f. sp. cubense (strain race 1) OX=1229664 GN=FOC1_g10005751 PE=4 SV=1	FOC1_g10005751
binding	W9PUX0	430	K	0.0129174	Down	Heat shock 70kDa protein 4 OS=Fusarium oxysporum f. sp. pisi HDV247 OX=1080344 GN=FOVG_08455 PE=4 SV=1	FOVG_08455
binding	A0A0D2XVX7	434	K	0.000705565	Down	Uncharacterized protein OS=Fusarium oxysporum f. sp. lycopersici (strain 4287 / CBS 123668 / FGSC 9935 / NRRL 34936) OX=426428 PE=4 SV=1	--
binding	W9PUX0	469	K	7.92563e-05	Down	Heat shock 70kDa protein 4 OS=Fusarium oxysporum f. sp. pisi HDV247 OX=1080344 GN=FOVG_08455 PE=4 SV=1	FOVG_08455
binding	A0A0J9V4J2	63	K	0.0123998	Down	THUMP domain-containing protein OS=Fusarium oxysporum f. sp. lycopersici (strain 4287 / CBS 123668 / FGSC 9935 / NRRL 34936) OX=426428 GN=FOXG_08147 PE=4 SV=1	FOXG_08147
binding	W9PUX0	466	K	0.00201437	Down	Heat shock 70kDa protein 4 OS=Fusarium oxysporum f. sp. pisi HDV247 OX=1080344 GN=FOVG_08455 PE=4 SV=1	FOVG_08455
binding	W9PUX0	44	K	0.000331758	Down	Heat shock 70kDa protein 4 OS=Fusarium oxysporum f. sp. pisi HDV247 OX=1080344 GN=FOVG_08455 PE=4 SV=1	FOVG_08455
binding	N4UA48	156	K	0.00333644	Down	Proteasome activator complex subunit 4 OS=Fusarium oxysporum f. sp. cubense (strain race 1) OX=1229664 GN=FOC1_g10005220 PE=3 SV=1	FOC1_g10005220
binding	W9PUX0	473	K	4.29094e-05	Down	Heat shock 70kDa protein 4 OS=Fusarium oxysporum f. sp. pisi HDV247 OX=1080344 GN=FOVG_08455 PE=4 SV=1	FOVG_08455
binding	A0A2H3HP62	84	K	0.00800981	Down	TFIID_20kDa domain-containing protein OS=Fusarium oxysporum f. sp. radicis-cucumerinum OX=327505 GN=AU210_004062 PE=3 SV=1	AU210_004062
binding	A0A0D2XVX7	389	K	1.26374e-05	Down	Uncharacterized protein OS=Fusarium oxysporum f. sp. lycopersici (strain 4287 / CBS 123668 / FGSC 9935 / NRRL 34936) OX=426428 PE=4 SV=1	--
binding	A0A6M7Z2Q2	165	K	3.96065e-05	Down	Uncharacterized protein OS=Fusarium oxysporum Fo47 OX=660027 GN=FOBC_06318 PE=4 SV=1	FOBC_06318
binding	N4TXG4	60	K	0.000349647	Down	Transcription factor prr1 OS=Fusarium oxysporum f. sp. cubense (strain race 1) OX=1229664 GN=FOC1_g10014085 PE=4 SV=1	FOC1_g10014085
binding	N4TXG4	366	K	0.000175124	Down	Transcription factor prr1 OS=Fusarium oxysporum f. sp. cubense (strain race 1) OX=1229664 GN=FOC1_g10014085 PE=4 SV=1	FOC1_g10014085
binding	A0A0D2XU91	431	K	0.00016652	Down	Matrin-type domain-containing protein OS=Fusarium oxysporum f. sp. lycopersici (strain 4287 / CBS 123668 / FGSC 9935 / NRRL 34936) OX=426428 PE=3 SV=1	--
binding	A0A0D2XU91	268	K	0.0142338	Down	Matrin-type domain-containing protein OS=Fusarium oxysporum f. sp. lycopersici (strain 4287 / CBS 123668 / FGSC 9935 / NRRL 34936) OX=426428 PE=3 SV=1	--
binding	X0A981	297	K	0.00018374	Down	UDP-glucose 4-epimerase OS=Fusarium oxysporum f. sp. melonis 26406 OX=1089452 GN=FOMG_07996 PE=3 SV=1	FOMG_07996
binding	W9HIV8	167	K	0.0331385	Down	Peptidylprolyl isomerase OS=Fusarium oxysporum NRRL 32931 OX=660029 GN=FOYG_16214 PE=4 SV=1	FOYG_16214
binding	X0A981	332	K	0.00112325	Down	UDP-glucose 4-epimerase OS=Fusarium oxysporum f. sp. melonis 26406 OX=1089452 GN=FOMG_07996 PE=3 SV=1	FOMG_07996
binding	F9G9U9	17	K	3.69412e-06	Down	Histone H2A OS=Fusarium oxysporum (strain Fo5176) OX=660025 GN=FOXB_15431 PE=3 SV=1	FOXB_15431
binding	F9G9U9	12	K	0.000174136	Down	Histone H2A OS=Fusarium oxysporum (strain Fo5176) OX=660025 GN=FOXB_15431 PE=3 SV=1	FOXB_15431
binding	X0JXK2	165	K	0.0139876	Down	DNA-directed RNA polymerase subunit OS=Fusarium oxysporum f. sp. conglutinans race 2 54008 OX=1089457 GN=FOPG_00230 PE=3 SV=1	FOPG_00230
binding	A0A559LP62	182	K	0.000481758	Down	Ribosome-interacting GTPase 2 OS=Fusarium oxysporum f. sp. cubense OX=61366 GN=RBG2 PE=4 SV=1	RBG2
binding	A0A559LP62	198	K	0.000123399	Down	Ribosome-interacting GTPase 2 OS=Fusarium oxysporum f. sp. cubense OX=61366 GN=RBG2 PE=4 SV=1	RBG2
binding	A0A559LP62	83	K	0.000379763	Down	Ribosome-interacting GTPase 2 OS=Fusarium oxysporum f. sp. cubense OX=61366 GN=RBG2 PE=4 SV=1	RBG2
binding	A0A5C6TCX7	120	K	0.0116091	Down	Uncharacterized protein OS=Fusarium oxysporum f. sp. cubense OX=61366 GN=FocTR4_00003203 PE=4 SV=1	FocTR4_00003203
binding	A0A5C6TCX7	115	K	0.000704743	Down	Uncharacterized protein OS=Fusarium oxysporum f. sp. cubense OX=61366 GN=FocTR4_00003203 PE=4 SV=1	FocTR4_00003203
binding	A0A5C6TCX7	257	K	0.00684869	Down	Uncharacterized protein OS=Fusarium oxysporum f. sp. cubense OX=61366 GN=FocTR4_00003203 PE=4 SV=1	FocTR4_00003203
binding	N4UHT5	599	K	0.00327967	Down	General transcriptional corepressor ssn6 OS=Fusarium oxysporum f. sp. cubense (strain race 1) OX=1229664 GN=FOC1_g10014159 PE=4 SV=1	FOC1_g10014159
binding	N4UHT5	302	K	0.00351813	Down	General transcriptional corepressor ssn6 OS=Fusarium oxysporum f. sp. cubense (strain race 1) OX=1229664 GN=FOC1_g10014159 PE=4 SV=1	FOC1_g10014159
binding	A0A5C6TLH9	134	K	8.47022e-05	Down	KRR1 small subunit processome component OS=Fusarium oxysporum f. sp. cubense OX=61366 GN=FocTR4_00006525 PE=3 SV=1	FocTR4_00006525
binding	X0AVH0	192	K	0.000909371	Down	Uncharacterized protein OS=Fusarium oxysporum f. sp. melonis 26406 OX=1089452 GN=FOMG_01016 PE=4 SV=1	FOMG_01016
binding	A0A6M7Z2Q2	217	K	0.00492998	Down	Uncharacterized protein OS=Fusarium oxysporum Fo47 OX=660027 GN=FOBC_06318 PE=4 SV=1	FOBC_06318
binding	A0A420MXQ6	585	K	3.13656e-06	Down	Heat shock protein 78 OS=Fusarium oxysporum OX=5507 GN=BFJ69_g9776 PE=3 SV=1	BFJ69_g9776
binding	A0A420MXQ6	127	K	0.00173568	Down	Heat shock protein 78 OS=Fusarium oxysporum OX=5507 GN=BFJ69_g9776 PE=3 SV=1	BFJ69_g9776
binding	A0A420MXQ6	114	K	0.0263169	Down	Heat shock protein 78 OS=Fusarium oxysporum OX=5507 GN=BFJ69_g9776 PE=3 SV=1	BFJ69_g9776
binding	A0A0D2XK87	262	K	0.018729	Down	AAA domain-containing protein OS=Fusarium oxysporum f. sp. lycopersici (strain 4287 / CBS 123668 / FGSC 9935 / NRRL 34936) OX=426428 PE=3 SV=1	--
binding	N4ULP4	238	K	0.0464657	Down	Elongation factor 1-alpha OS=Fusarium oxysporum f. sp. cubense (strain race 1) OX=1229664 GN=tef1a PE=3 SV=1	tef1a
binding	N4U109	166	K	9.55728e-05	Down	26S proteasome regulatory subunit rpn12 OS=Fusarium oxysporum f. sp. cubense (strain race 1) OX=1229664 GN=FOC1_g10005928 PE=3 SV=1	FOC1_g10005928
binding	N4U109	183	K	0.000454127	Down	26S proteasome regulatory subunit rpn12 OS=Fusarium oxysporum f. sp. cubense (strain race 1) OX=1229664 GN=FOC1_g10005928 PE=3 SV=1	FOC1_g10005928
binding	N4U109	30	K	0.0184072	Down	26S proteasome regulatory subunit rpn12 OS=Fusarium oxysporum f. sp. cubense (strain race 1) OX=1229664 GN=FOC1_g10005928 PE=3 SV=1	FOC1_g10005928
binding	A0A420RY35	385	K	0.00029717	Down	Peroxisomal catalase OS=Fusarium oxysporum OX=5507 GN=BFJ68_g2224 PE=3 SV=1	BFJ68_g2224
binding	A0A420RY35	274	K	0.0469339	Down	Peroxisomal catalase OS=Fusarium oxysporum OX=5507 GN=BFJ68_g2224 PE=3 SV=1	BFJ68_g2224
binding	A0A420RY35	394	K	0.00275904	Down	Peroxisomal catalase OS=Fusarium oxysporum OX=5507 GN=BFJ68_g2224 PE=3 SV=1	BFJ68_g2224
binding	X0A4B6	181	K	0.0351704	Down	Mitochondrial division protein 1 OS=Fusarium oxysporum f. sp. melonis 26406 OX=1089452 GN=FOMG_10546 PE=4 SV=1	FOMG_10546
binding	X0L5J9	584	K	0.0134376	Down	Aconitate hydratase, mitochondrial OS=Fusarium oxysporum f. sp. vasinfectum 25433 OX=1089449 GN=FOTG_11040 PE=3 SV=1	FOTG_11040
binding	X0B2E1	417	K	0.00592996	Down	Uncharacterized protein OS=Fusarium oxysporum f. sp. melonis 26406 OX=1089452 GN=FOMG_00752 PE=4 SV=1	FOMG_00752
binding	X0AWS5	377	K	0.0245263	Down	Calnexin OS=Fusarium oxysporum f. sp. melonis 26406 OX=1089452 GN=FOMG_01278 PE=3 SV=1	FOMG_01278
binding	X0AWS5	101	K	0.0393149	Down	Calnexin OS=Fusarium oxysporum f. sp. melonis 26406 OX=1089452 GN=FOMG_01278 PE=3 SV=1	FOMG_01278
binding	X0AWS5	195	K	7.36723e-05	Down	Calnexin OS=Fusarium oxysporum f. sp. melonis 26406 OX=1089452 GN=FOMG_01278 PE=3 SV=1	FOMG_01278
binding	X0AWS5	188	K	3.08913e-05	Down	Calnexin OS=Fusarium oxysporum f. sp. melonis 26406 OX=1089452 GN=FOMG_01278 PE=3 SV=1	FOMG_01278
binding	X0AWS5	432	K	0.00247047	Down	Calnexin OS=Fusarium oxysporum f. sp. melonis 26406 OX=1089452 GN=FOMG_01278 PE=3 SV=1	FOMG_01278
binding	A0A0D2XJP4	261	K	5.74471e-06	Down	Lupus La protein OS=Fusarium oxysporum f. sp. lycopersici (strain 4287 / CBS 123668 / FGSC 9935 / NRRL 34936) OX=426428 GN=FOXG_04156 PE=4 SV=1	FOXG_04156
binding	A0A0D2XJP4	56	K	0.000240314	Down	Lupus La protein OS=Fusarium oxysporum f. sp. lycopersici (strain 4287 / CBS 123668 / FGSC 9935 / NRRL 34936) OX=426428 GN=FOXG_04156 PE=4 SV=1	FOXG_04156
binding	A0A0D2XJP4	237	K	2.12487e-07	Down	Lupus La protein OS=Fusarium oxysporum f. sp. lycopersici (strain 4287 / CBS 123668 / FGSC 9935 / NRRL 34936) OX=426428 GN=FOXG_04156 PE=4 SV=1	FOXG_04156
binding	X0B2E1	356	K	0.0470697	Down	Uncharacterized protein OS=Fusarium oxysporum f. sp. melonis 26406 OX=1089452 GN=FOMG_00752 PE=4 SV=1	FOMG_00752
binding	X0L5J9	730	K	0.000272431	Down	Aconitate hydratase, mitochondrial OS=Fusarium oxysporum f. sp. vasinfectum 25433 OX=1089449 GN=FOTG_11040 PE=3 SV=1	FOTG_11040
binding	X0L5J9	640	K	0.00565097	Down	Aconitate hydratase, mitochondrial OS=Fusarium oxysporum f. sp. vasinfectum 25433 OX=1089449 GN=FOTG_11040 PE=3 SV=1	FOTG_11040
binding	X0L5J9	612	K	0.00181858	Down	Aconitate hydratase, mitochondrial OS=Fusarium oxysporum f. sp. vasinfectum 25433 OX=1089449 GN=FOTG_11040 PE=3 SV=1	FOTG_11040
binding	X0HQE7	94	K	0.00885056	Down	Uncharacterized protein OS=Fusarium oxysporum f. sp. conglutinans race 2 54008 OX=1089457 GN=FOPG_10758 PE=4 SV=1	FOPG_10758
binding	X0HQE7	102	K	0.00146516	Down	Uncharacterized protein OS=Fusarium oxysporum f. sp. conglutinans race 2 54008 OX=1089457 GN=FOPG_10758 PE=4 SV=1	FOPG_10758
binding	X0HQE7	128	K	0.0296901	Down	Uncharacterized protein OS=Fusarium oxysporum f. sp. conglutinans race 2 54008 OX=1089457 GN=FOPG_10758 PE=4 SV=1	FOPG_10758
binding	X0HQE7	122	K	0.000356702	Down	Uncharacterized protein OS=Fusarium oxysporum f. sp. conglutinans race 2 54008 OX=1089457 GN=FOPG_10758 PE=4 SV=1	FOPG_10758
binding	X0HQE7	87	K	0.00387328	Down	Uncharacterized protein OS=Fusarium oxysporum f. sp. conglutinans race 2 54008 OX=1089457 GN=FOPG_10758 PE=4 SV=1	FOPG_10758
binding	X0M6V4	359	K	0.00237178	Down	Acetylornithine transaminase OS=Fusarium oxysporum f. sp. vasinfectum 25433 OX=1089449 GN=FOTG_05336 PE=3 SV=1	FOTG_05336
binding	X0M6V4	67	K	0.0212499	Down	Acetylornithine transaminase OS=Fusarium oxysporum f. sp. vasinfectum 25433 OX=1089449 GN=FOTG_05336 PE=3 SV=1	FOTG_05336
binding	W9INT1	132	K	0.00845495	Down	Cystathionine gamma-lyase OS=Fusarium oxysporum NRRL 32931 OX=660029 GN=FOYG_07161 PE=3 SV=1	FOYG_07161
binding	W9INT1	264	K	0.00664852	Down	Cystathionine gamma-lyase OS=Fusarium oxysporum NRRL 32931 OX=660029 GN=FOYG_07161 PE=3 SV=1	FOYG_07161
binding	A0A2H3I8G0	1057	K	0.0431996	Down	Uncharacterized protein OS=Fusarium oxysporum f. sp. radicis-cucumerinum OX=327505 GN=AU210_000722 PE=4 SV=1	AU210_000722
binding	F9FKI6	319	K	0.00530137	Down	Signal recognition particle 54 kDa protein OS=Fusarium oxysporum (strain Fo5176) OX=660025 GN=FOXB_06915 PE=3 SV=1	FOXB_06915
binding	A0A2H3I8G0	538	K	0.010499	Down	Uncharacterized protein OS=Fusarium oxysporum f. sp. radicis-cucumerinum OX=327505 GN=AU210_000722 PE=4 SV=1	AU210_000722
binding	A0A2H3I8G0	541	K	0.000709446	Down	Uncharacterized protein OS=Fusarium oxysporum f. sp. radicis-cucumerinum OX=327505 GN=AU210_000722 PE=4 SV=1	AU210_000722
binding	A0A2H3I8G0	1094	K	0.00177671	Down	Uncharacterized protein OS=Fusarium oxysporum f. sp. radicis-cucumerinum OX=327505 GN=AU210_000722 PE=4 SV=1	AU210_000722
binding	A0A2H3I8G0	1053	K	0.000760336	Down	Uncharacterized protein OS=Fusarium oxysporum f. sp. radicis-cucumerinum OX=327505 GN=AU210_000722 PE=4 SV=1	AU210_000722
binding	N4UJY9	37	K	0.000322183	Down	60S ribosomal protein L19, mitochondrial OS=Fusarium oxysporum f. sp. cubense (strain race 1) OX=1229664 GN=FOC1_g10010293 PE=3 SV=1	FOC1_g10010293
binding	X0L5J9	418	K	0.0127236	Down	Aconitate hydratase, mitochondrial OS=Fusarium oxysporum f. sp. vasinfectum 25433 OX=1089449 GN=FOTG_11040 PE=3 SV=1	FOTG_11040
binding	X0L5J9	416	K	0.00103892	Down	Aconitate hydratase, mitochondrial OS=Fusarium oxysporum f. sp. vasinfectum 25433 OX=1089449 GN=FOTG_11040 PE=3 SV=1	FOTG_11040
binding	X0L5J9	598	K	0.00169662	Down	Aconitate hydratase, mitochondrial OS=Fusarium oxysporum f. sp. vasinfectum 25433 OX=1089449 GN=FOTG_11040 PE=3 SV=1	FOTG_11040
binding	A0A0D2XJP4	171	K	0.00446937	Down	Lupus La protein OS=Fusarium oxysporum f. sp. lycopersici (strain 4287 / CBS 123668 / FGSC 9935 / NRRL 34936) OX=426428 GN=FOXG_04156 PE=4 SV=1	FOXG_04156
binding	W9ZXC2	803	K	0.0260072	Down	Elongation factor 2 OS=Fusarium oxysporum f. sp. melonis 26406 OX=1089452 GN=FOMG_11802 PE=3 SV=1	FOMG_11802
binding	A0A0D2XJP4	173	K	8.39631e-05	Down	Lupus La protein OS=Fusarium oxysporum f. sp. lycopersici (strain 4287 / CBS 123668 / FGSC 9935 / NRRL 34936) OX=426428 GN=FOXG_04156 PE=4 SV=1	FOXG_04156
binding	X0AWS5	96	K	0.000653902	Down	Calnexin OS=Fusarium oxysporum f. sp. melonis 26406 OX=1089452 GN=FOMG_01278 PE=3 SV=1	FOMG_01278
binding	N4UUT1	249	K	0.0341896	Down	Single-stranded TG1-3 DNA-binding protein OS=Fusarium oxysporum f. sp. cubense (strain race 1) OX=1229664 GN=FOC1_g10011215 PE=4 SV=1	FOC1_g10011215
binding	A0A2H3HW27	644	K	0.00453058	Down	Acetyl-coenzyme A synthetase OS=Fusarium oxysporum f. sp. radicis-cucumerinum OX=327505 GN=AU210_001278 PE=3 SV=1	AU210_001278
binding	A0A2H3HW27	433	K	0.00122926	Down	Acetyl-coenzyme A synthetase OS=Fusarium oxysporum f. sp. radicis-cucumerinum OX=327505 GN=AU210_001278 PE=3 SV=1	AU210_001278
binding	A0A2H3HW27	663	K	0.00774888	Down	Acetyl-coenzyme A synthetase OS=Fusarium oxysporum f. sp. radicis-cucumerinum OX=327505 GN=AU210_001278 PE=3 SV=1	AU210_001278
binding	X0MJ98	547	K	4.47303e-05	Down	Molecular chaperone HtpG OS=Fusarium oxysporum f. sp. vasinfectum 25433 OX=1089449 GN=FOTG_02113 PE=3 SV=1	FOTG_02113
binding	X0MJ98	72	K	8.27161e-05	Down	Molecular chaperone HtpG OS=Fusarium oxysporum f. sp. vasinfectum 25433 OX=1089449 GN=FOTG_02113 PE=3 SV=1	FOTG_02113
binding	X0MJ98	476	K	0.000635309	Down	Molecular chaperone HtpG OS=Fusarium oxysporum f. sp. vasinfectum 25433 OX=1089449 GN=FOTG_02113 PE=3 SV=1	FOTG_02113
binding	X0MJ98	188	K	0.000215492	Down	Molecular chaperone HtpG OS=Fusarium oxysporum f. sp. vasinfectum 25433 OX=1089449 GN=FOTG_02113 PE=3 SV=1	FOTG_02113
binding	X0MN77	245	K	0.0393069	Down	Uncharacterized protein OS=Fusarium oxysporum f. sp. vasinfectum 25433 OX=1089449 GN=FOTG_01517 PE=4 SV=1	FOTG_01517
binding	X0MJ98	85	K	6.70126e-05	Down	Molecular chaperone HtpG OS=Fusarium oxysporum f. sp. vasinfectum 25433 OX=1089449 GN=FOTG_02113 PE=3 SV=1	FOTG_02113
binding	X0MJ98	69	K	0.0131229	Down	Molecular chaperone HtpG OS=Fusarium oxysporum f. sp. vasinfectum 25433 OX=1089449 GN=FOTG_02113 PE=3 SV=1	FOTG_02113
binding	X0MJ98	248	K	0.000248112	Down	Molecular chaperone HtpG OS=Fusarium oxysporum f. sp. vasinfectum 25433 OX=1089449 GN=FOTG_02113 PE=3 SV=1	FOTG_02113
binding	X0MJ98	195	K	2.57431e-06	Down	Molecular chaperone HtpG OS=Fusarium oxysporum f. sp. vasinfectum 25433 OX=1089449 GN=FOTG_02113 PE=3 SV=1	FOTG_02113
binding	X0MJ98	234	K	9.85124e-05	Down	Molecular chaperone HtpG OS=Fusarium oxysporum f. sp. vasinfectum 25433 OX=1089449 GN=FOTG_02113 PE=3 SV=1	FOTG_02113
binding	X0MJ98	391	K	0.00100091	Down	Molecular chaperone HtpG OS=Fusarium oxysporum f. sp. vasinfectum 25433 OX=1089449 GN=FOTG_02113 PE=3 SV=1	FOTG_02113
binding	X0MJ98	603	K	0.00143053	Down	Molecular chaperone HtpG OS=Fusarium oxysporum f. sp. vasinfectum 25433 OX=1089449 GN=FOTG_02113 PE=3 SV=1	FOTG_02113
binding	X0MJ98	610	K	0.0347369	Down	Molecular chaperone HtpG OS=Fusarium oxysporum f. sp. vasinfectum 25433 OX=1089449 GN=FOTG_02113 PE=3 SV=1	FOTG_02113
binding	X0MJ98	286	K	5.77761e-06	Down	Molecular chaperone HtpG OS=Fusarium oxysporum f. sp. vasinfectum 25433 OX=1089449 GN=FOTG_02113 PE=3 SV=1	FOTG_02113
binding	X0MJ98	441	K	0.0409576	Down	Molecular chaperone HtpG OS=Fusarium oxysporum f. sp. vasinfectum 25433 OX=1089449 GN=FOTG_02113 PE=3 SV=1	FOTG_02113
binding	X0MN77	98	K	0.00310813	Down	Uncharacterized protein OS=Fusarium oxysporum f. sp. vasinfectum 25433 OX=1089449 GN=FOTG_01517 PE=4 SV=1	FOTG_01517
binding	N4UUT1	334	K	0.00879739	Down	Single-stranded TG1-3 DNA-binding protein OS=Fusarium oxysporum f. sp. cubense (strain race 1) OX=1229664 GN=FOC1_g10011215 PE=4 SV=1	FOC1_g10011215
binding	N4UUT1	84	K	0.00522858	Down	Single-stranded TG1-3 DNA-binding protein OS=Fusarium oxysporum f. sp. cubense (strain race 1) OX=1229664 GN=FOC1_g10011215 PE=4 SV=1	FOC1_g10011215
binding	X0AWS5	536	K	0.000892893	Down	Calnexin OS=Fusarium oxysporum f. sp. melonis 26406 OX=1089452 GN=FOMG_01278 PE=3 SV=1	FOMG_01278
binding	X0AWS5	177	K	0.01329	Down	Calnexin OS=Fusarium oxysporum f. sp. melonis 26406 OX=1089452 GN=FOMG_01278 PE=3 SV=1	FOMG_01278
binding	W9J7T2	13	K	0.00847287	Down	Structural maintenance-chromosome 1 OS=Fusarium oxysporum NRRL 32931 OX=660029 GN=FOYG_00568 PE=4 SV=1	FOYG_00568
binding	A0A420S005	149	K	0.034299	Down	Eukaryotic translation initiation factor 3 subunit I OS=Fusarium oxysporum OX=5507 GN=TIF34 PE=3 SV=1	TIF34
binding	A0A420S005	264	K	0.019223	Down	Eukaryotic translation initiation factor 3 subunit I OS=Fusarium oxysporum OX=5507 GN=TIF34 PE=3 SV=1	TIF34
binding	A0A420S005	290	K	0.0299414	Down	Eukaryotic translation initiation factor 3 subunit I OS=Fusarium oxysporum OX=5507 GN=TIF34 PE=3 SV=1	TIF34
binding	A0A420S005	82	K	0.00455177	Down	Eukaryotic translation initiation factor 3 subunit I OS=Fusarium oxysporum OX=5507 GN=TIF34 PE=3 SV=1	TIF34
binding	A0A420S005	308	K	0.0048079	Down	Eukaryotic translation initiation factor 3 subunit I OS=Fusarium oxysporum OX=5507 GN=TIF34 PE=3 SV=1	TIF34
binding	A0A2H3HIE8	271	K	0.0110249	Down	Uncharacterized protein OS=Fusarium oxysporum f. sp. radicis-cucumerinum OX=327505 GN=AU210_005142 PE=3 SV=1	AU210_005142
binding	A0A2H3I5M4	165	K	0.0487559	Down	Protein kinase domain-containing protein OS=Fusarium oxysporum f. sp. radicis-cucumerinum OX=327505 GN=AU210_003608 PE=3 SV=1	AU210_003608
binding	A0A2H3I562	331	K	0.00253664	Down	Uncharacterized protein OS=Fusarium oxysporum f. sp. radicis-cucumerinum OX=327505 GN=AU210_000447 PE=3 SV=1	AU210_000447
binding	A0A6M7YSI5	118	K	0.0126304	Down	Translation initiation factor RLI1 OS=Fusarium oxysporum Fo47 OX=660027 GN=FOBC_05533 PE=4 SV=1	FOBC_05533
binding	A0A6M7YSI5	373	K	0.00692718	Down	Translation initiation factor RLI1 OS=Fusarium oxysporum Fo47 OX=660027 GN=FOBC_05533 PE=4 SV=1	FOBC_05533
binding	A0A6M7YSI5	94	K	0.0334125	Down	Translation initiation factor RLI1 OS=Fusarium oxysporum Fo47 OX=660027 GN=FOBC_05533 PE=4 SV=1	FOBC_05533
binding	A0A2H3I021	324	K	0.000174475	Down	Glycylpeptide N-tetradecanoyltransferase OS=Fusarium oxysporum f. sp. radicis-cucumerinum OX=327505 GN=AU210_002614 PE=3 SV=1	AU210_002614
binding	A0A2H3I021	26	K	0.0416496	Down	Glycylpeptide N-tetradecanoyltransferase OS=Fusarium oxysporum f. sp. radicis-cucumerinum OX=327505 GN=AU210_002614 PE=3 SV=1	AU210_002614
binding	W9ICH1	74	K	0.000132379	Down	60S ribosomal protein L23 OS=Fusarium oxysporum NRRL 32931 OX=660029 GN=FOYG_06144 PE=3 SV=1	FOYG_06144
binding	A0A4Q2VT75	45	K	0.00494879	Down	Repressor of RNA polymerase III transcription MAF1 OS=Fusarium oxysporum f. sp. narcissi OX=451672 GN=BFJ63_vAg7343 PE=3 SV=1	BFJ63_vAg7343
binding	N4UUT1	73	K	9.63346e-05	Down	Single-stranded TG1-3 DNA-binding protein OS=Fusarium oxysporum f. sp. cubense (strain race 1) OX=1229664 GN=FOC1_g10011215 PE=4 SV=1	FOC1_g10011215
binding	A0A0D2XJP4	219	K	0.00052161	Down	Lupus La protein OS=Fusarium oxysporum f. sp. lycopersici (strain 4287 / CBS 123668 / FGSC 9935 / NRRL 34936) OX=426428 GN=FOXG_04156 PE=4 SV=1	FOXG_04156
binding	W9ZXC2	697	K	0.0234515	Down	Elongation factor 2 OS=Fusarium oxysporum f. sp. melonis 26406 OX=1089452 GN=FOMG_11802 PE=3 SV=1	FOMG_11802
binding	W9ZXC2	734	K	2.86287e-05	Down	Elongation factor 2 OS=Fusarium oxysporum f. sp. melonis 26406 OX=1089452 GN=FOMG_11802 PE=3 SV=1	FOMG_11802
binding	A0A0J9WNH0	171	K	0.000510697	Down	Translation initiation factor 2 subunit 1 OS=Fusarium oxysporum f. sp. lycopersici (strain 4287 / CBS 123668 / FGSC 9935 / NRRL 34936) OX=426428 GN=FOXG_08491 PE=3 SV=1	FOXG_08491
binding	W9HR00	91	K	0.000397385	Down	Peroxiredoxin (Alkyl hydroperoxide reductase subunit C) OS=Fusarium oxysporum NRRL 32931 OX=660029 GN=FOYG_13113 PE=3 SV=1	FOYG_13113
binding	X0JCI5	500	K	0.0489561	Down	Isoleucyl-tRNA synthetase OS=Fusarium oxysporum f. sp. conglutinans race 2 54008 OX=1089457 GN=FOPG_04228 PE=3 SV=1	FOPG_04228
binding	X0JCI5	371	K	0.00699842	Down	Isoleucyl-tRNA synthetase OS=Fusarium oxysporum f. sp. conglutinans race 2 54008 OX=1089457 GN=FOPG_04228 PE=3 SV=1	FOPG_04228
binding	X0JCI5	390	K	0.000285395	Down	Isoleucyl-tRNA synthetase OS=Fusarium oxysporum f. sp. conglutinans race 2 54008 OX=1089457 GN=FOPG_04228 PE=3 SV=1	FOPG_04228
binding	X0JCI5	996	K	0.00404738	Down	Isoleucyl-tRNA synthetase OS=Fusarium oxysporum f. sp. conglutinans race 2 54008 OX=1089457 GN=FOPG_04228 PE=3 SV=1	FOPG_04228
binding	X0JCI5	604	K	0.0148212	Down	Isoleucyl-tRNA synthetase OS=Fusarium oxysporum f. sp. conglutinans race 2 54008 OX=1089457 GN=FOPG_04228 PE=3 SV=1	FOPG_04228
binding	X0JCI5	69	K	6.1817e-06	Down	Isoleucyl-tRNA synthetase OS=Fusarium oxysporum f. sp. conglutinans race 2 54008 OX=1089457 GN=FOPG_04228 PE=3 SV=1	FOPG_04228
binding	W9HR00	135	K	9.2271e-05	Down	Peroxiredoxin (Alkyl hydroperoxide reductase subunit C) OS=Fusarium oxysporum NRRL 32931 OX=660029 GN=FOYG_13113 PE=3 SV=1	FOYG_13113
binding	W9HR00	160	K	3.93314e-06	Down	Peroxiredoxin (Alkyl hydroperoxide reductase subunit C) OS=Fusarium oxysporum NRRL 32931 OX=660029 GN=FOYG_13113 PE=3 SV=1	FOYG_13113
binding	W9HR00	181	K	0.0130049	Down	Peroxiredoxin (Alkyl hydroperoxide reductase subunit C) OS=Fusarium oxysporum NRRL 32931 OX=660029 GN=FOYG_13113 PE=3 SV=1	FOYG_13113
binding	W9PHA6	330	K	2.0294e-05	Down	26S protease regulatory subunit 6B OS=Fusarium oxysporum f. sp. pisi HDV247 OX=1080344 GN=FOVG_10841 PE=3 SV=1	FOVG_10841
binding	A0A0D2Y8N1	349	K	0.00124232	Down	Protein kinase domain-containing protein OS=Fusarium oxysporum f. sp. lycopersici (strain 4287 / CBS 123668 / FGSC 9935 / NRRL 34936) OX=426428 PE=4 SV=1	--
binding	A0A0D2Y8N1	524	K	0.000456656	Down	Protein kinase domain-containing protein OS=Fusarium oxysporum f. sp. lycopersici (strain 4287 / CBS 123668 / FGSC 9935 / NRRL 34936) OX=426428 PE=4 SV=1	--
binding	W9P944	258	K	0.00409395	Down	Mannitol-1-phosphate 5-dehydrogenase OS=Fusarium oxysporum f. sp. pisi HDV247 OX=1080344 GN=FOVG_07150 PE=3 SV=1	FOVG_07150
binding	X0LQZ0	302	K	0.0144559	Down	Elongation factor 2 OS=Fusarium oxysporum f. sp. vasinfectum 25433 OX=1089449 GN=FOTG_09074 PE=4 SV=1	FOTG_09074
binding	A0A6M7YGS9	96	K	0.0196873	Down	Uncharacterized protein OS=Fusarium oxysporum Fo47 OX=660027 GN=FOBC_03072 PE=4 SV=1	FOBC_03072
binding	X0LQZ0	588	K	0.0087393	Down	Elongation factor 2 OS=Fusarium oxysporum f. sp. vasinfectum 25433 OX=1089449 GN=FOTG_09074 PE=4 SV=1	FOTG_09074
binding	A0A4Q2VFH3	108	K	0.000253522	Down	E3 ubiquitin ligase complex SCF subunit OS=Fusarium oxysporum f. sp. narcissi OX=451672 GN=BFJ63_vAg11399 PE=3 SV=1	BFJ63_vAg11399
binding	W9HR00	188	K	4.85343e-05	Down	Peroxiredoxin (Alkyl hydroperoxide reductase subunit C) OS=Fusarium oxysporum NRRL 32931 OX=660029 GN=FOYG_13113 PE=3 SV=1	FOYG_13113
binding	A0A6M7YV34	437	K	0.0112815	Down	Translation initiation factor 3 subunit A OS=Fusarium oxysporum Fo47 OX=660027 GN=FOBC_05036 PE=4 SV=1	FOBC_05036
binding	A0A6M7YV34	328	K	0.0151314	Down	Translation initiation factor 3 subunit A OS=Fusarium oxysporum Fo47 OX=660027 GN=FOBC_05036 PE=4 SV=1	FOBC_05036
binding	A0A6M7YV34	548	K	0.000950118	Down	Translation initiation factor 3 subunit A OS=Fusarium oxysporum Fo47 OX=660027 GN=FOBC_05036 PE=4 SV=1	FOBC_05036
binding	X0LMN8	1485	K	0.0134097	Down	SEC7 domain-containing protein OS=Fusarium oxysporum f. sp. vasinfectum 25433 OX=1089449 GN=FOTG_06596 PE=4 SV=1	FOTG_06596
binding	X0LMN8	1761	K	0.000116901	Down	SEC7 domain-containing protein OS=Fusarium oxysporum f. sp. vasinfectum 25433 OX=1089449 GN=FOTG_06596 PE=4 SV=1	FOTG_06596
binding	A0A0D2Y5G0	180	K	0.00665159	Down	tRNA-synt_1c domain-containing protein OS=Fusarium oxysporum f. sp. lycopersici (strain 4287 / CBS 123668 / FGSC 9935 / NRRL 34936) OX=426428 PE=3 SV=1	--
binding	W9QFC0	193	K	0.0263977	Down	Arp2/3 complex 34 kDa subunit OS=Fusarium oxysporum f. sp. pisi HDV247 OX=1080344 GN=FOVG_03049 PE=3 SV=1	FOVG_03049
binding	W9QFC0	276	K	0.000224225	Down	Arp2/3 complex 34 kDa subunit OS=Fusarium oxysporum f. sp. pisi HDV247 OX=1080344 GN=FOVG_03049 PE=3 SV=1	FOVG_03049
binding	X0LM79	495	K	0.00761191	Down	Galactokinase OS=Fusarium oxysporum f. sp. vasinfectum 25433 OX=1089449 GN=FOTG_06496 PE=3 SV=1	FOTG_06496
binding	X0LM79	130	K	0.00590527	Down	Galactokinase OS=Fusarium oxysporum f. sp. vasinfectum 25433 OX=1089449 GN=FOTG_06496 PE=3 SV=1	FOTG_06496
binding	W9HR00	107	K	0.0319699	Down	Peroxiredoxin (Alkyl hydroperoxide reductase subunit C) OS=Fusarium oxysporum NRRL 32931 OX=660029 GN=FOYG_13113 PE=3 SV=1	FOYG_13113
binding	N4THC4	332	K	0.023759	Down	Phosphotransferase OS=Fusarium oxysporum f. sp. cubense (strain race 1) OX=1229664 GN=FOC1_g10006276 PE=3 SV=1	FOC1_g10006276
binding	N4THC4	383	K	0.0125519	Down	Phosphotransferase OS=Fusarium oxysporum f. sp. cubense (strain race 1) OX=1229664 GN=FOC1_g10006276 PE=3 SV=1	FOC1_g10006276
binding	A0A559KMG8	186	K	0.000577937	Down	L-pipecolate oxidase OS=Fusarium oxysporum f. sp. cubense OX=61366 GN=fap1-5 PE=4 SV=1	fap1-5
binding	A0A559KMG8	297	K	0.000520735	Down	L-pipecolate oxidase OS=Fusarium oxysporum f. sp. cubense OX=61366 GN=fap1-5 PE=4 SV=1	fap1-5
binding	A0A0D2Y8M0	493	K	0.000879648	Down	5'-3' exoribonuclease OS=Fusarium oxysporum f. sp. lycopersici (strain 4287 / CBS 123668 / FGSC 9935 / NRRL 34936) OX=426428 PE=3 SV=1	--
binding	N4UVJ2	169	K	4.88297e-05	Down	Ribosomal protein arginine N-methytransferase rmt3 OS=Fusarium oxysporum f. sp. cubense (strain race 1) OX=1229664 GN=FOC1_g10009529 PE=4 SV=1	FOC1_g10009529
binding	N4UVJ2	469	K	0.0101692	Down	Ribosomal protein arginine N-methytransferase rmt3 OS=Fusarium oxysporum f. sp. cubense (strain race 1) OX=1229664 GN=FOC1_g10009529 PE=4 SV=1	FOC1_g10009529
binding	W9IF20	363	K	0.0141012	Down	cAMP-dependent protein kinase regulatory subunit OS=Fusarium oxysporum NRRL 32931 OX=660029 GN=FOYG_08356 PE=3 SV=1	FOYG_08356
binding	W9IF20	281	K	0.00477772	Down	cAMP-dependent protein kinase regulatory subunit OS=Fusarium oxysporum NRRL 32931 OX=660029 GN=FOYG_08356 PE=3 SV=1	FOYG_08356
binding	W9IF20	331	K	0.0302249	Down	cAMP-dependent protein kinase regulatory subunit OS=Fusarium oxysporum NRRL 32931 OX=660029 GN=FOYG_08356 PE=3 SV=1	FOYG_08356
binding	A0A6M7YV34	563	K	0.00254829	Down	Translation initiation factor 3 subunit A OS=Fusarium oxysporum Fo47 OX=660027 GN=FOBC_05036 PE=4 SV=1	FOBC_05036
binding	A0A4Q2VFH3	189	K	8.88622e-05	Down	E3 ubiquitin ligase complex SCF subunit OS=Fusarium oxysporum f. sp. narcissi OX=451672 GN=BFJ63_vAg11399 PE=3 SV=1	BFJ63_vAg11399
binding	W9QIW9	57	K	0.00151089	Down	Protein CSN12 OS=Fusarium oxysporum f. sp. pisi HDV247 OX=1080344 GN=FOVG_01800 PE=4 SV=1	FOVG_01800
binding	A0A4Q2VFH3	133	K	2.16794e-06	Down	E3 ubiquitin ligase complex SCF subunit OS=Fusarium oxysporum f. sp. narcissi OX=451672 GN=BFJ63_vAg11399 PE=3 SV=1	BFJ63_vAg11399
binding	X0NUG3	22	K	0.0158191	Down	Methionyl aminopeptidase OS=Fusarium oxysporum f. sp. vasinfectum 25433 OX=1089449 GN=FOTG_00642 PE=3 SV=1	FOTG_00642
binding	N4TU06	38	K	0.00189369	Down	ATPase GET3 OS=Fusarium oxysporum f. sp. cubense (strain race 1) OX=1229664 GN=GET3 PE=3 SV=1	GET3
binding	N4UYN8	571	K	0.0277043	Down	Elongation factor 2 OS=Fusarium oxysporum f. sp. cubense (strain race 1) OX=1229664 GN=FOC1_g10011196 PE=3 SV=1	FOC1_g10011196
binding	A0A5C6T3T3	318	K	0.00262034	Down	Uncharacterized protein OS=Fusarium oxysporum f. sp. cubense OX=61366 GN=FocTR4_00001181 PE=4 SV=1	FocTR4_00001181
binding	N4UVF5	324	K	0.000165099	Down	Seryl-tRNA synthetase OS=Fusarium oxysporum f. sp. cubense (strain race 1) OX=1229664 GN=FOC1_g10007245 PE=4 SV=1	FOC1_g10007245
binding	N4UVF5	42	K	0.00681752	Down	Seryl-tRNA synthetase OS=Fusarium oxysporum f. sp. cubense (strain race 1) OX=1229664 GN=FOC1_g10007245 PE=4 SV=1	FOC1_g10007245
binding	N4UYN8	71	K	0.000450551	Down	Elongation factor 2 OS=Fusarium oxysporum f. sp. cubense (strain race 1) OX=1229664 GN=FOC1_g10011196 PE=3 SV=1	FOC1_g10011196
binding	N4UYN8	94	K	0.00995111	Down	Elongation factor 2 OS=Fusarium oxysporum f. sp. cubense (strain race 1) OX=1229664 GN=FOC1_g10011196 PE=3 SV=1	FOC1_g10011196
binding	A0A2H3GM77	17	K	0.000265256	Down	WD_REPEATS_REGION domain-containing protein OS=Fusarium oxysporum f. sp. radicis-cucumerinum OX=327505 GN=AU210_011533 PE=3 SV=1	AU210_011533
binding	N4TU06	295	K	9.34453e-06	Down	ATPase GET3 OS=Fusarium oxysporum f. sp. cubense (strain race 1) OX=1229664 GN=GET3 PE=3 SV=1	GET3
binding	A0A2H3GM77	952	K	0.00377086	Down	WD_REPEATS_REGION domain-containing protein OS=Fusarium oxysporum f. sp. radicis-cucumerinum OX=327505 GN=AU210_011533 PE=3 SV=1	AU210_011533
binding	N4UYN8	261	K	0.000394765	Down	Elongation factor 2 OS=Fusarium oxysporum f. sp. cubense (strain race 1) OX=1229664 GN=FOC1_g10011196 PE=3 SV=1	FOC1_g10011196
binding	N4UYN8	255	K	1.22648e-05	Down	Elongation factor 2 OS=Fusarium oxysporum f. sp. cubense (strain race 1) OX=1229664 GN=FOC1_g10011196 PE=3 SV=1	FOC1_g10011196
binding	N4UYN8	392	K	0.00499931	Down	Elongation factor 2 OS=Fusarium oxysporum f. sp. cubense (strain race 1) OX=1229664 GN=FOC1_g10011196 PE=3 SV=1	FOC1_g10011196
binding	N4UYN8	32	K	0.000108053	Down	Elongation factor 2 OS=Fusarium oxysporum f. sp. cubense (strain race 1) OX=1229664 GN=FOC1_g10011196 PE=3 SV=1	FOC1_g10011196
binding	N4UYN8	42	K	0.000675698	Down	Elongation factor 2 OS=Fusarium oxysporum f. sp. cubense (strain race 1) OX=1229664 GN=FOC1_g10011196 PE=3 SV=1	FOC1_g10011196
binding	N4UYN8	583	K	0.00039972	Down	Elongation factor 2 OS=Fusarium oxysporum f. sp. cubense (strain race 1) OX=1229664 GN=FOC1_g10011196 PE=3 SV=1	FOC1_g10011196
binding	N4UYN8	497	K	0.000453121	Down	Elongation factor 2 OS=Fusarium oxysporum f. sp. cubense (strain race 1) OX=1229664 GN=FOC1_g10011196 PE=3 SV=1	FOC1_g10011196
binding	N4UYN8	633	K	0.0305077	Down	Elongation factor 2 OS=Fusarium oxysporum f. sp. cubense (strain race 1) OX=1229664 GN=FOC1_g10011196 PE=3 SV=1	FOC1_g10011196
binding	X0A2L5	497	K	0.000843954	Down	Histone deacetylase 6/10 OS=Fusarium oxysporum f. sp. melonis 26406 OX=1089452 GN=FOMG_10330 PE=4 SV=1	FOMG_10330
binding	N4TU06	33	K	0.0345275	Down	ATPase GET3 OS=Fusarium oxysporum f. sp. cubense (strain race 1) OX=1229664 GN=GET3 PE=3 SV=1	GET3
binding	W9J3Y4	55	K	0.0474632	Down	CMGC/CDK protein kinase OS=Fusarium oxysporum NRRL 32931 OX=660029 GN=FOYG_03547 PE=4 SV=1	FOYG_03547
binding	W9J3Y4	91	K	0.00230992	Down	CMGC/CDK protein kinase OS=Fusarium oxysporum NRRL 32931 OX=660029 GN=FOYG_03547 PE=4 SV=1	FOYG_03547
binding	X0NUG3	198	K	0.00165848	Down	Methionyl aminopeptidase OS=Fusarium oxysporum f. sp. vasinfectum 25433 OX=1089449 GN=FOTG_00642 PE=3 SV=1	FOTG_00642
binding	X0NUG3	309	K	0.00023941	Down	Methionyl aminopeptidase OS=Fusarium oxysporum f. sp. vasinfectum 25433 OX=1089449 GN=FOTG_00642 PE=3 SV=1	FOTG_00642
binding	W9P110	404	K	0.0151995	Down	Cell division control protein 48 OS=Fusarium oxysporum f. sp. pisi HDV247 OX=1080344 GN=FOVG_10581 PE=4 SV=1	FOVG_10581
binding	A0A5C6SSA2	2441	K	0.000912898	Down	Ribosomal protein L19 OS=Fusarium oxysporum f. sp. cubense OX=61366 GN=FocTR4_00008821 PE=3 SV=1	FocTR4_00008821
binding	A0A5C6SSA2	218	K	9.67824e-05	Down	Ribosomal protein L19 OS=Fusarium oxysporum f. sp. cubense OX=61366 GN=FocTR4_00008821 PE=3 SV=1	FocTR4_00008821
binding	A0A5C6SSA2	2861	K	0.000366721	Down	Ribosomal protein L19 OS=Fusarium oxysporum f. sp. cubense OX=61366 GN=FocTR4_00008821 PE=3 SV=1	FocTR4_00008821
binding	A0A0D2Y921	28	K	0.000458291	Down	HMA domain-containing protein OS=Fusarium oxysporum f. sp. lycopersici (strain 4287 / CBS 123668 / FGSC 9935 / NRRL 34936) OX=426428 PE=4 SV=1	--
binding	A0A5C6SSA2	2866	K	0.00329363	Down	Ribosomal protein L19 OS=Fusarium oxysporum f. sp. cubense OX=61366 GN=FocTR4_00008821 PE=3 SV=1	FocTR4_00008821
binding	W9P110	113	K	0.000701724	Down	Cell division control protein 48 OS=Fusarium oxysporum f. sp. pisi HDV247 OX=1080344 GN=FOVG_10581 PE=4 SV=1	FOVG_10581
binding	W9P110	13	K	0.000630134	Down	Cell division control protein 48 OS=Fusarium oxysporum f. sp. pisi HDV247 OX=1080344 GN=FOVG_10581 PE=4 SV=1	FOVG_10581
binding	W9P110	634	K	0.00132249	Down	Cell division control protein 48 OS=Fusarium oxysporum f. sp. pisi HDV247 OX=1080344 GN=FOVG_10581 PE=4 SV=1	FOVG_10581
binding	W9P110	249	K	0.00562073	Down	Cell division control protein 48 OS=Fusarium oxysporum f. sp. pisi HDV247 OX=1080344 GN=FOVG_10581 PE=4 SV=1	FOVG_10581
binding	W9P110	127	K	0.00228356	Down	Cell division control protein 48 OS=Fusarium oxysporum f. sp. pisi HDV247 OX=1080344 GN=FOVG_10581 PE=4 SV=1	FOVG_10581
binding	W9P110	543	K	0.00370168	Down	Cell division control protein 48 OS=Fusarium oxysporum f. sp. pisi HDV247 OX=1080344 GN=FOVG_10581 PE=4 SV=1	FOVG_10581
binding	A0A0D2Y8Z6	91	K	7.06708e-05	Down	RRM domain-containing protein OS=Fusarium oxysporum f. sp. lycopersici (strain 4287 / CBS 123668 / FGSC 9935 / NRRL 34936) OX=426428 PE=4 SV=1	--
binding	A0A0D2Y8Z6	97	K	3.7731e-05	Down	RRM domain-containing protein OS=Fusarium oxysporum f. sp. lycopersici (strain 4287 / CBS 123668 / FGSC 9935 / NRRL 34936) OX=426428 PE=4 SV=1	--
binding	A0A0D2Y8Z6	37	K	0.00639242	Down	RRM domain-containing protein OS=Fusarium oxysporum f. sp. lycopersici (strain 4287 / CBS 123668 / FGSC 9935 / NRRL 34936) OX=426428 PE=4 SV=1	--
binding	A0A0D2Y8Z6	104	K	0.00706292	Down	RRM domain-containing protein OS=Fusarium oxysporum f. sp. lycopersici (strain 4287 / CBS 123668 / FGSC 9935 / NRRL 34936) OX=426428 PE=4 SV=1	--
binding	A0A0D2Y8Z6	77	K	0.000157255	Down	RRM domain-containing protein OS=Fusarium oxysporum f. sp. lycopersici (strain 4287 / CBS 123668 / FGSC 9935 / NRRL 34936) OX=426428 PE=4 SV=1	--
binding	X0LQZ0	346	K	0.00475113	Down	Elongation factor 2 OS=Fusarium oxysporum f. sp. vasinfectum 25433 OX=1089449 GN=FOTG_09074 PE=4 SV=1	FOTG_09074
binding	N4U3I5	27	K	0.00117272	Down	Mitochondrial protein import protein mas5 OS=Fusarium oxysporum f. sp. cubense (strain race 1) OX=1229664 GN=FOC1_g10013761 PE=3 SV=1	FOC1_g10013761
binding	W9QIW9	229	K	0.000699632	Down	Protein CSN12 OS=Fusarium oxysporum f. sp. pisi HDV247 OX=1080344 GN=FOVG_01800 PE=4 SV=1	FOVG_01800
binding	W9Q3A7	1576	K	0.00120142	Down	Biotin carboxylase OS=Fusarium oxysporum f. sp. pisi HDV247 OX=1080344 GN=FOVG_02340 PE=4 SV=1	FOVG_02340
binding	X0A121	202	K	0.0050451	Down	Dephospho-CoA kinase OS=Fusarium oxysporum f. sp. melonis 26406 OX=1089452 GN=FOMG_08131 PE=3 SV=1	FOMG_08131
binding	A0A4Q2V3V2	347	K	0.00295398	Down	2-phosphoglycerate dehydratase OS=Fusarium oxysporum f. sp. narcissi OX=451672 GN=BFJ63_vAg16143 PE=3 SV=1	BFJ63_vAg16143
binding	A0A4Q2V3V2	80	K	3.26626e-06	Down	2-phosphoglycerate dehydratase OS=Fusarium oxysporum f. sp. narcissi OX=451672 GN=BFJ63_vAg16143 PE=3 SV=1	BFJ63_vAg16143
binding	A0A4Q2V3V2	85	K	0.00191471	Down	2-phosphoglycerate dehydratase OS=Fusarium oxysporum f. sp. narcissi OX=451672 GN=BFJ63_vAg16143 PE=3 SV=1	BFJ63_vAg16143
binding	A0A4Q2V3V2	103	K	0.000454242	Down	2-phosphoglycerate dehydratase OS=Fusarium oxysporum f. sp. narcissi OX=451672 GN=BFJ63_vAg16143 PE=3 SV=1	BFJ63_vAg16143
binding	A0A4Q2V3V2	254	K	0.00474834	Down	2-phosphoglycerate dehydratase OS=Fusarium oxysporum f. sp. narcissi OX=451672 GN=BFJ63_vAg16143 PE=3 SV=1	BFJ63_vAg16143
binding	A0A4Q2V3V2	242	K	0.000249583	Down	2-phosphoglycerate dehydratase OS=Fusarium oxysporum f. sp. narcissi OX=451672 GN=BFJ63_vAg16143 PE=3 SV=1	BFJ63_vAg16143
binding	A0A4Q2V3V2	259	K	0.000376921	Down	2-phosphoglycerate dehydratase OS=Fusarium oxysporum f. sp. narcissi OX=451672 GN=BFJ63_vAg16143 PE=3 SV=1	BFJ63_vAg16143
binding	A0A4Q2V3V2	339	K	6.82075e-06	Down	2-phosphoglycerate dehydratase OS=Fusarium oxysporum f. sp. narcissi OX=451672 GN=BFJ63_vAg16143 PE=3 SV=1	BFJ63_vAg16143
binding	A0A4Q2V3V2	194	K	1.7911e-06	Down	2-phosphoglycerate dehydratase OS=Fusarium oxysporum f. sp. narcissi OX=451672 GN=BFJ63_vAg16143 PE=3 SV=1	BFJ63_vAg16143
binding	N4UPF0	618	K	0.0119106	Down	Cullin-4A OS=Fusarium oxysporum f. sp. cubense (strain race 1) OX=1229664 GN=FOC1_g10008698 PE=3 SV=1	FOC1_g10008698
binding	A0A4Q2V3V2	398	K	0.00327176	Down	2-phosphoglycerate dehydratase OS=Fusarium oxysporum f. sp. narcissi OX=451672 GN=BFJ63_vAg16143 PE=3 SV=1	BFJ63_vAg16143
binding	A0A3L6P1L9	190	K	0.00369422	Down	T-complex protein 1 subunit gamma OS=Fusarium oxysporum f. sp. cepae OX=396571 GN=BFJ65_g3979 PE=3 SV=1	BFJ65_g3979
binding	A0A3L6P1L9	228	K	0.0254667	Down	T-complex protein 1 subunit gamma OS=Fusarium oxysporum f. sp. cepae OX=396571 GN=BFJ65_g3979 PE=3 SV=1	BFJ65_g3979
binding	A0A3L6P1L9	474	K	0.00814344	Down	T-complex protein 1 subunit gamma OS=Fusarium oxysporum f. sp. cepae OX=396571 GN=BFJ65_g3979 PE=3 SV=1	BFJ65_g3979
binding	A0A0D2XZL1	733	K	0.0209396	Down	Uncharacterized protein OS=Fusarium oxysporum f. sp. lycopersici (strain 4287 / CBS 123668 / FGSC 9935 / NRRL 34936) OX=426428 PE=3 SV=1	--
binding	A0A3L6P1L9	526	K	0.000137452	Down	T-complex protein 1 subunit gamma OS=Fusarium oxysporum f. sp. cepae OX=396571 GN=BFJ65_g3979 PE=3 SV=1	BFJ65_g3979
binding	A0A3L6P1L9	286	K	0.000226122	Down	T-complex protein 1 subunit gamma OS=Fusarium oxysporum f. sp. cepae OX=396571 GN=BFJ65_g3979 PE=3 SV=1	BFJ65_g3979
binding	A0A4Q2V3V2	60	K	4.78383e-05	Down	2-phosphoglycerate dehydratase OS=Fusarium oxysporum f. sp. narcissi OX=451672 GN=BFJ63_vAg16143 PE=3 SV=1	BFJ63_vAg16143
binding	X0IHN2	178	K	0.00848691	Down	Transcriptional adapter 2 OS=Fusarium oxysporum f. sp. conglutinans race 2 54008 OX=1089457 GN=FOPG_03957 PE=4 SV=1	FOPG_03957
binding	A0A2H3HM72	370	K	6.45461e-05	Down	Actin-depolymerizing factor 1 OS=Fusarium oxysporum f. sp. radicis-cucumerinum OX=327505 GN=AU210_004302 PE=3 SV=1	AU210_004302
binding	A0A2H3HM72	111	K	0.00812479	Down	Actin-depolymerizing factor 1 OS=Fusarium oxysporum f. sp. radicis-cucumerinum OX=327505 GN=AU210_004302 PE=3 SV=1	AU210_004302
binding	A0A0J9WNH0	254	K	0.00930913	Down	Translation initiation factor 2 subunit 1 OS=Fusarium oxysporum f. sp. lycopersici (strain 4287 / CBS 123668 / FGSC 9935 / NRRL 34936) OX=426428 GN=FOXG_08491 PE=3 SV=1	FOXG_08491
binding	A0A2H3HP53	778	K	0.00191596	Down	Inositol hexakisphosphate and diphosphoinositol-pentakisphosphate kinase OS=Fusarium oxysporum f. sp. radicis-cucumerinum OX=327505 GN=AU210_003364 PE=3 SV=1	AU210_003364
binding	A0A0D2XXX4	267	K	0.0131955	Down	Eukaryotic translation initiation factor 3 subunit B OS=Fusarium oxysporum f. sp. lycopersici (strain 4287 / CBS 123668 / FGSC 9935 / NRRL 34936) OX=426428 GN=PRT1 PE=3 SV=1	PRT1
binding	A0A0D2XXX4	280	K	0.000125736	Down	Eukaryotic translation initiation factor 3 subunit B OS=Fusarium oxysporum f. sp. lycopersici (strain 4287 / CBS 123668 / FGSC 9935 / NRRL 34936) OX=426428 GN=PRT1 PE=3 SV=1	PRT1
binding	A0A0D2XXX4	210	K	4.69222e-05	Down	Eukaryotic translation initiation factor 3 subunit B OS=Fusarium oxysporum f. sp. lycopersici (strain 4287 / CBS 123668 / FGSC 9935 / NRRL 34936) OX=426428 GN=PRT1 PE=3 SV=1	PRT1
binding	A0A0D2XXX4	121	K	0.0195192	Down	Eukaryotic translation initiation factor 3 subunit B OS=Fusarium oxysporum f. sp. lycopersici (strain 4287 / CBS 123668 / FGSC 9935 / NRRL 34936) OX=426428 GN=PRT1 PE=3 SV=1	PRT1
binding	A0A5C6SKV0	182	K	0.00203901	Down	Cytosolic Fe-S cluster assembly factor CFD1 OS=Fusarium oxysporum f. sp. cubense OX=61366 GN=CFD1 PE=3 SV=1	CFD1
binding	X0AMI7	45	K	0.00776092	Down	Uncharacterized protein OS=Fusarium oxysporum f. sp. melonis 26406 OX=1089452 GN=FOMG_03852 PE=4 SV=1	FOMG_03852
binding	X0AMI7	151	K	7.47897e-05	Down	Uncharacterized protein OS=Fusarium oxysporum f. sp. melonis 26406 OX=1089452 GN=FOMG_03852 PE=4 SV=1	FOMG_03852
binding	X0AMI7	180	K	0.0138516	Down	Uncharacterized protein OS=Fusarium oxysporum f. sp. melonis 26406 OX=1089452 GN=FOMG_03852 PE=4 SV=1	FOMG_03852
binding	A0A2H3HM72	617	K	0.00060537	Down	Actin-depolymerizing factor 1 OS=Fusarium oxysporum f. sp. radicis-cucumerinum OX=327505 GN=AU210_004302 PE=3 SV=1	AU210_004302
binding	A0A2H3HM72	202	K	0.000263616	Down	Actin-depolymerizing factor 1 OS=Fusarium oxysporum f. sp. radicis-cucumerinum OX=327505 GN=AU210_004302 PE=3 SV=1	AU210_004302
binding	A0A2H3HM72	662	K	0.000462372	Down	Actin-depolymerizing factor 1 OS=Fusarium oxysporum f. sp. radicis-cucumerinum OX=327505 GN=AU210_004302 PE=3 SV=1	AU210_004302
binding	A0A2H3HM72	243	K	0.00569271	Down	Actin-depolymerizing factor 1 OS=Fusarium oxysporum f. sp. radicis-cucumerinum OX=327505 GN=AU210_004302 PE=3 SV=1	AU210_004302
binding	A0A2H3HM72	740	K	0.0367205	Down	Actin-depolymerizing factor 1 OS=Fusarium oxysporum f. sp. radicis-cucumerinum OX=327505 GN=AU210_004302 PE=3 SV=1	AU210_004302
binding	A0A2H3HM72	736	K	5.90214e-05	Down	Actin-depolymerizing factor 1 OS=Fusarium oxysporum f. sp. radicis-cucumerinum OX=327505 GN=AU210_004302 PE=3 SV=1	AU210_004302
binding	A0A2H3HM72	707	K	0.00355101	Down	Actin-depolymerizing factor 1 OS=Fusarium oxysporum f. sp. radicis-cucumerinum OX=327505 GN=AU210_004302 PE=3 SV=1	AU210_004302
binding	A0A2H3HM72	654	K	3.0129e-05	Down	Actin-depolymerizing factor 1 OS=Fusarium oxysporum f. sp. radicis-cucumerinum OX=327505 GN=AU210_004302 PE=3 SV=1	AU210_004302
binding	A0A2H3HM72	512	K	0.00416914	Down	Actin-depolymerizing factor 1 OS=Fusarium oxysporum f. sp. radicis-cucumerinum OX=327505 GN=AU210_004302 PE=3 SV=1	AU210_004302
binding	W9I125	122	K	0.00710673	Down	Poly(A)-specific ribonuclease OS=Fusarium oxysporum NRRL 32931 OX=660029 GN=FOYG_11273 PE=3 SV=1	FOYG_11273
binding	W9QIW9	142	K	0.00292408	Down	Protein CSN12 OS=Fusarium oxysporum f. sp. pisi HDV247 OX=1080344 GN=FOVG_01800 PE=4 SV=1	FOVG_01800
binding	W9I125	162	K	0.00251801	Down	Poly(A)-specific ribonuclease OS=Fusarium oxysporum NRRL 32931 OX=660029 GN=FOYG_11273 PE=3 SV=1	FOYG_11273
binding	X0LW52	414	K	0.000782529	Down	Uncharacterized protein OS=Fusarium oxysporum f. sp. vasinfectum 25433 OX=1089449 GN=FOTG_07861 PE=4 SV=1	FOTG_07861
binding	W9Q3A7	1362	K	5.52199e-06	Down	Biotin carboxylase OS=Fusarium oxysporum f. sp. pisi HDV247 OX=1080344 GN=FOVG_02340 PE=4 SV=1	FOVG_02340
binding	A0A559L2N5	104	K	2.76741e-05	Down	Nucleoporin GLE2 OS=Fusarium oxysporum f. sp. cubense OX=61366 GN=GLE2 PE=3 SV=1	GLE2
binding	A0A559L2N5	198	K	6.57481e-05	Down	Nucleoporin GLE2 OS=Fusarium oxysporum f. sp. cubense OX=61366 GN=GLE2 PE=3 SV=1	GLE2
binding	W9Q3A7	1352	K	0.0459838	Down	Biotin carboxylase OS=Fusarium oxysporum f. sp. pisi HDV247 OX=1080344 GN=FOVG_02340 PE=4 SV=1	FOVG_02340
binding	W9Q3A7	1023	K	3.72057e-06	Down	Biotin carboxylase OS=Fusarium oxysporum f. sp. pisi HDV247 OX=1080344 GN=FOVG_02340 PE=4 SV=1	FOVG_02340
binding	W9Q3A7	2193	K	0.000866255	Down	Biotin carboxylase OS=Fusarium oxysporum f. sp. pisi HDV247 OX=1080344 GN=FOVG_02340 PE=4 SV=1	FOVG_02340
binding	W9Q3A7	693	K	0.000986789	Down	Biotin carboxylase OS=Fusarium oxysporum f. sp. pisi HDV247 OX=1080344 GN=FOVG_02340 PE=4 SV=1	FOVG_02340
binding	W9Q3A7	49	K	0.00232736	Down	Biotin carboxylase OS=Fusarium oxysporum f. sp. pisi HDV247 OX=1080344 GN=FOVG_02340 PE=4 SV=1	FOVG_02340
binding	W9Q3A7	440	K	0.000147649	Down	Biotin carboxylase OS=Fusarium oxysporum f. sp. pisi HDV247 OX=1080344 GN=FOVG_02340 PE=4 SV=1	FOVG_02340
binding	W9Q3A7	84	K	1.36548e-05	Down	Biotin carboxylase OS=Fusarium oxysporum f. sp. pisi HDV247 OX=1080344 GN=FOVG_02340 PE=4 SV=1	FOVG_02340
binding	A0A559L2N5	147	K	0.00860446	Down	Nucleoporin GLE2 OS=Fusarium oxysporum f. sp. cubense OX=61366 GN=GLE2 PE=3 SV=1	GLE2
binding	A0A559L2N5	144	K	3.16214e-05	Down	Nucleoporin GLE2 OS=Fusarium oxysporum f. sp. cubense OX=61366 GN=GLE2 PE=3 SV=1	GLE2
binding	W9Q3A7	524	K	4.97928e-06	Down	Biotin carboxylase OS=Fusarium oxysporum f. sp. pisi HDV247 OX=1080344 GN=FOVG_02340 PE=4 SV=1	FOVG_02340
binding	A0A559L2N5	246	K	0.00521371	Down	Nucleoporin GLE2 OS=Fusarium oxysporum f. sp. cubense OX=61366 GN=GLE2 PE=3 SV=1	GLE2
binding	A0A0D2Y4J1	279	K	0.00875203	Down	PCI domain-containing protein OS=Fusarium oxysporum f. sp. lycopersici (strain 4287 / CBS 123668 / FGSC 9935 / NRRL 34936) OX=426428 PE=4 SV=1	--
binding	A0A559L2N5	93	K	0.00051746	Down	Nucleoporin GLE2 OS=Fusarium oxysporum f. sp. cubense OX=61366 GN=GLE2 PE=3 SV=1	GLE2
binding	W9Q3A7	341	K	0.00112718	Down	Biotin carboxylase OS=Fusarium oxysporum f. sp. pisi HDV247 OX=1080344 GN=FOVG_02340 PE=4 SV=1	FOVG_02340
binding	W9Q3A7	2257	K	0.00111298	Down	Biotin carboxylase OS=Fusarium oxysporum f. sp. pisi HDV247 OX=1080344 GN=FOVG_02340 PE=4 SV=1	FOVG_02340
binding	W9Q3A7	1225	K	0.00469522	Down	Biotin carboxylase OS=Fusarium oxysporum f. sp. pisi HDV247 OX=1080344 GN=FOVG_02340 PE=4 SV=1	FOVG_02340
binding	W9Q3A7	2240	K	0.000876225	Down	Biotin carboxylase OS=Fusarium oxysporum f. sp. pisi HDV247 OX=1080344 GN=FOVG_02340 PE=4 SV=1	FOVG_02340
binding	W9Q3A7	981	K	5.14239e-05	Down	Biotin carboxylase OS=Fusarium oxysporum f. sp. pisi HDV247 OX=1080344 GN=FOVG_02340 PE=4 SV=1	FOVG_02340
binding	W9Q3A7	1536	K	5.48166e-05	Down	Biotin carboxylase OS=Fusarium oxysporum f. sp. pisi HDV247 OX=1080344 GN=FOVG_02340 PE=4 SV=1	FOVG_02340
binding	X0LW52	159	K	0.0345066	Down	Uncharacterized protein OS=Fusarium oxysporum f. sp. vasinfectum 25433 OX=1089449 GN=FOTG_07861 PE=4 SV=1	FOTG_07861
binding	A0A0D2XZP5	719	K	3.83273e-05	Down	MIF4G domain-containing protein OS=Fusarium oxysporum f. sp. lycopersici (strain 4287 / CBS 123668 / FGSC 9935 / NRRL 34936) OX=426428 PE=4 SV=1	--
binding	A0A0D2XZP5	815	K	0.0308014	Down	MIF4G domain-containing protein OS=Fusarium oxysporum f. sp. lycopersici (strain 4287 / CBS 123668 / FGSC 9935 / NRRL 34936) OX=426428 PE=4 SV=1	--
binding	X0N3C1	882	K	0.0450809	Down	Zn(2)-C6 fungal-type domain-containing protein OS=Fusarium oxysporum f. sp. vasinfectum 25433 OX=1089449 GN=FOTG_06529 PE=4 SV=1	FOTG_06529
binding	A0A2H3TI23	224	K	0.000154757	Down	Related to histone methyltransferase OS=Fusarium oxysporum OX=5507 GN=FRV6_12495 PE=4 SV=1	FRV6_12495
binding	A0A2H3TI23	232	K	3.43035e-06	Down	Related to histone methyltransferase OS=Fusarium oxysporum OX=5507 GN=FRV6_12495 PE=4 SV=1	FRV6_12495
binding	A0A0D2XZV7	310	K	0.00183082	Down	Arrestin_C domain-containing protein OS=Fusarium oxysporum f. sp. lycopersici (strain 4287 / CBS 123668 / FGSC 9935 / NRRL 34936) OX=426428 PE=4 SV=1	--
binding	A0A0D2XZR2	201	K	0.0147467	Down	Nudix hydrolase domain-containing protein OS=Fusarium oxysporum f. sp. lycopersici (strain 4287 / CBS 123668 / FGSC 9935 / NRRL 34936) OX=426428 GN=FOXG_09494 PE=3 SV=1	FOXG_09494
binding	A0A4Q2VSH1	497	K	0.00108772	Down	Mitochondrial respiratory chain complexes assembly protein YTA12 OS=Fusarium oxysporum f. sp. narcissi OX=451672 GN=BFJ63_vAg7532 PE=3 SV=1	BFJ63_vAg7532
binding	A0A4Q2VSH1	274	K	0.0063315	Down	Mitochondrial respiratory chain complexes assembly protein YTA12 OS=Fusarium oxysporum f. sp. narcissi OX=451672 GN=BFJ63_vAg7532 PE=3 SV=1	BFJ63_vAg7532
binding	A0A2H3H0Y3	521	K	0.0183857	Down	Clustered mitochondria protein homolog OS=Fusarium oxysporum f. sp. radicis-cucumerinum OX=327505 GN=CLU1 PE=3 SV=1	CLU1
binding	A0A3L6NVJ5	124	K	0.00762558	Down	Vacuolar protein sorting-associated protein 1 OS=Fusarium oxysporum f. sp. cepae OX=396571 GN=BFJ65_g5336 PE=3 SV=1	BFJ65_g5336
binding	N4URN1	431	K	2.21088e-05	Down	3-ketoacyl-CoA thiolase, peroxisomal OS=Fusarium oxysporum f. sp. cubense (strain race 1) OX=1229664 GN=FOC1_g10011268 PE=3 SV=1	FOC1_g10011268
binding	A0A3L6NVJ5	291	K	0.000490157	Down	Vacuolar protein sorting-associated protein 1 OS=Fusarium oxysporum f. sp. cepae OX=396571 GN=BFJ65_g5336 PE=3 SV=1	BFJ65_g5336
binding	N4URB4	837	K	0.00650329	Down	E3 ubiquitin-protein ligase PEP5 OS=Fusarium oxysporum f. sp. cubense (strain race 1) OX=1229664 GN=FOC1_g10013278 PE=3 SV=1	FOC1_g10013278
binding	A0A3L6NVJ5	194	K	0.00214413	Down	Vacuolar protein sorting-associated protein 1 OS=Fusarium oxysporum f. sp. cepae OX=396571 GN=BFJ65_g5336 PE=3 SV=1	BFJ65_g5336
binding	A0A3L6NVJ5	190	K	0.00319437	Down	Vacuolar protein sorting-associated protein 1 OS=Fusarium oxysporum f. sp. cepae OX=396571 GN=BFJ65_g5336 PE=3 SV=1	BFJ65_g5336
binding	W9Q3A7	800	K	0.0374737	Down	Biotin carboxylase OS=Fusarium oxysporum f. sp. pisi HDV247 OX=1080344 GN=FOVG_02340 PE=4 SV=1	FOVG_02340
binding	W9Q3A7	430	K	0.0182919	Down	Biotin carboxylase OS=Fusarium oxysporum f. sp. pisi HDV247 OX=1080344 GN=FOVG_02340 PE=4 SV=1	FOVG_02340
binding	X0LW52	162	K	0.00296101	Down	Uncharacterized protein OS=Fusarium oxysporum f. sp. vasinfectum 25433 OX=1089449 GN=FOTG_07861 PE=4 SV=1	FOTG_07861
binding	F9FKI6	57	K	0.0133397	Down	Signal recognition particle 54 kDa protein OS=Fusarium oxysporum (strain Fo5176) OX=660025 GN=FOXB_06915 PE=3 SV=1	FOXB_06915
binding	N4TVQ2	115	K	0.00398164	Down	F-actin-capping protein subunit beta OS=Fusarium oxysporum f. sp. cubense (strain race 1) OX=1229664 GN=FOC1_g10015446 PE=3 SV=1	FOC1_g10015446
binding	A0A6C0T9S5	165	K	0.0356066	Down	DNA-directed RNA polymerase (Fragment) OS=Fusarium oxysporum OX=5507 GN=RPB2 PE=3 SV=1	RPB2
binding	A0A559LS94	272	K	0.00217133	Down	Vacuolar protein sorting-associated protein vps5 OS=Fusarium oxysporum f. sp. cubense OX=61366 GN=vps5 PE=4 SV=1	vps5
binding	A0A559LS94	245	K	0.00108855	Down	Vacuolar protein sorting-associated protein vps5 OS=Fusarium oxysporum f. sp. cubense OX=61366 GN=vps5 PE=4 SV=1	vps5
binding	X0AWQ9	99	K	0.00859747	Down	Glyceraldehyde-3-phosphate dehydrogenase OS=Fusarium oxysporum f. sp. melonis 26406 OX=1089452 GN=FOMG_03769 PE=3 SV=1	FOMG_03769
binding	X0AZI6	211	K	0.000101156	Down	Cerevisin OS=Fusarium oxysporum f. sp. melonis 26406 OX=1089452 GN=FOMG_02109 PE=3 SV=1	FOMG_02109
binding	X0AZI6	250	K	4.91462e-05	Down	Cerevisin OS=Fusarium oxysporum f. sp. melonis 26406 OX=1089452 GN=FOMG_02109 PE=3 SV=1	FOMG_02109
binding	X0AWQ9	76	K	0.00848338	Down	Glyceraldehyde-3-phosphate dehydrogenase OS=Fusarium oxysporum f. sp. melonis 26406 OX=1089452 GN=FOMG_03769 PE=3 SV=1	FOMG_03769
binding	A0A559LS94	491	K	0.0347768	Down	Vacuolar protein sorting-associated protein vps5 OS=Fusarium oxysporum f. sp. cubense OX=61366 GN=vps5 PE=4 SV=1	vps5
binding	X0AZI6	290	K	5.9588e-05	Down	Cerevisin OS=Fusarium oxysporum f. sp. melonis 26406 OX=1089452 GN=FOMG_02109 PE=3 SV=1	FOMG_02109
binding	X0AZI6	278	K	0.000127374	Down	Cerevisin OS=Fusarium oxysporum f. sp. melonis 26406 OX=1089452 GN=FOMG_02109 PE=3 SV=1	FOMG_02109
binding	X0AZI6	243	K	1.48576e-05	Down	Cerevisin OS=Fusarium oxysporum f. sp. melonis 26406 OX=1089452 GN=FOMG_02109 PE=3 SV=1	FOMG_02109
binding	N4TZ42	187	K	3.05773e-05	Down	Polyadenylate-binding protein OS=Fusarium oxysporum f. sp. cubense (strain race 1) OX=1229664 GN=FOC1_g10014787 PE=3 SV=1	FOC1_g10014787
binding	N4TZ42	216	K	4.5241e-05	Down	Polyadenylate-binding protein OS=Fusarium oxysporum f. sp. cubense (strain race 1) OX=1229664 GN=FOC1_g10014787 PE=3 SV=1	FOC1_g10014787
binding	N4TZ42	430	K	0.00668336	Down	Polyadenylate-binding protein OS=Fusarium oxysporum f. sp. cubense (strain race 1) OX=1229664 GN=FOC1_g10014787 PE=3 SV=1	FOC1_g10014787
binding	W9PLS5	105	K	0.00740959	Down	60S ribosomal protein L16 OS=Fusarium oxysporum f. sp. pisi HDV247 OX=1080344 GN=FOVG_08769 PE=3 SV=1	FOVG_08769
binding	X0AZI6	302	K	0.0120533	Down	Cerevisin OS=Fusarium oxysporum f. sp. melonis 26406 OX=1089452 GN=FOMG_02109 PE=3 SV=1	FOMG_02109
binding	A0A2H3GYG6	315	K	0.00321343	Down	Uncharacterized protein OS=Fusarium oxysporum f. sp. radicis-cucumerinum OX=327505 GN=AU210_007712 PE=3 SV=1	AU210_007712
binding	A0A420R646	116	K	0.000666892	Down	DASH complex subunit SPC19 OS=Fusarium oxysporum OX=5507 GN=BFJ68_g7882 PE=3 SV=1	BFJ68_g7882
binding	X0AWQ9	249	K	0.0159847	Down	Glyceraldehyde-3-phosphate dehydrogenase OS=Fusarium oxysporum f. sp. melonis 26406 OX=1089452 GN=FOMG_03769 PE=3 SV=1	FOMG_03769
binding	A0A2H3GV33	263	K	0.000309622	Down	BHLH domain-containing protein OS=Fusarium oxysporum f. sp. radicis-cucumerinum OX=327505 GN=AU210_009783 PE=4 SV=1	AU210_009783
binding	X0AWQ9	323	K	0.00844063	Down	Glyceraldehyde-3-phosphate dehydrogenase OS=Fusarium oxysporum f. sp. melonis 26406 OX=1089452 GN=FOMG_03769 PE=3 SV=1	FOMG_03769
binding	A0A2H3GV33	195	K	0.00399671	Down	BHLH domain-containing protein OS=Fusarium oxysporum f. sp. radicis-cucumerinum OX=327505 GN=AU210_009783 PE=4 SV=1	AU210_009783
binding	F9F1W4	585	K	0.00253193	Down	Tyrosine--tRNA ligase OS=Fusarium oxysporum (strain Fo5176) OX=660025 GN=FOXB_00388 PE=3 SV=1	FOXB_00388
binding	X0N235	323	K	0.0438477	Up	UNC45-central domain-containing protein OS=Fusarium oxysporum f. sp. vasinfectum 25433 OX=1089449 GN=FOTG_06938 PE=4 SV=1	FOTG_06938
binding	X0N235	292	K	0.0184357	Down	UNC45-central domain-containing protein OS=Fusarium oxysporum f. sp. vasinfectum 25433 OX=1089449 GN=FOTG_06938 PE=4 SV=1	FOTG_06938
binding	X0AWQ9	261	K	0.0209773	Down	Glyceraldehyde-3-phosphate dehydrogenase OS=Fusarium oxysporum f. sp. melonis 26406 OX=1089452 GN=FOMG_03769 PE=3 SV=1	FOMG_03769
binding	A0A420N140	349	K	0.0198946	Down	Endocytosis protein 3 OS=Fusarium oxysporum OX=5507 GN=BFJ69_g8856 PE=3 SV=1	BFJ69_g8856
binding	A0A3L6NEA6	277	K	0.00912667	Down	RRM domain-containing protein OS=Fusarium oxysporum f. sp. cepae OX=396571 GN=BFJ65_g9827 PE=4 SV=1	BFJ65_g9827
binding	X0AWQ9	184	K	0.0116236	Down	Glyceraldehyde-3-phosphate dehydrogenase OS=Fusarium oxysporum f. sp. melonis 26406 OX=1089452 GN=FOMG_03769 PE=3 SV=1	FOMG_03769
binding	X0AWQ9	241	K	0.00863614	Down	Glyceraldehyde-3-phosphate dehydrogenase OS=Fusarium oxysporum f. sp. melonis 26406 OX=1089452 GN=FOMG_03769 PE=3 SV=1	FOMG_03769
binding	X0AWQ9	108	K	0.000786447	Down	Glyceraldehyde-3-phosphate dehydrogenase OS=Fusarium oxysporum f. sp. melonis 26406 OX=1089452 GN=FOMG_03769 PE=3 SV=1	FOMG_03769
binding	X0AWQ9	65	K	0.000843285	Down	Glyceraldehyde-3-phosphate dehydrogenase OS=Fusarium oxysporum f. sp. melonis 26406 OX=1089452 GN=FOMG_03769 PE=3 SV=1	FOMG_03769
binding	X0AWQ9	62	K	0.0032973	Down	Glyceraldehyde-3-phosphate dehydrogenase OS=Fusarium oxysporum f. sp. melonis 26406 OX=1089452 GN=FOMG_03769 PE=3 SV=1	FOMG_03769
binding	A0A3L6P0R8	31	K	7.389e-05	Down	S10_plectin domain-containing protein OS=Fusarium oxysporum f. sp. cepae OX=396571 GN=BFJ65_g3303 PE=4 SV=1	BFJ65_g3303
binding	X0A1M2	32	K	0.00143771	Down	Histone H4 OS=Fusarium oxysporum f. sp. melonis 26406 OX=1089452 GN=FOMG_08232 PE=3 SV=1	FOMG_08232
binding	X0A1M2	60	K	0.0208309	Down	Histone H4 OS=Fusarium oxysporum f. sp. melonis 26406 OX=1089452 GN=FOMG_08232 PE=3 SV=1	FOMG_08232
binding	W9QLG5	365	K	0.000656099	Down	Heat shock protein SSB1 OS=Fusarium oxysporum f. sp. pisi HDV247 OX=1080344 GN=FOVG_00535 PE=3 SV=1	FOVG_00535
binding	X0A1M2	9	K	0.000146564	Down	Histone H4 OS=Fusarium oxysporum f. sp. melonis 26406 OX=1089452 GN=FOMG_08232 PE=3 SV=1	FOMG_08232
binding	X0A1M2	13	K	0.0364997	Down	Histone H4 OS=Fusarium oxysporum f. sp. melonis 26406 OX=1089452 GN=FOMG_08232 PE=3 SV=1	FOMG_08232
binding	W9QLG5	59	K	0.00854627	Down	Heat shock protein SSB1 OS=Fusarium oxysporum f. sp. pisi HDV247 OX=1080344 GN=FOVG_00535 PE=3 SV=1	FOVG_00535
binding	W9IK20	213	K	5.81263e-05	Down	Mitochondrial-processing peptidase subunit beta OS=Fusarium oxysporum NRRL 32931 OX=660029 GN=FOYG_06485 PE=3 SV=1	FOYG_06485
binding	W9IK20	321	K	0.00257793	Down	Mitochondrial-processing peptidase subunit beta OS=Fusarium oxysporum NRRL 32931 OX=660029 GN=FOYG_06485 PE=3 SV=1	FOYG_06485
binding	X0H9X5	106	K	0.00209825	Down	Uncharacterized protein OS=Fusarium oxysporum f. sp. conglutinans race 2 54008 OX=1089457 GN=FOPG_15291 PE=4 SV=1	FOPG_15291
binding	X0A1M2	92	K	0.00983555	Down	Histone H4 OS=Fusarium oxysporum f. sp. melonis 26406 OX=1089452 GN=FOMG_08232 PE=3 SV=1	FOMG_08232
binding	A0A3L6P2B6	120	K	7.67177e-06	Down	60S ribosomal protein L3 OS=Fusarium oxysporum f. sp. cepae OX=396571 GN=BFJ65_g3846 PE=3 SV=1	BFJ65_g3846
binding	A0A3L6P2B6	176	K	0.000476731	Down	60S ribosomal protein L3 OS=Fusarium oxysporum f. sp. cepae OX=396571 GN=BFJ65_g3846 PE=3 SV=1	BFJ65_g3846
binding	W9QLG5	192	K	0.0181969	Down	Heat shock protein SSB1 OS=Fusarium oxysporum f. sp. pisi HDV247 OX=1080344 GN=FOVG_00535 PE=3 SV=1	FOVG_00535
binding	X0C4M7	198	K	0.00336111	Down	Replication factor C subunit 2 OS=Fusarium oxysporum f. sp. raphani 54005 OX=1089458 GN=FOQG_07981 PE=3 SV=1	FOQG_07981
binding	A0A3L6P2B6	136	K	0.00182332	Down	60S ribosomal protein L3 OS=Fusarium oxysporum f. sp. cepae OX=396571 GN=BFJ65_g3846 PE=3 SV=1	BFJ65_g3846
binding	W9PV62	154	K	0.00623021	Down	Fructose-bisphosphatase OS=Fusarium oxysporum f. sp. pisi HDV247 OX=1080344 GN=FOVG_04184 PE=3 SV=1	FOVG_04184
binding	A0A3L6PBE0	131	K	0.0140583	Down	60S ribosomal protein L20 OS=Fusarium oxysporum f. sp. cepae OX=396571 GN=BFJ65_g2092 PE=3 SV=1	BFJ65_g2092
binding	W9QLG5	88	K	0.000509571	Down	Heat shock protein SSB1 OS=Fusarium oxysporum f. sp. pisi HDV247 OX=1080344 GN=FOVG_00535 PE=3 SV=1	FOVG_00535
binding	N4TZ42	126	K	5.16782e-05	Down	Polyadenylate-binding protein OS=Fusarium oxysporum f. sp. cubense (strain race 1) OX=1229664 GN=FOC1_g10014787 PE=3 SV=1	FOC1_g10014787
binding	W9QLG5	531	K	2.00617e-05	Down	Heat shock protein SSB1 OS=Fusarium oxysporum f. sp. pisi HDV247 OX=1080344 GN=FOVG_00535 PE=3 SV=1	FOVG_00535
binding	N4TZ42	143	K	0.00807092	Down	Polyadenylate-binding protein OS=Fusarium oxysporum f. sp. cubense (strain race 1) OX=1229664 GN=FOC1_g10014787 PE=3 SV=1	FOC1_g10014787
binding	W9PLS5	116	K	0.0346303	Down	60S ribosomal protein L16 OS=Fusarium oxysporum f. sp. pisi HDV247 OX=1080344 GN=FOVG_08769 PE=3 SV=1	FOVG_08769
binding	W9PLS5	150	K	0.000692218	Down	60S ribosomal protein L16 OS=Fusarium oxysporum f. sp. pisi HDV247 OX=1080344 GN=FOVG_08769 PE=3 SV=1	FOVG_08769
binding	X0H9X5	31	K	0.00244699	Down	Uncharacterized protein OS=Fusarium oxysporum f. sp. conglutinans race 2 54008 OX=1089457 GN=FOPG_15291 PE=4 SV=1	FOPG_15291
binding	W9QLG5	498	K	0.0109302	Down	Heat shock protein SSB1 OS=Fusarium oxysporum f. sp. pisi HDV247 OX=1080344 GN=FOVG_00535 PE=3 SV=1	FOVG_00535
binding	A0A5C6TFJ7	312	K	0.000207139	Down	Hsp90 chaperone protein kinase-targeting subunit OS=Fusarium oxysporum f. sp. cubense OX=61366 GN=FocTR4_00005472 PE=3 SV=1	FocTR4_00005472
binding	X0A1M2	80	K	8.91182e-05	Down	Histone H4 OS=Fusarium oxysporum f. sp. melonis 26406 OX=1089452 GN=FOMG_08232 PE=3 SV=1	FOMG_08232
binding	A0A5C6TFJ7	325	K	0.004506	Down	Hsp90 chaperone protein kinase-targeting subunit OS=Fusarium oxysporum f. sp. cubense OX=61366 GN=FocTR4_00005472 PE=3 SV=1	FocTR4_00005472
binding	N4TXJ1	144	K	0.00767487	Down	DNA mismatch repair protein msh-2 OS=Fusarium oxysporum f. sp. cubense (strain race 1) OX=1229664 GN=FOC1_g10014116 PE=3 SV=1	FOC1_g10014116
binding	F9F7K8	131	K	0.000156638	Down	HTH APSES-type domain-containing protein OS=Fusarium oxysporum (strain Fo5176) OX=660025 GN=FOXB_02383 PE=3 SV=1	FOXB_02383
binding	F9F7K8	201	K	8.18784e-05	Down	HTH APSES-type domain-containing protein OS=Fusarium oxysporum (strain Fo5176) OX=660025 GN=FOXB_02383 PE=3 SV=1	FOXB_02383
binding	N4TP42	228	K	0.00136739	Down	ATP-dependent RNA helicase eIF4A OS=Fusarium oxysporum f. sp. cubense (strain race 1) OX=1229664 GN=FOC1_g10013776 PE=3 SV=1	FOC1_g10013776
binding	N4TXJ1	509	K	0.000237814	Down	DNA mismatch repair protein msh-2 OS=Fusarium oxysporum f. sp. cubense (strain race 1) OX=1229664 GN=FOC1_g10014116 PE=3 SV=1	FOC1_g10014116
binding	N4TZ42	152	K	0.000254296	Down	Polyadenylate-binding protein OS=Fusarium oxysporum f. sp. cubense (strain race 1) OX=1229664 GN=FOC1_g10014787 PE=3 SV=1	FOC1_g10014787
binding	W9IPY8	282	K	0.00315214	Down	Eukaryotic translation initiation factor 3 subunit G OS=Fusarium oxysporum NRRL 32931 OX=660029 GN=TIF35 PE=3 SV=1	TIF35
binding	W9IK20	261	K	0.0279904	Down	Mitochondrial-processing peptidase subunit beta OS=Fusarium oxysporum NRRL 32931 OX=660029 GN=FOYG_06485 PE=3 SV=1	FOYG_06485
binding	X0MFA8	90	K	0.000344658	Down	26S proteasome regulatory subunit N5 OS=Fusarium oxysporum f. sp. vasinfectum 25433 OX=1089449 GN=FOTG_03675 PE=3 SV=1	FOTG_03675
binding	X0MFA8	212	K	0.000102777	Down	26S proteasome regulatory subunit N5 OS=Fusarium oxysporum f. sp. vasinfectum 25433 OX=1089449 GN=FOTG_03675 PE=3 SV=1	FOTG_03675
binding	X0MFA8	139	K	0.000157568	Down	26S proteasome regulatory subunit N5 OS=Fusarium oxysporum f. sp. vasinfectum 25433 OX=1089449 GN=FOTG_03675 PE=3 SV=1	FOTG_03675
binding	X0MFA8	268	K	0.000623592	Down	26S proteasome regulatory subunit N5 OS=Fusarium oxysporum f. sp. vasinfectum 25433 OX=1089449 GN=FOTG_03675 PE=3 SV=1	FOTG_03675
binding	X0CDJ3	299	K	0.00418139	Down	Protein disulfide-isomerase OS=Fusarium oxysporum f. sp. raphani 54005 OX=1089458 GN=FOQG_07935 PE=3 SV=1	FOQG_07935
binding	F9FFN7	453	K	0.000663973	Down	Thioredoxin domain-containing protein OS=Fusarium oxysporum (strain Fo5176) OX=660025 GN=FOXB_05216 PE=4 SV=1	FOXB_05216
binding	X0CDJ3	396	K	0.00213256	Down	Protein disulfide-isomerase OS=Fusarium oxysporum f. sp. raphani 54005 OX=1089458 GN=FOQG_07935 PE=3 SV=1	FOQG_07935
binding	X0CDJ3	100	K	0.000273476	Down	Protein disulfide-isomerase OS=Fusarium oxysporum f. sp. raphani 54005 OX=1089458 GN=FOQG_07935 PE=3 SV=1	FOQG_07935
binding	F9FRB7	106	K	0.00432303	Down	40S ribosomal protein S4 OS=Fusarium oxysporum (strain Fo5176) OX=660025 GN=FOXB_08947 PE=3 SV=1	FOXB_08947
binding	A0A5C6TD30	493	K	0.000230888	Down	Uncharacterized protein OS=Fusarium oxysporum f. sp. cubense OX=61366 GN=FocTR4_00004923 PE=4 SV=1	FocTR4_00004923
binding	N4TP42	359	K	9.31124e-05	Down	ATP-dependent RNA helicase eIF4A OS=Fusarium oxysporum f. sp. cubense (strain race 1) OX=1229664 GN=FOC1_g10013776 PE=3 SV=1	FOC1_g10013776
binding	F9FRB7	71	K	0.000498788	Down	40S ribosomal protein S4 OS=Fusarium oxysporum (strain Fo5176) OX=660025 GN=FOXB_08947 PE=3 SV=1	FOXB_08947
binding	A0A2H3SSY0	446	K	0.00743312	Down	DNA helicase OS=Fusarium oxysporum OX=5507 GN=FRV6_03799 PE=3 SV=1	FRV6_03799
binding	F9FRB7	22	K	0.00175985	Down	40S ribosomal protein S4 OS=Fusarium oxysporum (strain Fo5176) OX=660025 GN=FOXB_08947 PE=3 SV=1	FOXB_08947
binding	A0A3L6NXK6	19	K	0.00164008	Down	Ribosomal_L18e/L15P domain-containing protein OS=Fusarium oxysporum f. sp. cepae OX=396571 GN=BFJ65_g2250 PE=3 SV=1	BFJ65_g2250
binding	F9FRB7	168	K	0.000402762	Down	40S ribosomal protein S4 OS=Fusarium oxysporum (strain Fo5176) OX=660025 GN=FOXB_08947 PE=3 SV=1	FOXB_08947
binding	X0CR85	154	K	0.00596439	Down	Uncharacterized protein OS=Fusarium oxysporum f. sp. raphani 54005 OX=1089458 GN=FOQG_05016 PE=4 SV=1	FOQG_05016
binding	W9PU51	100	K	0.000399606	Down	Ras-like protein Rab-6B OS=Fusarium oxysporum f. sp. pisi HDV247 OX=1080344 GN=FOVG_06684 PE=4 SV=1	FOVG_06684
binding	F9FRB7	30	K	0.00350034	Down	40S ribosomal protein S4 OS=Fusarium oxysporum (strain Fo5176) OX=660025 GN=FOXB_08947 PE=3 SV=1	FOXB_08947
binding	N4TP42	274	K	0.000249035	Down	ATP-dependent RNA helicase eIF4A OS=Fusarium oxysporum f. sp. cubense (strain race 1) OX=1229664 GN=FOC1_g10013776 PE=3 SV=1	FOC1_g10013776
binding	X0ATQ5	250	K	0.000789613	Down	Synaptosomal-associated protein, 23kDa OS=Fusarium oxysporum f. sp. melonis 26406 OX=1089452 GN=FOMG_00657 PE=4 SV=1	FOMG_00657
binding	F9G667	217	K	0.0485685	Down	Adenylosuccinate synthetase OS=Fusarium oxysporum (strain Fo5176) OX=660025 GN=FOXB_14149 PE=3 SV=1	FOXB_14149
binding	F9FBK8	982	K	0.0122538	Down	Uncharacterized protein OS=Fusarium oxysporum (strain Fo5176) OX=660025 GN=FOXB_03785 PE=3 SV=1	FOXB_03785
binding	X0LNT4	527	K	0.00634062	Down	AGC/AKT protein kinase OS=Fusarium oxysporum f. sp. vasinfectum 25433 OX=1089449 GN=FOTG_06046 PE=4 SV=1	FOTG_06046
binding	F9G667	1325	K	0.000275642	Down	Adenylosuccinate synthetase OS=Fusarium oxysporum (strain Fo5176) OX=660025 GN=FOXB_14149 PE=3 SV=1	FOXB_14149
binding	N4TVB2	224	K	6.20868e-06	Down	HMG box domain-containing protein OS=Fusarium oxysporum f. sp. cubense (strain race 1) OX=1229664 GN=FOC1_g10016370 PE=4 SV=1	FOC1_g10016370
binding	F9G667	358	K	0.00166511	Down	Adenylosuccinate synthetase OS=Fusarium oxysporum (strain Fo5176) OX=660025 GN=FOXB_14149 PE=3 SV=1	FOXB_14149
binding	F9G667	62	K	0.0016864	Down	Adenylosuccinate synthetase OS=Fusarium oxysporum (strain Fo5176) OX=660025 GN=FOXB_14149 PE=3 SV=1	FOXB_14149
binding	A0A3L6NXK6	63	K	0.00108865	Down	Ribosomal_L18e/L15P domain-containing protein OS=Fusarium oxysporum f. sp. cepae OX=396571 GN=BFJ65_g2250 PE=3 SV=1	BFJ65_g2250
binding	A0A3L6NXK6	55	K	0.00032481	Down	Ribosomal_L18e/L15P domain-containing protein OS=Fusarium oxysporum f. sp. cepae OX=396571 GN=BFJ65_g2250 PE=3 SV=1	BFJ65_g2250
binding	A0A3L6NXK6	47	K	0.00328648	Down	Ribosomal_L18e/L15P domain-containing protein OS=Fusarium oxysporum f. sp. cepae OX=396571 GN=BFJ65_g2250 PE=3 SV=1	BFJ65_g2250
binding	F9G667	341	K	2.7457e-05	Down	Adenylosuccinate synthetase OS=Fusarium oxysporum (strain Fo5176) OX=660025 GN=FOXB_14149 PE=3 SV=1	FOXB_14149
binding	N4TTW6	558	K	0.00934037	Down	Regulator of nonsense transcripts 1 like protein OS=Fusarium oxysporum f. sp. cubense (strain race 1) OX=1229664 GN=FOC1_g10012940 PE=3 SV=1	FOC1_g10012940
binding	X0CKT7	537	K	0.000766799	Down	Enhancer of mRNA-decapping protein 3 OS=Fusarium oxysporum f. sp. raphani 54005 OX=1089458 GN=FOQG_03771 PE=3 SV=1	FOQG_03771
binding	F9FRB7	161	K	0.00262404	Down	40S ribosomal protein S4 OS=Fusarium oxysporum (strain Fo5176) OX=660025 GN=FOXB_08947 PE=3 SV=1	FOXB_08947
binding	X0CDJ3	313	K	7.00516e-05	Down	Protein disulfide-isomerase OS=Fusarium oxysporum f. sp. raphani 54005 OX=1089458 GN=FOQG_07935 PE=3 SV=1	FOQG_07935
binding	F9FRB7	94	K	0.00904772	Down	40S ribosomal protein S4 OS=Fusarium oxysporum (strain Fo5176) OX=660025 GN=FOXB_08947 PE=3 SV=1	FOXB_08947
binding	A0A420Q4Y7	649	K	3.86969e-07	Down	ATP-dependent DNA helicase II subunit 2 OS=Fusarium oxysporum OX=5507 GN=BFJ68_g13031 PE=3 SV=1	BFJ68_g13031
binding	A0A0J9WPB2	281	K	0.00855962	Down	Uncharacterized protein OS=Fusarium oxysporum f. sp. lycopersici (strain 4287 / CBS 123668 / FGSC 9935 / NRRL 34936) OX=426428 GN=FOXG_20058 PE=4 SV=1	FOXG_20058
binding	A0A420Q4Y7	49	K	0.000222205	Down	ATP-dependent DNA helicase II subunit 2 OS=Fusarium oxysporum OX=5507 GN=BFJ68_g13031 PE=3 SV=1	BFJ68_g13031
binding	X0AG74	613	K	0.0344306	Down	Lon protease homolog, mitochondrial OS=Fusarium oxysporum f. sp. melonis 26406 OX=1089452 GN=PIM1 PE=3 SV=1	PIM1
binding	W9Q3M8	122	K	0.000215585	Down	Translocation protein SEC63 OS=Fusarium oxysporum f. sp. pisi HDV247 OX=1080344 GN=FOVG_02433 PE=4 SV=1	FOVG_02433
binding	A0A3L6P0R8	38	K	6.54903e-05	Down	S10_plectin domain-containing protein OS=Fusarium oxysporum f. sp. cepae OX=396571 GN=BFJ65_g3303 PE=4 SV=1	BFJ65_g3303
binding	X0CDJ3	365	K	0.000286935	Down	Protein disulfide-isomerase OS=Fusarium oxysporum f. sp. raphani 54005 OX=1089458 GN=FOQG_07935 PE=3 SV=1	FOQG_07935
binding	X0CDJ3	78	K	0.00025826	Down	Protein disulfide-isomerase OS=Fusarium oxysporum f. sp. raphani 54005 OX=1089458 GN=FOQG_07935 PE=3 SV=1	FOQG_07935
binding	X0CDJ3	208	K	0.000406	Down	Protein disulfide-isomerase OS=Fusarium oxysporum f. sp. raphani 54005 OX=1089458 GN=FOQG_07935 PE=3 SV=1	FOQG_07935
binding	W9INV6	71	K	0.00380132	Down	DNA-directed RNA polymerase subunit OS=Fusarium oxysporum NRRL 32931 OX=660029 GN=FOYG_05094 PE=3 SV=1	FOYG_05094
binding	A0A3L6NDI9	110	K	0.00181094	Down	Class E vacuolar protein-sorting machinery protein HSE1 OS=Fusarium oxysporum f. sp. cepae OX=396571 GN=BFJ65_g9564 PE=3 SV=1	BFJ65_g9564
binding	X0MFA8	258	K	1.70526e-05	Down	26S proteasome regulatory subunit N5 OS=Fusarium oxysporum f. sp. vasinfectum 25433 OX=1089449 GN=FOTG_03675 PE=3 SV=1	FOTG_03675
binding	X0AWQ9	47	K	0.000205034	Down	Glyceraldehyde-3-phosphate dehydrogenase OS=Fusarium oxysporum f. sp. melonis 26406 OX=1089452 GN=FOMG_03769 PE=3 SV=1	FOMG_03769
binding	N4UVS7	138	K	0.00130694	Down	ATP-dependent RNA helicase DHH1 OS=Fusarium oxysporum f. sp. cubense (strain race 1) OX=1229664 GN=FOC1_g10009621 PE=3 SV=1	FOC1_g10009621
binding	N4UVS7	142	K	0.0203538	Down	ATP-dependent RNA helicase DHH1 OS=Fusarium oxysporum f. sp. cubense (strain race 1) OX=1229664 GN=FOC1_g10009621 PE=3 SV=1	FOC1_g10009621
binding	N4UVS7	117	K	0.00288505	Down	ATP-dependent RNA helicase DHH1 OS=Fusarium oxysporum f. sp. cubense (strain race 1) OX=1229664 GN=FOC1_g10009621 PE=3 SV=1	FOC1_g10009621
binding	W9P735	88	K	0.000209475	Down	Translation initiation factor 1A OS=Fusarium oxysporum f. sp. pisi HDV247 OX=1080344 GN=FOVG_09548 PE=3 SV=1	FOVG_09548
binding	W9P735	56	K	0.000306453	Down	Translation initiation factor 1A OS=Fusarium oxysporum f. sp. pisi HDV247 OX=1080344 GN=FOVG_09548 PE=3 SV=1	FOVG_09548
binding	W9PLS5	165	K	7.23247e-07	Down	60S ribosomal protein L16 OS=Fusarium oxysporum f. sp. pisi HDV247 OX=1080344 GN=FOVG_08769 PE=3 SV=1	FOVG_08769
binding	N4UF19	1395	K	0.00331519	Down	Dynein heavy chain, cytoplasmic OS=Fusarium oxysporum f. sp. cubense (strain race 1) OX=1229664 GN=FOC1_g10011159 PE=4 SV=1	FOC1_g10011159
binding	X0CDJ3	347	K	0.025219	Down	Protein disulfide-isomerase OS=Fusarium oxysporum f. sp. raphani 54005 OX=1089458 GN=FOQG_07935 PE=3 SV=1	FOQG_07935
binding	A0A3L6NDI9	108	K	1.44285e-05	Down	Class E vacuolar protein-sorting machinery protein HSE1 OS=Fusarium oxysporum f. sp. cepae OX=396571 GN=BFJ65_g9564 PE=3 SV=1	BFJ65_g9564
binding	N4TVB2	297	K	0.000133677	Down	HMG box domain-containing protein OS=Fusarium oxysporum f. sp. cubense (strain race 1) OX=1229664 GN=FOC1_g10016370 PE=4 SV=1	FOC1_g10016370
binding	N4TVB2	325	K	0.000381137	Down	HMG box domain-containing protein OS=Fusarium oxysporum f. sp. cubense (strain race 1) OX=1229664 GN=FOC1_g10016370 PE=4 SV=1	FOC1_g10016370
binding	W9PU51	165	K	2.28095e-05	Down	Ras-like protein Rab-6B OS=Fusarium oxysporum f. sp. pisi HDV247 OX=1080344 GN=FOVG_06684 PE=4 SV=1	FOVG_06684
binding	W9PU51	27	K	0.0090147	Down	Ras-like protein Rab-6B OS=Fusarium oxysporum f. sp. pisi HDV247 OX=1080344 GN=FOVG_06684 PE=4 SV=1	FOVG_06684
binding	X0CDJ3	144	K	0.000173152	Down	Protein disulfide-isomerase OS=Fusarium oxysporum f. sp. raphani 54005 OX=1089458 GN=FOQG_07935 PE=3 SV=1	FOQG_07935
binding	X0CDJ3	278	K	6.55936e-07	Down	Protein disulfide-isomerase OS=Fusarium oxysporum f. sp. raphani 54005 OX=1089458 GN=FOQG_07935 PE=3 SV=1	FOQG_07935
binding	N4TVB2	217	K	0.00313968	Down	HMG box domain-containing protein OS=Fusarium oxysporum f. sp. cubense (strain race 1) OX=1229664 GN=FOC1_g10016370 PE=4 SV=1	FOC1_g10016370
binding	N4TEH9	22	K	7.61022e-06	Down	Splicing factor U2AF-associated protein 2 OS=Fusarium oxysporum f. sp. cubense (strain race 1) OX=1229664 GN=FOC1_g10015673 PE=3 SV=1	FOC1_g10015673
binding	A0A3L6P0R8	5	K	1.4222e-05	Down	S10_plectin domain-containing protein OS=Fusarium oxysporum f. sp. cepae OX=396571 GN=BFJ65_g3303 PE=4 SV=1	BFJ65_g3303
binding	A0A3L6P0R8	10	K	9.85665e-05	Down	S10_plectin domain-containing protein OS=Fusarium oxysporum f. sp. cepae OX=396571 GN=BFJ65_g3303 PE=4 SV=1	BFJ65_g3303
binding	A0A3L6NDI9	258	K	0.00109993	Down	Class E vacuolar protein-sorting machinery protein HSE1 OS=Fusarium oxysporum f. sp. cepae OX=396571 GN=BFJ65_g9564 PE=3 SV=1	BFJ65_g9564
binding	A0A420MP95	356	K	0.00744786	Down	Uncharacterized protein OS=Fusarium oxysporum OX=5507 GN=BFJ69_g12345 PE=3 SV=1	BFJ69_g12345
binding	X0CDJ3	287	K	0.00218274	Down	Protein disulfide-isomerase OS=Fusarium oxysporum f. sp. raphani 54005 OX=1089458 GN=FOQG_07935 PE=3 SV=1	FOQG_07935
binding	X0L5T5	11	K	0.0497502	Down	Hit family protein 1 OS=Fusarium oxysporum f. sp. vasinfectum 25433 OX=1089449 GN=FOTG_11036 PE=4 SV=1	FOTG_11036
binding	X0L5T5	44	K	0.0020297	Down	Hit family protein 1 OS=Fusarium oxysporum f. sp. vasinfectum 25433 OX=1089449 GN=FOTG_11036 PE=4 SV=1	FOTG_11036
binding	X0AG74	842	K	0.000317858	Down	Lon protease homolog, mitochondrial OS=Fusarium oxysporum f. sp. melonis 26406 OX=1089452 GN=PIM1 PE=3 SV=1	PIM1
binding	F9FBK8	717	K	0.000283887	Down	Uncharacterized protein OS=Fusarium oxysporum (strain Fo5176) OX=660025 GN=FOXB_03785 PE=3 SV=1	FOXB_03785
binding	X0AME7	223	K	0.00214134	Down	Uncharacterized protein OS=Fusarium oxysporum f. sp. melonis 26406 OX=1089452 GN=FOMG_05040 PE=4 SV=1	FOMG_05040
binding	X0HET5	130	K	0.000173282	Down	DnaJ like subfamily C member 2 OS=Fusarium oxysporum f. sp. conglutinans race 2 54008 OX=1089457 GN=FOPG_10263 PE=4 SV=1	FOPG_10263
binding	F9FPB7	536	K	0.000496286	Down	Protein transport protein SEC23 OS=Fusarium oxysporum (strain Fo5176) OX=660025 GN=FOXB_08247 PE=3 SV=1	FOXB_08247
binding	W9PD75	31	K	0.000831646	Down	Ribosomal protein L37 OS=Fusarium oxysporum f. sp. pisi HDV247 OX=1080344 GN=FOVG_09565 PE=3 SV=1	FOVG_09565
binding	W9QA46	45	K	0.00071917	Down	Vacuolar protein sorting-associated protein 29 OS=Fusarium oxysporum f. sp. pisi HDV247 OX=1080344 GN=FOVG_01838 PE=3 SV=1	FOVG_01838
binding	F9FPB7	565	K	0.0320539	Down	Protein transport protein SEC23 OS=Fusarium oxysporum (strain Fo5176) OX=660025 GN=FOXB_08247 PE=3 SV=1	FOXB_08247
binding	F9FPB7	432	K	6.3887e-05	Down	Protein transport protein SEC23 OS=Fusarium oxysporum (strain Fo5176) OX=660025 GN=FOXB_08247 PE=3 SV=1	FOXB_08247
binding	F9FPB7	808	K	0.00270794	Down	Protein transport protein SEC23 OS=Fusarium oxysporum (strain Fo5176) OX=660025 GN=FOXB_08247 PE=3 SV=1	FOXB_08247
binding	F9FPB7	869	K	0.0157207	Down	Protein transport protein SEC23 OS=Fusarium oxysporum (strain Fo5176) OX=660025 GN=FOXB_08247 PE=3 SV=1	FOXB_08247
binding	X0DFI3	605	K	0.00167791	Down	Vesicular-fusion protein SEC18 OS=Fusarium oxysporum f. sp. raphani 54005 OX=1089458 GN=FOQG_05388 PE=3 SV=1	FOQG_05388
binding	F9FVD2	25	K	0.00155402	Down	BAR domain-containing protein OS=Fusarium oxysporum (strain Fo5176) OX=660025 GN=FOXB_10363 PE=4 SV=1	FOXB_10363
binding	F9FVD2	39	K	0.000155111	Down	BAR domain-containing protein OS=Fusarium oxysporum (strain Fo5176) OX=660025 GN=FOXB_10363 PE=4 SV=1	FOXB_10363
binding	X0DFI3	442	K	8.52302e-05	Down	Vesicular-fusion protein SEC18 OS=Fusarium oxysporum f. sp. raphani 54005 OX=1089458 GN=FOQG_05388 PE=3 SV=1	FOQG_05388
binding	W9PGA1	66	K	3.09071e-05	Down	40S ribosomal protein S20 OS=Fusarium oxysporum f. sp. pisi HDV247 OX=1080344 GN=FOVG_10622 PE=3 SV=1	FOVG_10622
binding	W9PGA1	74	K	0.000861366	Down	40S ribosomal protein S20 OS=Fusarium oxysporum f. sp. pisi HDV247 OX=1080344 GN=FOVG_10622 PE=3 SV=1	FOVG_10622
binding	W9PHR6	314	K	0.000240633	Down	AP complex subunit beta OS=Fusarium oxysporum f. sp. pisi HDV247 OX=1080344 GN=FOVG_07764 PE=3 SV=1	FOVG_07764
binding	F9FZ49	44	K	0.000130984	Down	AAA domain-containing protein OS=Fusarium oxysporum (strain Fo5176) OX=660025 GN=FOXB_11686 PE=3 SV=1	FOXB_11686
binding	W9PHR6	434	K	0.00723308	Down	AP complex subunit beta OS=Fusarium oxysporum f. sp. pisi HDV247 OX=1080344 GN=FOVG_07764 PE=3 SV=1	FOVG_07764
binding	N4TYG6	219	K	0.0335093	Down	Ribosome assembly factor mrt4 OS=Fusarium oxysporum f. sp. cubense (strain race 1) OX=1229664 GN=FOC1_g10013523 PE=3 SV=1	FOC1_g10013523
binding	X0IYK2	228	K	0.00117398	Down	Guanine deaminase OS=Fusarium oxysporum f. sp. conglutinans race 2 54008 OX=1089457 GN=FOPG_00603 PE=3 SV=1	FOPG_00603
binding	N4TP42	162	K	2.58803e-05	Down	ATP-dependent RNA helicase eIF4A OS=Fusarium oxysporum f. sp. cubense (strain race 1) OX=1229664 GN=FOC1_g10013776 PE=3 SV=1	FOC1_g10013776
binding	N4TP42	59	K	0.000953256	Down	ATP-dependent RNA helicase eIF4A OS=Fusarium oxysporum f. sp. cubense (strain race 1) OX=1229664 GN=FOC1_g10013776 PE=3 SV=1	FOC1_g10013776
binding	A0A4Q2VZP7	12	K	0.000376891	Down	Endocytosis protein end4 OS=Fusarium oxysporum f. sp. narcissi OX=451672 GN=BFJ63_vAg4751 PE=3 SV=1	BFJ63_vAg4751
binding	X0HM75	255	K	0.00516041	Down	WD_REPEATS_REGION domain-containing protein OS=Fusarium oxysporum f. sp. conglutinans race 2 54008 OX=1089457 GN=FOPG_11714 PE=4 SV=1	FOPG_11714
binding	A0A4Q2VZP7	78	K	0.00949579	Down	Endocytosis protein end4 OS=Fusarium oxysporum f. sp. narcissi OX=451672 GN=BFJ63_vAg4751 PE=3 SV=1	BFJ63_vAg4751
binding	W9PGA1	15	K	9.22973e-05	Down	40S ribosomal protein S20 OS=Fusarium oxysporum f. sp. pisi HDV247 OX=1080344 GN=FOVG_10622 PE=3 SV=1	FOVG_10622
binding	N4TYG6	69	K	0.000352659	Down	Ribosome assembly factor mrt4 OS=Fusarium oxysporum f. sp. cubense (strain race 1) OX=1229664 GN=FOC1_g10013523 PE=3 SV=1	FOC1_g10013523
binding	F9F208	117	K	0.0279951	Down	Protein kinase domain-containing protein OS=Fusarium oxysporum (strain Fo5176) OX=660025 GN=FOXB_00432 PE=3 SV=1	FOXB_00432
binding	X0CI02	46	K	0.038573	Down	Guanine nucleotide-binding protein alpha-2 subunit OS=Fusarium oxysporum f. sp. raphani 54005 OX=1089458 GN=FOQG_07010 PE=3 SV=1	FOQG_07010
binding	X0M414	191	K	0.000168176	Down	Histidine biosynthesis trifunctional protein OS=Fusarium oxysporum f. sp. vasinfectum 25433 OX=1089449 GN=FOTG_06330 PE=3 SV=1	FOTG_06330
binding	X0M414	242	K	0.0065691	Down	Histidine biosynthesis trifunctional protein OS=Fusarium oxysporum f. sp. vasinfectum 25433 OX=1089449 GN=FOTG_06330 PE=3 SV=1	FOTG_06330
binding	F9FPB7	821	K	0.00036218	Down	Protein transport protein SEC23 OS=Fusarium oxysporum (strain Fo5176) OX=660025 GN=FOXB_08247 PE=3 SV=1	FOXB_08247
binding	F9FPB7	64	K	0.000309965	Down	Protein transport protein SEC23 OS=Fusarium oxysporum (strain Fo5176) OX=660025 GN=FOXB_08247 PE=3 SV=1	FOXB_08247
binding	F9FPB7	194	K	0.000851652	Down	Protein transport protein SEC23 OS=Fusarium oxysporum (strain Fo5176) OX=660025 GN=FOXB_08247 PE=3 SV=1	FOXB_08247
binding	X0M414	146	K	0.000186698	Down	Histidine biosynthesis trifunctional protein OS=Fusarium oxysporum f. sp. vasinfectum 25433 OX=1089449 GN=FOTG_06330 PE=3 SV=1	FOTG_06330
binding	X0DFI3	29	K	9.52808e-06	Down	Vesicular-fusion protein SEC18 OS=Fusarium oxysporum f. sp. raphani 54005 OX=1089458 GN=FOQG_05388 PE=3 SV=1	FOQG_05388
binding	W9PGA1	45	K	8.21541e-05	Down	40S ribosomal protein S20 OS=Fusarium oxysporum f. sp. pisi HDV247 OX=1080344 GN=FOVG_10622 PE=3 SV=1	FOVG_10622
binding	X0DFI3	460	K	0.000604575	Down	Vesicular-fusion protein SEC18 OS=Fusarium oxysporum f. sp. raphani 54005 OX=1089458 GN=FOQG_05388 PE=3 SV=1	FOQG_05388
binding	X0CUH6	62	K	0.031538	Down	Importin N-terminal domain-containing protein OS=Fusarium oxysporum f. sp. raphani 54005 OX=1089458 GN=FOQG_01116 PE=4 SV=1	FOQG_01116
binding	W9QEH0	130	K	0.000701621	Down	Ribosomal protein OS=Fusarium oxysporum f. sp. pisi HDV247 OX=1080344 GN=FOVG_02881 PE=3 SV=1	FOVG_02881
binding	W9QEH0	106	K	0.000449205	Down	Ribosomal protein OS=Fusarium oxysporum f. sp. pisi HDV247 OX=1080344 GN=FOVG_02881 PE=3 SV=1	FOVG_02881
binding	N4U3P8	31	K	0.00231194	Down	Vacuolar protein sorting-associated protein 33A OS=Fusarium oxysporum f. sp. cubense (strain race 1) OX=1229664 GN=FOC1_g10013818 PE=3 SV=1	FOC1_g10013818
binding	W9QEH0	152	K	0.000243538	Down	Ribosomal protein OS=Fusarium oxysporum f. sp. pisi HDV247 OX=1080344 GN=FOVG_02881 PE=3 SV=1	FOVG_02881
binding	W9QEH0	78	K	3.51753e-06	Down	Ribosomal protein OS=Fusarium oxysporum f. sp. pisi HDV247 OX=1080344 GN=FOVG_02881 PE=3 SV=1	FOVG_02881
binding	X0CUH6	257	K	3.35076e-05	Down	Importin N-terminal domain-containing protein OS=Fusarium oxysporum f. sp. raphani 54005 OX=1089458 GN=FOQG_01116 PE=4 SV=1	FOQG_01116
binding	W9IDC3	33	K	0.000222061	Down	Obg-like ATPase 1 OS=Fusarium oxysporum NRRL 32931 OX=660029 GN=FOYG_08447 PE=3 SV=1	FOYG_08447
binding	A0A2H3GJM9	46	K	0.045354	Down	Uncharacterized protein OS=Fusarium oxysporum f. sp. radicis-cucumerinum OX=327505 GN=AU210_010510 PE=3 SV=1	AU210_010510
binding	A0A2H3GJM9	255	K	0.000725492	Down	Uncharacterized protein OS=Fusarium oxysporum f. sp. radicis-cucumerinum OX=327505 GN=AU210_010510 PE=3 SV=1	AU210_010510
binding	F9F241	82	K	0.00136922	Down	Uncharacterized protein OS=Fusarium oxysporum (strain Fo5176) OX=660025 GN=FOXB_00465 PE=3 SV=1	FOXB_00465
binding	W9Q201	446	K	0.0259141	Down	Histone-lysine N-methyltransferase, H3 lysine-79 specific OS=Fusarium oxysporum f. sp. pisi HDV247 OX=1080344 GN=FOVG_06734 PE=3 SV=1	FOVG_06734
binding	W9PD75	3	K	0.00301894	Down	Ribosomal protein L37 OS=Fusarium oxysporum f. sp. pisi HDV247 OX=1080344 GN=FOVG_09565 PE=3 SV=1	FOVG_09565
binding	W9IDC3	303	K	1.56013e-05	Down	Obg-like ATPase 1 OS=Fusarium oxysporum NRRL 32931 OX=660029 GN=FOYG_08447 PE=3 SV=1	FOYG_08447
binding	A0A2H3GJM9	301	K	0.00270209	Down	Uncharacterized protein OS=Fusarium oxysporum f. sp. radicis-cucumerinum OX=327505 GN=AU210_010510 PE=3 SV=1	AU210_010510
binding	X0CUH6	211	K	0.0153577	Up	Importin N-terminal domain-containing protein OS=Fusarium oxysporum f. sp. raphani 54005 OX=1089458 GN=FOQG_01116 PE=4 SV=1	FOQG_01116
binding	X0D6T0	521	K	8.00886e-06	Down	Fused signal recognition particle receptor OS=Fusarium oxysporum f. sp. raphani 54005 OX=1089458 GN=FOQG_01825 PE=3 SV=1	FOQG_01825
binding	N4U3P8	18	K	0.0213438	Down	Vacuolar protein sorting-associated protein 33A OS=Fusarium oxysporum f. sp. cubense (strain race 1) OX=1229664 GN=FOC1_g10013818 PE=3 SV=1	FOC1_g10013818
binding	W9PHR6	59	K	0.00150726	Down	AP complex subunit beta OS=Fusarium oxysporum f. sp. pisi HDV247 OX=1080344 GN=FOVG_07764 PE=3 SV=1	FOVG_07764
binding	W9PHR6	384	K	8.44671e-05	Down	AP complex subunit beta OS=Fusarium oxysporum f. sp. pisi HDV247 OX=1080344 GN=FOVG_07764 PE=3 SV=1	FOVG_07764
binding	X0DFI3	214	K	0.0038968	Down	Vesicular-fusion protein SEC18 OS=Fusarium oxysporum f. sp. raphani 54005 OX=1089458 GN=FOQG_05388 PE=3 SV=1	FOQG_05388
binding	A0A420RHA1	33	K	0.000272421	Down	E2 ubiquitin-conjugating enzyme OS=Fusarium oxysporum OX=5507 GN=BFJ68_g5012 PE=3 SV=1	BFJ68_g5012
binding	W9IRM2	18	K	0.000497708	Down	Peptidyl-prolyl cis-trans isomerase OS=Fusarium oxysporum NRRL 32931 OX=660029 GN=FOYG_02418 PE=4 SV=1	FOYG_02418
binding	W9IRM2	96	K	0.0290074	Down	Peptidyl-prolyl cis-trans isomerase OS=Fusarium oxysporum NRRL 32931 OX=660029 GN=FOYG_02418 PE=4 SV=1	FOYG_02418
binding	X0HNC5	5	K	0.00027564	Down	WD repeat-containing protein OS=Fusarium oxysporum f. sp. conglutinans race 2 54008 OX=1089457 GN=FOPG_07637 PE=4 SV=1	FOPG_07637
binding	W9IDC3	375	K	0.000145093	Down	Obg-like ATPase 1 OS=Fusarium oxysporum NRRL 32931 OX=660029 GN=FOYG_08447 PE=3 SV=1	FOYG_08447
binding	X0HNC5	128	K	0.0377281	Down	WD repeat-containing protein OS=Fusarium oxysporum f. sp. conglutinans race 2 54008 OX=1089457 GN=FOPG_07637 PE=4 SV=1	FOPG_07637
binding	W9I8D7	219	K	0.0116985	Down	Non-specific serine/threonine protein kinase OS=Fusarium oxysporum NRRL 32931 OX=660029 GN=FOYG_08366 PE=4 SV=1	FOYG_08366
binding	W9I8D7	547	K	0.0449975	Down	Non-specific serine/threonine protein kinase OS=Fusarium oxysporum NRRL 32931 OX=660029 GN=FOYG_08366 PE=4 SV=1	FOYG_08366
binding	W9QF70	10	K	0.00664361	Down	SBDS domain-containing protein OS=Fusarium oxysporum f. sp. pisi HDV247 OX=1080344 GN=FOVG_01486 PE=4 SV=1	FOVG_01486
binding	X0NE14	1130	K	0.00534183	Down	Uncharacterized protein OS=Fusarium oxysporum f. sp. vasinfectum 25433 OX=1089449 GN=FOTG_03810 PE=4 SV=1	FOTG_03810
binding	A0A420RZK5	66	K	0.0362898	Down	Uncharacterized protein OS=Fusarium oxysporum OX=5507 GN=BFJ68_g1703 PE=4 SV=1	BFJ68_g1703
binding	N4U3P8	619	K	0.0102911	Down	Vacuolar protein sorting-associated protein 33A OS=Fusarium oxysporum f. sp. cubense (strain race 1) OX=1229664 GN=FOC1_g10013818 PE=3 SV=1	FOC1_g10013818
binding	X0LZT5	200	K	0.00164898	Down	Uncharacterized protein OS=Fusarium oxysporum f. sp. vasinfectum 25433 OX=1089449 GN=FOTG_04208 PE=4 SV=1	FOTG_04208
binding	X0LZT5	173	K	9.87112e-06	Down	Uncharacterized protein OS=Fusarium oxysporum f. sp. vasinfectum 25433 OX=1089449 GN=FOTG_04208 PE=4 SV=1	FOTG_04208
binding	A0A4Q2VZP7	1011	K	8.45412e-05	Down	Endocytosis protein end4 OS=Fusarium oxysporum f. sp. narcissi OX=451672 GN=BFJ63_vAg4751 PE=3 SV=1	BFJ63_vAg4751
binding	A0A4Q2VZP7	497	K	0.00123088	Down	Endocytosis protein end4 OS=Fusarium oxysporum f. sp. narcissi OX=451672 GN=BFJ63_vAg4751 PE=3 SV=1	BFJ63_vAg4751
binding	W9Q817	31	K	0.0166574	Down	Importin N-terminal domain-containing protein OS=Fusarium oxysporum f. sp. pisi HDV247 OX=1080344 GN=FOVG_04846 PE=4 SV=1	FOVG_04846
binding	A0A3L6P2B6	341	K	0.000160953	Down	60S ribosomal protein L3 OS=Fusarium oxysporum f. sp. cepae OX=396571 GN=BFJ65_g3846 PE=3 SV=1	BFJ65_g3846
binding	A0A3L6PBE0	73	K	0.000539566	Down	60S ribosomal protein L20 OS=Fusarium oxysporum f. sp. cepae OX=396571 GN=BFJ65_g2092 PE=3 SV=1	BFJ65_g2092
binding	A0A3L6PBE0	38	K	0.00515683	Down	60S ribosomal protein L20 OS=Fusarium oxysporum f. sp. cepae OX=396571 GN=BFJ65_g2092 PE=3 SV=1	BFJ65_g2092
binding	A0A3L6PBE0	53	K	4.01807e-05	Down	60S ribosomal protein L20 OS=Fusarium oxysporum f. sp. cepae OX=396571 GN=BFJ65_g2092 PE=3 SV=1	BFJ65_g2092
binding	A0A3L6PBE0	158	K	0.00646653	Down	60S ribosomal protein L20 OS=Fusarium oxysporum f. sp. cepae OX=396571 GN=BFJ65_g2092 PE=3 SV=1	BFJ65_g2092
binding	A0A2H3GZ39	249	K	0.0367861	Down	WD_REPEATS_REGION domain-containing protein OS=Fusarium oxysporum f. sp. radicis-cucumerinum OX=327505 GN=AU210_008355 PE=4 SV=1	AU210_008355
binding	A0A3L6PBE0	67	K	0.00131438	Down	60S ribosomal protein L20 OS=Fusarium oxysporum f. sp. cepae OX=396571 GN=BFJ65_g2092 PE=3 SV=1	BFJ65_g2092
binding	W9PD75	14	K	0.000321433	Down	Ribosomal protein L37 OS=Fusarium oxysporum f. sp. pisi HDV247 OX=1080344 GN=FOVG_09565 PE=3 SV=1	FOVG_09565
binding	W9IDC3	80	K	0.00764483	Down	Obg-like ATPase 1 OS=Fusarium oxysporum NRRL 32931 OX=660029 GN=FOYG_08447 PE=3 SV=1	FOYG_08447
binding	A0A2N9DMQ9	221	K	0.000334923	Down	Mitogen-activated protein kinase OS=Fusarium oxysporum OX=5507 PE=3 SV=1	--
binding	N4TD47	506	K	0.0193548	Down	Inner nuclear membrane protein SRC1 OS=Fusarium oxysporum f. sp. cubense (strain race 1) OX=1229664 GN=FOC1_g10015987 PE=4 SV=1	FOC1_g10015987
binding	N4TPP3	76	K	0.00714421	Down	40S ribosomal protein S13 OS=Fusarium oxysporum f. sp. cubense (strain race 1) OX=1229664 GN=FOC1_g10014015 PE=3 SV=1	FOC1_g10014015
binding	A0A2H3GSP7	120	K	0.000178479	Down	MADS-box domain-containing protein OS=Fusarium oxysporum f. sp. radicis-cucumerinum OX=327505 GN=AU210_009146 PE=4 SV=1	AU210_009146
binding	A0A3L6PBE0	62	K	0.000558311	Down	60S ribosomal protein L20 OS=Fusarium oxysporum f. sp. cepae OX=396571 GN=BFJ65_g2092 PE=3 SV=1	BFJ65_g2092
binding	A0A2H3GZ39	290	K	3.71543e-05	Down	WD_REPEATS_REGION domain-containing protein OS=Fusarium oxysporum f. sp. radicis-cucumerinum OX=327505 GN=AU210_008355 PE=4 SV=1	AU210_008355
binding	W9Q817	374	K	0.00103618	Down	Importin N-terminal domain-containing protein OS=Fusarium oxysporum f. sp. pisi HDV247 OX=1080344 GN=FOVG_04846 PE=4 SV=1	FOVG_04846
binding	F9FE34	260	K	0.00372327	Down	Uncharacterized protein OS=Fusarium oxysporum (strain Fo5176) OX=660025 GN=FOXB_04662 PE=4 SV=1	FOXB_04662
binding	X0HET5	186	K	3.49173e-05	Down	DnaJ like subfamily C member 2 OS=Fusarium oxysporum f. sp. conglutinans race 2 54008 OX=1089457 GN=FOPG_10263 PE=4 SV=1	FOPG_10263
binding	X0HET5	205	K	0.000110354	Down	DnaJ like subfamily C member 2 OS=Fusarium oxysporum f. sp. conglutinans race 2 54008 OX=1089457 GN=FOPG_10263 PE=4 SV=1	FOPG_10263
binding	X0HET5	98	K	0.00488404	Down	DnaJ like subfamily C member 2 OS=Fusarium oxysporum f. sp. conglutinans race 2 54008 OX=1089457 GN=FOPG_10263 PE=4 SV=1	FOPG_10263
binding	P78656	49	K	0.0294377	Down	Beta-tubulin (Fragment) OS=Fusarium oxysporum OX=5507 PE=3 SV=2	--
binding	X0C4M7	136	K	0.000394928	Down	Replication factor C subunit 2 OS=Fusarium oxysporum f. sp. raphani 54005 OX=1089458 GN=FOQG_07981 PE=3 SV=1	FOQG_07981
binding	F9FE34	208	K	0.0250193	Down	Uncharacterized protein OS=Fusarium oxysporum (strain Fo5176) OX=660025 GN=FOXB_04662 PE=4 SV=1	FOXB_04662
binding	F9FE34	420	K	2.7267e-05	Down	Uncharacterized protein OS=Fusarium oxysporum (strain Fo5176) OX=660025 GN=FOXB_04662 PE=4 SV=1	FOXB_04662
binding	X0HET5	195	K	0.00175909	Down	DnaJ like subfamily C member 2 OS=Fusarium oxysporum f. sp. conglutinans race 2 54008 OX=1089457 GN=FOPG_10263 PE=4 SV=1	FOPG_10263
binding	A0A3L6P2B6	282	K	0.00696304	Down	60S ribosomal protein L3 OS=Fusarium oxysporum f. sp. cepae OX=396571 GN=BFJ65_g3846 PE=3 SV=1	BFJ65_g3846
binding	A0A0J9WPB2	54	K	0.00869022	Down	Uncharacterized protein OS=Fusarium oxysporum f. sp. lycopersici (strain 4287 / CBS 123668 / FGSC 9935 / NRRL 34936) OX=426428 GN=FOXG_20058 PE=4 SV=1	FOXG_20058
binding	A0A2H3GZ39	500	K	0.00074206	Down	WD_REPEATS_REGION domain-containing protein OS=Fusarium oxysporum f. sp. radicis-cucumerinum OX=327505 GN=AU210_008355 PE=4 SV=1	AU210_008355
binding	W9IDC3	183	K	0.00283968	Down	Obg-like ATPase 1 OS=Fusarium oxysporum NRRL 32931 OX=660029 GN=FOYG_08447 PE=3 SV=1	FOYG_08447
binding	F9FE34	99	K	0.000384845	Down	Uncharacterized protein OS=Fusarium oxysporum (strain Fo5176) OX=660025 GN=FOXB_04662 PE=4 SV=1	FOXB_04662
binding	F9FE34	425	K	0.0226017	Down	Uncharacterized protein OS=Fusarium oxysporum (strain Fo5176) OX=660025 GN=FOXB_04662 PE=4 SV=1	FOXB_04662
binding	F9FE34	168	K	0.000145256	Down	Uncharacterized protein OS=Fusarium oxysporum (strain Fo5176) OX=660025 GN=FOXB_04662 PE=4 SV=1	FOXB_04662
binding	N4TPP3	93	K	0.00479299	Down	40S ribosomal protein S13 OS=Fusarium oxysporum f. sp. cubense (strain race 1) OX=1229664 GN=FOC1_g10014015 PE=3 SV=1	FOC1_g10014015
binding	A0A3L6P2B6	304	K	0.0398355	Down	60S ribosomal protein L3 OS=Fusarium oxysporum f. sp. cepae OX=396571 GN=BFJ65_g3846 PE=3 SV=1	BFJ65_g3846
binding	N4TPP3	43	K	0.00264305	Down	40S ribosomal protein S13 OS=Fusarium oxysporum f. sp. cubense (strain race 1) OX=1229664 GN=FOC1_g10014015 PE=3 SV=1	FOC1_g10014015
binding	N4TPP3	130	K	0.000670322	Down	40S ribosomal protein S13 OS=Fusarium oxysporum f. sp. cubense (strain race 1) OX=1229664 GN=FOC1_g10014015 PE=3 SV=1	FOC1_g10014015
binding	A0A4Q2VZP7	448	K	0.000824542	Down	Endocytosis protein end4 OS=Fusarium oxysporum f. sp. narcissi OX=451672 GN=BFJ63_vAg4751 PE=3 SV=1	BFJ63_vAg4751
binding	F9G3V0	325	K	0.00861861	Down	Uncharacterized protein OS=Fusarium oxysporum (strain Fo5176) OX=660025 GN=FOXB_13332 PE=3 SV=1	FOXB_13332
binding	W9IDC3	42	K	5.66826e-05	Down	Obg-like ATPase 1 OS=Fusarium oxysporum NRRL 32931 OX=660029 GN=FOYG_08447 PE=3 SV=1	FOYG_08447
binding	F9G3V0	278	K	0.0037023	Down	Uncharacterized protein OS=Fusarium oxysporum (strain Fo5176) OX=660025 GN=FOXB_13332 PE=3 SV=1	FOXB_13332
binding	N4TIW3	32	K	7.85409e-05	Down	Oxysterol-binding protein like protein 3 OS=Fusarium oxysporum f. sp. cubense (strain race 1) OX=1229664 GN=FOC1_g10012768 PE=3 SV=1	FOC1_g10012768
binding	X0JP91	4	K	0.0106819	Down	V-type proton ATPase subunit a OS=Fusarium oxysporum f. sp. conglutinans race 2 54008 OX=1089457 GN=FOPG_01726 PE=3 SV=1	FOPG_01726
binding	X0HKQ7	551	K	0.000157118	Down	Bud emergence protein 1 OS=Fusarium oxysporum f. sp. conglutinans race 2 54008 OX=1089457 GN=FOPG_08333 PE=4 SV=1	FOPG_08333
binding	N4TIW3	316	K	0.00182665	Down	Oxysterol-binding protein like protein 3 OS=Fusarium oxysporum f. sp. cubense (strain race 1) OX=1229664 GN=FOC1_g10012768 PE=3 SV=1	FOC1_g10012768
binding	W9PWK3	25	K	4.20774e-05	Down	Arf-GAP domain-containing protein OS=Fusarium oxysporum f. sp. pisi HDV247 OX=1080344 GN=FOVG_04503 PE=4 SV=1	FOVG_04503
binding	A0A0J9WLE6	41	K	0.000282372	Down	Septin-type G domain-containing protein OS=Fusarium oxysporum f. sp. lycopersici (strain 4287 / CBS 123668 / FGSC 9935 / NRRL 34936) OX=426428 GN=FOXG_06069 PE=3 SV=1	FOXG_06069
binding	A0A0J9WLE6	292	K	0.0117032	Down	Septin-type G domain-containing protein OS=Fusarium oxysporum f. sp. lycopersici (strain 4287 / CBS 123668 / FGSC 9935 / NRRL 34936) OX=426428 GN=FOXG_06069 PE=3 SV=1	FOXG_06069
binding	W9QSE0	46	K	0.00285055	Down	40S ribosomal protein S28 OS=Fusarium oxysporum f. sp. pisi HDV247 OX=1080344 GN=FOVG_01480 PE=3 SV=1	FOVG_01480
binding	X0LZT5	321	K	0.0012384	Down	Uncharacterized protein OS=Fusarium oxysporum f. sp. vasinfectum 25433 OX=1089449 GN=FOTG_04208 PE=4 SV=1	FOTG_04208
binding	W9PD75	46	K	0.0112202	Down	Ribosomal protein L37 OS=Fusarium oxysporum f. sp. pisi HDV247 OX=1080344 GN=FOVG_09565 PE=3 SV=1	FOVG_09565
binding	X0JP91	387	K	0.00136151	Down	V-type proton ATPase subunit a OS=Fusarium oxysporum f. sp. conglutinans race 2 54008 OX=1089457 GN=FOPG_01726 PE=3 SV=1	FOPG_01726
binding	F9F208	40	K	0.0161284	Down	Protein kinase domain-containing protein OS=Fusarium oxysporum (strain Fo5176) OX=660025 GN=FOXB_00432 PE=3 SV=1	FOXB_00432
binding	W9Q9I0	393	K	0.00024397	Down	Hsp70-like protein OS=Fusarium oxysporum f. sp. pisi HDV247 OX=1080344 GN=FOVG_05160 PE=3 SV=1	FOVG_05160
binding	W9Q9I0	180	K	0.00377089	Down	Hsp70-like protein OS=Fusarium oxysporum f. sp. pisi HDV247 OX=1080344 GN=FOVG_05160 PE=3 SV=1	FOVG_05160
binding	N4UCN2	434	K	4.32057e-06	Down	Uncharacterized protein OS=Fusarium oxysporum f. sp. cubense (strain race 1) OX=1229664 GN=FOC1_g10010319 PE=4 SV=1	FOC1_g10010319
binding	W9Q9I0	617	K	0.00038745	Down	Hsp70-like protein OS=Fusarium oxysporum f. sp. pisi HDV247 OX=1080344 GN=FOVG_05160 PE=3 SV=1	FOVG_05160
binding	F9FQG4	50	K	0.00177563	Down	Uncharacterized protein OS=Fusarium oxysporum (strain Fo5176) OX=660025 GN=FOXB_08644 PE=3 SV=1	FOXB_08644
binding	F9FQG4	76	K	0.000932866	Down	Uncharacterized protein OS=Fusarium oxysporum (strain Fo5176) OX=660025 GN=FOXB_08644 PE=3 SV=1	FOXB_08644
binding	W9Q9I0	633	K	0.00218504	Down	Hsp70-like protein OS=Fusarium oxysporum f. sp. pisi HDV247 OX=1080344 GN=FOVG_05160 PE=3 SV=1	FOVG_05160
binding	F9G3V0	347	K	0.0022851	Down	Uncharacterized protein OS=Fusarium oxysporum (strain Fo5176) OX=660025 GN=FOXB_13332 PE=3 SV=1	FOXB_13332
binding	W9Q9I0	136	K	0.00379515	Down	Hsp70-like protein OS=Fusarium oxysporum f. sp. pisi HDV247 OX=1080344 GN=FOVG_05160 PE=3 SV=1	FOVG_05160
binding	W9NWM7	116	K	0.000601185	Down	Actin-related protein 2 OS=Fusarium oxysporum f. sp. pisi HDV247 OX=1080344 GN=FOVG_11489 PE=3 SV=1	FOVG_11489
binding	F9G3V0	342	K	0.000609908	Down	Uncharacterized protein OS=Fusarium oxysporum (strain Fo5176) OX=660025 GN=FOXB_13332 PE=3 SV=1	FOXB_13332
binding	W9NWM7	80	K	0.0217613	Down	Actin-related protein 2 OS=Fusarium oxysporum f. sp. pisi HDV247 OX=1080344 GN=FOVG_11489 PE=3 SV=1	FOVG_11489
binding	N4UCN2	527	K	0.00725874	Down	Uncharacterized protein OS=Fusarium oxysporum f. sp. cubense (strain race 1) OX=1229664 GN=FOC1_g10010319 PE=4 SV=1	FOC1_g10010319
binding	W9Q9I0	285	K	0.0298035	Down	Hsp70-like protein OS=Fusarium oxysporum f. sp. pisi HDV247 OX=1080344 GN=FOVG_05160 PE=3 SV=1	FOVG_05160
binding	W9Q9I0	598	K	0.000119645	Down	Hsp70-like protein OS=Fusarium oxysporum f. sp. pisi HDV247 OX=1080344 GN=FOVG_05160 PE=3 SV=1	FOVG_05160
binding	W9QLG5	312	K	0.000468364	Down	Heat shock protein SSB1 OS=Fusarium oxysporum f. sp. pisi HDV247 OX=1080344 GN=FOVG_00535 PE=3 SV=1	FOVG_00535
binding	W9QLG5	137	K	1.60086e-05	Down	Heat shock protein SSB1 OS=Fusarium oxysporum f. sp. pisi HDV247 OX=1080344 GN=FOVG_00535 PE=3 SV=1	FOVG_00535
binding	A0A0J9WHU4	1210	K	9.10079e-05	Down	Uncharacterized protein OS=Fusarium oxysporum f. sp. lycopersici (strain 4287 / CBS 123668 / FGSC 9935 / NRRL 34936) OX=426428 GN=FOXG_02107 PE=4 SV=1	FOXG_02107
binding	N4TZE9	540	K	0.0499857	Down	Protein MSN5 OS=Fusarium oxysporum f. sp. cubense (strain race 1) OX=1229664 GN=FOC1_g10014066 PE=4 SV=1	FOC1_g10014066
binding	X0LR33	48	K	0.000136377	Down	Matrin-type domain-containing protein OS=Fusarium oxysporum f. sp. vasinfectum 25433 OX=1089449 GN=FOTG_05733 PE=3 SV=1	FOTG_05733
binding	A0A420R6F1	441	K	0.00016066	Down	Replication protein A subunit OS=Fusarium oxysporum OX=5507 GN=BFJ68_g7699 PE=3 SV=1	BFJ68_g7699
binding	N4TWF6	976	K	0.0144477	Down	Carboxypeptidase Y receptor OS=Fusarium oxysporum f. sp. cubense (strain race 1) OX=1229664 GN=FOC1_g10015727 PE=4 SV=1	FOC1_g10015727
binding	X0MCU1	768	K	0.000510072	Down	Importin N-terminal domain-containing protein OS=Fusarium oxysporum f. sp. vasinfectum 25433 OX=1089449 GN=FOTG_00367 PE=3 SV=1	FOTG_00367
binding	X0MCU1	139	K	0.0328218	Down	Importin N-terminal domain-containing protein OS=Fusarium oxysporum f. sp. vasinfectum 25433 OX=1089449 GN=FOTG_00367 PE=3 SV=1	FOTG_00367
binding	N4THM5	329	K	0.000496648	Down	Endo-1,3(4)-beta-glucanase OS=Fusarium oxysporum f. sp. cubense (strain race 1) OX=1229664 GN=FOC1_g10015002 PE=3 SV=1	FOC1_g10015002
binding	W9PID4	10	K	0.000640484	Down	Histone H2A OS=Fusarium oxysporum f. sp. pisi HDV247 OX=1080344 GN=FOVG_07885 PE=3 SV=1	FOVG_07885
binding	W9PID4	6	K	0.00192568	Down	Histone H2A OS=Fusarium oxysporum f. sp. pisi HDV247 OX=1080344 GN=FOVG_07885 PE=3 SV=1	FOVG_07885
binding	N4TWF6	1132	K	0.0134827	Down	Carboxypeptidase Y receptor OS=Fusarium oxysporum f. sp. cubense (strain race 1) OX=1229664 GN=FOC1_g10015727 PE=4 SV=1	FOC1_g10015727
binding	N4TWF6	588	K	0.0340225	Down	Carboxypeptidase Y receptor OS=Fusarium oxysporum f. sp. cubense (strain race 1) OX=1229664 GN=FOC1_g10015727 PE=4 SV=1	FOC1_g10015727
binding	A0A3L6NN27	8	K	9.31575e-05	Down	60S ribosomal protein L5 OS=Fusarium oxysporum f. sp. cepae OX=396571 GN=BFJ65_g6316 PE=3 SV=1	BFJ65_g6316
binding	A0A3L6N7I0	152	K	0.0276104	Down	Phosphoglycerate kinase OS=Fusarium oxysporum f. sp. cepae OX=396571 GN=BFJ65_g12756 PE=3 SV=1	BFJ65_g12756
binding	W9ZM30	396	K	0.00125413	Down	Nuclear distribution protein PAC1 OS=Fusarium oxysporum f. sp. melonis 26406 OX=1089452 GN=PAC1 PE=3 SV=1	PAC1
binding	N4UM35	95	K	0.0117568	Down	Signal recognition particle receptor subunit beta OS=Fusarium oxysporum f. sp. cubense (strain race 1) OX=1229664 GN=FOC1_g10009396 PE=3 SV=1	FOC1_g10009396
binding	X0MCU1	843	K	0.00397756	Down	Importin N-terminal domain-containing protein OS=Fusarium oxysporum f. sp. vasinfectum 25433 OX=1089449 GN=FOTG_00367 PE=3 SV=1	FOTG_00367
binding	W9Q6Z8	380	K	0.0136447	Down	ATP synthase subunit alpha OS=Fusarium oxysporum f. sp. pisi HDV247 OX=1080344 GN=FOVG_01202 PE=3 SV=1	FOVG_01202
binding	N4U0R0	161	K	0.000183671	Down	Formyltetrahydrofolate synthetase OS=Fusarium oxysporum f. sp. cubense (strain race 1) OX=1229664 GN=FOC1_g10012614 PE=3 SV=1	FOC1_g10012614
binding	A0A3L6NN27	48	K	0.000934726	Down	60S ribosomal protein L5 OS=Fusarium oxysporum f. sp. cepae OX=396571 GN=BFJ65_g6316 PE=3 SV=1	BFJ65_g6316
binding	X0M351	242	K	0.00471411	Down	Uncharacterized protein OS=Fusarium oxysporum f. sp. vasinfectum 25433 OX=1089449 GN=FOTG_02890 PE=4 SV=1	FOTG_02890
binding	F9F7C0	144	K	0.000329234	Down	Protein kinase domain-containing protein OS=Fusarium oxysporum (strain Fo5176) OX=660025 GN=FOXB_02295 PE=3 SV=1	FOXB_02295
binding	F9F7C0	47	K	2.02686e-06	Down	Protein kinase domain-containing protein OS=Fusarium oxysporum (strain Fo5176) OX=660025 GN=FOXB_02295 PE=3 SV=1	FOXB_02295
binding	A0A3L6NN27	41	K	0.0017856	Down	60S ribosomal protein L5 OS=Fusarium oxysporum f. sp. cepae OX=396571 GN=BFJ65_g6316 PE=3 SV=1	BFJ65_g6316
binding	W9J2Z0	395	K	0.000517532	Down	Importin subunit alpha OS=Fusarium oxysporum NRRL 32931 OX=660029 GN=FOYG_03292 PE=3 SV=1	FOYG_03292
binding	A0A420R7U7	417	K	1.59137e-05	Down	Coatomer subunit beta' OS=Fusarium oxysporum OX=5507 GN=BFJ68_g7464 PE=3 SV=1	BFJ68_g7464
binding	A0A420NLA1	166	K	2.40314e-06	Down	Superoxide dismutase OS=Fusarium oxysporum OX=5507 GN=BFJ69_g3883 PE=3 SV=1	BFJ69_g3883
binding	A0A420R7U7	68	K	0.0210494	Down	Coatomer subunit beta' OS=Fusarium oxysporum OX=5507 GN=BFJ68_g7464 PE=3 SV=1	BFJ68_g7464
binding	N4U384	429	K	0.000387488	Down	4-aminobutyrate aminotransferase OS=Fusarium oxysporum f. sp. cubense (strain race 1) OX=1229664 GN=FOC1_g10013681 PE=3 SV=1	FOC1_g10013681
binding	A0A3L6NEA6	30	K	0.00197272	Down	RRM domain-containing protein OS=Fusarium oxysporum f. sp. cepae OX=396571 GN=BFJ65_g9827 PE=4 SV=1	BFJ65_g9827
binding	A0A3L6NN27	27	K	4.02496e-06	Down	60S ribosomal protein L5 OS=Fusarium oxysporum f. sp. cepae OX=396571 GN=BFJ65_g6316 PE=3 SV=1	BFJ65_g6316
binding	A0A420R7U7	385	K	0.01375	Down	Coatomer subunit beta' OS=Fusarium oxysporum OX=5507 GN=BFJ68_g7464 PE=3 SV=1	BFJ68_g7464
binding	F9G918	224	K	0.000363561	Down	Fructose-bisphosphate aldolase OS=Fusarium oxysporum (strain Fo5176) OX=660025 GN=FOXB_15150 PE=3 SV=1	FOXB_15150
binding	W9PKJ6	195	K	0.00118678	Down	Ribosomal RNA small subunit methyltransferase NEP1 OS=Fusarium oxysporum f. sp. pisi HDV247 OX=1080344 GN=FOVG_07874 PE=3 SV=1	FOVG_07874
binding	A0A0J9WMF7	162	K	0.0108487	Down	Septin-type G domain-containing protein OS=Fusarium oxysporum f. sp. lycopersici (strain 4287 / CBS 123668 / FGSC 9935 / NRRL 34936) OX=426428 GN=FOXG_07741 PE=3 SV=1	FOXG_07741
binding	A0A420R6F1	157	K	0.00199011	Down	Replication protein A subunit OS=Fusarium oxysporum OX=5507 GN=BFJ68_g7699 PE=3 SV=1	BFJ68_g7699
binding	W9PK67	57	K	0.000101872	Down	Uncharacterized protein OS=Fusarium oxysporum f. sp. pisi HDV247 OX=1080344 GN=FOVG_08368 PE=3 SV=1	FOVG_08368
binding	A0A420R6F1	315	K	0.0358926	Down	Replication protein A subunit OS=Fusarium oxysporum OX=5507 GN=BFJ68_g7699 PE=3 SV=1	BFJ68_g7699
binding	W9J2Z0	425	K	0.000359232	Down	Importin subunit alpha OS=Fusarium oxysporum NRRL 32931 OX=660029 GN=FOYG_03292 PE=3 SV=1	FOYG_03292
binding	W9Q7E2	157	K	6.86525e-05	Down	26S proteasome regulatory subunit N10 OS=Fusarium oxysporum f. sp. pisi HDV247 OX=1080344 GN=FOVG_01248 PE=3 SV=1	FOVG_01248
binding	X0LMC9	184	K	0.00305568	Down	Translation machinery-associated protein 20 OS=Fusarium oxysporum f. sp. vasinfectum 25433 OX=1089449 GN=FOTG_06470 PE=3 SV=1	FOTG_06470
binding	N4U0R0	13	K	0.00027953	Down	Formyltetrahydrofolate synthetase OS=Fusarium oxysporum f. sp. cubense (strain race 1) OX=1229664 GN=FOC1_g10012614 PE=3 SV=1	FOC1_g10012614
binding	W9J2Z0	17	K	0.00172376	Down	Importin subunit alpha OS=Fusarium oxysporum NRRL 32931 OX=660029 GN=FOYG_03292 PE=3 SV=1	FOYG_03292
binding	F9G918	10	K	0.0115638	Down	Fructose-bisphosphate aldolase OS=Fusarium oxysporum (strain Fo5176) OX=660025 GN=FOXB_15150 PE=3 SV=1	FOXB_15150
binding	W9Q6Z8	247	K	0.0013232	Down	ATP synthase subunit alpha OS=Fusarium oxysporum f. sp. pisi HDV247 OX=1080344 GN=FOVG_01202 PE=3 SV=1	FOVG_01202
binding	W9J2Z0	411	K	0.00286323	Down	Importin subunit alpha OS=Fusarium oxysporum NRRL 32931 OX=660029 GN=FOYG_03292 PE=3 SV=1	FOYG_03292
binding	A0A3L6N7I0	192	K	0.000221935	Down	Phosphoglycerate kinase OS=Fusarium oxysporum f. sp. cepae OX=396571 GN=BFJ65_g12756 PE=3 SV=1	BFJ65_g12756
binding	W9Q6Z8	282	K	0.00870647	Down	ATP synthase subunit alpha OS=Fusarium oxysporum f. sp. pisi HDV247 OX=1080344 GN=FOVG_01202 PE=3 SV=1	FOVG_01202
binding	A0A420NLA1	220	K	0.00372805	Down	Superoxide dismutase OS=Fusarium oxysporum OX=5507 GN=BFJ69_g3883 PE=3 SV=1	BFJ69_g3883
binding	W9Q6Z8	325	K	0.000178452	Down	ATP synthase subunit alpha OS=Fusarium oxysporum f. sp. pisi HDV247 OX=1080344 GN=FOVG_01202 PE=3 SV=1	FOVG_01202
binding	X0L8T4	174	K	0.0359561	Down	Cystathionine beta-lyase OS=Fusarium oxysporum f. sp. vasinfectum 25433 OX=1089449 GN=FOTG_09974 PE=3 SV=1	FOTG_09974
binding	A0A2H3HWR6	60	K	0.000633347	Down	Profilin OS=Fusarium oxysporum f. sp. radicis-cucumerinum OX=327505 GN=AU210_002990 PE=3 SV=1	AU210_002990
binding	X0B2F4	18	K	0.0138113	Down	Vacuolar-sorting protein SNF7 OS=Fusarium oxysporum f. sp. melonis 26406 OX=1089452 GN=FOMG_06711 PE=4 SV=1	FOMG_06711
binding	N4U0R0	349	K	0.0423025	Down	Formyltetrahydrofolate synthetase OS=Fusarium oxysporum f. sp. cubense (strain race 1) OX=1229664 GN=FOC1_g10012614 PE=3 SV=1	FOC1_g10012614
binding	N4THM5	741	K	0.00075187	Down	Endo-1,3(4)-beta-glucanase OS=Fusarium oxysporum f. sp. cubense (strain race 1) OX=1229664 GN=FOC1_g10015002 PE=3 SV=1	FOC1_g10015002
binding	W9Q7E2	166	K	0.000284864	Down	26S proteasome regulatory subunit N10 OS=Fusarium oxysporum f. sp. pisi HDV247 OX=1080344 GN=FOVG_01248 PE=3 SV=1	FOVG_01248
binding	X0ADN6	274	K	0.00113047	Down	Mitogen-activated protein kinase OS=Fusarium oxysporum f. sp. melonis 26406 OX=1089452 GN=FOMG_06452 PE=3 SV=1	FOMG_06452
binding	F9G918	115	K	0.0103168	Down	Fructose-bisphosphate aldolase OS=Fusarium oxysporum (strain Fo5176) OX=660025 GN=FOXB_15150 PE=3 SV=1	FOXB_15150
binding	A0A3L6NEA6	89	K	8.16535e-05	Down	RRM domain-containing protein OS=Fusarium oxysporum f. sp. cepae OX=396571 GN=BFJ65_g9827 PE=4 SV=1	BFJ65_g9827
binding	A0A3L6N7I0	353	K	1.60795e-05	Down	Phosphoglycerate kinase OS=Fusarium oxysporum f. sp. cepae OX=396571 GN=BFJ65_g12756 PE=3 SV=1	BFJ65_g12756
binding	A0A3L6NEA6	56	K	1.11172e-06	Down	RRM domain-containing protein OS=Fusarium oxysporum f. sp. cepae OX=396571 GN=BFJ65_g9827 PE=4 SV=1	BFJ65_g9827
binding	X0LU85	356	K	0.00660404	Down	Kynurenine 3-monooxygenase OS=Fusarium oxysporum f. sp. vasinfectum 25433 OX=1089449 GN=BNA4 PE=3 SV=1	BNA4
binding	A0A0J9WMF7	62	K	0.00884212	Down	Septin-type G domain-containing protein OS=Fusarium oxysporum f. sp. lycopersici (strain 4287 / CBS 123668 / FGSC 9935 / NRRL 34936) OX=426428 GN=FOXG_07741 PE=3 SV=1	FOXG_07741
binding	A0A420PLY6	115	K	0.000107702	Down	Non-specific serine/threonine protein kinase OS=Fusarium oxysporum OX=5507 GN=BFJ68_g15535 PE=3 SV=1	BFJ68_g15535
binding	A0A420QXS3	643	K	0.000288141	Down	Double-strand break repair protein OS=Fusarium oxysporum OX=5507 GN=BFJ68_g9011 PE=3 SV=1	BFJ68_g9011
binding	A0A420R6F1	161	K	0.00583962	Down	Replication protein A subunit OS=Fusarium oxysporum OX=5507 GN=BFJ68_g7699 PE=3 SV=1	BFJ68_g7699
binding	N4U384	397	K	0.00132528	Down	4-aminobutyrate aminotransferase OS=Fusarium oxysporum f. sp. cubense (strain race 1) OX=1229664 GN=FOC1_g10013681 PE=3 SV=1	FOC1_g10013681
binding	A0A3L6NZ02	148	K	7.07831e-05	Down	Putative Ras-related protein Rab7 OS=Fusarium oxysporum f. sp. cepae OX=396571 GN=BFJ65_g3018 PE=4 SV=1	BFJ65_g3018
binding	A0A420NLA1	235	K	0.00513016	Down	Superoxide dismutase OS=Fusarium oxysporum OX=5507 GN=BFJ69_g3883 PE=3 SV=1	BFJ69_g3883
binding	X0ADN6	164	K	9.40037e-05	Down	Mitogen-activated protein kinase OS=Fusarium oxysporum f. sp. melonis 26406 OX=1089452 GN=FOMG_06452 PE=3 SV=1	FOMG_06452
binding	W9J2Z0	240	K	0.0046717	Down	Importin subunit alpha OS=Fusarium oxysporum NRRL 32931 OX=660029 GN=FOYG_03292 PE=3 SV=1	FOYG_03292
binding	N4U0R0	195	K	0.000138235	Down	Formyltetrahydrofolate synthetase OS=Fusarium oxysporum f. sp. cubense (strain race 1) OX=1229664 GN=FOC1_g10012614 PE=3 SV=1	FOC1_g10012614
binding	A0A420R6F1	334	K	0.0063377	Down	Replication protein A subunit OS=Fusarium oxysporum OX=5507 GN=BFJ68_g7699 PE=3 SV=1	BFJ68_g7699
binding	A0A3L6N7I0	246	K	0.00145962	Down	Phosphoglycerate kinase OS=Fusarium oxysporum f. sp. cepae OX=396571 GN=BFJ65_g12756 PE=3 SV=1	BFJ65_g12756
binding	A0A420R6F1	364	K	0.002275	Down	Replication protein A subunit OS=Fusarium oxysporum OX=5507 GN=BFJ68_g7699 PE=3 SV=1	BFJ68_g7699
binding	A0A3L6N7I0	264	K	0.000105678	Down	Phosphoglycerate kinase OS=Fusarium oxysporum f. sp. cepae OX=396571 GN=BFJ65_g12756 PE=3 SV=1	BFJ65_g12756
binding	I0CCA5	400	K	0.00915663	Down	Catalase OS=Fusarium oxysporum f. sp. cubense OX=61366 PE=2 SV=1	--
binding	A0A3L6NEA6	10	K	0.00902317	Down	RRM domain-containing protein OS=Fusarium oxysporum f. sp. cepae OX=396571 GN=BFJ65_g9827 PE=4 SV=1	BFJ65_g9827
binding	A0A5C6SQM3	375	K	0.000281336	Down	Uncharacterized protein OS=Fusarium oxysporum f. sp. cubense OX=61366 GN=FocTR4_00008209 PE=4 SV=1	FocTR4_00008209
binding	W9PW33	568	K	9.65109e-05	Down	Non-specific serine/threonine protein kinase OS=Fusarium oxysporum f. sp. pisi HDV247 OX=1080344 GN=FOVG_04432 PE=3 SV=1	FOVG_04432
binding	F9G918	234	K	0.000248056	Down	Fructose-bisphosphate aldolase OS=Fusarium oxysporum (strain Fo5176) OX=660025 GN=FOXB_15150 PE=3 SV=1	FOXB_15150
binding	F9F7C0	328	K	0.0006532	Down	Protein kinase domain-containing protein OS=Fusarium oxysporum (strain Fo5176) OX=660025 GN=FOXB_02295 PE=3 SV=1	FOXB_02295
binding	W9ZM30	353	K	0.0276007	Down	Nuclear distribution protein PAC1 OS=Fusarium oxysporum f. sp. melonis 26406 OX=1089452 GN=PAC1 PE=3 SV=1	PAC1
binding	A0A3L6NZ02	126	K	0.0223204	Down	Putative Ras-related protein Rab7 OS=Fusarium oxysporum f. sp. cepae OX=396571 GN=BFJ65_g3018 PE=4 SV=1	BFJ65_g3018
binding	A0A3L6N7I0	92	K	9.48911e-06	Down	Phosphoglycerate kinase OS=Fusarium oxysporum f. sp. cepae OX=396571 GN=BFJ65_g12756 PE=3 SV=1	BFJ65_g12756
binding	F9FB89	703	K	0.0176675	Down	U3 small nucleolar RNA-associated protein 10 OS=Fusarium oxysporum (strain Fo5176) OX=660025 GN=FOXB_03641 PE=3 SV=1	FOXB_03641
binding	N4U0R0	163	K	2.34043e-05	Down	Formyltetrahydrofolate synthetase OS=Fusarium oxysporum f. sp. cubense (strain race 1) OX=1229664 GN=FOC1_g10012614 PE=3 SV=1	FOC1_g10012614
binding	A0A3L6N7I0	216	K	0.012333	Down	Phosphoglycerate kinase OS=Fusarium oxysporum f. sp. cepae OX=396571 GN=BFJ65_g12756 PE=3 SV=1	BFJ65_g12756
binding	A0A3L6N7I0	220	K	0.0022302	Down	Phosphoglycerate kinase OS=Fusarium oxysporum f. sp. cepae OX=396571 GN=BFJ65_g12756 PE=3 SV=1	BFJ65_g12756
binding	F9FB89	2103	K	0.00894348	Down	U3 small nucleolar RNA-associated protein 10 OS=Fusarium oxysporum (strain Fo5176) OX=660025 GN=FOXB_03641 PE=3 SV=1	FOXB_03641
binding	A0A3L6N7I0	389	K	0.00376914	Down	Phosphoglycerate kinase OS=Fusarium oxysporum f. sp. cepae OX=396571 GN=BFJ65_g12756 PE=3 SV=1	BFJ65_g12756
binding	A0A3L6N7I0	332	K	0.00774773	Down	Phosphoglycerate kinase OS=Fusarium oxysporum f. sp. cepae OX=396571 GN=BFJ65_g12756 PE=3 SV=1	BFJ65_g12756
binding	A0A3L6N7I0	15	K	0.000319338	Down	Phosphoglycerate kinase OS=Fusarium oxysporum f. sp. cepae OX=396571 GN=BFJ65_g12756 PE=3 SV=1	BFJ65_g12756
binding	A0A3L6N7I0	6	K	0.000971871	Down	Phosphoglycerate kinase OS=Fusarium oxysporum f. sp. cepae OX=396571 GN=BFJ65_g12756 PE=3 SV=1	BFJ65_g12756
binding	F9G918	254	K	0.000134766	Down	Fructose-bisphosphate aldolase OS=Fusarium oxysporum (strain Fo5176) OX=660025 GN=FOXB_15150 PE=3 SV=1	FOXB_15150
binding	W9PK67	221	K	5.18857e-05	Down	Uncharacterized protein OS=Fusarium oxysporum f. sp. pisi HDV247 OX=1080344 GN=FOVG_08368 PE=3 SV=1	FOVG_08368
binding	W9PID4	15	K	0.00107735	Down	Histone H2A OS=Fusarium oxysporum f. sp. pisi HDV247 OX=1080344 GN=FOVG_07885 PE=3 SV=1	FOVG_07885
binding	X0LU85	141	K	0.00770441	Down	Kynurenine 3-monooxygenase OS=Fusarium oxysporum f. sp. vasinfectum 25433 OX=1089449 GN=BNA4 PE=3 SV=1	BNA4
binding	A0A2H3HTC6	25	K	0.0133964	Down	Class I unconventional myosin OS=Fusarium oxysporum f. sp. radicis-cucumerinum OX=327505 GN=AU210_000512 PE=3 SV=1	AU210_000512
binding	A0A420PLY6	697	K	0.0269131	Down	Non-specific serine/threonine protein kinase OS=Fusarium oxysporum OX=5507 GN=BFJ68_g15535 PE=3 SV=1	BFJ68_g15535
binding	F9F7C0	302	K	0.002993	Down	Protein kinase domain-containing protein OS=Fusarium oxysporum (strain Fo5176) OX=660025 GN=FOXB_02295 PE=3 SV=1	FOXB_02295
binding	F9FWW7	422	K	0.000149706	Down	PseudoU_synth_1 domain-containing protein OS=Fusarium oxysporum (strain Fo5176) OX=660025 GN=FOXB_10899 PE=3 SV=1	FOXB_10899
binding	W9PID4	23	K	1.50496e-05	Down	Histone H2A OS=Fusarium oxysporum f. sp. pisi HDV247 OX=1080344 GN=FOVG_07885 PE=3 SV=1	FOVG_07885
binding	X0A6I7	347	K	0.000373232	Down	BZIP domain-containing protein OS=Fusarium oxysporum f. sp. melonis 26406 OX=1089452 GN=FOMG_06649 PE=4 SV=1	FOMG_06649
binding	X0A6I7	451	K	0.0013239	Down	BZIP domain-containing protein OS=Fusarium oxysporum f. sp. melonis 26406 OX=1089452 GN=FOMG_06649 PE=4 SV=1	FOMG_06649
binding	A0A420STQ0	664	K	0.000494784	Down	DNA repair protein rad16 OS=Fusarium oxysporum OX=5507 GN=BFJ70_g8967 PE=3 SV=1	BFJ70_g8967
binding	W9PW33	684	K	0.0353104	Down	Non-specific serine/threonine protein kinase OS=Fusarium oxysporum f. sp. pisi HDV247 OX=1080344 GN=FOVG_04432 PE=3 SV=1	FOVG_04432
binding	W9Q6Z8	369	K	0.000152916	Down	ATP synthase subunit alpha OS=Fusarium oxysporum f. sp. pisi HDV247 OX=1080344 GN=FOVG_01202 PE=3 SV=1	FOVG_01202
binding	A0A3L6N7I0	144	K	0.000773639	Down	Phosphoglycerate kinase OS=Fusarium oxysporum f. sp. cepae OX=396571 GN=BFJ65_g12756 PE=3 SV=1	BFJ65_g12756
biological adhesion	A0A2H3TSY2	235	K	0.010618	Down	Probable mannosyltransferase involved in N-linked and O-linked glycosylation OS=Fusarium oxysporum OX=5507 GN=FRV6_09096 PE=3 SV=1	FRV6_09096
biological adhesion	A0A2H3TSY2	363	K	6.14144e-05	Down	Probable mannosyltransferase involved in N-linked and O-linked glycosylation OS=Fusarium oxysporum OX=5507 GN=FRV6_09096 PE=3 SV=1	FRV6_09096
biological adhesion	A0A2H3TR13	491	K	0.000335899	Down	Dolichyl-phosphate-mannose--protein mannosyltransferase OS=Fusarium oxysporum OX=5507 GN=FRV6_11367 PE=3 SV=1	FRV6_11367
biological adhesion	A0A0J9WMF7	62	K	0.00884212	Down	Septin-type G domain-containing protein OS=Fusarium oxysporum f. sp. lycopersici (strain 4287 / CBS 123668 / FGSC 9935 / NRRL 34936) OX=426428 GN=FOXG_07741 PE=3 SV=1	FOXG_07741
biological adhesion	A0A2H3H6B1	144	K	8.24589e-05	Down	Triosephosphate isomerase OS=Fusarium oxysporum f. sp. radicis-cucumerinum OX=327505 GN=AU210_006688 PE=3 SV=1	AU210_006688
biological adhesion	W9I8D7	547	K	0.0449975	Down	Non-specific serine/threonine protein kinase OS=Fusarium oxysporum NRRL 32931 OX=660029 GN=FOYG_08366 PE=4 SV=1	FOYG_08366
biological adhesion	A0A2H3H6B1	213	K	1.5265e-05	Down	Triosephosphate isomerase OS=Fusarium oxysporum f. sp. radicis-cucumerinum OX=327505 GN=AU210_006688 PE=3 SV=1	AU210_006688
biological adhesion	A0A2H3H6B1	220	K	0.00067691	Down	Triosephosphate isomerase OS=Fusarium oxysporum f. sp. radicis-cucumerinum OX=327505 GN=AU210_006688 PE=3 SV=1	AU210_006688
biological adhesion	A0A2H3H6B1	4	K	0.00143946	Down	Triosephosphate isomerase OS=Fusarium oxysporum f. sp. radicis-cucumerinum OX=327505 GN=AU210_006688 PE=3 SV=1	AU210_006688
biological adhesion	A0A0J9WMF7	162	K	0.0108487	Down	Septin-type G domain-containing protein OS=Fusarium oxysporum f. sp. lycopersici (strain 4287 / CBS 123668 / FGSC 9935 / NRRL 34936) OX=426428 GN=FOXG_07741 PE=3 SV=1	FOXG_07741
biological adhesion	A0A2H3TR13	576	K	0.00251232	Down	Dolichyl-phosphate-mannose--protein mannosyltransferase OS=Fusarium oxysporum OX=5507 GN=FRV6_11367 PE=3 SV=1	FRV6_11367
biological adhesion	A0A2H3TSY2	441	K	0.00440324	Down	Probable mannosyltransferase involved in N-linked and O-linked glycosylation OS=Fusarium oxysporum OX=5507 GN=FRV6_09096 PE=3 SV=1	FRV6_09096
biological adhesion	A0A2H3GZ39	500	K	0.00074206	Down	WD_REPEATS_REGION domain-containing protein OS=Fusarium oxysporum f. sp. radicis-cucumerinum OX=327505 GN=AU210_008355 PE=4 SV=1	AU210_008355
biological adhesion	A0A559KYB2	137	K	0.00087381	Down	Antigen 1 OS=Fusarium oxysporum f. sp. cubense OX=61366 GN=aspnd1 PE=4 SV=1	aspnd1
biological adhesion	A0A559KYB2	178	K	0.0174606	Down	Antigen 1 OS=Fusarium oxysporum f. sp. cubense OX=61366 GN=aspnd1 PE=4 SV=1	aspnd1
biological adhesion	W9I8D7	219	K	0.0116985	Down	Non-specific serine/threonine protein kinase OS=Fusarium oxysporum NRRL 32931 OX=660029 GN=FOYG_08366 PE=4 SV=1	FOYG_08366
biological adhesion	A0A2H3H6B1	137	K	0.000249683	Down	Triosephosphate isomerase OS=Fusarium oxysporum f. sp. radicis-cucumerinum OX=327505 GN=AU210_006688 PE=3 SV=1	AU210_006688
biological adhesion	A0A559KYB2	118	K	1.06705e-05	Down	Antigen 1 OS=Fusarium oxysporum f. sp. cubense OX=61366 GN=aspnd1 PE=4 SV=1	aspnd1
biological adhesion	A0A2H3H6B1	111	K	0.000247272	Down	Triosephosphate isomerase OS=Fusarium oxysporum f. sp. radicis-cucumerinum OX=327505 GN=AU210_006688 PE=3 SV=1	AU210_006688
biological adhesion	F9FRY4	526	K	5.58693e-05	Down	WD_REPEATS_REGION domain-containing protein OS=Fusarium oxysporum (strain Fo5176) OX=660025 GN=FOXB_09165 PE=4 SV=1	FOXB_09165
biological adhesion	A0A2H3GZ39	290	K	3.71543e-05	Down	WD_REPEATS_REGION domain-containing protein OS=Fusarium oxysporum f. sp. radicis-cucumerinum OX=327505 GN=AU210_008355 PE=4 SV=1	AU210_008355
biological adhesion	F9FRY4	647	K	3.06102e-05	Down	WD_REPEATS_REGION domain-containing protein OS=Fusarium oxysporum (strain Fo5176) OX=660025 GN=FOXB_09165 PE=4 SV=1	FOXB_09165
biological adhesion	F9FRY4	556	K	0.0004077	Down	WD_REPEATS_REGION domain-containing protein OS=Fusarium oxysporum (strain Fo5176) OX=660025 GN=FOXB_09165 PE=4 SV=1	FOXB_09165
biological adhesion	A0A2H3GZ39	249	K	0.0367861	Down	WD_REPEATS_REGION domain-containing protein OS=Fusarium oxysporum f. sp. radicis-cucumerinum OX=327505 GN=AU210_008355 PE=4 SV=1	AU210_008355
biological adhesion	X0IHN2	178	K	0.00848691	Down	Transcriptional adapter 2 OS=Fusarium oxysporum f. sp. conglutinans race 2 54008 OX=1089457 GN=FOPG_03957 PE=4 SV=1	FOPG_03957
biological adhesion	A0A2H3TR13	113	K	0.00388124	Down	Dolichyl-phosphate-mannose--protein mannosyltransferase OS=Fusarium oxysporum OX=5507 GN=FRV6_11367 PE=3 SV=1	FRV6_11367
biological adhesion	A0A559KYB2	260	K	0.00479878	Down	Antigen 1 OS=Fusarium oxysporum f. sp. cubense OX=61366 GN=aspnd1 PE=4 SV=1	aspnd1
biological adhesion	X0E0D6	108	K	0.000142966	Down	AMPKBI domain-containing protein OS=Fusarium oxysporum f. sp. raphani 54005 OX=1089458 GN=FOQG_00200 PE=3 SV=1	FOQG_00200
biological adhesion	A0A2H3H6B1	197	K	1.64131e-05	Down	Triosephosphate isomerase OS=Fusarium oxysporum f. sp. radicis-cucumerinum OX=327505 GN=AU210_006688 PE=3 SV=1	AU210_006688
biological adhesion	F9FRY4	419	K	0.000254143	Down	WD_REPEATS_REGION domain-containing protein OS=Fusarium oxysporum (strain Fo5176) OX=660025 GN=FOXB_09165 PE=4 SV=1	FOXB_09165
biological adhesion	F9FRY4	437	K	8.05806e-05	Down	WD_REPEATS_REGION domain-containing protein OS=Fusarium oxysporum (strain Fo5176) OX=660025 GN=FOXB_09165 PE=4 SV=1	FOXB_09165
biological adhesion	A0A0P0CLI7	37	K	0.00166579	Down	SIX gene expression 1 (Fragment) OS=Fusarium oxysporum OX=5507 GN=SGE1 PE=3 SV=1	SGE1
biological adhesion	F9FRY4	553	K	4.55182e-05	Down	WD_REPEATS_REGION domain-containing protein OS=Fusarium oxysporum (strain Fo5176) OX=660025 GN=FOXB_09165 PE=4 SV=1	FOXB_09165
biological regulation	X0B462	91	K	0.00165588	Down	Acetyltransferase OS=Fusarium oxysporum f. sp. melonis 26406 OX=1089452 GN=FOMG_07015 PE=4 SV=1	FOMG_07015
biological regulation	F9FZ49	44	K	0.000130984	Down	AAA domain-containing protein OS=Fusarium oxysporum (strain Fo5176) OX=660025 GN=FOXB_11686 PE=3 SV=1	FOXB_11686
biological regulation	X0HKQ7	551	K	0.000157118	Down	Bud emergence protein 1 OS=Fusarium oxysporum f. sp. conglutinans race 2 54008 OX=1089457 GN=FOPG_08333 PE=4 SV=1	FOPG_08333
biological regulation	W9QLG5	312	K	0.000468364	Down	Heat shock protein SSB1 OS=Fusarium oxysporum f. sp. pisi HDV247 OX=1080344 GN=FOVG_00535 PE=3 SV=1	FOVG_00535
biological regulation	A0A2H3H5Q4	204	K	0.00847757	Down	Uncharacterized protein OS=Fusarium oxysporum f. sp. radicis-cucumerinum OX=327505 GN=AU210_006481 PE=3 SV=1	AU210_006481
biological regulation	X0B462	329	K	0.0311937	Down	Acetyltransferase OS=Fusarium oxysporum f. sp. melonis 26406 OX=1089452 GN=FOMG_07015 PE=4 SV=1	FOMG_07015
biological regulation	W9J0V2	121	K	0.000411756	Down	Glutamate dehydrogenase OS=Fusarium oxysporum NRRL 32931 OX=660029 GN=FOYG_03331 PE=3 SV=1	FOYG_03331
biological regulation	A0A6M7YSI5	373	K	0.00692718	Down	Translation initiation factor RLI1 OS=Fusarium oxysporum Fo47 OX=660027 GN=FOBC_05533 PE=4 SV=1	FOBC_05533
biological regulation	A0A0D2XH74	292	K	0.00372924	Down	Uncharacterized protein OS=Fusarium oxysporum f. sp. lycopersici (strain 4287 / CBS 123668 / FGSC 9935 / NRRL 34936) OX=426428 PE=4 SV=1	--
biological regulation	A0A2H3GZK3	167	K	2.76687e-05	Down	Uncharacterized protein OS=Fusarium oxysporum f. sp. radicis-cucumerinum OX=327505 GN=AU210_010699 PE=3 SV=1	AU210_010699
biological regulation	A0A2H3GZK3	131	K	0.00010283	Down	Uncharacterized protein OS=Fusarium oxysporum f. sp. radicis-cucumerinum OX=327505 GN=AU210_010699 PE=3 SV=1	AU210_010699
biological regulation	A0A0D2XUR0	942	K	0.000982093	Down	Leucyl-tRNA synthetase OS=Fusarium oxysporum f. sp. lycopersici (strain 4287 / CBS 123668 / FGSC 9935 / NRRL 34936) OX=426428 PE=3 SV=1	--
biological regulation	A0A0D2XUR0	420	K	9.63589e-05	Down	Leucyl-tRNA synthetase OS=Fusarium oxysporum f. sp. lycopersici (strain 4287 / CBS 123668 / FGSC 9935 / NRRL 34936) OX=426428 PE=3 SV=1	--
biological regulation	N4U3I5	27	K	0.00117272	Down	Mitochondrial protein import protein mas5 OS=Fusarium oxysporum f. sp. cubense (strain race 1) OX=1229664 GN=FOC1_g10013761 PE=3 SV=1	FOC1_g10013761
biological regulation	A0A420S3F2	345	K	1.17645e-05	Down	Dolichyl-phosphate-mannose--protein mannosyltransferase OS=Fusarium oxysporum OX=5507 GN=BFJ68_g948 PE=3 SV=1	BFJ68_g948
biological regulation	A0A2H3GZK3	92	K	0.00928783	Down	Uncharacterized protein OS=Fusarium oxysporum f. sp. radicis-cucumerinum OX=327505 GN=AU210_010699 PE=3 SV=1	AU210_010699
biological regulation	A0A0D2XUR0	548	K	0.00266771	Down	Leucyl-tRNA synthetase OS=Fusarium oxysporum f. sp. lycopersici (strain 4287 / CBS 123668 / FGSC 9935 / NRRL 34936) OX=426428 PE=3 SV=1	--
biological regulation	A0A2H3H3B2	266	K	0.000554475	Down	Pyruvate kinase OS=Fusarium oxysporum f. sp. radicis-cucumerinum OX=327505 GN=AU210_005825 PE=3 SV=1	AU210_005825
biological regulation	W9PU51	27	K	0.0090147	Down	Ras-like protein Rab-6B OS=Fusarium oxysporum f. sp. pisi HDV247 OX=1080344 GN=FOVG_06684 PE=4 SV=1	FOVG_06684
biological regulation	A0A0D2XUR0	707	K	0.0002356	Down	Leucyl-tRNA synthetase OS=Fusarium oxysporum f. sp. lycopersici (strain 4287 / CBS 123668 / FGSC 9935 / NRRL 34936) OX=426428 PE=3 SV=1	--
biological regulation	A0A420T4L0	249	K	5.66007e-05	Down	Adenylyltransferase and sulfurtransferase uba4 OS=Fusarium oxysporum OX=5507 GN=uba4 PE=3 SV=1	uba4
biological regulation	A0A2H3HRL4	128	K	9.82453e-05	Down	Uncharacterized protein OS=Fusarium oxysporum f. sp. radicis-cucumerinum OX=327505 GN=AU210_000426 PE=3 SV=1	AU210_000426
biological regulation	A0A2H3GZ73	365	K	0.00759589	Down	Histone acetyltransferase OS=Fusarium oxysporum f. sp. radicis-cucumerinum OX=327505 GN=AU210_009323 PE=3 SV=1	AU210_009323
biological regulation	A0A420S3F2	476	K	0.000238736	Down	Dolichyl-phosphate-mannose--protein mannosyltransferase OS=Fusarium oxysporum OX=5507 GN=BFJ68_g948 PE=3 SV=1	BFJ68_g948
biological regulation	A0A2H3GZK3	103	K	0.010892	Down	Uncharacterized protein OS=Fusarium oxysporum f. sp. radicis-cucumerinum OX=327505 GN=AU210_010699 PE=3 SV=1	AU210_010699
biological regulation	A0A2H3GZK3	76	K	0.00456207	Down	Uncharacterized protein OS=Fusarium oxysporum f. sp. radicis-cucumerinum OX=327505 GN=AU210_010699 PE=3 SV=1	AU210_010699
biological regulation	A0A2H3GZK3	135	K	0.00280756	Down	Uncharacterized protein OS=Fusarium oxysporum f. sp. radicis-cucumerinum OX=327505 GN=AU210_010699 PE=3 SV=1	AU210_010699
biological regulation	A0A420QXS3	643	K	0.000288141	Down	Double-strand break repair protein OS=Fusarium oxysporum OX=5507 GN=BFJ68_g9011 PE=3 SV=1	BFJ68_g9011
biological regulation	F9FI35	49	K	0.000143487	Down	V-type proton ATPase subunit F OS=Fusarium oxysporum (strain Fo5176) OX=660025 GN=FOXB_06064 PE=3 SV=1	FOXB_06064
biological regulation	W9QLG5	192	K	0.0181969	Down	Heat shock protein SSB1 OS=Fusarium oxysporum f. sp. pisi HDV247 OX=1080344 GN=FOVG_00535 PE=3 SV=1	FOVG_00535
biological regulation	A0A2H3GNA5	113	K	7.96726e-05	Down	CS domain-containing protein OS=Fusarium oxysporum f. sp. radicis-cucumerinum OX=327505 GN=AU210_010810 PE=4 SV=1	AU210_010810
biological regulation	X0M716	683	K	0.0301632	Down	UBA domain-containing protein OS=Fusarium oxysporum f. sp. vasinfectum 25433 OX=1089449 GN=FOTG_02485 PE=4 SV=1	FOTG_02485
biological regulation	X0M716	652	K	0.00458219	Down	UBA domain-containing protein OS=Fusarium oxysporum f. sp. vasinfectum 25433 OX=1089449 GN=FOTG_02485 PE=4 SV=1	FOTG_02485
biological regulation	A0A2H3H3B2	363	K	5.92787e-05	Down	Pyruvate kinase OS=Fusarium oxysporum f. sp. radicis-cucumerinum OX=327505 GN=AU210_005825 PE=3 SV=1	AU210_005825
biological regulation	A0A2H3H3B2	259	K	0.000111016	Down	Pyruvate kinase OS=Fusarium oxysporum f. sp. radicis-cucumerinum OX=327505 GN=AU210_005825 PE=3 SV=1	AU210_005825
biological regulation	W9PWK3	25	K	4.20774e-05	Down	Arf-GAP domain-containing protein OS=Fusarium oxysporum f. sp. pisi HDV247 OX=1080344 GN=FOVG_04503 PE=4 SV=1	FOVG_04503
biological regulation	A0A2H3GNA5	60	K	0.0190647	Down	CS domain-containing protein OS=Fusarium oxysporum f. sp. radicis-cucumerinum OX=327505 GN=AU210_010810 PE=4 SV=1	AU210_010810
biological regulation	X0CWD6	218	K	0.00300427	Down	BHLH domain-containing protein OS=Fusarium oxysporum f. sp. raphani 54005 OX=1089458 GN=FOQG_03824 PE=4 SV=1	FOQG_03824
biological regulation	X0CWD6	265	K	0.0012656	Down	BHLH domain-containing protein OS=Fusarium oxysporum f. sp. raphani 54005 OX=1089458 GN=FOQG_03824 PE=4 SV=1	FOQG_03824
biological regulation	A0A2H3GNA5	83	K	0.00106842	Down	CS domain-containing protein OS=Fusarium oxysporum f. sp. radicis-cucumerinum OX=327505 GN=AU210_010810 PE=4 SV=1	AU210_010810
biological regulation	W9QLG5	88	K	0.000509571	Down	Heat shock protein SSB1 OS=Fusarium oxysporum f. sp. pisi HDV247 OX=1080344 GN=FOVG_00535 PE=3 SV=1	FOVG_00535
biological regulation	A0A2H3HRL4	131	K	0.0250382	Down	Uncharacterized protein OS=Fusarium oxysporum f. sp. radicis-cucumerinum OX=327505 GN=AU210_000426 PE=3 SV=1	AU210_000426
biological regulation	A0A0D2XH74	1048	K	0.00382083	Down	Uncharacterized protein OS=Fusarium oxysporum f. sp. lycopersici (strain 4287 / CBS 123668 / FGSC 9935 / NRRL 34936) OX=426428 PE=4 SV=1	--
biological regulation	A0A420RHD3	183	K	0.00134428	Down	Cyclin_C_2 domain-containing protein OS=Fusarium oxysporum OX=5507 GN=BFJ68_g5052 PE=4 SV=1	BFJ68_g5052
biological regulation	N4TZ42	216	K	4.5241e-05	Down	Polyadenylate-binding protein OS=Fusarium oxysporum f. sp. cubense (strain race 1) OX=1229664 GN=FOC1_g10014787 PE=3 SV=1	FOC1_g10014787
biological regulation	X0IIM7	82	K	0.000128688	Down	Phosphoglycerate mutase OS=Fusarium oxysporum f. sp. conglutinans race 2 54008 OX=1089457 GN=FOPG_11639 PE=3 SV=1	FOPG_11639
biological regulation	X0HET5	130	K	0.000173282	Down	DnaJ like subfamily C member 2 OS=Fusarium oxysporum f. sp. conglutinans race 2 54008 OX=1089457 GN=FOPG_10263 PE=4 SV=1	FOPG_10263
biological regulation	X0CSP1	773	K	0.00592405	Down	Glutamate synthase [NADPH] OS=Fusarium oxysporum f. sp. raphani 54005 OX=1089458 GN=FOQG_05056 PE=3 SV=1	FOQG_05056
biological regulation	N4UK23	121	K	0.00116405	Down	Rab GDP dissociation inhibitor OS=Fusarium oxysporum f. sp. cubense (strain race 1) OX=1229664 GN=FOC1_g10010337 PE=3 SV=1	FOC1_g10010337
biological regulation	X0HET5	186	K	3.49173e-05	Down	DnaJ like subfamily C member 2 OS=Fusarium oxysporum f. sp. conglutinans race 2 54008 OX=1089457 GN=FOPG_10263 PE=4 SV=1	FOPG_10263
biological regulation	X0CSP1	1890	K	0.0060006	Down	Glutamate synthase [NADPH] OS=Fusarium oxysporum f. sp. raphani 54005 OX=1089458 GN=FOQG_05056 PE=3 SV=1	FOQG_05056
biological regulation	X0CSP1	1874	K	0.000464774	Down	Glutamate synthase [NADPH] OS=Fusarium oxysporum f. sp. raphani 54005 OX=1089458 GN=FOQG_05056 PE=3 SV=1	FOQG_05056
biological regulation	X0HET5	205	K	0.000110354	Down	DnaJ like subfamily C member 2 OS=Fusarium oxysporum f. sp. conglutinans race 2 54008 OX=1089457 GN=FOPG_10263 PE=4 SV=1	FOPG_10263
biological regulation	X0CSP1	134	K	0.000124965	Down	Glutamate synthase [NADPH] OS=Fusarium oxysporum f. sp. raphani 54005 OX=1089458 GN=FOQG_05056 PE=3 SV=1	FOQG_05056
biological regulation	X0CSP1	1189	K	0.00291364	Down	Glutamate synthase [NADPH] OS=Fusarium oxysporum f. sp. raphani 54005 OX=1089458 GN=FOQG_05056 PE=3 SV=1	FOQG_05056
biological regulation	X0HET5	98	K	0.00488404	Down	DnaJ like subfamily C member 2 OS=Fusarium oxysporum f. sp. conglutinans race 2 54008 OX=1089457 GN=FOPG_10263 PE=4 SV=1	FOPG_10263
biological regulation	A0A2N9DMQ9	221	K	0.000334923	Down	Mitogen-activated protein kinase OS=Fusarium oxysporum OX=5507 PE=3 SV=1	--
biological regulation	X0CSP1	782	K	0.00389522	Down	Glutamate synthase [NADPH] OS=Fusarium oxysporum f. sp. raphani 54005 OX=1089458 GN=FOQG_05056 PE=3 SV=1	FOQG_05056
biological regulation	X0CSP1	1892	K	0.000612086	Down	Glutamate synthase [NADPH] OS=Fusarium oxysporum f. sp. raphani 54005 OX=1089458 GN=FOQG_05056 PE=3 SV=1	FOQG_05056
biological regulation	X0CSP1	110	K	1.11569e-06	Down	Glutamate synthase [NADPH] OS=Fusarium oxysporum f. sp. raphani 54005 OX=1089458 GN=FOQG_05056 PE=3 SV=1	FOQG_05056
biological regulation	X0CSP1	1099	K	0.000790916	Down	Glutamate synthase [NADPH] OS=Fusarium oxysporum f. sp. raphani 54005 OX=1089458 GN=FOQG_05056 PE=3 SV=1	FOQG_05056
biological regulation	X0M4S1	358	K	0.0158178	Down	V-type proton ATPase subunit H OS=Fusarium oxysporum f. sp. vasinfectum 25433 OX=1089449 GN=FOTG_05690 PE=3 SV=1	FOTG_05690
biological regulation	A0A0J9U6G9	79	K	0.0346774	Down	Casein kinase II subunit beta OS=Fusarium oxysporum f. sp. lycopersici (strain 4287 / CBS 123668 / FGSC 9935 / NRRL 34936) OX=426428 GN=FOXG_00097 PE=3 SV=1	FOXG_00097
biological regulation	A0A2H3T3T7	115	K	0.00103342	Down	Probable Chromatin assembly factor 1 subunit c OS=Fusarium oxysporum OX=5507 GN=FRV6_07521 PE=4 SV=1	FRV6_07521
biological regulation	A0A2H3T3T7	165	K	0.000734034	Down	Probable Chromatin assembly factor 1 subunit c OS=Fusarium oxysporum OX=5507 GN=FRV6_07521 PE=4 SV=1	FRV6_07521
biological regulation	A0A420QH78	209	K	0.00463299	Down	Uncharacterized protein OS=Fusarium oxysporum OX=5507 GN=BFJ68_g11141 PE=3 SV=1	BFJ68_g11141
biological regulation	X0M4S1	312	K	0.00120533	Down	V-type proton ATPase subunit H OS=Fusarium oxysporum f. sp. vasinfectum 25433 OX=1089449 GN=FOTG_05690 PE=3 SV=1	FOTG_05690
biological regulation	X0CSP1	176	K	6.19181e-06	Down	Glutamate synthase [NADPH] OS=Fusarium oxysporum f. sp. raphani 54005 OX=1089458 GN=FOQG_05056 PE=3 SV=1	FOQG_05056
biological regulation	X0B2F4	18	K	0.0138113	Down	Vacuolar-sorting protein SNF7 OS=Fusarium oxysporum f. sp. melonis 26406 OX=1089452 GN=FOMG_06711 PE=4 SV=1	FOMG_06711
biological regulation	X0CSP1	902	K	0.000874127	Down	Glutamate synthase [NADPH] OS=Fusarium oxysporum f. sp. raphani 54005 OX=1089458 GN=FOQG_05056 PE=3 SV=1	FOQG_05056
biological regulation	X0MFW6	195	K	3.16347e-05	Down	Proteasome subunit alpha type OS=Fusarium oxysporum f. sp. vasinfectum 25433 OX=1089449 GN=FOTG_00929 PE=3 SV=1	FOTG_00929
biological regulation	A0A6M7YKW1	271	K	0.00066824	Down	Cyclin B OS=Fusarium oxysporum Fo47 OX=660027 GN=FOBC_01878 PE=4 SV=1	FOBC_01878
biological regulation	N4UK23	149	K	0.000444843	Down	Rab GDP dissociation inhibitor OS=Fusarium oxysporum f. sp. cubense (strain race 1) OX=1229664 GN=FOC1_g10010337 PE=3 SV=1	FOC1_g10010337
biological regulation	F9F1Z9	492	K	0.000296267	Down	Proteasome endopeptidase complex OS=Fusarium oxysporum (strain Fo5176) OX=660025 GN=FOXB_00423 PE=4 SV=1	FOXB_00423
biological regulation	F9F1Z9	1193	K	0.00504453	Down	Proteasome endopeptidase complex OS=Fusarium oxysporum (strain Fo5176) OX=660025 GN=FOXB_00423 PE=4 SV=1	FOXB_00423
biological regulation	F9F1Z9	1463	K	0.0152082	Down	Proteasome endopeptidase complex OS=Fusarium oxysporum (strain Fo5176) OX=660025 GN=FOXB_00423 PE=4 SV=1	FOXB_00423
biological regulation	W9INA0	350	K	0.00195696	Down	Dolichyl-phosphate-mannose--protein mannosyltransferase OS=Fusarium oxysporum NRRL 32931 OX=660029 GN=FOYG_06909 PE=3 SV=1	FOYG_06909
biological regulation	W9INA0	538	K	0.00101894	Down	Dolichyl-phosphate-mannose--protein mannosyltransferase OS=Fusarium oxysporum NRRL 32931 OX=660029 GN=FOYG_06909 PE=3 SV=1	FOYG_06909
biological regulation	W9HH00	209	K	0.00131168	Down	40S ribosomal protein S2 OS=Fusarium oxysporum NRRL 32931 OX=660029 GN=FOYG_16312 PE=3 SV=1	FOYG_16312
biological regulation	X0MPE2	388	K	0.00487089	Down	Protein EFR3 OS=Fusarium oxysporum f. sp. vasinfectum 25433 OX=1089449 GN=FOTG_01945 PE=3 SV=1	FOTG_01945
biological regulation	X0CLT6	57	K	0.000133533	Down	Methionyl-tRNA synthetase OS=Fusarium oxysporum f. sp. raphani 54005 OX=1089458 GN=FOQG_03979 PE=4 SV=1	FOQG_03979
biological regulation	X0M7T4	267	K	0.00538671	Down	Methionine aminopeptidase OS=Fusarium oxysporum f. sp. vasinfectum 25433 OX=1089449 GN=FOTG_05544 PE=3 SV=1	FOTG_05544
biological regulation	A0A5C6T212	588	K	1.66261e-05	Down	Uncharacterized protein OS=Fusarium oxysporum f. sp. cubense OX=61366 GN=FocTR4_00001398 PE=4 SV=1	FocTR4_00001398
biological regulation	W9HUZ4	882	K	0.00651986	Down	Importin N-terminal domain-containing protein OS=Fusarium oxysporum NRRL 32931 OX=660029 GN=FOYG_10799 PE=3 SV=1	FOYG_10799
biological regulation	W9HUZ4	454	K	0.000120324	Down	Importin N-terminal domain-containing protein OS=Fusarium oxysporum NRRL 32931 OX=660029 GN=FOYG_10799 PE=3 SV=1	FOYG_10799
biological regulation	W9HUZ4	562	K	1.4989e-05	Down	Importin N-terminal domain-containing protein OS=Fusarium oxysporum NRRL 32931 OX=660029 GN=FOYG_10799 PE=3 SV=1	FOYG_10799
biological regulation	W9HUZ4	559	K	0.000258569	Down	Importin N-terminal domain-containing protein OS=Fusarium oxysporum NRRL 32931 OX=660029 GN=FOYG_10799 PE=3 SV=1	FOYG_10799
biological regulation	X0CSP1	762	K	0.00225116	Down	Glutamate synthase [NADPH] OS=Fusarium oxysporum f. sp. raphani 54005 OX=1089458 GN=FOQG_05056 PE=3 SV=1	FOQG_05056
biological regulation	X0CSP1	642	K	0.000105832	Down	Glutamate synthase [NADPH] OS=Fusarium oxysporum f. sp. raphani 54005 OX=1089458 GN=FOQG_05056 PE=3 SV=1	FOQG_05056
biological regulation	X0CSP1	1156	K	0.000190794	Down	Glutamate synthase [NADPH] OS=Fusarium oxysporum f. sp. raphani 54005 OX=1089458 GN=FOQG_05056 PE=3 SV=1	FOQG_05056
biological regulation	X0CSP1	1723	K	0.0131039	Down	Glutamate synthase [NADPH] OS=Fusarium oxysporum f. sp. raphani 54005 OX=1089458 GN=FOQG_05056 PE=3 SV=1	FOQG_05056
biological regulation	X0CSP1	1260	K	0.0118813	Down	Glutamate synthase [NADPH] OS=Fusarium oxysporum f. sp. raphani 54005 OX=1089458 GN=FOQG_05056 PE=3 SV=1	FOQG_05056
biological regulation	X0MFW6	38	K	8.45828e-06	Down	Proteasome subunit alpha type OS=Fusarium oxysporum f. sp. vasinfectum 25433 OX=1089449 GN=FOTG_00929 PE=3 SV=1	FOTG_00929
biological regulation	W9HUZ4	104	K	0.000167486	Down	Importin N-terminal domain-containing protein OS=Fusarium oxysporum NRRL 32931 OX=660029 GN=FOYG_10799 PE=3 SV=1	FOYG_10799
biological regulation	X0M7T4	271	K	0.00154979	Down	Methionine aminopeptidase OS=Fusarium oxysporum f. sp. vasinfectum 25433 OX=1089449 GN=FOTG_05544 PE=3 SV=1	FOTG_05544
biological regulation	X0HET5	195	K	0.00175909	Down	DnaJ like subfamily C member 2 OS=Fusarium oxysporum f. sp. conglutinans race 2 54008 OX=1089457 GN=FOPG_10263 PE=4 SV=1	FOPG_10263
biological regulation	X0M4S1	53	K	0.00350026	Down	V-type proton ATPase subunit H OS=Fusarium oxysporum f. sp. vasinfectum 25433 OX=1089449 GN=FOTG_05690 PE=3 SV=1	FOTG_05690
biological regulation	W9J0V2	56	K	0.00967093	Down	Glutamate dehydrogenase OS=Fusarium oxysporum NRRL 32931 OX=660029 GN=FOYG_03331 PE=3 SV=1	FOYG_03331
biological regulation	W9J0V2	303	K	0.000415451	Down	Glutamate dehydrogenase OS=Fusarium oxysporum NRRL 32931 OX=660029 GN=FOYG_03331 PE=3 SV=1	FOYG_03331
biological regulation	X0D1E4	373	K	0.00308283	Down	Uncharacterized protein OS=Fusarium oxysporum f. sp. raphani 54005 OX=1089458 GN=FOQG_00695 PE=4 SV=1	FOQG_00695
biological regulation	X0DAD6	680	K	2.17727e-05	Down	Uncharacterized protein OS=Fusarium oxysporum f. sp. raphani 54005 OX=1089458 GN=FOQG_00661 PE=3 SV=1	FOQG_00661
biological regulation	W9J0V2	251	K	0.00943396	Down	Glutamate dehydrogenase OS=Fusarium oxysporum NRRL 32931 OX=660029 GN=FOYG_03331 PE=3 SV=1	FOYG_03331
biological regulation	X0HQE7	87	K	0.00387328	Down	Uncharacterized protein OS=Fusarium oxysporum f. sp. conglutinans race 2 54008 OX=1089457 GN=FOPG_10758 PE=4 SV=1	FOPG_10758
biological regulation	N4TZ42	430	K	0.00668336	Down	Polyadenylate-binding protein OS=Fusarium oxysporum f. sp. cubense (strain race 1) OX=1229664 GN=FOC1_g10014787 PE=3 SV=1	FOC1_g10014787
biological regulation	N4TZ42	152	K	0.000254296	Down	Polyadenylate-binding protein OS=Fusarium oxysporum f. sp. cubense (strain race 1) OX=1229664 GN=FOC1_g10014787 PE=3 SV=1	FOC1_g10014787
biological regulation	N4TZ42	143	K	0.00807092	Down	Polyadenylate-binding protein OS=Fusarium oxysporum f. sp. cubense (strain race 1) OX=1229664 GN=FOC1_g10014787 PE=3 SV=1	FOC1_g10014787
[truncated: 22,861 more rows]

## Sheet: I_6hvsI_0h
Table S4. Fusarium oxysporum f. sp. cucumerinum Gene Ontology (GO) functional description of lysine-acetylated proteins differentially regulated in the comparison
Category	Protein accession	Position	Amino acid	I_6h/I_0h P value	Regulated Type	Protein description	Gene name
antioxidant activity	X0KVB1	461	K	0.000193102	Down	Catalase-peroxidase OS=Fusarium oxysporum f. sp. vasinfectum 25433 OX=1089449 GN=katG PE=3 SV=1	katG
antioxidant activity	A0A5C6TGG8	195	K	0.046709	Down	Catalase domain-containing protein OS=Fusarium oxysporum f. sp. cubense OX=61366 GN=FocTR4_00004540 PE=3 SV=1	FocTR4_00004540
antioxidant activity	W9HR00	188	K	0.00169286	Down	Peroxiredoxin (Alkyl hydroperoxide reductase subunit C) OS=Fusarium oxysporum NRRL 32931 OX=660029 GN=FOYG_13113 PE=3 SV=1	FOYG_13113
antioxidant activity	N4UH59	233	K	0.000435042	Down	Superoxide dismutase 1 copper chaperone OS=Fusarium oxysporum f. sp. cubense (strain race 1) OX=1229664 GN=FOC1_g10010489 PE=3 SV=1	FOC1_g10010489
antioxidant activity	X0KVB1	510	K	0.00134703	Down	Catalase-peroxidase OS=Fusarium oxysporum f. sp. vasinfectum 25433 OX=1089449 GN=katG PE=3 SV=1	katG
antioxidant activity	A0A5C6TGG8	243	K	0.00118924	Down	Catalase domain-containing protein OS=Fusarium oxysporum f. sp. cubense OX=61366 GN=FocTR4_00004540 PE=3 SV=1	FocTR4_00004540
antioxidant activity	X0KVB1	515	K	0.000849744	Down	Catalase-peroxidase OS=Fusarium oxysporum f. sp. vasinfectum 25433 OX=1089449 GN=katG PE=3 SV=1	katG
antioxidant activity	X0KVB1	261	K	3.31451e-05	Down	Catalase-peroxidase OS=Fusarium oxysporum f. sp. vasinfectum 25433 OX=1089449 GN=katG PE=3 SV=1	katG
antioxidant activity	X0KVB1	632	K	0.0287157	Down	Catalase-peroxidase OS=Fusarium oxysporum f. sp. vasinfectum 25433 OX=1089449 GN=katG PE=3 SV=1	katG
antioxidant activity	X0KVB1	357	K	0.00261497	Down	Catalase-peroxidase OS=Fusarium oxysporum f. sp. vasinfectum 25433 OX=1089449 GN=katG PE=3 SV=1	katG
antioxidant activity	X0KVB1	655	K	0.0127361	Down	Catalase-peroxidase OS=Fusarium oxysporum f. sp. vasinfectum 25433 OX=1089449 GN=katG PE=3 SV=1	katG
antioxidant activity	X0KVB1	65	K	0.00223064	Down	Catalase-peroxidase OS=Fusarium oxysporum f. sp. vasinfectum 25433 OX=1089449 GN=katG PE=3 SV=1	katG
antioxidant activity	A0A2H3GWY6	93	K	0.00894026	Down	Thioredoxin domain-containing protein OS=Fusarium oxysporum f. sp. radicis-cucumerinum OX=327505 GN=AU210_007640 PE=4 SV=1	AU210_007640
antioxidant activity	X0KVB1	72	K	9.01021e-05	Down	Catalase-peroxidase OS=Fusarium oxysporum f. sp. vasinfectum 25433 OX=1089449 GN=katG PE=3 SV=1	katG
antioxidant activity	A0A2H3GWY6	9	K	0.00391745	Down	Thioredoxin domain-containing protein OS=Fusarium oxysporum f. sp. radicis-cucumerinum OX=327505 GN=AU210_007640 PE=4 SV=1	AU210_007640
antioxidant activity	W9QDR5	20	K	0.036475	Down	Uncharacterized protein OS=Fusarium oxysporum f. sp. pisi HDV247 OX=1080344 GN=FOVG_01209 PE=4 SV=1	FOVG_01209
antioxidant activity	A0A2H3GWY6	111	K	0.000212465	Down	Thioredoxin domain-containing protein OS=Fusarium oxysporum f. sp. radicis-cucumerinum OX=327505 GN=AU210_007640 PE=4 SV=1	AU210_007640
antioxidant activity	W9HR00	107	K	0.00385915	Down	Peroxiredoxin (Alkyl hydroperoxide reductase subunit C) OS=Fusarium oxysporum NRRL 32931 OX=660029 GN=FOYG_13113 PE=3 SV=1	FOYG_13113
antioxidant activity	W9HR00	160	K	0.000161481	Down	Peroxiredoxin (Alkyl hydroperoxide reductase subunit C) OS=Fusarium oxysporum NRRL 32931 OX=660029 GN=FOYG_13113 PE=3 SV=1	FOYG_13113
antioxidant activity	W9HR00	91	K	0.00218373	Down	Peroxiredoxin (Alkyl hydroperoxide reductase subunit C) OS=Fusarium oxysporum NRRL 32931 OX=660029 GN=FOYG_13113 PE=3 SV=1	FOYG_13113
antioxidant activity	X0N7D0	274	K	0.0120757	Down	Peroxidase OS=Fusarium oxysporum f. sp. vasinfectum 25433 OX=1089449 GN=FOTG_05801 PE=3 SV=1	FOTG_05801
antioxidant activity	X0N7D0	292	K	0.000440353	Down	Peroxidase OS=Fusarium oxysporum f. sp. vasinfectum 25433 OX=1089449 GN=FOTG_05801 PE=3 SV=1	FOTG_05801
antioxidant activity	W9HR00	135	K	0.000413318	Down	Peroxiredoxin (Alkyl hydroperoxide reductase subunit C) OS=Fusarium oxysporum NRRL 32931 OX=660029 GN=FOYG_13113 PE=3 SV=1	FOYG_13113
antioxidant activity	W9HR00	181	K	0.00443913	Down	Peroxiredoxin (Alkyl hydroperoxide reductase subunit C) OS=Fusarium oxysporum NRRL 32931 OX=660029 GN=FOYG_13113 PE=3 SV=1	FOYG_13113
antioxidant activity	X0N7D0	289	K	0.000461971	Down	Peroxidase OS=Fusarium oxysporum f. sp. vasinfectum 25433 OX=1089449 GN=FOTG_05801 PE=3 SV=1	FOTG_05801
antioxidant activity	X0N7D0	279	K	0.00354536	Down	Peroxidase OS=Fusarium oxysporum f. sp. vasinfectum 25433 OX=1089449 GN=FOTG_05801 PE=3 SV=1	FOTG_05801
antioxidant activity	A0A559KPR4	157	K	0.00879746	Down	Peroxiredoxin Asp f3 OS=Fusarium oxysporum f. sp. cubense OX=61366 GN=aspf3 PE=3 SV=1	aspf3
antioxidant activity	A0A559KPR4	47	K	0.00615488	Down	Peroxiredoxin Asp f3 OS=Fusarium oxysporum f. sp. cubense OX=61366 GN=aspf3 PE=3 SV=1	aspf3
antioxidant activity	X0N7D0	310	K	0.000308256	Down	Peroxidase OS=Fusarium oxysporum f. sp. vasinfectum 25433 OX=1089449 GN=FOTG_05801 PE=3 SV=1	FOTG_05801
antioxidant activity	E9RJT7	111	K	0.00326661	Down	Glutathione reductase OS=Fusarium oxysporum OX=5507 GN=glrA PE=3 SV=1	glrA
antioxidant activity	W9HR00	203	K	0.0262567	Down	Peroxiredoxin (Alkyl hydroperoxide reductase subunit C) OS=Fusarium oxysporum NRRL 32931 OX=660029 GN=FOYG_13113 PE=3 SV=1	FOYG_13113
antioxidant activity	X0N7D0	318	K	0.000128221	Down	Peroxidase OS=Fusarium oxysporum f. sp. vasinfectum 25433 OX=1089449 GN=FOTG_05801 PE=3 SV=1	FOTG_05801
antioxidant activity	X0BNP5	188	K	0.0497778	Down	Peroxiredoxin (Alkyl hydroperoxide reductase subunit C) OS=Fusarium oxysporum f. sp. raphani 54005 OX=1089458 GN=FOQG_15368 PE=3 SV=1	FOQG_15368
antioxidant activity	E9RJT7	124	K	0.0021968	Down	Glutathione reductase OS=Fusarium oxysporum OX=5507 GN=glrA PE=3 SV=1	glrA
antioxidant activity	W9PDG0	137	K	0.0124008	Down	Superoxide dismutase [Cu-Zn] OS=Fusarium oxysporum f. sp. pisi HDV247 OX=1080344 GN=FOVG_09628 PE=3 SV=1	FOVG_09628
antioxidant activity	A0A420RY35	385	K	0.000864399	Down	Peroxisomal catalase OS=Fusarium oxysporum OX=5507 GN=BFJ68_g2224 PE=3 SV=1	BFJ68_g2224
antioxidant activity	X0DIY5	60	K	0.00170793	Down	Uncharacterized protein OS=Fusarium oxysporum f. sp. raphani 54005 OX=1089458 GN=FOQG_04452 PE=3 SV=1	FOQG_04452
antioxidant activity	A0A559LP95	26	K	0.00178636	Down	Glutathione peroxidase OS=Fusarium oxysporum f. sp. cubense OX=61366 GN=HYR1 PE=3 SV=1	HYR1
antioxidant activity	X0M3N0	231	K	0.00118994	Down	Thioredoxin reductase OS=Fusarium oxysporum f. sp. vasinfectum 25433 OX=1089449 GN=FOTG_06335 PE=3 SV=1	FOTG_06335
antioxidant activity	A0A2H3GWY6	26	K	0.00168042	Down	Thioredoxin domain-containing protein OS=Fusarium oxysporum f. sp. radicis-cucumerinum OX=327505 GN=AU210_007640 PE=4 SV=1	AU210_007640
antioxidant activity	A0A420RY35	394	K	0.00221596	Down	Peroxisomal catalase OS=Fusarium oxysporum OX=5507 GN=BFJ68_g2224 PE=3 SV=1	BFJ68_g2224
antioxidant activity	W9NZX8	7	K	0.0146773	Down	Thioredoxin OS=Fusarium oxysporum f. sp. pisi HDV247 OX=1080344 GN=FOVG_10294 PE=3 SV=1	FOVG_10294
binding	A0A559L2N5	93	K	0.00303958	Down	Nucleoporin GLE2 OS=Fusarium oxysporum f. sp. cubense OX=61366 GN=GLE2 PE=3 SV=1	GLE2
binding	A0A5C6TF55	286	K	0.00129364	Down	H(+)-transporting two-sector ATPase OS=Fusarium oxysporum f. sp. cubense OX=61366 GN=FocTR4_00005181 PE=3 SV=1	FocTR4_00005181
binding	A0A5C6TF55	669	K	0.000115929	Down	H(+)-transporting two-sector ATPase OS=Fusarium oxysporum f. sp. cubense OX=61366 GN=FocTR4_00005181 PE=3 SV=1	FocTR4_00005181
binding	A0A5C6TF55	677	K	0.0150467	Down	H(+)-transporting two-sector ATPase OS=Fusarium oxysporum f. sp. cubense OX=61366 GN=FocTR4_00005181 PE=3 SV=1	FocTR4_00005181
binding	A0A420MXQ6	556	K	0.00646081	Down	Heat shock protein 78 OS=Fusarium oxysporum OX=5507 GN=BFJ69_g9776 PE=3 SV=1	BFJ69_g9776
binding	A0A5C6TF55	427	K	0.00453358	Down	H(+)-transporting two-sector ATPase OS=Fusarium oxysporum f. sp. cubense OX=61366 GN=FocTR4_00005181 PE=3 SV=1	FocTR4_00005181
binding	A0A420MXQ6	148	K	0.000210421	Down	Heat shock protein 78 OS=Fusarium oxysporum OX=5507 GN=BFJ69_g9776 PE=3 SV=1	BFJ69_g9776
binding	A0A5C6TF55	638	K	2.08393e-05	Down	H(+)-transporting two-sector ATPase OS=Fusarium oxysporum f. sp. cubense OX=61366 GN=FocTR4_00005181 PE=3 SV=1	FocTR4_00005181
binding	X0HRS9	1146	K	0.000473568	Down	Uncharacterized protein OS=Fusarium oxysporum f. sp. conglutinans race 2 54008 OX=1089457 GN=FOPG_10501 PE=4 SV=1	FOPG_10501
binding	A0A559L2N5	147	K	0.0101391	Down	Nucleoporin GLE2 OS=Fusarium oxysporum f. sp. cubense OX=61366 GN=GLE2 PE=3 SV=1	GLE2
binding	W9QEC3	208	K	0.00714679	Down	SPX domain-containing protein OS=Fusarium oxysporum f. sp. pisi HDV247 OX=1080344 GN=FOVG_00931 PE=4 SV=1	FOVG_00931
binding	A0A559L2N5	144	K	0.000400144	Down	Nucleoporin GLE2 OS=Fusarium oxysporum f. sp. cubense OX=61366 GN=GLE2 PE=3 SV=1	GLE2
binding	A0A559L2N5	246	K	0.000137594	Down	Nucleoporin GLE2 OS=Fusarium oxysporum f. sp. cubense OX=61366 GN=GLE2 PE=3 SV=1	GLE2
binding	W9QEC3	636	K	0.000232381	Down	SPX domain-containing protein OS=Fusarium oxysporum f. sp. pisi HDV247 OX=1080344 GN=FOVG_00931 PE=4 SV=1	FOVG_00931
binding	A0A559L2N5	198	K	0.000154316	Down	Nucleoporin GLE2 OS=Fusarium oxysporum f. sp. cubense OX=61366 GN=GLE2 PE=3 SV=1	GLE2
binding	W9QEC3	175	K	2.22734e-05	Down	SPX domain-containing protein OS=Fusarium oxysporum f. sp. pisi HDV247 OX=1080344 GN=FOVG_00931 PE=4 SV=1	FOVG_00931
binding	W9QEC3	296	K	0.0239587	Down	SPX domain-containing protein OS=Fusarium oxysporum f. sp. pisi HDV247 OX=1080344 GN=FOVG_00931 PE=4 SV=1	FOVG_00931
binding	W9QEC3	256	K	0.000255645	Down	SPX domain-containing protein OS=Fusarium oxysporum f. sp. pisi HDV247 OX=1080344 GN=FOVG_00931 PE=4 SV=1	FOVG_00931
binding	X0IYK2	228	K	0.000463563	Down	Guanine deaminase OS=Fusarium oxysporum f. sp. conglutinans race 2 54008 OX=1089457 GN=FOPG_00603 PE=3 SV=1	FOPG_00603
binding	W9QEC3	527	K	0.041149	Down	SPX domain-containing protein OS=Fusarium oxysporum f. sp. pisi HDV247 OX=1080344 GN=FOVG_00931 PE=4 SV=1	FOVG_00931
binding	X0IYK2	40	K	0.0112282	Down	Guanine deaminase OS=Fusarium oxysporum f. sp. conglutinans race 2 54008 OX=1089457 GN=FOPG_00603 PE=3 SV=1	FOPG_00603
binding	X0MN77	98	K	0.00355195	Down	Uncharacterized protein OS=Fusarium oxysporum f. sp. vasinfectum 25433 OX=1089449 GN=FOTG_01517 PE=4 SV=1	FOTG_01517
binding	X0MN77	245	K	0.0440933	Down	Uncharacterized protein OS=Fusarium oxysporum f. sp. vasinfectum 25433 OX=1089449 GN=FOTG_01517 PE=4 SV=1	FOTG_01517
binding	A0A559L2N5	104	K	0.00340525	Down	Nucleoporin GLE2 OS=Fusarium oxysporum f. sp. cubense OX=61366 GN=GLE2 PE=3 SV=1	GLE2
binding	A0A5C6TF55	181	K	0.0253394	Down	H(+)-transporting two-sector ATPase OS=Fusarium oxysporum f. sp. cubense OX=61366 GN=FocTR4_00005181 PE=3 SV=1	FocTR4_00005181
binding	A0A5C6TF55	349	K	0.00366249	Down	H(+)-transporting two-sector ATPase OS=Fusarium oxysporum f. sp. cubense OX=61366 GN=FocTR4_00005181 PE=3 SV=1	FocTR4_00005181
binding	A0A5C6TF55	614	K	0.000212059	Down	H(+)-transporting two-sector ATPase OS=Fusarium oxysporum f. sp. cubense OX=61366 GN=FocTR4_00005181 PE=3 SV=1	FocTR4_00005181
binding	A0A5C6TF55	392	K	4.18364e-05	Down	H(+)-transporting two-sector ATPase OS=Fusarium oxysporum f. sp. cubense OX=61366 GN=FocTR4_00005181 PE=3 SV=1	FocTR4_00005181
binding	A0A5C6TF55	304	K	0.0032841	Down	H(+)-transporting two-sector ATPase OS=Fusarium oxysporum f. sp. cubense OX=61366 GN=FocTR4_00005181 PE=3 SV=1	FocTR4_00005181
binding	A0A420MXQ6	114	K	0.0147924	Down	Heat shock protein 78 OS=Fusarium oxysporum OX=5507 GN=BFJ69_g9776 PE=3 SV=1	BFJ69_g9776
binding	A0A420MXQ6	585	K	0.000285977	Down	Heat shock protein 78 OS=Fusarium oxysporum OX=5507 GN=BFJ69_g9776 PE=3 SV=1	BFJ69_g9776
binding	X0CUH6	62	K	0.00104089	Down	Importin N-terminal domain-containing protein OS=Fusarium oxysporum f. sp. raphani 54005 OX=1089458 GN=FOQG_01116 PE=4 SV=1	FOQG_01116
binding	X0CUH6	257	K	1.31646e-05	Down	Importin N-terminal domain-containing protein OS=Fusarium oxysporum f. sp. raphani 54005 OX=1089458 GN=FOQG_01116 PE=4 SV=1	FOQG_01116
binding	X0CUH6	211	K	0.0271385	Up	Importin N-terminal domain-containing protein OS=Fusarium oxysporum f. sp. raphani 54005 OX=1089458 GN=FOQG_01116 PE=4 SV=1	FOQG_01116
binding	W9QEC3	392	K	0.00094521	Down	SPX domain-containing protein OS=Fusarium oxysporum f. sp. pisi HDV247 OX=1080344 GN=FOVG_00931 PE=4 SV=1	FOVG_00931
binding	W9QEC3	646	K	0.00112693	Down	SPX domain-containing protein OS=Fusarium oxysporum f. sp. pisi HDV247 OX=1080344 GN=FOVG_00931 PE=4 SV=1	FOVG_00931
binding	A0A3L6NEA6	277	K	0.00657197	Down	RRM domain-containing protein OS=Fusarium oxysporum f. sp. cepae OX=396571 GN=BFJ65_g9827 PE=4 SV=1	BFJ65_g9827
binding	W9PLS5	165	K	2.60589e-07	Down	60S ribosomal protein L16 OS=Fusarium oxysporum f. sp. pisi HDV247 OX=1080344 GN=FOVG_08769 PE=3 SV=1	FOVG_08769
binding	X0HRS9	1158	K	0.00185633	Down	Uncharacterized protein OS=Fusarium oxysporum f. sp. conglutinans race 2 54008 OX=1089457 GN=FOPG_10501 PE=4 SV=1	FOPG_10501
binding	F9F7K8	131	K	0.0274086	Down	HTH APSES-type domain-containing protein OS=Fusarium oxysporum (strain Fo5176) OX=660025 GN=FOXB_02383 PE=3 SV=1	FOXB_02383
binding	F9F7K8	201	K	0.0015328	Down	HTH APSES-type domain-containing protein OS=Fusarium oxysporum (strain Fo5176) OX=660025 GN=FOXB_02383 PE=3 SV=1	FOXB_02383
binding	W9QBF3	15	K	0.00122446	Down	Cytidine deaminase OS=Fusarium oxysporum f. sp. pisi HDV247 OX=1080344 GN=FOVG_00825 PE=4 SV=1	FOVG_00825
binding	X0AMI7	180	K	0.00352412	Down	Uncharacterized protein OS=Fusarium oxysporum f. sp. melonis 26406 OX=1089452 GN=FOMG_03852 PE=4 SV=1	FOMG_03852
binding	W9ZXN4	292	K	0.00115675	Down	Uncharacterized protein OS=Fusarium oxysporum f. sp. melonis 26406 OX=1089452 GN=FOMG_11854 PE=3 SV=1	FOMG_11854
binding	A0A5C6SGQ5	8	K	0.0133018	Up	Uncharacterized protein OS=Fusarium oxysporum f. sp. cubense OX=61366 GN=FocTR4_00016829 PE=3 SV=1	FocTR4_00016829
binding	N4TYT0	374	K	8.861e-05	Down	Alpha-actinin-like protein 1 OS=Fusarium oxysporum f. sp. cubense (strain race 1) OX=1229664 GN=FOC1_g10013627 PE=3 SV=1	FOC1_g10013627
binding	A0A2H3H7U1	371	K	0.000231142	Down	Uncharacterized protein OS=Fusarium oxysporum f. sp. radicis-cucumerinum OX=327505 GN=AU210_006716 PE=4 SV=1	AU210_006716
binding	W9Q350	354	K	5.06934e-06	Down	Cystathionine beta-synthase OS=Fusarium oxysporum f. sp. pisi HDV247 OX=1080344 GN=FOVG_02293 PE=3 SV=1	FOVG_02293
binding	F9FE34	208	K	0.0409051	Down	Uncharacterized protein OS=Fusarium oxysporum (strain Fo5176) OX=660025 GN=FOXB_04662 PE=4 SV=1	FOXB_04662
binding	F9FE34	420	K	0.00749904	Down	Uncharacterized protein OS=Fusarium oxysporum (strain Fo5176) OX=660025 GN=FOXB_04662 PE=4 SV=1	FOXB_04662
binding	X0JXK2	165	K	0.0031634	Down	DNA-directed RNA polymerase subunit OS=Fusarium oxysporum f. sp. conglutinans race 2 54008 OX=1089457 GN=FOPG_00230 PE=3 SV=1	FOPG_00230
binding	F9FE34	99	K	1.40793e-05	Down	Uncharacterized protein OS=Fusarium oxysporum (strain Fo5176) OX=660025 GN=FOXB_04662 PE=4 SV=1	FOXB_04662
binding	F9FE34	260	K	0.000152031	Down	Uncharacterized protein OS=Fusarium oxysporum (strain Fo5176) OX=660025 GN=FOXB_04662 PE=4 SV=1	FOXB_04662
binding	A0A5C6TBJ0	64	K	0.000159203	Down	Acyl carrier protein OS=Fusarium oxysporum f. sp. cubense OX=61366 GN=FocTR4_00003640 PE=3 SV=1	FocTR4_00003640
binding	A0A2H3I174	155	K	0.000692792	Down	Uncharacterized protein OS=Fusarium oxysporum f. sp. radicis-cucumerinum OX=327505 GN=AU210_001415 PE=4 SV=1	AU210_001415
binding	A0A2H3I174	173	K	0.000109592	Down	Uncharacterized protein OS=Fusarium oxysporum f. sp. radicis-cucumerinum OX=327505 GN=AU210_001415 PE=4 SV=1	AU210_001415
binding	A0A2H3HM72	65	K	0.0176995	Down	Actin-depolymerizing factor 1 OS=Fusarium oxysporum f. sp. radicis-cucumerinum OX=327505 GN=AU210_004302 PE=3 SV=1	AU210_004302
binding	A0A2H3HM72	370	K	0.000174715	Down	Actin-depolymerizing factor 1 OS=Fusarium oxysporum f. sp. radicis-cucumerinum OX=327505 GN=AU210_004302 PE=3 SV=1	AU210_004302
binding	A0A2H3HM72	111	K	0.0191401	Down	Actin-depolymerizing factor 1 OS=Fusarium oxysporum f. sp. radicis-cucumerinum OX=327505 GN=AU210_004302 PE=3 SV=1	AU210_004302
binding	A0A2H3HM72	512	K	0.000189043	Down	Actin-depolymerizing factor 1 OS=Fusarium oxysporum f. sp. radicis-cucumerinum OX=327505 GN=AU210_004302 PE=3 SV=1	AU210_004302
binding	A0A2H3HM72	654	K	3.0087e-06	Down	Actin-depolymerizing factor 1 OS=Fusarium oxysporum f. sp. radicis-cucumerinum OX=327505 GN=AU210_004302 PE=3 SV=1	AU210_004302
binding	A0A2H3HM72	707	K	0.0465552	Down	Actin-depolymerizing factor 1 OS=Fusarium oxysporum f. sp. radicis-cucumerinum OX=327505 GN=AU210_004302 PE=3 SV=1	AU210_004302
binding	A0A2H3HM72	736	K	0.000136951	Down	Actin-depolymerizing factor 1 OS=Fusarium oxysporum f. sp. radicis-cucumerinum OX=327505 GN=AU210_004302 PE=3 SV=1	AU210_004302
binding	F9FE34	168	K	2.33144e-05	Down	Uncharacterized protein OS=Fusarium oxysporum (strain Fo5176) OX=660025 GN=FOXB_04662 PE=4 SV=1	FOXB_04662
binding	W9PK67	221	K	0.000396765	Down	Uncharacterized protein OS=Fusarium oxysporum f. sp. pisi HDV247 OX=1080344 GN=FOVG_08368 PE=3 SV=1	FOVG_08368
binding	A0A0D2XA10	45	K	0.0268151	Down	CAMK/CAMK1 protein kinase OS=Fusarium oxysporum f. sp. lycopersici (strain 4287 / CBS 123668 / FGSC 9935 / NRRL 34936) OX=426428 GN=FOXG_00725 PE=3 SV=1	FOXG_00725
binding	A0A0D2XA10	20	K	0.00476562	Down	CAMK/CAMK1 protein kinase OS=Fusarium oxysporum f. sp. lycopersici (strain 4287 / CBS 123668 / FGSC 9935 / NRRL 34936) OX=426428 GN=FOXG_00725 PE=3 SV=1	FOXG_00725
binding	X0AVH0	151	K	7.84877e-06	Down	Uncharacterized protein OS=Fusarium oxysporum f. sp. melonis 26406 OX=1089452 GN=FOMG_01016 PE=4 SV=1	FOMG_01016
binding	W9PLS5	150	K	8.47691e-05	Down	60S ribosomal protein L16 OS=Fusarium oxysporum f. sp. pisi HDV247 OX=1080344 GN=FOVG_08769 PE=3 SV=1	FOVG_08769
binding	W9PLS5	105	K	0.0100211	Down	60S ribosomal protein L16 OS=Fusarium oxysporum f. sp. pisi HDV247 OX=1080344 GN=FOVG_08769 PE=3 SV=1	FOVG_08769
binding	A0A420N140	349	K	0.0196107	Down	Endocytosis protein 3 OS=Fusarium oxysporum OX=5507 GN=BFJ69_g8856 PE=3 SV=1	BFJ69_g8856
binding	A0A420MXQ6	437	K	0.00502413	Down	Heat shock protein 78 OS=Fusarium oxysporum OX=5507 GN=BFJ69_g9776 PE=3 SV=1	BFJ69_g9776
binding	X0AVH0	465	K	0.000818804	Down	Uncharacterized protein OS=Fusarium oxysporum f. sp. melonis 26406 OX=1089452 GN=FOMG_01016 PE=4 SV=1	FOMG_01016
binding	X0AVH0	192	K	5.65016e-05	Down	Uncharacterized protein OS=Fusarium oxysporum f. sp. melonis 26406 OX=1089452 GN=FOMG_01016 PE=4 SV=1	FOMG_01016
binding	A0A0U1ZES9	30	K	0.0285209	Down	Translation elongation factor 1-alpha (Fragment) OS=Fusarium oxysporum OX=5507 PE=4 SV=1	--
binding	X0DFI3	214	K	0.00948126	Down	Vesicular-fusion protein SEC18 OS=Fusarium oxysporum f. sp. raphani 54005 OX=1089458 GN=FOQG_05388 PE=3 SV=1	FOQG_05388
binding	X0DFI3	460	K	0.00140896	Down	Vesicular-fusion protein SEC18 OS=Fusarium oxysporum f. sp. raphani 54005 OX=1089458 GN=FOQG_05388 PE=3 SV=1	FOQG_05388
binding	X0DFI3	29	K	0.000939846	Down	Vesicular-fusion protein SEC18 OS=Fusarium oxysporum f. sp. raphani 54005 OX=1089458 GN=FOQG_05388 PE=3 SV=1	FOQG_05388
binding	X0DFI3	442	K	0.000312402	Down	Vesicular-fusion protein SEC18 OS=Fusarium oxysporum f. sp. raphani 54005 OX=1089458 GN=FOQG_05388 PE=3 SV=1	FOQG_05388
binding	A0A420R646	116	K	0.000253683	Down	DASH complex subunit SPC19 OS=Fusarium oxysporum OX=5507 GN=BFJ68_g7882 PE=3 SV=1	BFJ68_g7882
binding	X0DFI3	611	K	0.00169714	Down	Vesicular-fusion protein SEC18 OS=Fusarium oxysporum f. sp. raphani 54005 OX=1089458 GN=FOQG_05388 PE=3 SV=1	FOQG_05388
binding	X0DFI3	605	K	0.00212332	Down	Vesicular-fusion protein SEC18 OS=Fusarium oxysporum f. sp. raphani 54005 OX=1089458 GN=FOQG_05388 PE=3 SV=1	FOQG_05388
binding	N4TT26	78	K	0.00652155	Down	Translation machinery-associated protein 22 OS=Fusarium oxysporum f. sp. cubense (strain race 1) OX=1229664 GN=FOC1_g10015556 PE=3 SV=1	FOC1_g10015556
binding	A0A2H3HI48	432	K	0.0416647	Down	Adenylyl cyclase-associated protein OS=Fusarium oxysporum f. sp. radicis-cucumerinum OX=327505 GN=AU210_005009 PE=3 SV=1	AU210_005009
binding	A0A2H3HI48	282	K	0.0250613	Down	Adenylyl cyclase-associated protein OS=Fusarium oxysporum f. sp. radicis-cucumerinum OX=327505 GN=AU210_005009 PE=3 SV=1	AU210_005009
binding	N4TT26	125	K	0.000487163	Down	Translation machinery-associated protein 22 OS=Fusarium oxysporum f. sp. cubense (strain race 1) OX=1229664 GN=FOC1_g10015556 PE=3 SV=1	FOC1_g10015556
binding	W9PK67	57	K	0.000349675	Down	Uncharacterized protein OS=Fusarium oxysporum f. sp. pisi HDV247 OX=1080344 GN=FOVG_08368 PE=3 SV=1	FOVG_08368
binding	N4TXK9	432	K	0.0258566	Down	26S proteasome regulatory subunit RPN2 OS=Fusarium oxysporum f. sp. cubense (strain race 1) OX=1229664 GN=FOC1_g10008085 PE=3 SV=1	FOC1_g10008085
binding	A0A6C0T9S5	165	K	0.00301819	Down	DNA-directed RNA polymerase (Fragment) OS=Fusarium oxysporum OX=5507 GN=RPB2 PE=3 SV=1	RPB2
binding	A0A420PN75	308	K	0.0414046	Down	Vesicle-fusing ATPase OS=Fusarium oxysporum OX=5507 GN=BFJ68_g15344 PE=3 SV=1	BFJ68_g15344
binding	A0A2H3HEH8	781	K	0.0012221	Down	Uncharacterized protein OS=Fusarium oxysporum f. sp. radicis-cucumerinum OX=327505 GN=AU210_006651 PE=4 SV=1	AU210_006651
binding	A0A0D2XA10	108	K	0.00559985	Down	CAMK/CAMK1 protein kinase OS=Fusarium oxysporum f. sp. lycopersici (strain 4287 / CBS 123668 / FGSC 9935 / NRRL 34936) OX=426428 GN=FOXG_00725 PE=3 SV=1	FOXG_00725
binding	A0A4Q2VT75	45	K	0.00972921	Down	Repressor of RNA polymerase III transcription MAF1 OS=Fusarium oxysporum f. sp. narcissi OX=451672 GN=BFJ63_vAg7343 PE=3 SV=1	BFJ63_vAg7343
binding	A0A420MXQ6	527	K	0.0066624	Down	Heat shock protein 78 OS=Fusarium oxysporum OX=5507 GN=BFJ69_g9776 PE=3 SV=1	BFJ69_g9776
binding	X0HET5	205	K	0.000256145	Down	DnaJ like subfamily C member 2 OS=Fusarium oxysporum f. sp. conglutinans race 2 54008 OX=1089457 GN=FOPG_10263 PE=4 SV=1	FOPG_10263
binding	A0A5C2IHW9	21	K	0.000248363	Down	Translation elongation factor 1-alpha (Fragment) OS=Fusarium oxysporum OX=5507 GN=tef-1alpha PE=4 SV=1	tef-1alpha
binding	A0A6M7YV34	762	K	0.000274075	Down	Translation initiation factor 3 subunit A OS=Fusarium oxysporum Fo47 OX=660027 GN=FOBC_05036 PE=4 SV=1	FOBC_05036
binding	A0A6M7YV34	437	K	3.738e-05	Down	Translation initiation factor 3 subunit A OS=Fusarium oxysporum Fo47 OX=660027 GN=FOBC_05036 PE=4 SV=1	FOBC_05036
binding	A0A6M7YV34	328	K	0.00707012	Down	Translation initiation factor 3 subunit A OS=Fusarium oxysporum Fo47 OX=660027 GN=FOBC_05036 PE=4 SV=1	FOBC_05036
binding	A0A0J9WRY2	103	K	0.000822352	Down	Saccharopine dehydrogenase [NAD(+), L-lysine-forming] OS=Fusarium oxysporum f. sp. lycopersici (strain 4287 / CBS 123668 / FGSC 9935 / NRRL 34936) OX=426428 GN=FOXG_12862 PE=3 SV=1	FOXG_12862
binding	X0AMM7	607	K	0.000103839	Down	Electron transfer flavoprotein-ubiquinone oxidoreductase OS=Fusarium oxysporum f. sp. melonis 26406 OX=1089452 GN=FOMG_11353 PE=4 SV=1	FOMG_11353
binding	A0A6M7YV34	548	K	5.45307e-05	Down	Translation initiation factor 3 subunit A OS=Fusarium oxysporum Fo47 OX=660027 GN=FOBC_05036 PE=4 SV=1	FOBC_05036
binding	A0A6M7YV34	563	K	0.00489445	Down	Translation initiation factor 3 subunit A OS=Fusarium oxysporum Fo47 OX=660027 GN=FOBC_05036 PE=4 SV=1	FOBC_05036
binding	X0AMM7	415	K	0.00683858	Down	Electron transfer flavoprotein-ubiquinone oxidoreductase OS=Fusarium oxysporum f. sp. melonis 26406 OX=1089452 GN=FOMG_11353 PE=4 SV=1	FOMG_11353
binding	X0AMM7	503	K	0.000227522	Down	Electron transfer flavoprotein-ubiquinone oxidoreductase OS=Fusarium oxysporum f. sp. melonis 26406 OX=1089452 GN=FOMG_11353 PE=4 SV=1	FOMG_11353
binding	A0A0J9WRY2	357	K	0.000725598	Down	Saccharopine dehydrogenase [NAD(+), L-lysine-forming] OS=Fusarium oxysporum f. sp. lycopersici (strain 4287 / CBS 123668 / FGSC 9935 / NRRL 34936) OX=426428 GN=FOXG_12862 PE=3 SV=1	FOXG_12862
binding	A0A420R6F1	315	K	0.0115545	Down	Replication protein A subunit OS=Fusarium oxysporum OX=5507 GN=BFJ68_g7699 PE=3 SV=1	BFJ68_g7699
binding	A0A420R6F1	157	K	0.0229249	Down	Replication protein A subunit OS=Fusarium oxysporum OX=5507 GN=BFJ68_g7699 PE=3 SV=1	BFJ68_g7699
binding	A0A6M7YV34	401	K	0.0269611	Down	Translation initiation factor 3 subunit A OS=Fusarium oxysporum Fo47 OX=660027 GN=FOBC_05036 PE=4 SV=1	FOBC_05036
binding	A0A420R6F1	161	K	0.00218369	Down	Replication protein A subunit OS=Fusarium oxysporum OX=5507 GN=BFJ68_g7699 PE=3 SV=1	BFJ68_g7699
binding	A0A420R6F1	441	K	0.0011016	Down	Replication protein A subunit OS=Fusarium oxysporum OX=5507 GN=BFJ68_g7699 PE=3 SV=1	BFJ68_g7699
binding	A0A420R6F1	334	K	0.00589038	Down	Replication protein A subunit OS=Fusarium oxysporum OX=5507 GN=BFJ68_g7699 PE=3 SV=1	BFJ68_g7699
binding	N4UPX7	377	K	0.00119186	Down	Uncharacterized protein OS=Fusarium oxysporum f. sp. cubense (strain race 1) OX=1229664 GN=FOC1_g10008862 PE=3 SV=1	FOC1_g10008862
binding	X0MFA8	258	K	0.00113135	Down	26S proteasome regulatory subunit N5 OS=Fusarium oxysporum f. sp. vasinfectum 25433 OX=1089449 GN=FOTG_03675 PE=3 SV=1	FOTG_03675
binding	X0MFA8	268	K	0.00176198	Down	26S proteasome regulatory subunit N5 OS=Fusarium oxysporum f. sp. vasinfectum 25433 OX=1089449 GN=FOTG_03675 PE=3 SV=1	FOTG_03675
binding	X0MFA8	139	K	0.000937944	Down	26S proteasome regulatory subunit N5 OS=Fusarium oxysporum f. sp. vasinfectum 25433 OX=1089449 GN=FOTG_03675 PE=3 SV=1	FOTG_03675
binding	X0MFA8	212	K	0.000588714	Down	26S proteasome regulatory subunit N5 OS=Fusarium oxysporum f. sp. vasinfectum 25433 OX=1089449 GN=FOTG_03675 PE=3 SV=1	FOTG_03675
binding	A0A3L6P6G6	224	K	0.0065735	Down	Citrate/oxoglutarate carrier protein OS=Fusarium oxysporum f. sp. cepae OX=396571 GN=BFJ65_g671 PE=3 SV=1	BFJ65_g671
binding	X0MFA8	90	K	8.37124e-05	Down	26S proteasome regulatory subunit N5 OS=Fusarium oxysporum f. sp. vasinfectum 25433 OX=1089449 GN=FOTG_03675 PE=3 SV=1	FOTG_03675
binding	A0A559L8S9	53	K	5.56396e-06	Down	Glucose-6-phosphate 1-dehydrogenase OS=Fusarium oxysporum f. sp. cubense OX=61366 GN=gsdA PE=3 SV=1	gsdA
binding	A0A559L8S9	68	K	0.000399679	Down	Glucose-6-phosphate 1-dehydrogenase OS=Fusarium oxysporum f. sp. cubense OX=61366 GN=gsdA PE=3 SV=1	gsdA
binding	A0A559L8S9	297	K	1.17831e-05	Down	Glucose-6-phosphate 1-dehydrogenase OS=Fusarium oxysporum f. sp. cubense OX=61366 GN=gsdA PE=3 SV=1	gsdA
binding	A0A420R6F1	364	K	0.00336281	Down	Replication protein A subunit OS=Fusarium oxysporum OX=5507 GN=BFJ68_g7699 PE=3 SV=1	BFJ68_g7699
binding	A0A2H3T8X7	839	K	0.0288927	Down	Probable ubiquitin-protein ligase (E1-like (Ubiquitin-activating) enzym) OS=Fusarium oxysporum OX=5507 GN=FRV6_09124 PE=3 SV=1	FRV6_09124
binding	A0A2H3T8X7	488	K	0.00878826	Down	Probable ubiquitin-protein ligase (E1-like (Ubiquitin-activating) enzym) OS=Fusarium oxysporum OX=5507 GN=FRV6_09124 PE=3 SV=1	FRV6_09124
binding	W9ZM30	396	K	0.0103407	Down	Nuclear distribution protein PAC1 OS=Fusarium oxysporum f. sp. melonis 26406 OX=1089452 GN=PAC1 PE=3 SV=1	PAC1
binding	W9Q9I0	285	K	0.0101154	Down	Hsp70-like protein OS=Fusarium oxysporum f. sp. pisi HDV247 OX=1080344 GN=FOVG_05160 PE=3 SV=1	FOVG_05160
binding	W9Q9I0	461	K	0.0281151	Down	Hsp70-like protein OS=Fusarium oxysporum f. sp. pisi HDV247 OX=1080344 GN=FOVG_05160 PE=3 SV=1	FOVG_05160
binding	W9Q9I0	136	K	0.0150428	Down	Hsp70-like protein OS=Fusarium oxysporum f. sp. pisi HDV247 OX=1080344 GN=FOVG_05160 PE=3 SV=1	FOVG_05160
binding	W9Q9I0	633	K	0.00079668	Down	Hsp70-like protein OS=Fusarium oxysporum f. sp. pisi HDV247 OX=1080344 GN=FOVG_05160 PE=3 SV=1	FOVG_05160
binding	W9Q9I0	617	K	0.00160634	Down	Hsp70-like protein OS=Fusarium oxysporum f. sp. pisi HDV247 OX=1080344 GN=FOVG_05160 PE=3 SV=1	FOVG_05160
binding	N4TES9	111	K	0.00474355	Down	Chromatin structure-remodeling complex subunit sfh1 OS=Fusarium oxysporum f. sp. cubense (strain race 1) OX=1229664 GN=FOC1_g10015775 PE=3 SV=1	FOC1_g10015775
binding	F9FFN7	453	K	0.00537938	Down	Thioredoxin domain-containing protein OS=Fusarium oxysporum (strain Fo5176) OX=660025 GN=FOXB_05216 PE=4 SV=1	FOXB_05216
binding	X0NN95	306	K	0.00215341	Down	Uncharacterized protein OS=Fusarium oxysporum f. sp. vasinfectum 25433 OX=1089449 GN=FOTG_02518 PE=3 SV=1	FOTG_02518
binding	X0ATQ3	420	K	0.00127167	Down	Peroxin-5 OS=Fusarium oxysporum f. sp. melonis 26406 OX=1089452 GN=FOMG_00878 PE=3 SV=1	FOMG_00878
binding	X0AG74	842	K	0.000917599	Down	Lon protease homolog, mitochondrial OS=Fusarium oxysporum f. sp. melonis 26406 OX=1089452 GN=PIM1 PE=3 SV=1	PIM1
binding	X0AG74	613	K	0.0428382	Down	Lon protease homolog, mitochondrial OS=Fusarium oxysporum f. sp. melonis 26406 OX=1089452 GN=PIM1 PE=3 SV=1	PIM1
binding	W9PUX0	473	K	1.15736e-05	Down	Heat shock 70kDa protein 4 OS=Fusarium oxysporum f. sp. pisi HDV247 OX=1080344 GN=FOVG_08455 PE=4 SV=1	FOVG_08455
binding	W9PUX0	44	K	0.00170287	Down	Heat shock 70kDa protein 4 OS=Fusarium oxysporum f. sp. pisi HDV247 OX=1080344 GN=FOVG_08455 PE=4 SV=1	FOVG_08455
binding	W9PUX0	466	K	0.00113701	Down	Heat shock 70kDa protein 4 OS=Fusarium oxysporum f. sp. pisi HDV247 OX=1080344 GN=FOVG_08455 PE=4 SV=1	FOVG_08455
binding	W9PUX0	469	K	0.000882054	Down	Heat shock 70kDa protein 4 OS=Fusarium oxysporum f. sp. pisi HDV247 OX=1080344 GN=FOVG_08455 PE=4 SV=1	FOVG_08455
binding	W9PUX0	430	K	0.0123424	Down	Heat shock 70kDa protein 4 OS=Fusarium oxysporum f. sp. pisi HDV247 OX=1080344 GN=FOVG_08455 PE=4 SV=1	FOVG_08455
binding	W9PUX0	631	K	0.0045767	Down	Heat shock 70kDa protein 4 OS=Fusarium oxysporum f. sp. pisi HDV247 OX=1080344 GN=FOVG_08455 PE=4 SV=1	FOVG_08455
binding	W9PUX0	252	K	0.00167256	Down	Heat shock 70kDa protein 4 OS=Fusarium oxysporum f. sp. pisi HDV247 OX=1080344 GN=FOVG_08455 PE=4 SV=1	FOVG_08455
binding	W9PUX0	53	K	0.00801175	Down	Heat shock 70kDa protein 4 OS=Fusarium oxysporum f. sp. pisi HDV247 OX=1080344 GN=FOVG_08455 PE=4 SV=1	FOVG_08455
binding	A0A6M7ZD56	97	K	0.0139674	Down	TATA-box-binding protein OS=Fusarium oxysporum Fo47 OX=660027 GN=FOBC_10220 PE=4 SV=1	FOBC_10220
binding	X0L9X5	146	K	0.0147952	Down	Defective in cullin neddylation protein OS=Fusarium oxysporum f. sp. vasinfectum 25433 OX=1089449 GN=FOTG_09824 PE=4 SV=1	FOTG_09824
binding	X0L9X5	32	K	3.49357e-05	Down	Defective in cullin neddylation protein OS=Fusarium oxysporum f. sp. vasinfectum 25433 OX=1089449 GN=FOTG_09824 PE=4 SV=1	FOTG_09824
binding	A0A420S005	308	K	0.0167073	Down	Eukaryotic translation initiation factor 3 subunit I OS=Fusarium oxysporum OX=5507 GN=TIF34 PE=3 SV=1	TIF34
binding	A0A420S005	82	K	0.00683617	Down	Eukaryotic translation initiation factor 3 subunit I OS=Fusarium oxysporum OX=5507 GN=TIF34 PE=3 SV=1	TIF34
binding	A0A420S005	149	K	0.0236263	Down	Eukaryotic translation initiation factor 3 subunit I OS=Fusarium oxysporum OX=5507 GN=TIF34 PE=3 SV=1	TIF34
binding	A0A0J9WRY2	92	K	0.000961289	Down	Saccharopine dehydrogenase [NAD(+), L-lysine-forming] OS=Fusarium oxysporum f. sp. lycopersici (strain 4287 / CBS 123668 / FGSC 9935 / NRRL 34936) OX=426428 GN=FOXG_12862 PE=3 SV=1	FOXG_12862
binding	W9ZM30	353	K	0.0108831	Down	Nuclear distribution protein PAC1 OS=Fusarium oxysporum f. sp. melonis 26406 OX=1089452 GN=PAC1 PE=3 SV=1	PAC1
binding	A0A559L8S9	26	K	9.74329e-05	Down	Glucose-6-phosphate 1-dehydrogenase OS=Fusarium oxysporum f. sp. cubense OX=61366 GN=gsdA PE=3 SV=1	gsdA
binding	X0LU85	141	K	0.0113527	Down	Kynurenine 3-monooxygenase OS=Fusarium oxysporum f. sp. vasinfectum 25433 OX=1089449 GN=BNA4 PE=3 SV=1	BNA4
binding	A0A3L6P6G6	165	K	0.00448938	Down	Citrate/oxoglutarate carrier protein OS=Fusarium oxysporum f. sp. cepae OX=396571 GN=BFJ65_g671 PE=3 SV=1	BFJ65_g671
binding	X0LU85	356	K	0.00502878	Down	Kynurenine 3-monooxygenase OS=Fusarium oxysporum f. sp. vasinfectum 25433 OX=1089449 GN=BNA4 PE=3 SV=1	BNA4
binding	N4UQQ8	136	K	0.0381318	Down	Integral membrane protein sed5 OS=Fusarium oxysporum f. sp. cubense (strain race 1) OX=1229664 GN=FOC1_g10008513 PE=3 SV=1	FOC1_g10008513
binding	W9Q3A7	49	K	0.00464737	Down	Biotin carboxylase OS=Fusarium oxysporum f. sp. pisi HDV247 OX=1080344 GN=FOVG_02340 PE=4 SV=1	FOVG_02340
binding	W9Q3A7	2193	K	0.00558461	Down	Biotin carboxylase OS=Fusarium oxysporum f. sp. pisi HDV247 OX=1080344 GN=FOVG_02340 PE=4 SV=1	FOVG_02340
binding	W9Q3A7	1023	K	0.000558542	Down	Biotin carboxylase OS=Fusarium oxysporum f. sp. pisi HDV247 OX=1080344 GN=FOVG_02340 PE=4 SV=1	FOVG_02340
binding	W9Q3A7	1362	K	0.0012608	Down	Biotin carboxylase OS=Fusarium oxysporum f. sp. pisi HDV247 OX=1080344 GN=FOVG_02340 PE=4 SV=1	FOVG_02340
binding	W9Q3A7	440	K	0.00592912	Down	Biotin carboxylase OS=Fusarium oxysporum f. sp. pisi HDV247 OX=1080344 GN=FOVG_02340 PE=4 SV=1	FOVG_02340
binding	W9Q3A7	2240	K	0.0154715	Down	Biotin carboxylase OS=Fusarium oxysporum f. sp. pisi HDV247 OX=1080344 GN=FOVG_02340 PE=4 SV=1	FOVG_02340
binding	A0A420PLY6	115	K	0.000383207	Down	Non-specific serine/threonine protein kinase OS=Fusarium oxysporum OX=5507 GN=BFJ68_g15535 PE=3 SV=1	BFJ68_g15535
binding	A0A420PLY6	697	K	0.0151084	Down	Non-specific serine/threonine protein kinase OS=Fusarium oxysporum OX=5507 GN=BFJ68_g15535 PE=3 SV=1	BFJ68_g15535
binding	W9Q3A7	981	K	0.00608669	Down	Biotin carboxylase OS=Fusarium oxysporum f. sp. pisi HDV247 OX=1080344 GN=FOVG_02340 PE=4 SV=1	FOVG_02340
binding	W9Q3A7	1536	K	0.0010564	Down	Biotin carboxylase OS=Fusarium oxysporum f. sp. pisi HDV247 OX=1080344 GN=FOVG_02340 PE=4 SV=1	FOVG_02340
binding	X0HET5	130	K	0.000602737	Down	DnaJ like subfamily C member 2 OS=Fusarium oxysporum f. sp. conglutinans race 2 54008 OX=1089457 GN=FOPG_10263 PE=4 SV=1	FOPG_10263
binding	X0HET5	186	K	5.98628e-05	Down	DnaJ like subfamily C member 2 OS=Fusarium oxysporum f. sp. conglutinans race 2 54008 OX=1089457 GN=FOPG_10263 PE=4 SV=1	FOPG_10263
binding	W9PV62	154	K	0.00226354	Down	Fructose-bisphosphatase OS=Fusarium oxysporum f. sp. pisi HDV247 OX=1080344 GN=FOVG_04184 PE=3 SV=1	FOVG_04184
binding	F9F206	172	K	0.0241471	Down	Histidine--tRNA ligase OS=Fusarium oxysporum (strain Fo5176) OX=660025 GN=FOXB_00430 PE=3 SV=1	FOXB_00430
binding	F9F206	376	K	0.000367976	Down	Histidine--tRNA ligase OS=Fusarium oxysporum (strain Fo5176) OX=660025 GN=FOXB_00430 PE=3 SV=1	FOXB_00430
binding	X0HQE7	94	K	0.00350253	Down	Uncharacterized protein OS=Fusarium oxysporum f. sp. conglutinans race 2 54008 OX=1089457 GN=FOPG_10758 PE=4 SV=1	FOPG_10758
binding	F9F206	426	K	4.71165e-05	Down	Histidine--tRNA ligase OS=Fusarium oxysporum (strain Fo5176) OX=660025 GN=FOXB_00430 PE=3 SV=1	FOXB_00430
binding	X0HQE7	12	K	0.00407662	Down	Uncharacterized protein OS=Fusarium oxysporum f. sp. conglutinans race 2 54008 OX=1089457 GN=FOPG_10758 PE=4 SV=1	FOPG_10758
binding	X0JP91	4	K	0.000286285	Down	V-type proton ATPase subunit a OS=Fusarium oxysporum f. sp. conglutinans race 2 54008 OX=1089457 GN=FOPG_01726 PE=3 SV=1	FOPG_01726
binding	X0JP91	387	K	0.00385257	Down	V-type proton ATPase subunit a OS=Fusarium oxysporum f. sp. conglutinans race 2 54008 OX=1089457 GN=FOPG_01726 PE=3 SV=1	FOPG_01726
binding	A0A2H3HM72	740	K	0.00782559	Down	Actin-depolymerizing factor 1 OS=Fusarium oxysporum f. sp. radicis-cucumerinum OX=327505 GN=AU210_004302 PE=3 SV=1	AU210_004302
binding	X0HET5	98	K	0.00214197	Down	DnaJ like subfamily C member 2 OS=Fusarium oxysporum f. sp. conglutinans race 2 54008 OX=1089457 GN=FOPG_10263 PE=4 SV=1	FOPG_10263
binding	X0HET5	198	K	0.0221383	Down	DnaJ like subfamily C member 2 OS=Fusarium oxysporum f. sp. conglutinans race 2 54008 OX=1089457 GN=FOPG_10263 PE=4 SV=1	FOPG_10263
binding	X0HET5	195	K	0.000212414	Down	DnaJ like subfamily C member 2 OS=Fusarium oxysporum f. sp. conglutinans race 2 54008 OX=1089457 GN=FOPG_10263 PE=4 SV=1	FOPG_10263
binding	A0A4Q2VSH1	274	K	0.000691379	Down	Mitochondrial respiratory chain complexes assembly protein YTA12 OS=Fusarium oxysporum f. sp. narcissi OX=451672 GN=BFJ63_vAg7532 PE=3 SV=1	BFJ63_vAg7532
binding	A0A4Q2VSH1	497	K	0.00397538	Down	Mitochondrial respiratory chain complexes assembly protein YTA12 OS=Fusarium oxysporum f. sp. narcissi OX=451672 GN=BFJ63_vAg7532 PE=3 SV=1	BFJ63_vAg7532
binding	W9Q3A7	84	K	0.000849413	Down	Biotin carboxylase OS=Fusarium oxysporum f. sp. pisi HDV247 OX=1080344 GN=FOVG_02340 PE=4 SV=1	FOVG_02340
binding	A0A5C2IHW9	5	K	0.00119459	Down	Translation elongation factor 1-alpha (Fragment) OS=Fusarium oxysporum OX=5507 GN=tef-1alpha PE=4 SV=1	tef-1alpha
binding	W9Q3A7	524	K	4.10615e-05	Down	Biotin carboxylase OS=Fusarium oxysporum f. sp. pisi HDV247 OX=1080344 GN=FOVG_02340 PE=4 SV=1	FOVG_02340
binding	W9Q3A7	1576	K	0.0103963	Down	Biotin carboxylase OS=Fusarium oxysporum f. sp. pisi HDV247 OX=1080344 GN=FOVG_02340 PE=4 SV=1	FOVG_02340
binding	X0AMM7	275	K	0.0208479	Down	Electron transfer flavoprotein-ubiquinone oxidoreductase OS=Fusarium oxysporum f. sp. melonis 26406 OX=1089452 GN=FOMG_11353 PE=4 SV=1	FOMG_11353
binding	A0A559L8S9	142	K	0.000218473	Down	Glucose-6-phosphate 1-dehydrogenase OS=Fusarium oxysporum f. sp. cubense OX=61366 GN=gsdA PE=3 SV=1	gsdA
binding	W9IM26	467	K	0.000683946	Down	Uncharacterized protein OS=Fusarium oxysporum NRRL 32931 OX=660029 GN=FOYG_06838 PE=3 SV=1	FOYG_06838
binding	A0A559L8S9	166	K	0.00507185	Down	Glucose-6-phosphate 1-dehydrogenase OS=Fusarium oxysporum f. sp. cubense OX=61366 GN=gsdA PE=3 SV=1	gsdA
binding	A0A559L8S9	344	K	0.000244627	Down	Glucose-6-phosphate 1-dehydrogenase OS=Fusarium oxysporum f. sp. cubense OX=61366 GN=gsdA PE=3 SV=1	gsdA
binding	N4UQQ1	37	K	0.000352773	Down	Uncharacterized protein OS=Fusarium oxysporum f. sp. cubense (strain race 1) OX=1229664 GN=FOC1_g10008503 PE=4 SV=1	FOC1_g10008503
binding	W9Q7E2	157	K	6.61671e-06	Down	26S proteasome regulatory subunit N10 OS=Fusarium oxysporum f. sp. pisi HDV247 OX=1080344 GN=FOVG_01248 PE=3 SV=1	FOVG_01248
binding	W9Q7E2	166	K	0.000540748	Down	26S proteasome regulatory subunit N10 OS=Fusarium oxysporum f. sp. pisi HDV247 OX=1080344 GN=FOVG_01248 PE=3 SV=1	FOVG_01248
binding	A0A559L8S9	291	K	0.00107801	Down	Glucose-6-phosphate 1-dehydrogenase OS=Fusarium oxysporum f. sp. cubense OX=61366 GN=gsdA PE=3 SV=1	gsdA
binding	A0A559L8S9	282	K	0.00012961	Down	Glucose-6-phosphate 1-dehydrogenase OS=Fusarium oxysporum f. sp. cubense OX=61366 GN=gsdA PE=3 SV=1	gsdA
binding	X0HQE7	87	K	0.00147082	Down	Uncharacterized protein OS=Fusarium oxysporum f. sp. conglutinans race 2 54008 OX=1089457 GN=FOPG_10758 PE=4 SV=1	FOPG_10758
binding	W9PHA6	330	K	0.000645413	Down	26S protease regulatory subunit 6B OS=Fusarium oxysporum f. sp. pisi HDV247 OX=1080344 GN=FOVG_10841 PE=3 SV=1	FOVG_10841
binding	X0HQE7	122	K	0.000168632	Down	Uncharacterized protein OS=Fusarium oxysporum f. sp. conglutinans race 2 54008 OX=1089457 GN=FOPG_10758 PE=4 SV=1	FOPG_10758
binding	W9Q6Z8	325	K	0.00192765	Down	ATP synthase subunit alpha OS=Fusarium oxysporum f. sp. pisi HDV247 OX=1080344 GN=FOVG_01202 PE=3 SV=1	FOVG_01202
binding	W9Q6Z8	282	K	0.0175644	Down	ATP synthase subunit alpha OS=Fusarium oxysporum f. sp. pisi HDV247 OX=1080344 GN=FOVG_01202 PE=3 SV=1	FOVG_01202
binding	W9Q6Z8	247	K	0.00500677	Down	ATP synthase subunit alpha OS=Fusarium oxysporum f. sp. pisi HDV247 OX=1080344 GN=FOVG_01202 PE=3 SV=1	FOVG_01202
binding	W9Q6Z8	380	K	5.3204e-05	Down	ATP synthase subunit alpha OS=Fusarium oxysporum f. sp. pisi HDV247 OX=1080344 GN=FOVG_01202 PE=3 SV=1	FOVG_01202
binding	W9Q6Z8	369	K	0.000955616	Down	ATP synthase subunit alpha OS=Fusarium oxysporum f. sp. pisi HDV247 OX=1080344 GN=FOVG_01202 PE=3 SV=1	FOVG_01202
binding	W9IN30	385	K	0.000110162	Down	Peanut-like protein 1 (Cell division control like protein 1) OS=Fusarium oxysporum NRRL 32931 OX=660029 GN=FOYG_04901 PE=3 SV=1	FOYG_04901
binding	W9IN30	102	K	0.00654486	Down	Peanut-like protein 1 (Cell division control like protein 1) OS=Fusarium oxysporum NRRL 32931 OX=660029 GN=FOYG_04901 PE=3 SV=1	FOYG_04901
binding	W9IN30	229	K	0.0254466	Down	Peanut-like protein 1 (Cell division control like protein 1) OS=Fusarium oxysporum NRRL 32931 OX=660029 GN=FOYG_04901 PE=3 SV=1	FOYG_04901
binding	W9IN30	160	K	0.000197772	Down	Peanut-like protein 1 (Cell division control like protein 1) OS=Fusarium oxysporum NRRL 32931 OX=660029 GN=FOYG_04901 PE=3 SV=1	FOYG_04901
binding	F9FW51	278	K	0.0225976	Down	Uncharacterized protein OS=Fusarium oxysporum (strain Fo5176) OX=660025 GN=FOXB_10632 PE=4 SV=1	FOXB_10632
binding	W9IN30	300	K	0.00226952	Down	Peanut-like protein 1 (Cell division control like protein 1) OS=Fusarium oxysporum NRRL 32931 OX=660029 GN=FOYG_04901 PE=3 SV=1	FOYG_04901
binding	W9IN30	221	K	7.03187e-05	Down	Peanut-like protein 1 (Cell division control like protein 1) OS=Fusarium oxysporum NRRL 32931 OX=660029 GN=FOYG_04901 PE=3 SV=1	FOYG_04901
binding	X0HQE7	102	K	0.000977124	Down	Uncharacterized protein OS=Fusarium oxysporum f. sp. conglutinans race 2 54008 OX=1089457 GN=FOPG_10758 PE=4 SV=1	FOPG_10758
binding	F9F206	383	K	0.0173522	Down	Histidine--tRNA ligase OS=Fusarium oxysporum (strain Fo5176) OX=660025 GN=FOXB_00430 PE=3 SV=1	FOXB_00430
binding	W9Q3A7	2257	K	0.00208824	Down	Biotin carboxylase OS=Fusarium oxysporum f. sp. pisi HDV247 OX=1080344 GN=FOVG_02340 PE=4 SV=1	FOVG_02340
binding	A0A2H3HM72	243	K	0.0198678	Down	Actin-depolymerizing factor 1 OS=Fusarium oxysporum f. sp. radicis-cucumerinum OX=327505 GN=AU210_004302 PE=3 SV=1	AU210_004302
binding	X0LZT5	200	K	0.00176936	Down	Uncharacterized protein OS=Fusarium oxysporum f. sp. vasinfectum 25433 OX=1089449 GN=FOTG_04208 PE=4 SV=1	FOTG_04208
binding	A0A2H3HM72	202	K	6.9117e-05	Down	Actin-depolymerizing factor 1 OS=Fusarium oxysporum f. sp. radicis-cucumerinum OX=327505 GN=AU210_004302 PE=3 SV=1	AU210_004302
binding	W9QGP2	230	K	0.0157946	Down	Uncharacterized protein OS=Fusarium oxysporum f. sp. pisi HDV247 OX=1080344 GN=FOVG_01327 PE=4 SV=1	FOVG_01327
binding	F9F407	316	K	0.0480302	Down	S-adenosylmethionine synthase OS=Fusarium oxysporum (strain Fo5176) OX=660025 GN=FOXB_01132 PE=3 SV=1	FOXB_01132
binding	A0A5C6SXH1	217	K	0.0406707	Down	Uncharacterized protein OS=Fusarium oxysporum f. sp. cubense OX=61366 GN=FocTR4_00001285 PE=4 SV=1	FocTR4_00001285
binding	W9QGP2	103	K	0.00139241	Down	Uncharacterized protein OS=Fusarium oxysporum f. sp. pisi HDV247 OX=1080344 GN=FOVG_01327 PE=4 SV=1	FOVG_01327
binding	N4U167	107	K	0.00198128	Down	Replication factor A protein 2 OS=Fusarium oxysporum f. sp. cubense (strain race 1) OX=1229664 GN=FOC1_g10010127 PE=3 SV=1	FOC1_g10010127
binding	W9IK20	261	K	0.0012698	Down	Mitochondrial-processing peptidase subunit beta OS=Fusarium oxysporum NRRL 32931 OX=660029 GN=FOYG_06485 PE=3 SV=1	FOYG_06485
binding	W9IK20	213	K	0.000110118	Down	Mitochondrial-processing peptidase subunit beta OS=Fusarium oxysporum NRRL 32931 OX=660029 GN=FOYG_06485 PE=3 SV=1	FOYG_06485
binding	W9IK20	321	K	0.0115346	Down	Mitochondrial-processing peptidase subunit beta OS=Fusarium oxysporum NRRL 32931 OX=660029 GN=FOYG_06485 PE=3 SV=1	FOYG_06485
binding	W9QGP2	224	K	8.85688e-05	Down	Uncharacterized protein OS=Fusarium oxysporum f. sp. pisi HDV247 OX=1080344 GN=FOVG_01327 PE=4 SV=1	FOVG_01327
binding	X0CPI4	99	K	0.000112901	Down	Cell cycle arrest protein BUB3 OS=Fusarium oxysporum f. sp. raphani 54005 OX=1089458 GN=FOQG_05769 PE=4 SV=1	FOQG_05769
binding	A0A2H3I0W3	323	K	0.000947381	Down	Uncharacterized protein OS=Fusarium oxysporum f. sp. radicis-cucumerinum OX=327505 GN=AU210_001334 PE=3 SV=1	AU210_001334
binding	A0A2H3I0W3	450	K	0.00034581	Down	Uncharacterized protein OS=Fusarium oxysporum f. sp. radicis-cucumerinum OX=327505 GN=AU210_001334 PE=3 SV=1	AU210_001334
binding	A0A3L6N7I0	144	K	0.00053113	Down	Phosphoglycerate kinase OS=Fusarium oxysporum f. sp. cepae OX=396571 GN=BFJ65_g12756 PE=3 SV=1	BFJ65_g12756
binding	W9IEG2	46	K	0.00116212	Down	50S ribosomal protein L23Ae OS=Fusarium oxysporum NRRL 32931 OX=660029 GN=FOYG_08707 PE=3 SV=1	FOYG_08707
binding	W9NWM7	80	K	0.032122	Down	Actin-related protein 2 OS=Fusarium oxysporum f. sp. pisi HDV247 OX=1080344 GN=FOVG_11489 PE=3 SV=1	FOVG_11489
binding	W9NWM7	116	K	0.00109501	Down	Actin-related protein 2 OS=Fusarium oxysporum f. sp. pisi HDV247 OX=1080344 GN=FOVG_11489 PE=3 SV=1	FOVG_11489
binding	A0A4Q2VSA3	133	K	0.00231755	Down	Dynamin-related protein DNM1 OS=Fusarium oxysporum f. sp. narcissi OX=451672 GN=BFJ63_vAg7950 PE=3 SV=1	BFJ63_vAg7950
binding	A0A4Q2VSA3	226	K	0.00479314	Down	Dynamin-related protein DNM1 OS=Fusarium oxysporum f. sp. narcissi OX=451672 GN=BFJ63_vAg7950 PE=3 SV=1	BFJ63_vAg7950
binding	A0A4Q2VSA3	280	K	0.014075	Down	Dynamin-related protein DNM1 OS=Fusarium oxysporum f. sp. narcissi OX=451672 GN=BFJ63_vAg7950 PE=3 SV=1	BFJ63_vAg7950
binding	W9IEG2	102	K	0.000187352	Down	50S ribosomal protein L23Ae OS=Fusarium oxysporum NRRL 32931 OX=660029 GN=FOYG_08707 PE=3 SV=1	FOYG_08707
binding	W9IEG2	119	K	0.00113461	Down	50S ribosomal protein L23Ae OS=Fusarium oxysporum NRRL 32931 OX=660029 GN=FOYG_08707 PE=3 SV=1	FOYG_08707
binding	X0A307	29	K	0.000222842	Down	5-methyltetrahydropteroyltriglutamate--homocysteine S-methyltransferase OS=Fusarium oxysporum f. sp. melonis 26406 OX=1089452 GN=FOMG_08532 PE=3 SV=1	FOMG_08532
binding	X0A307	629	K	0.00268931	Down	5-methyltetrahydropteroyltriglutamate--homocysteine S-methyltransferase OS=Fusarium oxysporum f. sp. melonis 26406 OX=1089452 GN=FOMG_08532 PE=3 SV=1	FOMG_08532
binding	X0A307	171	K	0.0416535	Down	5-methyltetrahydropteroyltriglutamate--homocysteine S-methyltransferase OS=Fusarium oxysporum f. sp. melonis 26406 OX=1089452 GN=FOMG_08532 PE=3 SV=1	FOMG_08532
binding	X0A307	458	K	1.72725e-06	Down	5-methyltetrahydropteroyltriglutamate--homocysteine S-methyltransferase OS=Fusarium oxysporum f. sp. melonis 26406 OX=1089452 GN=FOMG_08532 PE=3 SV=1	FOMG_08532
binding	X0A307	20	K	4.60783e-05	Down	5-methyltetrahydropteroyltriglutamate--homocysteine S-methyltransferase OS=Fusarium oxysporum f. sp. melonis 26406 OX=1089452 GN=FOMG_08532 PE=3 SV=1	FOMG_08532
binding	A0A559LV47	222	K	0.0209032	Down	UPF0674 endoplasmic reticulum membrane protein OS=Fusarium oxysporum f. sp. cubense OX=61366 GN=Focb16_v008769 PE=4 SV=1	Focb16_v008769
binding	N4UU97	559	K	0.000672489	Down	Elongation factor G, mitochondrial OS=Fusarium oxysporum f. sp. cubense (strain race 1) OX=1229664 GN=MEF1 PE=3 SV=1	MEF1
binding	A0A3L6N7I0	216	K	0.0354902	Down	Phosphoglycerate kinase OS=Fusarium oxysporum f. sp. cepae OX=396571 GN=BFJ65_g12756 PE=3 SV=1	BFJ65_g12756
binding	F9F407	202	K	0.00945393	Down	S-adenosylmethionine synthase OS=Fusarium oxysporum (strain Fo5176) OX=660025 GN=FOXB_01132 PE=3 SV=1	FOXB_01132
binding	W9HY96	785	K	5.76515e-05	Down	Elongation factor 3 OS=Fusarium oxysporum NRRL 32931 OX=660029 GN=FOYG_12455 PE=3 SV=1	FOYG_12455
binding	W9IPY8	282	K	0.00698993	Down	Eukaryotic translation initiation factor 3 subunit G OS=Fusarium oxysporum NRRL 32931 OX=660029 GN=TIF35 PE=3 SV=1	TIF35
binding	X0NQN9	113	K	0.00170205	Down	F-actin-capping protein subunit alpha OS=Fusarium oxysporum f. sp. vasinfectum 25433 OX=1089449 GN=FOTG_01543 PE=3 SV=1	FOTG_01543
binding	W9HY96	588	K	0.000490336	Down	Elongation factor 3 OS=Fusarium oxysporum NRRL 32931 OX=660029 GN=FOYG_12455 PE=3 SV=1	FOYG_12455
binding	X0NQN9	117	K	0.00164299	Down	F-actin-capping protein subunit alpha OS=Fusarium oxysporum f. sp. vasinfectum 25433 OX=1089449 GN=FOTG_01543 PE=3 SV=1	FOTG_01543
binding	A0A0D2XCS3	616	K	0.0257413	Up	Peroxin-1 OS=Fusarium oxysporum f. sp. lycopersici (strain 4287 / CBS 123668 / FGSC 9935 / NRRL 34936) OX=426428 PE=4 SV=1	--
binding	X0NQN9	239	K	0.00120713	Down	F-actin-capping protein subunit alpha OS=Fusarium oxysporum f. sp. vasinfectum 25433 OX=1089449 GN=FOTG_01543 PE=3 SV=1	FOTG_01543
binding	X0NQN9	228	K	0.000542497	Down	F-actin-capping protein subunit alpha OS=Fusarium oxysporum f. sp. vasinfectum 25433 OX=1089449 GN=FOTG_01543 PE=3 SV=1	FOTG_01543
binding	A0A3L6N7I0	92	K	0.000730072	Down	Phosphoglycerate kinase OS=Fusarium oxysporum f. sp. cepae OX=396571 GN=BFJ65_g12756 PE=3 SV=1	BFJ65_g12756
binding	A0A3L6N7I0	264	K	0.000320902	Down	Phosphoglycerate kinase OS=Fusarium oxysporum f. sp. cepae OX=396571 GN=BFJ65_g12756 PE=3 SV=1	BFJ65_g12756
binding	F9F407	110	K	0.0493333	Down	S-adenosylmethionine synthase OS=Fusarium oxysporum (strain Fo5176) OX=660025 GN=FOXB_01132 PE=3 SV=1	FOXB_01132
binding	A0A559KN62	191	K	0.000901724	Down	Pre-mRNA-splicing factor slt-11 OS=Fusarium oxysporum f. sp. cubense OX=61366 GN=slt-11 PE=3 SV=1	slt-11
binding	W9INV6	71	K	0.00104837	Down	DNA-directed RNA polymerase subunit OS=Fusarium oxysporum NRRL 32931 OX=660029 GN=FOYG_05094 PE=3 SV=1	FOYG_05094
binding	A0A3L6N7I0	246	K	0.00296979	Down	Phosphoglycerate kinase OS=Fusarium oxysporum f. sp. cepae OX=396571 GN=BFJ65_g12756 PE=3 SV=1	BFJ65_g12756
binding	A0A3L6N7I0	152	K	0.0489043	Down	Phosphoglycerate kinase OS=Fusarium oxysporum f. sp. cepae OX=396571 GN=BFJ65_g12756 PE=3 SV=1	BFJ65_g12756
binding	A0A3L6N7I0	192	K	0.000141138	Down	Phosphoglycerate kinase OS=Fusarium oxysporum f. sp. cepae OX=396571 GN=BFJ65_g12756 PE=3 SV=1	BFJ65_g12756
binding	A0A559KN62	251	K	0.000216834	Down	Pre-mRNA-splicing factor slt-11 OS=Fusarium oxysporum f. sp. cubense OX=61366 GN=slt-11 PE=3 SV=1	slt-11
binding	A0A3L6N7I0	353	K	0.000187606	Down	Phosphoglycerate kinase OS=Fusarium oxysporum f. sp. cepae OX=396571 GN=BFJ65_g12756 PE=3 SV=1	BFJ65_g12756
binding	A0A3L6N7I0	332	K	0.00564647	Down	Phosphoglycerate kinase OS=Fusarium oxysporum f. sp. cepae OX=396571 GN=BFJ65_g12756 PE=3 SV=1	BFJ65_g12756
binding	A0A3L6N7I0	220	K	0.00865747	Down	Phosphoglycerate kinase OS=Fusarium oxysporum f. sp. cepae OX=396571 GN=BFJ65_g12756 PE=3 SV=1	BFJ65_g12756
binding	F9F407	115	K	0.0441638	Down	S-adenosylmethionine synthase OS=Fusarium oxysporum (strain Fo5176) OX=660025 GN=FOXB_01132 PE=3 SV=1	FOXB_01132
binding	A0A2H3HK91	1321	K	0.0347607	Down	Uncharacterized protein OS=Fusarium oxysporum f. sp. radicis-cucumerinum OX=327505 GN=AU210_006157 PE=4 SV=1	AU210_006157
binding	X0HKQ7	551	K	0.00207354	Down	Bud emergence protein 1 OS=Fusarium oxysporum f. sp. conglutinans race 2 54008 OX=1089457 GN=FOPG_08333 PE=4 SV=1	FOPG_08333
binding	F9F407	66	K	0.0380591	Down	S-adenosylmethionine synthase OS=Fusarium oxysporum (strain Fo5176) OX=660025 GN=FOXB_01132 PE=3 SV=1	FOXB_01132
binding	F9F407	298	K	0.0425943	Down	S-adenosylmethionine synthase OS=Fusarium oxysporum (strain Fo5176) OX=660025 GN=FOXB_01132 PE=3 SV=1	FOXB_01132
binding	A0A420S3S0	193	K	0.00223461	Down	Vacuolar protein sorting-associated protein 18 OS=Fusarium oxysporum OX=5507 GN=BFJ68_g1063 PE=3 SV=1	BFJ68_g1063
binding	W9PWK3	25	K	0.000229816	Down	Arf-GAP domain-containing protein OS=Fusarium oxysporum f. sp. pisi HDV247 OX=1080344 GN=FOVG_04503 PE=4 SV=1	FOVG_04503
binding	N4V1N3	536	K	0.0397989	Down	Uncharacterized protein OS=Fusarium oxysporum f. sp. cubense (strain race 1) OX=1229664 GN=FOC1_g10010374 PE=4 SV=1	FOC1_g10010374
binding	X0A307	558	K	0.0300336	Down	5-methyltetrahydropteroyltriglutamate--homocysteine S-methyltransferase OS=Fusarium oxysporum f. sp. melonis 26406 OX=1089452 GN=FOMG_08532 PE=3 SV=1	FOMG_08532
binding	X0A307	416	K	0.00132535	Down	5-methyltetrahydropteroyltriglutamate--homocysteine S-methyltransferase OS=Fusarium oxysporum f. sp. melonis 26406 OX=1089452 GN=FOMG_08532 PE=3 SV=1	FOMG_08532
binding	A0A2H3I0W3	506	K	0.0034166	Down	Uncharacterized protein OS=Fusarium oxysporum f. sp. radicis-cucumerinum OX=327505 GN=AU210_001334 PE=3 SV=1	AU210_001334
binding	X0LR33	48	K	0.000937872	Down	Matrin-type domain-containing protein OS=Fusarium oxysporum f. sp. vasinfectum 25433 OX=1089449 GN=FOTG_05733 PE=3 SV=1	FOTG_05733
binding	N4V0L0	126	K	0.000452049	Down	60S ribosomal protein L7 OS=Fusarium oxysporum f. sp. cubense (strain race 1) OX=1229664 GN=FOC1_g10010011 PE=3 SV=1	FOC1_g10010011
binding	N4V0L0	160	K	0.000209195	Down	60S ribosomal protein L7 OS=Fusarium oxysporum f. sp. cubense (strain race 1) OX=1229664 GN=FOC1_g10010011 PE=3 SV=1	FOC1_g10010011
binding	N4V0L0	225	K	0.000310069	Down	60S ribosomal protein L7 OS=Fusarium oxysporum f. sp. cubense (strain race 1) OX=1229664 GN=FOC1_g10010011 PE=3 SV=1	FOC1_g10010011
binding	N4V0L0	55	K	0.00123229	Down	60S ribosomal protein L7 OS=Fusarium oxysporum f. sp. cubense (strain race 1) OX=1229664 GN=FOC1_g10010011 PE=3 SV=1	FOC1_g10010011
binding	A0A3L6PBE0	62	K	0.000258034	Down	60S ribosomal protein L20 OS=Fusarium oxysporum f. sp. cepae OX=396571 GN=BFJ65_g2092 PE=3 SV=1	BFJ65_g2092
binding	W9ID88	239	K	0.0367215	Down	60S ribosomal protein L10-A OS=Fusarium oxysporum NRRL 32931 OX=660029 GN=FOYG_07958 PE=4 SV=1	FOYG_07958
binding	W9ID88	266	K	0.00872091	Down	60S ribosomal protein L10-A OS=Fusarium oxysporum NRRL 32931 OX=660029 GN=FOYG_07958 PE=4 SV=1	FOYG_07958
binding	W9ID88	130	K	0.00457635	Down	60S ribosomal protein L10-A OS=Fusarium oxysporum NRRL 32931 OX=660029 GN=FOYG_07958 PE=4 SV=1	FOYG_07958
binding	W9ID88	67	K	6.96396e-06	Down	60S ribosomal protein L10-A OS=Fusarium oxysporum NRRL 32931 OX=660029 GN=FOYG_07958 PE=4 SV=1	FOYG_07958
binding	W9ID88	217	K	0.00732445	Down	60S ribosomal protein L10-A OS=Fusarium oxysporum NRRL 32931 OX=660029 GN=FOYG_07958 PE=4 SV=1	FOYG_07958
binding	W9ID88	61	K	2.6852e-06	Down	60S ribosomal protein L10-A OS=Fusarium oxysporum NRRL 32931 OX=660029 GN=FOYG_07958 PE=4 SV=1	FOYG_07958
binding	A0A3L6NEA6	89	K	0.0168083	Down	RRM domain-containing protein OS=Fusarium oxysporum f. sp. cepae OX=396571 GN=BFJ65_g9827 PE=4 SV=1	BFJ65_g9827
binding	X0CAH0	336	K	0.0219453	Down	T-complex protein 1 subunit delta OS=Fusarium oxysporum f. sp. raphani 54005 OX=1089458 GN=FOQG_08571 PE=3 SV=1	FOQG_08571
binding	X0CAH0	486	K	0.0136823	Down	T-complex protein 1 subunit delta OS=Fusarium oxysporum f. sp. raphani 54005 OX=1089458 GN=FOQG_08571 PE=3 SV=1	FOQG_08571
binding	X0CAH0	493	K	0.0203864	Down	T-complex protein 1 subunit delta OS=Fusarium oxysporum f. sp. raphani 54005 OX=1089458 GN=FOQG_08571 PE=3 SV=1	FOQG_08571
binding	X0CAH0	416	K	0.00402685	Down	T-complex protein 1 subunit delta OS=Fusarium oxysporum f. sp. raphani 54005 OX=1089458 GN=FOQG_08571 PE=3 SV=1	FOQG_08571
binding	X0CAH0	122	K	0.00942212	Down	T-complex protein 1 subunit delta OS=Fusarium oxysporum f. sp. raphani 54005 OX=1089458 GN=FOQG_08571 PE=3 SV=1	FOQG_08571
binding	X0CAH0	202	K	0.00014371	Down	T-complex protein 1 subunit delta OS=Fusarium oxysporum f. sp. raphani 54005 OX=1089458 GN=FOQG_08571 PE=3 SV=1	FOQG_08571
binding	N4TXJ1	509	K	0.00214052	Down	DNA mismatch repair protein msh-2 OS=Fusarium oxysporum f. sp. cubense (strain race 1) OX=1229664 GN=FOC1_g10014116 PE=3 SV=1	FOC1_g10014116
binding	N4TXJ1	144	K	0.00128561	Down	DNA mismatch repair protein msh-2 OS=Fusarium oxysporum f. sp. cubense (strain race 1) OX=1229664 GN=FOC1_g10014116 PE=3 SV=1	FOC1_g10014116
binding	N4UST3	641	K	0.000242555	Down	Heat shock protein hsp98 OS=Fusarium oxysporum f. sp. cubense (strain race 1) OX=1229664 GN=FOC1_g10008651 PE=3 SV=1	FOC1_g10008651
binding	X0BN39	759	K	0.000237113	Down	Uncharacterized protein OS=Fusarium oxysporum f. sp. raphani 54005 OX=1089458 GN=FOQG_12424 PE=4 SV=1	FOQG_12424
binding	X0CAH0	377	K	0.000243479	Down	T-complex protein 1 subunit delta OS=Fusarium oxysporum f. sp. raphani 54005 OX=1089458 GN=FOQG_08571 PE=3 SV=1	FOQG_08571
binding	A0A3L6PBE0	67	K	0.000162052	Down	60S ribosomal protein L20 OS=Fusarium oxysporum f. sp. cepae OX=396571 GN=BFJ65_g2092 PE=3 SV=1	BFJ65_g2092
binding	W9ID88	169	K	9.70473e-05	Down	60S ribosomal protein L10-A OS=Fusarium oxysporum NRRL 32931 OX=660029 GN=FOYG_07958 PE=4 SV=1	FOYG_07958
binding	W9ID88	126	K	6.59624e-05	Down	60S ribosomal protein L10-A OS=Fusarium oxysporum NRRL 32931 OX=660029 GN=FOYG_07958 PE=4 SV=1	FOYG_07958
binding	N4UST3	787	K	0.00290156	Down	Heat shock protein hsp98 OS=Fusarium oxysporum f. sp. cubense (strain race 1) OX=1229664 GN=FOC1_g10008651 PE=3 SV=1	FOC1_g10008651
binding	W9I5V1	227	K	4.92585e-05	Down	60S ribosomal protein L8 OS=Fusarium oxysporum NRRL 32931 OX=660029 GN=FOYG_09765 PE=3 SV=1	FOYG_09765
binding	X0A307	301	K	0.000884495	Down	5-methyltetrahydropteroyltriglutamate--homocysteine S-methyltransferase OS=Fusarium oxysporum f. sp. melonis 26406 OX=1089452 GN=FOMG_08532 PE=3 SV=1	FOMG_08532
binding	N4V1N3	403	K	0.00244242	Down	Uncharacterized protein OS=Fusarium oxysporum f. sp. cubense (strain race 1) OX=1229664 GN=FOC1_g10010374 PE=4 SV=1	FOC1_g10010374
binding	X0LGY1	110	K	0.0480315	Down	Uncharacterized protein OS=Fusarium oxysporum f. sp. vasinfectum 25433 OX=1089449 GN=FOTG_08094 PE=4 SV=1	FOTG_08094
binding	X0A307	125	K	0.00255086	Down	5-methyltetrahydropteroyltriglutamate--homocysteine S-methyltransferase OS=Fusarium oxysporum f. sp. melonis 26406 OX=1089452 GN=FOMG_08532 PE=3 SV=1	FOMG_08532
binding	W9PK26	370	K	0.00151925	Down	Fimbrin OS=Fusarium oxysporum f. sp. pisi HDV247 OX=1080344 GN=FOVG_06462 PE=4 SV=1	FOVG_06462
binding	W9PK26	263	K	0.00440367	Down	Fimbrin OS=Fusarium oxysporum f. sp. pisi HDV247 OX=1080344 GN=FOVG_06462 PE=4 SV=1	FOVG_06462
binding	A0A2N9DMQ9	221	K	0.00550711	Down	Mitogen-activated protein kinase OS=Fusarium oxysporum OX=5507 PE=3 SV=1	--
binding	A0A6M4AQ61	11	K	0.0468318	Down	Translation elongation factor 1 alpha (Fragment) OS=Fusarium oxysporum OX=5507 PE=4 SV=1	--
binding	A0A6M4AQ61	27	K	0.0145668	Down	Translation elongation factor 1 alpha (Fragment) OS=Fusarium oxysporum OX=5507 PE=4 SV=1	--
binding	W9PK26	312	K	1.67613e-05	Down	Fimbrin OS=Fusarium oxysporum f. sp. pisi HDV247 OX=1080344 GN=FOVG_06462 PE=4 SV=1	FOVG_06462
binding	X0A307	747	K	0.00707878	Down	5-methyltetrahydropteroyltriglutamate--homocysteine S-methyltransferase OS=Fusarium oxysporum f. sp. melonis 26406 OX=1089452 GN=FOMG_08532 PE=3 SV=1	FOMG_08532
binding	X0A307	407	K	0.000711368	Down	5-methyltetrahydropteroyltriglutamate--homocysteine S-methyltransferase OS=Fusarium oxysporum f. sp. melonis 26406 OX=1089452 GN=FOMG_08532 PE=3 SV=1	FOMG_08532
binding	W9IEG2	149	K	0.0277764	Down	50S ribosomal protein L23Ae OS=Fusarium oxysporum NRRL 32931 OX=660029 GN=FOYG_08707 PE=3 SV=1	FOYG_08707
binding	A0A2H3I0W3	499	K	0.0130166	Down	Uncharacterized protein OS=Fusarium oxysporum f. sp. radicis-cucumerinum OX=327505 GN=AU210_001334 PE=3 SV=1	AU210_001334
binding	N4TVQ2	115	K	0.000580014	Down	F-actin-capping protein subunit beta OS=Fusarium oxysporum f. sp. cubense (strain race 1) OX=1229664 GN=FOC1_g10015446 PE=3 SV=1	FOC1_g10015446
binding	A0A2H3I0W3	244	K	0.00393179	Down	Uncharacterized protein OS=Fusarium oxysporum f. sp. radicis-cucumerinum OX=327505 GN=AU210_001334 PE=3 SV=1	AU210_001334
binding	N4UST3	250	K	8.71498e-06	Down	Heat shock protein hsp98 OS=Fusarium oxysporum f. sp. cubense (strain race 1) OX=1229664 GN=FOC1_g10008651 PE=3 SV=1	FOC1_g10008651
binding	N4UST3	108	K	8.91414e-05	Down	Heat shock protein hsp98 OS=Fusarium oxysporum f. sp. cubense (strain race 1) OX=1229664 GN=FOC1_g10008651 PE=3 SV=1	FOC1_g10008651
binding	N4UH59	233	K	0.000435042	Down	Superoxide dismutase 1 copper chaperone OS=Fusarium oxysporum f. sp. cubense (strain race 1) OX=1229664 GN=FOC1_g10010489 PE=3 SV=1	FOC1_g10010489
binding	N4UST3	467	K	0.0220729	Down	Heat shock protein hsp98 OS=Fusarium oxysporum f. sp. cubense (strain race 1) OX=1229664 GN=FOC1_g10008651 PE=3 SV=1	FOC1_g10008651
binding	A0A2H3I0W3	423	K	0.0060336	Down	Uncharacterized protein OS=Fusarium oxysporum f. sp. radicis-cucumerinum OX=327505 GN=AU210_001334 PE=3 SV=1	AU210_001334
binding	W9I5V1	18	K	0.0193544	Down	60S ribosomal protein L8 OS=Fusarium oxysporum NRRL 32931 OX=660029 GN=FOYG_09765 PE=3 SV=1	FOYG_09765
binding	W9I5V1	72	K	0.00894511	Down	60S ribosomal protein L8 OS=Fusarium oxysporum NRRL 32931 OX=660029 GN=FOYG_09765 PE=3 SV=1	FOYG_09765
binding	X0J397	727	K	0.0015362	Down	Dynamin GTPase OS=Fusarium oxysporum f. sp. conglutinans race 2 54008 OX=1089457 GN=FOPG_06465 PE=3 SV=1	FOPG_06465
binding	X0M414	334	K	0.0466726	Down	Histidine biosynthesis trifunctional protein OS=Fusarium oxysporum f. sp. vasinfectum 25433 OX=1089449 GN=FOTG_06330 PE=3 SV=1	FOTG_06330
binding	X0J397	796	K	0.0025074	Down	Dynamin GTPase OS=Fusarium oxysporum f. sp. conglutinans race 2 54008 OX=1089457 GN=FOPG_06465 PE=3 SV=1	FOPG_06465
binding	X0J397	804	K	1.99327e-05	Down	Dynamin GTPase OS=Fusarium oxysporum f. sp. conglutinans race 2 54008 OX=1089457 GN=FOPG_06465 PE=3 SV=1	FOPG_06465
binding	A0A3L6N7I0	389	K	0.00470921	Down	Phosphoglycerate kinase OS=Fusarium oxysporum f. sp. cepae OX=396571 GN=BFJ65_g12756 PE=3 SV=1	BFJ65_g12756
binding	A0A3L6N7I0	15	K	0.0036787	Down	Phosphoglycerate kinase OS=Fusarium oxysporum f. sp. cepae OX=396571 GN=BFJ65_g12756 PE=3 SV=1	BFJ65_g12756
binding	F9F1W4	585	K	0.000960195	Down	Tyrosine--tRNA ligase OS=Fusarium oxysporum (strain Fo5176) OX=660025 GN=FOXB_00388 PE=3 SV=1	FOXB_00388
binding	A0A420R2S3	642	K	0.00777346	Down	Alpha-1,4 glucan phosphorylase OS=Fusarium oxysporum OX=5507 GN=BFJ68_g8439 PE=3 SV=1	BFJ68_g8439
binding	A0A2H3HP62	84	K	0.0310713	Down	TFIID_20kDa domain-containing protein OS=Fusarium oxysporum f. sp. radicis-cucumerinum OX=327505 GN=AU210_004062 PE=3 SV=1	AU210_004062
binding	A0A4Q2VMM6	485	K	0.000323552	Down	Nucleolar protein 58 OS=Fusarium oxysporum f. sp. narcissi OX=451672 GN=BFJ63_vAg9533 PE=3 SV=1	BFJ63_vAg9533
binding	X0CDJ3	396	K	0.00165325	Down	Protein disulfide-isomerase OS=Fusarium oxysporum f. sp. raphani 54005 OX=1089458 GN=FOQG_07935 PE=3 SV=1	FOQG_07935
binding	X0CDJ3	100	K	0.00225036	Down	Protein disulfide-isomerase OS=Fusarium oxysporum f. sp. raphani 54005 OX=1089458 GN=FOQG_07935 PE=3 SV=1	FOQG_07935
binding	X0CDJ3	144	K	0.000563051	Down	Protein disulfide-isomerase OS=Fusarium oxysporum f. sp. raphani 54005 OX=1089458 GN=FOQG_07935 PE=3 SV=1	FOQG_07935
binding	X0CDJ3	278	K	0.000211359	Down	Protein disulfide-isomerase OS=Fusarium oxysporum f. sp. raphani 54005 OX=1089458 GN=FOQG_07935 PE=3 SV=1	FOQG_07935
binding	X0LU36	431	K	2.95317e-06	Down	Plasma membrane ATPase OS=Fusarium oxysporum f. sp. vasinfectum 25433 OX=1089449 GN=FOTG_05509 PE=3 SV=1	FOTG_05509
binding	X0LU36	434	K	0.0365194	Down	Plasma membrane ATPase OS=Fusarium oxysporum f. sp. vasinfectum 25433 OX=1089449 GN=FOTG_05509 PE=3 SV=1	FOTG_05509
binding	X0LU36	440	K	0.0068536	Down	Plasma membrane ATPase OS=Fusarium oxysporum f. sp. vasinfectum 25433 OX=1089449 GN=FOTG_05509 PE=3 SV=1	FOTG_05509
binding	X0LU36	445	K	0.00289557	Down	Plasma membrane ATPase OS=Fusarium oxysporum f. sp. vasinfectum 25433 OX=1089449 GN=FOTG_05509 PE=3 SV=1	FOTG_05509
binding	X0LU36	242	K	0.00567463	Down	Plasma membrane ATPase OS=Fusarium oxysporum f. sp. vasinfectum 25433 OX=1089449 GN=FOTG_05509 PE=3 SV=1	FOTG_05509
binding	X0LU36	255	K	0.0102986	Down	Plasma membrane ATPase OS=Fusarium oxysporum f. sp. vasinfectum 25433 OX=1089449 GN=FOTG_05509 PE=3 SV=1	FOTG_05509
binding	W9PD75	14	K	0.00289335	Down	Ribosomal protein L37 OS=Fusarium oxysporum f. sp. pisi HDV247 OX=1080344 GN=FOVG_09565 PE=3 SV=1	FOVG_09565
binding	X0LU36	485	K	0.000600645	Down	Plasma membrane ATPase OS=Fusarium oxysporum f. sp. vasinfectum 25433 OX=1089449 GN=FOTG_05509 PE=3 SV=1	FOTG_05509
binding	X0LU36	427	K	0.00043336	Down	Plasma membrane ATPase OS=Fusarium oxysporum f. sp. vasinfectum 25433 OX=1089449 GN=FOTG_05509 PE=3 SV=1	FOTG_05509
binding	X0LU36	647	K	0.0005073	Down	Plasma membrane ATPase OS=Fusarium oxysporum f. sp. vasinfectum 25433 OX=1089449 GN=FOTG_05509 PE=3 SV=1	FOTG_05509
binding	X0LU36	359	K	1.00747e-05	Down	Plasma membrane ATPase OS=Fusarium oxysporum f. sp. vasinfectum 25433 OX=1089449 GN=FOTG_05509 PE=3 SV=1	FOTG_05509
binding	X0LU36	460	K	2.87809e-05	Down	Plasma membrane ATPase OS=Fusarium oxysporum f. sp. vasinfectum 25433 OX=1089449 GN=FOTG_05509 PE=3 SV=1	FOTG_05509
binding	X0LU36	102	K	3.77236e-05	Down	Plasma membrane ATPase OS=Fusarium oxysporum f. sp. vasinfectum 25433 OX=1089449 GN=FOTG_05509 PE=3 SV=1	FOTG_05509
binding	X0LU36	382	K	2.55274e-05	Down	Plasma membrane ATPase OS=Fusarium oxysporum f. sp. vasinfectum 25433 OX=1089449 GN=FOTG_05509 PE=3 SV=1	FOTG_05509
binding	X0LU36	388	K	6.70648e-08	Down	Plasma membrane ATPase OS=Fusarium oxysporum f. sp. vasinfectum 25433 OX=1089449 GN=FOTG_05509 PE=3 SV=1	FOTG_05509
binding	X0LU36	897	K	0.000323593	Down	Plasma membrane ATPase OS=Fusarium oxysporum f. sp. vasinfectum 25433 OX=1089449 GN=FOTG_05509 PE=3 SV=1	FOTG_05509
binding	X0LU36	447	K	0.00140262	Down	Plasma membrane ATPase OS=Fusarium oxysporum f. sp. vasinfectum 25433 OX=1089449 GN=FOTG_05509 PE=3 SV=1	FOTG_05509
binding	X0LU36	459	K	2.3304e-05	Down	Plasma membrane ATPase OS=Fusarium oxysporum f. sp. vasinfectum 25433 OX=1089449 GN=FOTG_05509 PE=3 SV=1	FOTG_05509
binding	F9FVD2	25	K	0.00201068	Down	BAR domain-containing protein OS=Fusarium oxysporum (strain Fo5176) OX=660025 GN=FOXB_10363 PE=4 SV=1	FOXB_10363
binding	F9FVD2	39	K	2.07002e-05	Down	BAR domain-containing protein OS=Fusarium oxysporum (strain Fo5176) OX=660025 GN=FOXB_10363 PE=4 SV=1	FOXB_10363
binding	X0LU36	502	K	0.000649626	Down	Plasma membrane ATPase OS=Fusarium oxysporum f. sp. vasinfectum 25433 OX=1089449 GN=FOTG_05509 PE=3 SV=1	FOTG_05509
binding	W9PD75	46	K	0.009766	Down	Ribosomal protein L37 OS=Fusarium oxysporum f. sp. pisi HDV247 OX=1080344 GN=FOVG_09565 PE=3 SV=1	FOVG_09565
binding	W9PD75	31	K	0.000876476	Down	Ribosomal protein L37 OS=Fusarium oxysporum f. sp. pisi HDV247 OX=1080344 GN=FOVG_09565 PE=3 SV=1	FOVG_09565
binding	A0A6M7YNI0	2131	K	0.0160299	Down	Uncharacterized protein OS=Fusarium oxysporum Fo47 OX=660027 GN=FOBC_00635 PE=4 SV=1	FOBC_00635
binding	W9PID4	23	K	3.67844e-05	Down	Histone H2A OS=Fusarium oxysporum f. sp. pisi HDV247 OX=1080344 GN=FOVG_07885 PE=3 SV=1	FOVG_07885
binding	W9PID4	10	K	0.000101713	Down	Histone H2A OS=Fusarium oxysporum f. sp. pisi HDV247 OX=1080344 GN=FOVG_07885 PE=3 SV=1	FOVG_07885
binding	W9PID4	6	K	0.000955636	Down	Histone H2A OS=Fusarium oxysporum f. sp. pisi HDV247 OX=1080344 GN=FOVG_07885 PE=3 SV=1	FOVG_07885
binding	W9PID4	15	K	0.00053938	Down	Histone H2A OS=Fusarium oxysporum f. sp. pisi HDV247 OX=1080344 GN=FOVG_07885 PE=3 SV=1	FOVG_07885
binding	F9G2F6	32	K	0.00153201	Down	DNA polymerase OS=Fusarium oxysporum (strain Fo5176) OX=660025 GN=FOXB_12838 PE=3 SV=1	FOXB_12838
binding	A0A2H3HM72	617	K	0.00384506	Down	Actin-depolymerizing factor 1 OS=Fusarium oxysporum f. sp. radicis-cucumerinum OX=327505 GN=AU210_004302 PE=3 SV=1	AU210_004302
binding	A0A4Q2VRZ2	381	K	0.0297112	Down	Cysteine proteinase 1, mitochondrial OS=Fusarium oxysporum f. sp. narcissi OX=451672 GN=BFJ63_vAg7805 PE=3 SV=1	BFJ63_vAg7805
binding	W9Q9I0	598	K	0.000216021	Down	Hsp70-like protein OS=Fusarium oxysporum f. sp. pisi HDV247 OX=1080344 GN=FOVG_05160 PE=3 SV=1	FOVG_05160
binding	X0LZT5	173	K	0.000147907	Down	Uncharacterized protein OS=Fusarium oxysporum f. sp. vasinfectum 25433 OX=1089449 GN=FOTG_04208 PE=4 SV=1	FOTG_04208
binding	X0LZT5	321	K	1.36549e-05	Down	Uncharacterized protein OS=Fusarium oxysporum f. sp. vasinfectum 25433 OX=1089449 GN=FOTG_04208 PE=4 SV=1	FOTG_04208
binding	A0A4Q2VRZ2	489	K	0.0121762	Down	Cysteine proteinase 1, mitochondrial OS=Fusarium oxysporum f. sp. narcissi OX=451672 GN=BFJ63_vAg7805 PE=3 SV=1	BFJ63_vAg7805
binding	A0A4Q2VRZ2	368	K	0.00644721	Down	Cysteine proteinase 1, mitochondrial OS=Fusarium oxysporum f. sp. narcissi OX=451672 GN=BFJ63_vAg7805 PE=3 SV=1	BFJ63_vAg7805
binding	A0A4Q2VRZ2	226	K	0.0323927	Down	Cysteine proteinase 1, mitochondrial OS=Fusarium oxysporum f. sp. narcissi OX=451672 GN=BFJ63_vAg7805 PE=3 SV=1	BFJ63_vAg7805
binding	W9PGA1	45	K	3.76161e-05	Down	40S ribosomal protein S20 OS=Fusarium oxysporum f. sp. pisi HDV247 OX=1080344 GN=FOVG_10622 PE=3 SV=1	FOVG_10622
binding	W9PGA1	74	K	0.00296341	Down	40S ribosomal protein S20 OS=Fusarium oxysporum f. sp. pisi HDV247 OX=1080344 GN=FOVG_10622 PE=3 SV=1	FOVG_10622
binding	W9PGA1	66	K	0.000555555	Down	40S ribosomal protein S20 OS=Fusarium oxysporum f. sp. pisi HDV247 OX=1080344 GN=FOVG_10622 PE=3 SV=1	FOVG_10622
binding	W9PGA1	15	K	4.25686e-05	Down	40S ribosomal protein S20 OS=Fusarium oxysporum f. sp. pisi HDV247 OX=1080344 GN=FOVG_10622 PE=3 SV=1	FOVG_10622
binding	W9ZXC2	734	K	0.000348868	Down	Elongation factor 2 OS=Fusarium oxysporum f. sp. melonis 26406 OX=1089452 GN=FOMG_11802 PE=3 SV=1	FOMG_11802
binding	W9ZXC2	697	K	0.0204197	Down	Elongation factor 2 OS=Fusarium oxysporum f. sp. melonis 26406 OX=1089452 GN=FOMG_11802 PE=3 SV=1	FOMG_11802
binding	W9ZXC2	803	K	0.0356696	Down	Elongation factor 2 OS=Fusarium oxysporum f. sp. melonis 26406 OX=1089452 GN=FOMG_11802 PE=3 SV=1	FOMG_11802
binding	A0A2H3H6B4	142	K	0.00158997	Down	Calponin-homology (CH) domain-containing protein OS=Fusarium oxysporum f. sp. radicis-cucumerinum OX=327505 GN=AU210_006232 PE=4 SV=1	AU210_006232
binding	N4UFQ0	40	K	0.00992578	Down	GTP-binding protein OS=Fusarium oxysporum f. sp. cubense (strain race 1) OX=1229664 GN=FOC1_g10014665 PE=3 SV=1	FOC1_g10014665
binding	A0A2H3H448	122	K	5.61976e-05	Down	SCD domain-containing protein OS=Fusarium oxysporum f. sp. radicis-cucumerinum OX=327505 GN=AU210_006115 PE=4 SV=1	AU210_006115
binding	A0A2H3H448	322	K	0.00250698	Up	SCD domain-containing protein OS=Fusarium oxysporum f. sp. radicis-cucumerinum OX=327505 GN=AU210_006115 PE=4 SV=1	AU210_006115
binding	X0CDJ3	313	K	0.00121606	Down	Protein disulfide-isomerase OS=Fusarium oxysporum f. sp. raphani 54005 OX=1089458 GN=FOQG_07935 PE=3 SV=1	FOQG_07935
binding	W9PD75	3	K	0.00109736	Down	Ribosomal protein L37 OS=Fusarium oxysporum f. sp. pisi HDV247 OX=1080344 GN=FOVG_09565 PE=3 SV=1	FOVG_09565
binding	X0CDJ3	299	K	0.013475	Down	Protein disulfide-isomerase OS=Fusarium oxysporum f. sp. raphani 54005 OX=1089458 GN=FOQG_07935 PE=3 SV=1	FOQG_07935
binding	X0LU36	921	K	0.00566536	Down	Plasma membrane ATPase OS=Fusarium oxysporum f. sp. vasinfectum 25433 OX=1089449 GN=FOTG_05509 PE=3 SV=1	FOTG_05509
binding	A0A2H3HM72	662	K	0.000116406	Down	Actin-depolymerizing factor 1 OS=Fusarium oxysporum f. sp. radicis-cucumerinum OX=327505 GN=AU210_004302 PE=3 SV=1	AU210_004302
binding	X0LU36	420	K	0.00398718	Down	Plasma membrane ATPase OS=Fusarium oxysporum f. sp. vasinfectum 25433 OX=1089449 GN=FOTG_05509 PE=3 SV=1	FOTG_05509
binding	N4UVS7	117	K	0.0226261	Down	ATP-dependent RNA helicase DHH1 OS=Fusarium oxysporum f. sp. cubense (strain race 1) OX=1229664 GN=FOC1_g10009621 PE=3 SV=1	FOC1_g10009621
binding	W9PZH4	346	K	0.000782179	Down	Elongation factor Tu OS=Fusarium oxysporum f. sp. pisi HDV247 OX=1080344 GN=FOVG_03211 PE=3 SV=1	FOVG_03211
binding	A0A5C6TCX7	257	K	0.0105414	Down	Uncharacterized protein OS=Fusarium oxysporum f. sp. cubense OX=61366 GN=FocTR4_00003203 PE=4 SV=1	FocTR4_00003203
binding	A0A5C6TCX7	115	K	0.00206384	Down	Uncharacterized protein OS=Fusarium oxysporum f. sp. cubense OX=61366 GN=FocTR4_00003203 PE=4 SV=1	FocTR4_00003203
binding	X0LSJ7	39	K	0.0187287	Down	Actin-related protein 2/3 complex subunit OS=Fusarium oxysporum f. sp. vasinfectum 25433 OX=1089449 GN=FOTG_08668 PE=3 SV=1	FOTG_08668
binding	X0LSJ7	55	K	0.0152797	Down	Actin-related protein 2/3 complex subunit OS=Fusarium oxysporum f. sp. vasinfectum 25433 OX=1089449 GN=FOTG_08668 PE=3 SV=1	FOTG_08668
binding	X0LSJ7	89	K	0.0114396	Down	Actin-related protein 2/3 complex subunit OS=Fusarium oxysporum f. sp. vasinfectum 25433 OX=1089449 GN=FOTG_08668 PE=3 SV=1	FOTG_08668
binding	A0A5C6TCX7	120	K	0.0104393	Down	Uncharacterized protein OS=Fusarium oxysporum f. sp. cubense OX=61366 GN=FocTR4_00003203 PE=4 SV=1	FocTR4_00003203
binding	W9Q201	446	K	0.0138093	Down	Histone-lysine N-methyltransferase, H3 lysine-79 specific OS=Fusarium oxysporum f. sp. pisi HDV247 OX=1080344 GN=FOVG_06734 PE=3 SV=1	FOVG_06734
binding	W9IRM2	96	K	0.0195496	Down	Peptidyl-prolyl cis-trans isomerase OS=Fusarium oxysporum NRRL 32931 OX=660029 GN=FOYG_02418 PE=4 SV=1	FOYG_02418
binding	W9IRM2	18	K	0.00214854	Down	Peptidyl-prolyl cis-trans isomerase OS=Fusarium oxysporum NRRL 32931 OX=660029 GN=FOYG_02418 PE=4 SV=1	FOYG_02418
binding	W9PZH4	299	K	0.00210654	Down	Elongation factor Tu OS=Fusarium oxysporum f. sp. pisi HDV247 OX=1080344 GN=FOVG_03211 PE=3 SV=1	FOVG_03211
binding	W9PZH4	301	K	1.22741e-05	Down	Elongation factor Tu OS=Fusarium oxysporum f. sp. pisi HDV247 OX=1080344 GN=FOVG_03211 PE=3 SV=1	FOVG_03211
binding	X0CDJ3	347	K	0.035422	Down	Protein disulfide-isomerase OS=Fusarium oxysporum f. sp. raphani 54005 OX=1089458 GN=FOQG_07935 PE=3 SV=1	FOQG_07935
binding	X0CDJ3	365	K	4.80114e-07	Down	Protein disulfide-isomerase OS=Fusarium oxysporum f. sp. raphani 54005 OX=1089458 GN=FOQG_07935 PE=3 SV=1	FOQG_07935
binding	X0CDJ3	208	K	0.00208276	Down	Protein disulfide-isomerase OS=Fusarium oxysporum f. sp. raphani 54005 OX=1089458 GN=FOQG_07935 PE=3 SV=1	FOQG_07935
binding	W9PZH4	310	K	5.79202e-05	Down	Elongation factor Tu OS=Fusarium oxysporum f. sp. pisi HDV247 OX=1080344 GN=FOVG_03211 PE=3 SV=1	FOVG_03211
binding	W9PZH4	68	K	0.0322068	Down	Elongation factor Tu OS=Fusarium oxysporum f. sp. pisi HDV247 OX=1080344 GN=FOVG_03211 PE=3 SV=1	FOVG_03211
binding	W9I8D7	219	K	0.0214256	Down	Non-specific serine/threonine protein kinase OS=Fusarium oxysporum NRRL 32931 OX=660029 GN=FOYG_08366 PE=4 SV=1	FOYG_08366
binding	X0LMC9	184	K	0.00649929	Down	Translation machinery-associated protein 20 OS=Fusarium oxysporum f. sp. vasinfectum 25433 OX=1089449 GN=FOTG_06470 PE=3 SV=1	FOTG_06470
binding	F9G9U9	48	K	0.0199496	Down	Histone H2A OS=Fusarium oxysporum (strain Fo5176) OX=660025 GN=FOXB_15431 PE=3 SV=1	FOXB_15431
binding	F9G9U9	12	K	5.3109e-05	Down	Histone H2A OS=Fusarium oxysporum (strain Fo5176) OX=660025 GN=FOXB_15431 PE=3 SV=1	FOXB_15431
binding	F9G9U9	17	K	5.41265e-07	Down	Histone H2A OS=Fusarium oxysporum (strain Fo5176) OX=660025 GN=FOXB_15431 PE=3 SV=1	FOXB_15431
binding	A0A2H3H0Y4	260	K	0.00156833	Down	Uncharacterized protein OS=Fusarium oxysporum f. sp. radicis-cucumerinum OX=327505 GN=AU210_009200 PE=3 SV=1	AU210_009200
binding	A0A3L6N7I0	6	K	0.00546503	Down	Phosphoglycerate kinase OS=Fusarium oxysporum f. sp. cepae OX=396571 GN=BFJ65_g12756 PE=3 SV=1	BFJ65_g12756
binding	A0A2H3H0Y4	335	K	0.0163335	Down	Uncharacterized protein OS=Fusarium oxysporum f. sp. radicis-cucumerinum OX=327505 GN=AU210_009200 PE=3 SV=1	AU210_009200
binding	A0A4Q2VMM6	123	K	0.00226607	Down	Nucleolar protein 58 OS=Fusarium oxysporum f. sp. narcissi OX=451672 GN=BFJ63_vAg9533 PE=3 SV=1	BFJ63_vAg9533
binding	X0CDJ3	78	K	0.000275423	Down	Protein disulfide-isomerase OS=Fusarium oxysporum f. sp. raphani 54005 OX=1089458 GN=FOQG_07935 PE=3 SV=1	FOQG_07935
binding	A0A0D2XCC0	584	K	5.21328e-05	Down	PX domain-containing protein OS=Fusarium oxysporum f. sp. lycopersici (strain 4287 / CBS 123668 / FGSC 9935 / NRRL 34936) OX=426428 PE=4 SV=1	--
binding	A0A0D2XCC0	236	K	0.000561254	Down	PX domain-containing protein OS=Fusarium oxysporum f. sp. lycopersici (strain 4287 / CBS 123668 / FGSC 9935 / NRRL 34936) OX=426428 PE=4 SV=1	--
binding	N4U3I5	126	K	0.0244377	Down	Mitochondrial protein import protein mas5 OS=Fusarium oxysporum f. sp. cubense (strain race 1) OX=1229664 GN=FOC1_g10013761 PE=3 SV=1	FOC1_g10013761
binding	X0CDJ3	287	K	0.0112989	Down	Protein disulfide-isomerase OS=Fusarium oxysporum f. sp. raphani 54005 OX=1089458 GN=FOQG_07935 PE=3 SV=1	FOQG_07935
binding	A0A5C6T3R4	83	K	0.00136278	Down	Uncharacterized protein OS=Fusarium oxysporum f. sp. cubense OX=61366 GN=FocTR4_00000636 PE=4 SV=1	FocTR4_00000636
binding	A0A5C6T3R4	356	K	0.00687517	Down	Uncharacterized protein OS=Fusarium oxysporum f. sp. cubense OX=61366 GN=FocTR4_00000636 PE=4 SV=1	FocTR4_00000636
binding	A0A5C6T3R4	249	K	0.000653316	Down	Uncharacterized protein OS=Fusarium oxysporum f. sp. cubense OX=61366 GN=FocTR4_00000636 PE=4 SV=1	FocTR4_00000636
binding	N4UVS7	138	K	0.00597295	Down	ATP-dependent RNA helicase DHH1 OS=Fusarium oxysporum f. sp. cubense (strain race 1) OX=1229664 GN=FOC1_g10009621 PE=3 SV=1	FOC1_g10009621
binding	A0A0D2XAR8	306	K	0.0136638	Down	tRNA-dihydrouridine synthase 3 OS=Fusarium oxysporum f. sp. lycopersici (strain 4287 / CBS 123668 / FGSC 9935 / NRRL 34936) OX=426428 PE=3 SV=1	--
binding	A0A5C6T3R4	56	K	0.000308796	Down	Uncharacterized protein OS=Fusarium oxysporum f. sp. cubense OX=61366 GN=FocTR4_00000636 PE=4 SV=1	FocTR4_00000636
binding	A0A6M7Z2Q2	165	K	3.11897e-05	Down	Uncharacterized protein OS=Fusarium oxysporum Fo47 OX=660027 GN=FOBC_06318 PE=4 SV=1	FOBC_06318
binding	A0A420R8K8	269	K	5.07105e-05	Down	T-complex protein 1 subunit epsilon OS=Fusarium oxysporum OX=5507 GN=BFJ68_g7331 PE=3 SV=1	BFJ68_g7331
binding	A0A420R8K8	41	K	0.039465	Down	T-complex protein 1 subunit epsilon OS=Fusarium oxysporum OX=5507 GN=BFJ68_g7331 PE=3 SV=1	BFJ68_g7331
binding	A0A420R8K8	55	K	0.0180938	Down	T-complex protein 1 subunit epsilon OS=Fusarium oxysporum OX=5507 GN=BFJ68_g7331 PE=3 SV=1	BFJ68_g7331
binding	A0A6M7Z2Q2	217	K	0.00317747	Down	Uncharacterized protein OS=Fusarium oxysporum Fo47 OX=660027 GN=FOBC_06318 PE=4 SV=1	FOBC_06318
binding	A0A5C6T3R4	426	K	0.000602771	Down	Uncharacterized protein OS=Fusarium oxysporum f. sp. cubense OX=61366 GN=FocTR4_00000636 PE=4 SV=1	FocTR4_00000636
binding	A0A5C6T3R4	422	K	0.000408198	Down	Uncharacterized protein OS=Fusarium oxysporum f. sp. cubense OX=61366 GN=FocTR4_00000636 PE=4 SV=1	FocTR4_00000636
binding	N4U3I5	27	K	0.000447675	Down	Mitochondrial protein import protein mas5 OS=Fusarium oxysporum f. sp. cubense (strain race 1) OX=1229664 GN=FOC1_g10013761 PE=3 SV=1	FOC1_g10013761
binding	W9P735	56	K	0.000966858	Down	Translation initiation factor 1A OS=Fusarium oxysporum f. sp. pisi HDV247 OX=1080344 GN=FOVG_09548 PE=3 SV=1	FOVG_09548
[truncated: 23,868 more rows]

## Sheet: I_0hvsW_0h
Table S4. Fusarium oxysporum f. sp. cucumerinum Gene Ontology (GO) functional description of lysine-acetylated proteins differentially regulated in the comparison
[truncated: 7,196 more rows]

[truncated: 1 more sheets: I_6hvsW_6h]
