# Supplementary material for: Quantitative Acetylome Analysis of Differentially Modified Proteins in Virulence-Differentiated Fusarium oxysporum f. sp. cucumerinum Isolates during Cucumber Colonization
Source: J Fungi (Basel). 2023 Sep 13;9(9):920. doi: 10.3390/jof9090920 (PMC10532600; doi:10.3390/jof9090920)
Supplement: Supplementary file 1 [file jof-09-00920-s001.zip › Supplementary Table S5.xlsx]

## Sheet: W_6hvsW_0h
Table S5. Fusarium oxysporum f. sp. cucumerinum subcellular subcellular location of lysine-acetylated proteins differentially regulated in the comparison
Subcellular localization	Protein accession	Position	Amino acid	W_6h/W_0h P value	Regulated Type	Protein description	Gene name
cytoplasm	A0A2H3H4Y4	290	K	0.0482534	Down	eRF1_1 domain-containing protein OS=Fusarium oxysporum f. sp. radicis-cucumerinum OX=327505 GN=AU210_006352 PE=3 SV=1	AU210_006352
cytoplasm	A0A2H3H4Y4	250	K	0.0089202	Down	eRF1_1 domain-containing protein OS=Fusarium oxysporum f. sp. radicis-cucumerinum OX=327505 GN=AU210_006352 PE=3 SV=1	AU210_006352
cytoplasm	A0A2H3H4Y4	17	K	0.000767588	Down	eRF1_1 domain-containing protein OS=Fusarium oxysporum f. sp. radicis-cucumerinum OX=327505 GN=AU210_006352 PE=3 SV=1	AU210_006352
cytoplasm	A0A5C6SQI3	410	K	0.000663207	Down	Asparagine synthase (glutamine-hydrolyzing) OS=Fusarium oxysporum f. sp. cubense OX=61366 GN=FocTR4_00008759 PE=4 SV=1	FocTR4_00008759
cytoplasm	A0A5C6SQI3	176	K	0.000641264	Down	Asparagine synthase (glutamine-hydrolyzing) OS=Fusarium oxysporum f. sp. cubense OX=61366 GN=FocTR4_00008759 PE=4 SV=1	FocTR4_00008759
cytoplasm	A0A5C6SQI3	193	K	4.29472e-05	Down	Asparagine synthase (glutamine-hydrolyzing) OS=Fusarium oxysporum f. sp. cubense OX=61366 GN=FocTR4_00008759 PE=4 SV=1	FocTR4_00008759
cytoplasm	A0A5C6SQI3	509	K	8.20742e-05	Down	Asparagine synthase (glutamine-hydrolyzing) OS=Fusarium oxysporum f. sp. cubense OX=61366 GN=FocTR4_00008759 PE=4 SV=1	FocTR4_00008759
cytoplasm	A0A5C6SQI3	520	K	0.0250618	Down	Asparagine synthase (glutamine-hydrolyzing) OS=Fusarium oxysporum f. sp. cubense OX=61366 GN=FocTR4_00008759 PE=4 SV=1	FocTR4_00008759
cytoplasm	A0A5C6SQI3	398	K	0.000429202	Down	Asparagine synthase (glutamine-hydrolyzing) OS=Fusarium oxysporum f. sp. cubense OX=61366 GN=FocTR4_00008759 PE=4 SV=1	FocTR4_00008759
cytoplasm	A0A5C6SQI3	185	K	0.00013067	Down	Asparagine synthase (glutamine-hydrolyzing) OS=Fusarium oxysporum f. sp. cubense OX=61366 GN=FocTR4_00008759 PE=4 SV=1	FocTR4_00008759
cytoplasm	A0A5C6T091	84	K	0.000123415	Down	Alanine--tRNA ligase OS=Fusarium oxysporum f. sp. cubense OX=61366 GN=ALA1 PE=3 SV=1	ALA1
cytoplasm	A0A5C6T091	870	K	0.00153419	Down	Alanine--tRNA ligase OS=Fusarium oxysporum f. sp. cubense OX=61366 GN=ALA1 PE=3 SV=1	ALA1
cytoplasm	A0A5C6T091	623	K	0.000775233	Down	Alanine--tRNA ligase OS=Fusarium oxysporum f. sp. cubense OX=61366 GN=ALA1 PE=3 SV=1	ALA1
cytoplasm	A0A5C6T091	639	K	1.78218e-05	Down	Alanine--tRNA ligase OS=Fusarium oxysporum f. sp. cubense OX=61366 GN=ALA1 PE=3 SV=1	ALA1
cytoplasm	A0A5C6T091	15	K	0.00028716	Down	Alanine--tRNA ligase OS=Fusarium oxysporum f. sp. cubense OX=61366 GN=ALA1 PE=3 SV=1	ALA1
cytoplasm	A0A5C6T091	938	K	4.7437e-05	Down	Alanine--tRNA ligase OS=Fusarium oxysporum f. sp. cubense OX=61366 GN=ALA1 PE=3 SV=1	ALA1
cytoplasm	A0A5C6T091	240	K	2.65059e-07	Down	Alanine--tRNA ligase OS=Fusarium oxysporum f. sp. cubense OX=61366 GN=ALA1 PE=3 SV=1	ALA1
cytoplasm	A0A5C6T091	532	K	0.00151534	Down	Alanine--tRNA ligase OS=Fusarium oxysporum f. sp. cubense OX=61366 GN=ALA1 PE=3 SV=1	ALA1
cytoplasm	A0A2H3I0W3	54	K	0.00126796	Down	Uncharacterized protein OS=Fusarium oxysporum f. sp. radicis-cucumerinum OX=327505 GN=AU210_001334 PE=3 SV=1	AU210_001334
cytoplasm	A0A2H3I0W3	601	K	0.00635401	Down	Uncharacterized protein OS=Fusarium oxysporum f. sp. radicis-cucumerinum OX=327505 GN=AU210_001334 PE=3 SV=1	AU210_001334
cytoplasm	A0A2H3I0W3	359	K	0.000314538	Down	Uncharacterized protein OS=Fusarium oxysporum f. sp. radicis-cucumerinum OX=327505 GN=AU210_001334 PE=3 SV=1	AU210_001334
cytoplasm	A0A2H3I0W3	86	K	8.56124e-05	Down	Uncharacterized protein OS=Fusarium oxysporum f. sp. radicis-cucumerinum OX=327505 GN=AU210_001334 PE=3 SV=1	AU210_001334
cytoplasm	A0A2H3I0W3	110	K	0.000554808	Down	Uncharacterized protein OS=Fusarium oxysporum f. sp. radicis-cucumerinum OX=327505 GN=AU210_001334 PE=3 SV=1	AU210_001334
cytoplasm	A0A2H3I0W3	98	K	0.00208617	Down	Uncharacterized protein OS=Fusarium oxysporum f. sp. radicis-cucumerinum OX=327505 GN=AU210_001334 PE=3 SV=1	AU210_001334
cytoplasm	A0A2H3I0W3	326	K	0.00198935	Down	Uncharacterized protein OS=Fusarium oxysporum f. sp. radicis-cucumerinum OX=327505 GN=AU210_001334 PE=3 SV=1	AU210_001334
cytoplasm	A0A2H3I0W3	95	K	0.001163	Down	Uncharacterized protein OS=Fusarium oxysporum f. sp. radicis-cucumerinum OX=327505 GN=AU210_001334 PE=3 SV=1	AU210_001334
cytoplasm	A0A2H3I0W3	506	K	0.00179246	Down	Uncharacterized protein OS=Fusarium oxysporum f. sp. radicis-cucumerinum OX=327505 GN=AU210_001334 PE=3 SV=1	AU210_001334
cytoplasm	A0A2H3I0W3	423	K	0.000502503	Down	Uncharacterized protein OS=Fusarium oxysporum f. sp. radicis-cucumerinum OX=327505 GN=AU210_001334 PE=3 SV=1	AU210_001334
cytoplasm	A0A2H3I0W3	244	K	0.00295458	Down	Uncharacterized protein OS=Fusarium oxysporum f. sp. radicis-cucumerinum OX=327505 GN=AU210_001334 PE=3 SV=1	AU210_001334
cytoplasm	A0A2H3I0W3	499	K	0.0144506	Down	Uncharacterized protein OS=Fusarium oxysporum f. sp. radicis-cucumerinum OX=327505 GN=AU210_001334 PE=3 SV=1	AU210_001334
cytoplasm	A0A2H3I0W3	450	K	0.00375688	Down	Uncharacterized protein OS=Fusarium oxysporum f. sp. radicis-cucumerinum OX=327505 GN=AU210_001334 PE=3 SV=1	AU210_001334
cytoplasm	A0A2H3I0W3	323	K	0.000169374	Down	Uncharacterized protein OS=Fusarium oxysporum f. sp. radicis-cucumerinum OX=327505 GN=AU210_001334 PE=3 SV=1	AU210_001334
cytoplasm	A0A0C4DHR5	692	K	0.00462344	Down	Bifunctional cytochrome P450/NADPH--P450 reductase OS=Fusarium oxysporum f. sp. lycopersici (strain 4287 / CBS 123668 / FGSC 9935 / NRRL 34936) OX=426428 GN=FOXG_04152 PE=3 SV=1	FOXG_04152
cytoplasm	W9HVH9	147	K	0.00293949	Down	Adenylosuccinate lyase OS=Fusarium oxysporum NRRL 32931 OX=660029 GN=FOYG_13977 PE=3 SV=1	FOYG_13977
cytoplasm	W9HVH9	243	K	0.00136969	Down	Adenylosuccinate lyase OS=Fusarium oxysporum NRRL 32931 OX=660029 GN=FOYG_13977 PE=3 SV=1	FOYG_13977
cytoplasm	W9HVH9	416	K	0.0192482	Down	Adenylosuccinate lyase OS=Fusarium oxysporum NRRL 32931 OX=660029 GN=FOYG_13977 PE=3 SV=1	FOYG_13977
cytoplasm	A0A0C4DJS8	188	K	0.00977411	Down	Uncharacterized protein OS=Fusarium oxysporum f. sp. lycopersici (strain 4287 / CBS 123668 / FGSC 9935 / NRRL 34936) OX=426428 PE=4 SV=1	--
cytoplasm	A0A0C4DJS8	252	K	0.000297869	Down	Uncharacterized protein OS=Fusarium oxysporum f. sp. lycopersici (strain 4287 / CBS 123668 / FGSC 9935 / NRRL 34936) OX=426428 PE=4 SV=1	--
cytoplasm	A0A0C4DJS8	161	K	0.00530697	Down	Uncharacterized protein OS=Fusarium oxysporum f. sp. lycopersici (strain 4287 / CBS 123668 / FGSC 9935 / NRRL 34936) OX=426428 PE=4 SV=1	--
cytoplasm	A0A0C4DJS8	167	K	0.0339112	Up	Uncharacterized protein OS=Fusarium oxysporum f. sp. lycopersici (strain 4287 / CBS 123668 / FGSC 9935 / NRRL 34936) OX=426428 PE=4 SV=1	--
cytoplasm	W9IMY4	291	K	0.000746625	Down	Probable acetate kinase OS=Fusarium oxysporum NRRL 32931 OX=660029 GN=FOYG_07299 PE=3 SV=1	FOYG_07299
cytoplasm	W9IMY4	65	K	0.000209622	Down	Probable acetate kinase OS=Fusarium oxysporum NRRL 32931 OX=660029 GN=FOYG_07299 PE=3 SV=1	FOYG_07299
cytoplasm	W9IMY4	229	K	0.00684051	Down	Probable acetate kinase OS=Fusarium oxysporum NRRL 32931 OX=660029 GN=FOYG_07299 PE=3 SV=1	FOYG_07299
cytoplasm	W9IMY4	273	K	0.021543	Down	Probable acetate kinase OS=Fusarium oxysporum NRRL 32931 OX=660029 GN=FOYG_07299 PE=3 SV=1	FOYG_07299
cytoplasm	X0M4G5	105	K	0.00362751	Down	Phenylalanine--tRNA ligase OS=Fusarium oxysporum f. sp. vasinfectum 25433 OX=1089449 GN=FOTG_05638 PE=3 SV=1	FOTG_05638
cytoplasm	X0M4G5	109	K	3.55807e-05	Down	Phenylalanine--tRNA ligase OS=Fusarium oxysporum f. sp. vasinfectum 25433 OX=1089449 GN=FOTG_05638 PE=3 SV=1	FOTG_05638
cytoplasm	X0H295	202	K	0.0108952	Down	ABM domain-containing protein OS=Fusarium oxysporum f. sp. conglutinans race 2 54008 OX=1089457 GN=FOPG_14233 PE=4 SV=1	FOPG_14233
cytoplasm	F9F704	24	K	0.0494276	Down	Dipeptidyl peptidase 3 OS=Fusarium oxysporum (strain Fo5176) OX=660025 GN=FOXB_02179 PE=3 SV=1	FOXB_02179
cytoplasm	F9F704	624	K	0.046289	Down	Dipeptidyl peptidase 3 OS=Fusarium oxysporum (strain Fo5176) OX=660025 GN=FOXB_02179 PE=3 SV=1	FOXB_02179
cytoplasm	A0A0D2X947	181	K	0.0131234	Down	Annexin OS=Fusarium oxysporum f. sp. lycopersici (strain 4287 / CBS 123668 / FGSC 9935 / NRRL 34936) OX=426428 PE=3 SV=1	--
cytoplasm	A0A0D2X947	368	K	0.00181729	Down	Annexin OS=Fusarium oxysporum f. sp. lycopersici (strain 4287 / CBS 123668 / FGSC 9935 / NRRL 34936) OX=426428 PE=3 SV=1	--
cytoplasm	A0A0D2XA10	108	K	0.00195504	Down	CAMK/CAMK1 protein kinase OS=Fusarium oxysporum f. sp. lycopersici (strain 4287 / CBS 123668 / FGSC 9935 / NRRL 34936) OX=426428 GN=FOXG_00725 PE=3 SV=1	FOXG_00725
cytoplasm	A0A0D2XA10	20	K	0.00110592	Down	CAMK/CAMK1 protein kinase OS=Fusarium oxysporum f. sp. lycopersici (strain 4287 / CBS 123668 / FGSC 9935 / NRRL 34936) OX=426428 GN=FOXG_00725 PE=3 SV=1	FOXG_00725
cytoplasm	A0A0D2XA10	45	K	0.0102865	Down	CAMK/CAMK1 protein kinase OS=Fusarium oxysporum f. sp. lycopersici (strain 4287 / CBS 123668 / FGSC 9935 / NRRL 34936) OX=426428 GN=FOXG_00725 PE=3 SV=1	FOXG_00725
cytoplasm	X0BV25	94	K	1.84639e-05	Down	Protein SEY1 OS=Fusarium oxysporum f. sp. melonis 26406 OX=1089452 GN=SEY1 PE=3 SV=1	SEY1
cytoplasm	X0BV25	643	K	0.000397804	Down	Protein SEY1 OS=Fusarium oxysporum f. sp. melonis 26406 OX=1089452 GN=SEY1 PE=3 SV=1	SEY1
cytoplasm	X0BV25	387	K	0.00956297	Down	Protein SEY1 OS=Fusarium oxysporum f. sp. melonis 26406 OX=1089452 GN=SEY1 PE=3 SV=1	SEY1
cytoplasm	X0B6L2	124	K	0.00085438	Down	PH domain-containing protein OS=Fusarium oxysporum f. sp. melonis 26406 OX=1089452 GN=FOMG_01571 PE=4 SV=1	FOMG_01571
cytoplasm	X0B6L2	127	K	0.000162211	Down	PH domain-containing protein OS=Fusarium oxysporum f. sp. melonis 26406 OX=1089452 GN=FOMG_01571 PE=4 SV=1	FOMG_01571
cytoplasm	X0B6L2	98	K	0.000285349	Down	PH domain-containing protein OS=Fusarium oxysporum f. sp. melonis 26406 OX=1089452 GN=FOMG_01571 PE=4 SV=1	FOMG_01571
cytoplasm	X0B6L2	117	K	0.00440029	Down	PH domain-containing protein OS=Fusarium oxysporum f. sp. melonis 26406 OX=1089452 GN=FOMG_01571 PE=4 SV=1	FOMG_01571
cytoplasm	X0B6L2	180	K	0.00280604	Down	PH domain-containing protein OS=Fusarium oxysporum f. sp. melonis 26406 OX=1089452 GN=FOMG_01571 PE=4 SV=1	FOMG_01571
cytoplasm	X0B6L2	187	K	3.69567e-06	Down	PH domain-containing protein OS=Fusarium oxysporum f. sp. melonis 26406 OX=1089452 GN=FOMG_01571 PE=4 SV=1	FOMG_01571
cytoplasm	X0B6L2	90	K	0.00973993	Down	PH domain-containing protein OS=Fusarium oxysporum f. sp. melonis 26406 OX=1089452 GN=FOMG_01571 PE=4 SV=1	FOMG_01571
cytoplasm	X0B6L2	144	K	0.00110666	Down	PH domain-containing protein OS=Fusarium oxysporum f. sp. melonis 26406 OX=1089452 GN=FOMG_01571 PE=4 SV=1	FOMG_01571
cytoplasm	X0B6L2	183	K	0.00278543	Down	PH domain-containing protein OS=Fusarium oxysporum f. sp. melonis 26406 OX=1089452 GN=FOMG_01571 PE=4 SV=1	FOMG_01571
cytoplasm	F9G8M4	153	K	0.000144816	Down	ANK_REP_REGION domain-containing protein OS=Fusarium oxysporum (strain Fo5176) OX=660025 GN=FOXB_15006 PE=4 SV=1	FOXB_15006
cytoplasm	A0A0J9UAD8	470	K	0.0462081	Down	Glutamine-dependent NAD(+) synthetase OS=Fusarium oxysporum f. sp. lycopersici (strain 4287 / CBS 123668 / FGSC 9935 / NRRL 34936) OX=426428 GN=FOXG_01512 PE=3 SV=1	FOXG_01512
cytoplasm	A0A0J9UAD8	114	K	0.00451291	Down	Glutamine-dependent NAD(+) synthetase OS=Fusarium oxysporum f. sp. lycopersici (strain 4287 / CBS 123668 / FGSC 9935 / NRRL 34936) OX=426428 GN=FOXG_01512 PE=3 SV=1	FOXG_01512
cytoplasm	A0A0D2XD21	368	K	0.000601523	Down	Uncharacterized protein OS=Fusarium oxysporum f. sp. lycopersici (strain 4287 / CBS 123668 / FGSC 9935 / NRRL 34936) OX=426428 GN=FOXG_01796 PE=4 SV=1	FOXG_01796
cytoplasm	A0A0D2XD21	102	K	0.0178957	Down	Uncharacterized protein OS=Fusarium oxysporum f. sp. lycopersici (strain 4287 / CBS 123668 / FGSC 9935 / NRRL 34936) OX=426428 GN=FOXG_01796 PE=4 SV=1	FOXG_01796
cytoplasm	X0D1E4	373	K	0.00308283	Down	Uncharacterized protein OS=Fusarium oxysporum f. sp. raphani 54005 OX=1089458 GN=FOQG_00695 PE=4 SV=1	FOQG_00695
cytoplasm	A0A2H3HN01	505	K	0.00598082	Down	Uncharacterized protein OS=Fusarium oxysporum f. sp. radicis-cucumerinum OX=327505 GN=AU210_006367 PE=4 SV=1	AU210_006367
cytoplasm	A0A2H3HN01	890	K	0.00863964	Down	Uncharacterized protein OS=Fusarium oxysporum f. sp. radicis-cucumerinum OX=327505 GN=AU210_006367 PE=4 SV=1	AU210_006367
cytoplasm	A0A2H3HN01	727	K	0.000154647	Down	Uncharacterized protein OS=Fusarium oxysporum f. sp. radicis-cucumerinum OX=327505 GN=AU210_006367 PE=4 SV=1	AU210_006367
cytoplasm	A0A2H3HN01	764	K	0.00680896	Down	Uncharacterized protein OS=Fusarium oxysporum f. sp. radicis-cucumerinum OX=327505 GN=AU210_006367 PE=4 SV=1	AU210_006367
cytoplasm	A0A2H3HN01	714	K	0.00281563	Down	Uncharacterized protein OS=Fusarium oxysporum f. sp. radicis-cucumerinum OX=327505 GN=AU210_006367 PE=4 SV=1	AU210_006367
cytoplasm	A0A0D2XDE5	67	K	3.36492e-06	Down	Uncharacterized protein OS=Fusarium oxysporum f. sp. lycopersici (strain 4287 / CBS 123668 / FGSC 9935 / NRRL 34936) OX=426428 GN=FOXG_01924 PE=3 SV=1	FOXG_01924
cytoplasm	A0A2H3T4D6	65	K	4.13963e-05	Down	Related to P.glauca late embryogenesis abundant protein and YBR177c and YPL095c OS=Fusarium oxysporum OX=5507 GN=FRV6_07514 PE=3 SV=1	FRV6_07514
cytoplasm	A0A420M5P5	288	K	0.00270242	Down	DNA helicase (Fragment) OS=Fusarium oxysporum OX=5507 GN=BFJ69_g18342 PE=3 SV=1	BFJ69_g18342
cytoplasm	X0IMJ3	274	K	0.00106811	Down	Sacchrp_dh_NADP domain-containing protein OS=Fusarium oxysporum f. sp. conglutinans race 2 54008 OX=1089457 GN=FOPG_02622 PE=4 SV=1	FOPG_02622
cytoplasm	X0IMJ3	411	K	0.00681201	Down	Sacchrp_dh_NADP domain-containing protein OS=Fusarium oxysporum f. sp. conglutinans race 2 54008 OX=1089457 GN=FOPG_02622 PE=4 SV=1	FOPG_02622
cytoplasm	X0IMJ3	5	K	1.58051e-06	Down	Sacchrp_dh_NADP domain-containing protein OS=Fusarium oxysporum f. sp. conglutinans race 2 54008 OX=1089457 GN=FOPG_02622 PE=4 SV=1	FOPG_02622
cytoplasm	X0MTX4	1433	K	0.00894683	Down	Uncharacterized protein OS=Fusarium oxysporum f. sp. vasinfectum 25433 OX=1089449 GN=FOTG_00864 PE=4 SV=1	FOTG_00864
cytoplasm	A0A0D2XE44	222	K	0.000672951	Down	GTP-binding protein 128up OS=Fusarium oxysporum f. sp. lycopersici (strain 4287 / CBS 123668 / FGSC 9935 / NRRL 34936) OX=426428 GN=FOXG_02175 PE=4 SV=1	FOXG_02175
cytoplasm	A0A2H3HL55	86	K	0.0486672	Down	Uncharacterized protein OS=Fusarium oxysporum f. sp. radicis-cucumerinum OX=327505 GN=AU210_006887 PE=3 SV=1	AU210_006887
cytoplasm	A0A2H3HL55	391	K	2.03629e-05	Down	Uncharacterized protein OS=Fusarium oxysporum f. sp. radicis-cucumerinum OX=327505 GN=AU210_006887 PE=3 SV=1	AU210_006887
cytoplasm	A0A2H3HL55	143	K	0.0040731	Down	Uncharacterized protein OS=Fusarium oxysporum f. sp. radicis-cucumerinum OX=327505 GN=AU210_006887 PE=3 SV=1	AU210_006887
cytoplasm	A0A0D2XGE1	89	K	0.00336929	Down	Meth_synt_2 domain-containing protein OS=Fusarium oxysporum f. sp. lycopersici (strain 4287 / CBS 123668 / FGSC 9935 / NRRL 34936) OX=426428 GN=FOXG_02984 PE=4 SV=1	FOXG_02984
cytoplasm	N4THJ8	28	K	0.000110143	Down	Putative AIM2 family protein C30D10.14 OS=Fusarium oxysporum f. sp. cubense (strain race 1) OX=1229664 GN=FOC1_g10014977 PE=4 SV=1	FOC1_g10014977
cytoplasm	N4THJ8	245	K	4.18461e-07	Down	Putative AIM2 family protein C30D10.14 OS=Fusarium oxysporum f. sp. cubense (strain race 1) OX=1229664 GN=FOC1_g10014977 PE=4 SV=1	FOC1_g10014977
cytoplasm	N4THJ8	253	K	5.60341e-05	Down	Putative AIM2 family protein C30D10.14 OS=Fusarium oxysporum f. sp. cubense (strain race 1) OX=1229664 GN=FOC1_g10014977 PE=4 SV=1	FOC1_g10014977
cytoplasm	N4THJ8	120	K	0.00707324	Down	Putative AIM2 family protein C30D10.14 OS=Fusarium oxysporum f. sp. cubense (strain race 1) OX=1229664 GN=FOC1_g10014977 PE=4 SV=1	FOC1_g10014977
cytoplasm	N4THJ8	212	K	1.6001e-06	Down	Putative AIM2 family protein C30D10.14 OS=Fusarium oxysporum f. sp. cubense (strain race 1) OX=1229664 GN=FOC1_g10014977 PE=4 SV=1	FOC1_g10014977
cytoplasm	N4THJ8	89	K	0.000132193	Down	Putative AIM2 family protein C30D10.14 OS=Fusarium oxysporum f. sp. cubense (strain race 1) OX=1229664 GN=FOC1_g10014977 PE=4 SV=1	FOC1_g10014977
cytoplasm	N4THJ8	81	K	0.000198895	Down	Putative AIM2 family protein C30D10.14 OS=Fusarium oxysporum f. sp. cubense (strain race 1) OX=1229664 GN=FOC1_g10014977 PE=4 SV=1	FOC1_g10014977
cytoplasm	A0A0D2XGT7	123	K	0.000133217	Down	Uncharacterized protein OS=Fusarium oxysporum f. sp. lycopersici (strain 4287 / CBS 123668 / FGSC 9935 / NRRL 34936) OX=426428 PE=3 SV=1	--
cytoplasm	A0A0D2XHT9	198	K	3.71604e-05	Down	Phospho-2-dehydro-3-deoxyheptonate aldolase OS=Fusarium oxysporum f. sp. lycopersici (strain 4287 / CBS 123668 / FGSC 9935 / NRRL 34936) OX=426428 GN=FOXG_03487 PE=3 SV=1	FOXG_03487
cytoplasm	A0A0D2XHT9	184	K	0.0317765	Down	Phospho-2-dehydro-3-deoxyheptonate aldolase OS=Fusarium oxysporum f. sp. lycopersici (strain 4287 / CBS 123668 / FGSC 9935 / NRRL 34936) OX=426428 GN=FOXG_03487 PE=3 SV=1	FOXG_03487
cytoplasm	A0A0D2XHT9	112	K	3.9964e-05	Down	Phospho-2-dehydro-3-deoxyheptonate aldolase OS=Fusarium oxysporum f. sp. lycopersici (strain 4287 / CBS 123668 / FGSC 9935 / NRRL 34936) OX=426428 GN=FOXG_03487 PE=3 SV=1	FOXG_03487
cytoplasm	A0A0D2XIN1	188	K	0.00461274	Down	CTP synthase OS=Fusarium oxysporum f. sp. lycopersici (strain 4287 / CBS 123668 / FGSC 9935 / NRRL 34936) OX=426428 PE=3 SV=1	--
cytoplasm	A0A0D2XIN1	318	K	0.0114029	Down	CTP synthase OS=Fusarium oxysporum f. sp. lycopersici (strain 4287 / CBS 123668 / FGSC 9935 / NRRL 34936) OX=426428 PE=3 SV=1	--
cytoplasm	N4U8U0	27	K	3.5484e-05	Down	Importin subunit beta-2 OS=Fusarium oxysporum f. sp. cubense (strain race 1) OX=1229664 GN=FOC1_g10005751 PE=4 SV=1	FOC1_g10005751
cytoplasm	A0A5C6TF76	217	K	0.00308088	Down	Sugar phosphate phosphatase OS=Fusarium oxysporum f. sp. cubense OX=61366 GN=FocTR4_00004010 PE=3 SV=1	FocTR4_00004010
cytoplasm	A0A5C6TF76	41	K	0.000407082	Down	Sugar phosphate phosphatase OS=Fusarium oxysporum f. sp. cubense OX=61366 GN=FocTR4_00004010 PE=3 SV=1	FocTR4_00004010
cytoplasm	A0A5C6TF76	427	K	3.1075e-07	Down	Sugar phosphate phosphatase OS=Fusarium oxysporum f. sp. cubense OX=61366 GN=FocTR4_00004010 PE=3 SV=1	FocTR4_00004010
cytoplasm	A0A5C6TF76	11	K	0.00143262	Down	Sugar phosphate phosphatase OS=Fusarium oxysporum f. sp. cubense OX=61366 GN=FocTR4_00004010 PE=3 SV=1	FocTR4_00004010
cytoplasm	X0MJ10	93	K	2.07781e-06	Down	Oxidoreductase OS=Fusarium oxysporum f. sp. vasinfectum 25433 OX=1089449 GN=FOTG_02031 PE=4 SV=1	FOTG_02031
cytoplasm	X0MJ10	55	K	2.23902e-05	Down	Oxidoreductase OS=Fusarium oxysporum f. sp. vasinfectum 25433 OX=1089449 GN=FOTG_02031 PE=4 SV=1	FOTG_02031
cytoplasm	X0MJ10	165	K	0.000406596	Down	Oxidoreductase OS=Fusarium oxysporum f. sp. vasinfectum 25433 OX=1089449 GN=FOTG_02031 PE=4 SV=1	FOTG_02031
cytoplasm	A0A0D2XKH4	89	K	0.00306516	Down	MHD domain-containing protein OS=Fusarium oxysporum f. sp. lycopersici (strain 4287 / CBS 123668 / FGSC 9935 / NRRL 34936) OX=426428 PE=3 SV=1	--
cytoplasm	X0I8H6	14	K	0.00380175	Down	dCMP deaminase OS=Fusarium oxysporum f. sp. conglutinans race 2 54008 OX=1089457 GN=FOPG_02987 PE=3 SV=1	FOPG_02987
cytoplasm	N4U0T1	109	K	0.0166751	Down	Putative inactive serine/threonine-protein kinase scy1 OS=Fusarium oxysporum f. sp. cubense (strain race 1) OX=1229664 GN=FOC1_g10012639 PE=4 SV=1	FOC1_g10012639
cytoplasm	A0A0D2XNX2	18	K	0.000849938	Down	Uncharacterized protein OS=Fusarium oxysporum f. sp. lycopersici (strain 4287 / CBS 123668 / FGSC 9935 / NRRL 34936) OX=426428 PE=4 SV=1	--
cytoplasm	A0A0D2XNX2	20	K	0.0014467	Down	Uncharacterized protein OS=Fusarium oxysporum f. sp. lycopersici (strain 4287 / CBS 123668 / FGSC 9935 / NRRL 34936) OX=426428 PE=4 SV=1	--
cytoplasm	A0A0D2XNX2	61	K	0.000159633	Down	Uncharacterized protein OS=Fusarium oxysporum f. sp. lycopersici (strain 4287 / CBS 123668 / FGSC 9935 / NRRL 34936) OX=426428 PE=4 SV=1	--
cytoplasm	A0A0D2XNX2	73	K	0.00145084	Down	Uncharacterized protein OS=Fusarium oxysporum f. sp. lycopersici (strain 4287 / CBS 123668 / FGSC 9935 / NRRL 34936) OX=426428 PE=4 SV=1	--
cytoplasm	A0A0D2XNX2	7	K	9.87924e-06	Down	Uncharacterized protein OS=Fusarium oxysporum f. sp. lycopersici (strain 4287 / CBS 123668 / FGSC 9935 / NRRL 34936) OX=426428 PE=4 SV=1	--
cytoplasm	W9PXG0	68	K	0.0490724	Down	Negative cofactor 2 complex subunit beta OS=Fusarium oxysporum f. sp. pisi HDV247 OX=1080344 GN=FOVG_04258 PE=4 SV=1	FOVG_04258
cytoplasm	X0CIX8	269	K	2.91077e-05	Down	SurE domain-containing protein OS=Fusarium oxysporum f. sp. raphani 54005 OX=1089458 GN=FOQG_04481 PE=4 SV=1	FOQG_04481
cytoplasm	N4UUG8	359	K	0.00245861	Down	3-oxoacyl-[acyl-carrier-protein] reductase OS=Fusarium oxysporum f. sp. cubense (strain race 1) OX=1229664 GN=FOC1_g10011077 PE=3 SV=1	FOC1_g10011077
cytoplasm	N4UUG8	333	K	0.000331525	Down	3-oxoacyl-[acyl-carrier-protein] reductase OS=Fusarium oxysporum f. sp. cubense (strain race 1) OX=1229664 GN=FOC1_g10011077 PE=3 SV=1	FOC1_g10011077
cytoplasm	N4UUG8	964	K	0.00032469	Down	3-oxoacyl-[acyl-carrier-protein] reductase OS=Fusarium oxysporum f. sp. cubense (strain race 1) OX=1229664 GN=FOC1_g10011077 PE=3 SV=1	FOC1_g10011077
cytoplasm	N4UUG8	752	K	0.00193032	Down	3-oxoacyl-[acyl-carrier-protein] reductase OS=Fusarium oxysporum f. sp. cubense (strain race 1) OX=1229664 GN=FOC1_g10011077 PE=3 SV=1	FOC1_g10011077
cytoplasm	N4UUG8	1626	K	0.00236175	Down	3-oxoacyl-[acyl-carrier-protein] reductase OS=Fusarium oxysporum f. sp. cubense (strain race 1) OX=1229664 GN=FOC1_g10011077 PE=3 SV=1	FOC1_g10011077
cytoplasm	N4UUG8	1142	K	0.00142039	Down	3-oxoacyl-[acyl-carrier-protein] reductase OS=Fusarium oxysporum f. sp. cubense (strain race 1) OX=1229664 GN=FOC1_g10011077 PE=3 SV=1	FOC1_g10011077
cytoplasm	N4UUG8	1035	K	0.00171546	Down	3-oxoacyl-[acyl-carrier-protein] reductase OS=Fusarium oxysporum f. sp. cubense (strain race 1) OX=1229664 GN=FOC1_g10011077 PE=3 SV=1	FOC1_g10011077
cytoplasm	N4UUG8	620	K	0.0341374	Down	3-oxoacyl-[acyl-carrier-protein] reductase OS=Fusarium oxysporum f. sp. cubense (strain race 1) OX=1229664 GN=FOC1_g10011077 PE=3 SV=1	FOC1_g10011077
cytoplasm	N4UUG8	611	K	0.00698839	Down	3-oxoacyl-[acyl-carrier-protein] reductase OS=Fusarium oxysporum f. sp. cubense (strain race 1) OX=1229664 GN=FOC1_g10011077 PE=3 SV=1	FOC1_g10011077
cytoplasm	N4UUG8	975	K	0.039534	Down	3-oxoacyl-[acyl-carrier-protein] reductase OS=Fusarium oxysporum f. sp. cubense (strain race 1) OX=1229664 GN=FOC1_g10011077 PE=3 SV=1	FOC1_g10011077
cytoplasm	N4UUG8	1668	K	0.000617551	Down	3-oxoacyl-[acyl-carrier-protein] reductase OS=Fusarium oxysporum f. sp. cubense (strain race 1) OX=1229664 GN=FOC1_g10011077 PE=3 SV=1	FOC1_g10011077
cytoplasm	N4UUG8	772	K	0.000118908	Down	3-oxoacyl-[acyl-carrier-protein] reductase OS=Fusarium oxysporum f. sp. cubense (strain race 1) OX=1229664 GN=FOC1_g10011077 PE=3 SV=1	FOC1_g10011077
cytoplasm	N4UUG8	556	K	7.56909e-06	Down	3-oxoacyl-[acyl-carrier-protein] reductase OS=Fusarium oxysporum f. sp. cubense (strain race 1) OX=1229664 GN=FOC1_g10011077 PE=3 SV=1	FOC1_g10011077
cytoplasm	N4UUG8	635	K	3.51171e-05	Down	3-oxoacyl-[acyl-carrier-protein] reductase OS=Fusarium oxysporum f. sp. cubense (strain race 1) OX=1229664 GN=FOC1_g10011077 PE=3 SV=1	FOC1_g10011077
cytoplasm	N4UUG8	643	K	0.000242875	Down	3-oxoacyl-[acyl-carrier-protein] reductase OS=Fusarium oxysporum f. sp. cubense (strain race 1) OX=1229664 GN=FOC1_g10011077 PE=3 SV=1	FOC1_g10011077
cytoplasm	N4UUG8	64	K	0.00539144	Down	3-oxoacyl-[acyl-carrier-protein] reductase OS=Fusarium oxysporum f. sp. cubense (strain race 1) OX=1229664 GN=FOC1_g10011077 PE=3 SV=1	FOC1_g10011077
cytoplasm	N4UUG8	72	K	6.33213e-05	Down	3-oxoacyl-[acyl-carrier-protein] reductase OS=Fusarium oxysporum f. sp. cubense (strain race 1) OX=1229664 GN=FOC1_g10011077 PE=3 SV=1	FOC1_g10011077
cytoplasm	N4UUG8	536	K	0.000372771	Down	3-oxoacyl-[acyl-carrier-protein] reductase OS=Fusarium oxysporum f. sp. cubense (strain race 1) OX=1229664 GN=FOC1_g10011077 PE=3 SV=1	FOC1_g10011077
cytoplasm	N4UUG8	1643	K	9.65911e-07	Down	3-oxoacyl-[acyl-carrier-protein] reductase OS=Fusarium oxysporum f. sp. cubense (strain race 1) OX=1229664 GN=FOC1_g10011077 PE=3 SV=1	FOC1_g10011077
cytoplasm	N4UUG8	592	K	7.65845e-07	Down	3-oxoacyl-[acyl-carrier-protein] reductase OS=Fusarium oxysporum f. sp. cubense (strain race 1) OX=1229664 GN=FOC1_g10011077 PE=3 SV=1	FOC1_g10011077
cytoplasm	N4UUG8	1060	K	0.0052462	Down	3-oxoacyl-[acyl-carrier-protein] reductase OS=Fusarium oxysporum f. sp. cubense (strain race 1) OX=1229664 GN=FOC1_g10011077 PE=3 SV=1	FOC1_g10011077
cytoplasm	N4UUG8	1663	K	0.00180383	Down	3-oxoacyl-[acyl-carrier-protein] reductase OS=Fusarium oxysporum f. sp. cubense (strain race 1) OX=1229664 GN=FOC1_g10011077 PE=3 SV=1	FOC1_g10011077
cytoplasm	N4UUG8	344	K	0.0340977	Down	3-oxoacyl-[acyl-carrier-protein] reductase OS=Fusarium oxysporum f. sp. cubense (strain race 1) OX=1229664 GN=FOC1_g10011077 PE=3 SV=1	FOC1_g10011077
cytoplasm	N4UUG8	1790	K	0.0007304	Down	3-oxoacyl-[acyl-carrier-protein] reductase OS=Fusarium oxysporum f. sp. cubense (strain race 1) OX=1229664 GN=FOC1_g10011077 PE=3 SV=1	FOC1_g10011077
cytoplasm	N4UUG8	1116	K	0.0132339	Down	3-oxoacyl-[acyl-carrier-protein] reductase OS=Fusarium oxysporum f. sp. cubense (strain race 1) OX=1229664 GN=FOC1_g10011077 PE=3 SV=1	FOC1_g10011077
cytoplasm	N4UUG8	1535	K	0.00970541	Down	3-oxoacyl-[acyl-carrier-protein] reductase OS=Fusarium oxysporum f. sp. cubense (strain race 1) OX=1229664 GN=FOC1_g10011077 PE=3 SV=1	FOC1_g10011077
cytoplasm	N4UUG8	1680	K	0.0325505	Down	3-oxoacyl-[acyl-carrier-protein] reductase OS=Fusarium oxysporum f. sp. cubense (strain race 1) OX=1229664 GN=FOC1_g10011077 PE=3 SV=1	FOC1_g10011077
cytoplasm	A0A0J9W7K7	34	K	0.000465782	Down	Alcohol dehydrogenase OS=Fusarium oxysporum f. sp. lycopersici (strain 4287 / CBS 123668 / FGSC 9935 / NRRL 34936) OX=426428 GN=FOXG_16141 PE=3 SV=1	FOXG_16141
cytoplasm	A0A0D2XUR0	942	K	0.000982093	Down	Leucyl-tRNA synthetase OS=Fusarium oxysporum f. sp. lycopersici (strain 4287 / CBS 123668 / FGSC 9935 / NRRL 34936) OX=426428 PE=3 SV=1	--
cytoplasm	A0A0D2XUR0	420	K	9.63589e-05	Down	Leucyl-tRNA synthetase OS=Fusarium oxysporum f. sp. lycopersici (strain 4287 / CBS 123668 / FGSC 9935 / NRRL 34936) OX=426428 PE=3 SV=1	--
cytoplasm	A0A0D2XUR0	548	K	0.00266771	Down	Leucyl-tRNA synthetase OS=Fusarium oxysporum f. sp. lycopersici (strain 4287 / CBS 123668 / FGSC 9935 / NRRL 34936) OX=426428 PE=3 SV=1	--
cytoplasm	A0A0D2XUR0	707	K	0.0002356	Down	Leucyl-tRNA synthetase OS=Fusarium oxysporum f. sp. lycopersici (strain 4287 / CBS 123668 / FGSC 9935 / NRRL 34936) OX=426428 PE=3 SV=1	--
cytoplasm	W9PIT4	53	K	4.42333e-06	Down	3-isopropylmalate dehydrogenase OS=Fusarium oxysporum f. sp. pisi HDV247 OX=1080344 GN=FOVG_07489 PE=3 SV=1	FOVG_07489
cytoplasm	W9PIT4	190	K	0.0329008	Down	3-isopropylmalate dehydrogenase OS=Fusarium oxysporum f. sp. pisi HDV247 OX=1080344 GN=FOVG_07489 PE=3 SV=1	FOVG_07489
cytoplasm	A0A559LP62	182	K	0.000481758	Down	Ribosome-interacting GTPase 2 OS=Fusarium oxysporum f. sp. cubense OX=61366 GN=RBG2 PE=4 SV=1	RBG2
cytoplasm	A0A559LP62	198	K	0.000123399	Down	Ribosome-interacting GTPase 2 OS=Fusarium oxysporum f. sp. cubense OX=61366 GN=RBG2 PE=4 SV=1	RBG2
cytoplasm	A0A559LP62	83	K	0.000379763	Down	Ribosome-interacting GTPase 2 OS=Fusarium oxysporum f. sp. cubense OX=61366 GN=RBG2 PE=4 SV=1	RBG2
cytoplasm	A0A0J9V4J2	63	K	0.0123998	Down	THUMP domain-containing protein OS=Fusarium oxysporum f. sp. lycopersici (strain 4287 / CBS 123668 / FGSC 9935 / NRRL 34936) OX=426428 GN=FOXG_08147 PE=4 SV=1	FOXG_08147
cytoplasm	N4UA48	156	K	0.00333644	Down	Proteasome activator complex subunit 4 OS=Fusarium oxysporum f. sp. cubense (strain race 1) OX=1229664 GN=FOC1_g10005220 PE=3 SV=1	FOC1_g10005220
cytoplasm	A0A2H3HNC4	28	K	0.000711594	Down	Aspartate aminotransferase OS=Fusarium oxysporum f. sp. radicis-cucumerinum OX=327505 GN=AU210_003093 PE=3 SV=1	AU210_003093
cytoplasm	A0A2H3HNC4	210	K	0.00170591	Down	Aspartate aminotransferase OS=Fusarium oxysporum f. sp. radicis-cucumerinum OX=327505 GN=AU210_003093 PE=3 SV=1	AU210_003093
cytoplasm	A0A2H3HNC4	218	K	0.0317685	Down	Aspartate aminotransferase OS=Fusarium oxysporum f. sp. radicis-cucumerinum OX=327505 GN=AU210_003093 PE=3 SV=1	AU210_003093
cytoplasm	A0A2H3HNC4	173	K	0.000486617	Down	Aspartate aminotransferase OS=Fusarium oxysporum f. sp. radicis-cucumerinum OX=327505 GN=AU210_003093 PE=3 SV=1	AU210_003093
cytoplasm	A0A0D2XWL0	60	K	0.00172197	Down	4HBT domain-containing protein OS=Fusarium oxysporum f. sp. lycopersici (strain 4287 / CBS 123668 / FGSC 9935 / NRRL 34936) OX=426428 PE=4 SV=1	--
cytoplasm	X0CDN3	38	K	0.00148032	Down	Glutathione S-transferase OS=Fusarium oxysporum f. sp. raphani 54005 OX=1089458 GN=FOQG_05648 PE=3 SV=1	FOQG_05648
cytoplasm	X0CDN3	116	K	0.0241753	Down	Glutathione S-transferase OS=Fusarium oxysporum f. sp. raphani 54005 OX=1089458 GN=FOQG_05648 PE=3 SV=1	FOQG_05648
cytoplasm	W9IPM4	296	K	0.000117344	Down	Amine oxidase OS=Fusarium oxysporum NRRL 32931 OX=660029 GN=FOYG_05257 PE=3 SV=1	FOYG_05257
cytoplasm	A0A0D2XXX4	267	K	0.0131955	Down	Eukaryotic translation initiation factor 3 subunit B OS=Fusarium oxysporum f. sp. lycopersici (strain 4287 / CBS 123668 / FGSC 9935 / NRRL 34936) OX=426428 GN=PRT1 PE=3 SV=1	PRT1
cytoplasm	A0A0D2XXX4	280	K	0.000125736	Down	Eukaryotic translation initiation factor 3 subunit B OS=Fusarium oxysporum f. sp. lycopersici (strain 4287 / CBS 123668 / FGSC 9935 / NRRL 34936) OX=426428 GN=PRT1 PE=3 SV=1	PRT1
cytoplasm	A0A0D2XXX4	210	K	4.69222e-05	Down	Eukaryotic translation initiation factor 3 subunit B OS=Fusarium oxysporum f. sp. lycopersici (strain 4287 / CBS 123668 / FGSC 9935 / NRRL 34936) OX=426428 GN=PRT1 PE=3 SV=1	PRT1
cytoplasm	A0A0D2XXX4	121	K	0.0195192	Down	Eukaryotic translation initiation factor 3 subunit B OS=Fusarium oxysporum f. sp. lycopersici (strain 4287 / CBS 123668 / FGSC 9935 / NRRL 34936) OX=426428 GN=PRT1 PE=3 SV=1	PRT1
cytoplasm	A0A5C6SKV0	182	K	0.00203901	Down	Cytosolic Fe-S cluster assembly factor CFD1 OS=Fusarium oxysporum f. sp. cubense OX=61366 GN=CFD1 PE=3 SV=1	CFD1
cytoplasm	X0L6Z3	187	K	0.00118632	Down	D-aminopeptidase OS=Fusarium oxysporum f. sp. vasinfectum 25433 OX=1089449 GN=FOTG_14930 PE=4 SV=1	FOTG_14930
cytoplasm	A0A0D2Y0V5	13	K	0.00898859	Down	Gamma-glutamylcyclotransferase OS=Fusarium oxysporum f. sp. lycopersici (strain 4287 / CBS 123668 / FGSC 9935 / NRRL 34936) OX=426428 PE=4 SV=1	--
cytoplasm	A0A420QD47	760	K	0.0407654	Down	Vacuolar protein sorting-associated protein 35 OS=Fusarium oxysporum OX=5507 GN=BFJ68_g11901 PE=3 SV=1	BFJ68_g11901
cytoplasm	A0A420QD47	751	K	0.00437273	Down	Vacuolar protein sorting-associated protein 35 OS=Fusarium oxysporum OX=5507 GN=BFJ68_g11901 PE=3 SV=1	BFJ68_g11901
cytoplasm	A0A420QD47	550	K	0.00266388	Down	Vacuolar protein sorting-associated protein 35 OS=Fusarium oxysporum OX=5507 GN=BFJ68_g11901 PE=3 SV=1	BFJ68_g11901
cytoplasm	A0A420QD47	546	K	8.529e-05	Down	Vacuolar protein sorting-associated protein 35 OS=Fusarium oxysporum OX=5507 GN=BFJ68_g11901 PE=3 SV=1	BFJ68_g11901
cytoplasm	A0A420QD47	623	K	0.0219599	Down	Vacuolar protein sorting-associated protein 35 OS=Fusarium oxysporum OX=5507 GN=BFJ68_g11901 PE=3 SV=1	BFJ68_g11901
cytoplasm	X0LQZ0	302	K	0.0144559	Down	Elongation factor 2 OS=Fusarium oxysporum f. sp. vasinfectum 25433 OX=1089449 GN=FOTG_09074 PE=4 SV=1	FOTG_09074
cytoplasm	X0LQZ0	588	K	0.0087393	Down	Elongation factor 2 OS=Fusarium oxysporum f. sp. vasinfectum 25433 OX=1089449 GN=FOTG_09074 PE=4 SV=1	FOTG_09074
cytoplasm	X0LQZ0	346	K	0.00475113	Down	Elongation factor 2 OS=Fusarium oxysporum f. sp. vasinfectum 25433 OX=1089449 GN=FOTG_09074 PE=4 SV=1	FOTG_09074
cytoplasm	A0A0D2Y2Q2	95	K	0.00514289	Down	Translationally-controlled tumor protein homolog OS=Fusarium oxysporum f. sp. lycopersici (strain 4287 / CBS 123668 / FGSC 9935 / NRRL 34936) OX=426428 GN=FOXG_10551 PE=3 SV=1	FOXG_10551
cytoplasm	A0A0D2Y2Q2	113	K	0.00841841	Down	Translationally-controlled tumor protein homolog OS=Fusarium oxysporum f. sp. lycopersici (strain 4287 / CBS 123668 / FGSC 9935 / NRRL 34936) OX=426428 GN=FOXG_10551 PE=3 SV=1	FOXG_10551
cytoplasm	A0A0D2Y2Q2	120	K	7.57238e-05	Down	Translationally-controlled tumor protein homolog OS=Fusarium oxysporum f. sp. lycopersici (strain 4287 / CBS 123668 / FGSC 9935 / NRRL 34936) OX=426428 GN=FOXG_10551 PE=3 SV=1	FOXG_10551
cytoplasm	A0A0D2Y2Q2	81	K	0.00101142	Down	Translationally-controlled tumor protein homolog OS=Fusarium oxysporum f. sp. lycopersici (strain 4287 / CBS 123668 / FGSC 9935 / NRRL 34936) OX=426428 GN=FOXG_10551 PE=3 SV=1	FOXG_10551
cytoplasm	X0M6D1	241	K	0.0355894	Down	FSH1 domain-containing protein OS=Fusarium oxysporum f. sp. vasinfectum 25433 OX=1089449 GN=FOTG_05186 PE=4 SV=1	FOTG_05186
cytoplasm	W9KYC3	9	K	0.000243989	Down	Uncharacterized protein OS=Fusarium oxysporum Fo47 OX=660027 GN=FOBC_02223 PE=3 SV=1	FOBC_02223
cytoplasm	W9KYC3	207	K	0.00204268	Down	Uncharacterized protein OS=Fusarium oxysporum Fo47 OX=660027 GN=FOBC_02223 PE=3 SV=1	FOBC_02223
cytoplasm	W9KYC3	257	K	0.000348199	Down	Uncharacterized protein OS=Fusarium oxysporum Fo47 OX=660027 GN=FOBC_02223 PE=3 SV=1	FOBC_02223
cytoplasm	W9KYC3	176	K	7.5474e-05	Down	Uncharacterized protein OS=Fusarium oxysporum Fo47 OX=660027 GN=FOBC_02223 PE=3 SV=1	FOBC_02223
cytoplasm	W9KYC3	25	K	0.000360223	Down	Uncharacterized protein OS=Fusarium oxysporum Fo47 OX=660027 GN=FOBC_02223 PE=3 SV=1	FOBC_02223
cytoplasm	W9KYC3	173	K	0.00267115	Down	Uncharacterized protein OS=Fusarium oxysporum Fo47 OX=660027 GN=FOBC_02223 PE=3 SV=1	FOBC_02223
cytoplasm	W9KYC3	126	K	0.0198959	Down	Uncharacterized protein OS=Fusarium oxysporum Fo47 OX=660027 GN=FOBC_02223 PE=3 SV=1	FOBC_02223
cytoplasm	A0A0D2Y4J1	279	K	0.00875203	Down	PCI domain-containing protein OS=Fusarium oxysporum f. sp. lycopersici (strain 4287 / CBS 123668 / FGSC 9935 / NRRL 34936) OX=426428 PE=4 SV=1	--
cytoplasm	X0LM79	495	K	0.00761191	Down	Galactokinase OS=Fusarium oxysporum f. sp. vasinfectum 25433 OX=1089449 GN=FOTG_06496 PE=3 SV=1	FOTG_06496
cytoplasm	X0LM79	130	K	0.00590527	Down	Galactokinase OS=Fusarium oxysporum f. sp. vasinfectum 25433 OX=1089449 GN=FOTG_06496 PE=3 SV=1	FOTG_06496
cytoplasm	N4THC4	332	K	0.023759	Down	Phosphotransferase OS=Fusarium oxysporum f. sp. cubense (strain race 1) OX=1229664 GN=FOC1_g10006276 PE=3 SV=1	FOC1_g10006276
cytoplasm	N4THC4	383	K	0.0125519	Down	Phosphotransferase OS=Fusarium oxysporum f. sp. cubense (strain race 1) OX=1229664 GN=FOC1_g10006276 PE=3 SV=1	FOC1_g10006276
cytoplasm	X0L0P8	168	K	0.00378169	Down	Uncharacterized protein OS=Fusarium oxysporum f. sp. vasinfectum 25433 OX=1089449 GN=FOTG_12647 PE=4 SV=1	FOTG_12647
cytoplasm	X0M8Q9	444	K	0.00132217	Down	Uncharacterized protein OS=Fusarium oxysporum f. sp. vasinfectum 25433 OX=1089449 GN=FOTG_14751 PE=4 SV=1	FOTG_14751
cytoplasm	F9G7E6	218	K	0.0235933	Down	AB hydrolase-1 domain-containing protein OS=Fusarium oxysporum (strain Fo5176) OX=660025 GN=FOXB_14578 PE=4 SV=1	FOXB_14578
cytoplasm	X0HJE5	82	K	0.000720912	Down	Fructose-1,6-bisphosphatase OS=Fusarium oxysporum f. sp. conglutinans race 2 54008 OX=1089457 GN=FOPG_08680 PE=3 SV=1	FOPG_08680
cytoplasm	X0HJE5	87	K	0.0211948	Down	Fructose-1,6-bisphosphatase OS=Fusarium oxysporum f. sp. conglutinans race 2 54008 OX=1089457 GN=FOPG_08680 PE=3 SV=1	FOPG_08680
cytoplasm	X0HJE5	236	K	0.0136874	Down	Fructose-1,6-bisphosphatase OS=Fusarium oxysporum f. sp. conglutinans race 2 54008 OX=1089457 GN=FOPG_08680 PE=3 SV=1	FOPG_08680
cytoplasm	X0HJE5	207	K	0.0110899	Down	Fructose-1,6-bisphosphatase OS=Fusarium oxysporum f. sp. conglutinans race 2 54008 OX=1089457 GN=FOPG_08680 PE=3 SV=1	FOPG_08680
cytoplasm	X0HG03	234	K	0.014417	Down	Uncharacterized protein OS=Fusarium oxysporum f. sp. conglutinans race 2 54008 OX=1089457 GN=FOPG_13531 PE=3 SV=1	FOPG_13531
cytoplasm	X0HG03	579	K	0.00169879	Down	Uncharacterized protein OS=Fusarium oxysporum f. sp. conglutinans race 2 54008 OX=1089457 GN=FOPG_13531 PE=3 SV=1	FOPG_13531
cytoplasm	X0HG03	128	K	0.00984928	Down	Uncharacterized protein OS=Fusarium oxysporum f. sp. conglutinans race 2 54008 OX=1089457 GN=FOPG_13531 PE=3 SV=1	FOPG_13531
cytoplasm	X0H0W2	428	K	0.00014794	Down	Amidase OS=Fusarium oxysporum f. sp. conglutinans race 2 54008 OX=1089457 GN=FOPG_14729 PE=3 SV=1	FOPG_14729
cytoplasm	X0H0W2	490	K	0.0029497	Down	Amidase OS=Fusarium oxysporum f. sp. conglutinans race 2 54008 OX=1089457 GN=FOPG_14729 PE=3 SV=1	FOPG_14729
cytoplasm	X0H0W2	338	K	0.000851538	Down	Amidase OS=Fusarium oxysporum f. sp. conglutinans race 2 54008 OX=1089457 GN=FOPG_14729 PE=3 SV=1	FOPG_14729
cytoplasm	X0JCI5	500	K	0.0489561	Down	Isoleucyl-tRNA synthetase OS=Fusarium oxysporum f. sp. conglutinans race 2 54008 OX=1089457 GN=FOPG_04228 PE=3 SV=1	FOPG_04228
cytoplasm	X0JCI5	371	K	0.00699842	Down	Isoleucyl-tRNA synthetase OS=Fusarium oxysporum f. sp. conglutinans race 2 54008 OX=1089457 GN=FOPG_04228 PE=3 SV=1	FOPG_04228
cytoplasm	X0JCI5	390	K	0.000285395	Down	Isoleucyl-tRNA synthetase OS=Fusarium oxysporum f. sp. conglutinans race 2 54008 OX=1089457 GN=FOPG_04228 PE=3 SV=1	FOPG_04228
cytoplasm	X0JCI5	996	K	0.00404738	Down	Isoleucyl-tRNA synthetase OS=Fusarium oxysporum f. sp. conglutinans race 2 54008 OX=1089457 GN=FOPG_04228 PE=3 SV=1	FOPG_04228
cytoplasm	X0JCI5	604	K	0.0148212	Down	Isoleucyl-tRNA synthetase OS=Fusarium oxysporum f. sp. conglutinans race 2 54008 OX=1089457 GN=FOPG_04228 PE=3 SV=1	FOPG_04228
cytoplasm	X0JCI5	69	K	6.1817e-06	Down	Isoleucyl-tRNA synthetase OS=Fusarium oxysporum f. sp. conglutinans race 2 54008 OX=1089457 GN=FOPG_04228 PE=3 SV=1	FOPG_04228
cytoplasm	A0A420Q5S4	300	K	0.00506683	Down	Aspartate aminotransferase OS=Fusarium oxysporum OX=5507 GN=BFJ68_g12951 PE=3 SV=1	BFJ68_g12951
cytoplasm	A0A420Q5S4	23	K	5.76279e-05	Down	Aspartate aminotransferase OS=Fusarium oxysporum OX=5507 GN=BFJ68_g12951 PE=3 SV=1	BFJ68_g12951
cytoplasm	A0A420Q5S4	147	K	0.000462103	Down	Aspartate aminotransferase OS=Fusarium oxysporum OX=5507 GN=BFJ68_g12951 PE=3 SV=1	BFJ68_g12951
cytoplasm	A0A420Q5S4	389	K	0.000732085	Down	Aspartate aminotransferase OS=Fusarium oxysporum OX=5507 GN=BFJ68_g12951 PE=3 SV=1	BFJ68_g12951
cytoplasm	A0A420Q5S4	116	K	0.0048795	Down	Aspartate aminotransferase OS=Fusarium oxysporum OX=5507 GN=BFJ68_g12951 PE=3 SV=1	BFJ68_g12951
cytoplasm	A0A0D2Y8Z6	91	K	7.06708e-05	Down	RRM domain-containing protein OS=Fusarium oxysporum f. sp. lycopersici (strain 4287 / CBS 123668 / FGSC 9935 / NRRL 34936) OX=426428 PE=4 SV=1	--
cytoplasm	A0A0D2Y8Z6	97	K	3.7731e-05	Down	RRM domain-containing protein OS=Fusarium oxysporum f. sp. lycopersici (strain 4287 / CBS 123668 / FGSC 9935 / NRRL 34936) OX=426428 PE=4 SV=1	--
cytoplasm	A0A0D2Y8Z6	37	K	0.00639242	Down	RRM domain-containing protein OS=Fusarium oxysporum f. sp. lycopersici (strain 4287 / CBS 123668 / FGSC 9935 / NRRL 34936) OX=426428 PE=4 SV=1	--
cytoplasm	A0A0D2Y8Z6	104	K	0.00706292	Down	RRM domain-containing protein OS=Fusarium oxysporum f. sp. lycopersici (strain 4287 / CBS 123668 / FGSC 9935 / NRRL 34936) OX=426428 PE=4 SV=1	--
cytoplasm	A0A0D2Y8Z6	77	K	0.000157255	Down	RRM domain-containing protein OS=Fusarium oxysporum f. sp. lycopersici (strain 4287 / CBS 123668 / FGSC 9935 / NRRL 34936) OX=426428 PE=4 SV=1	--
cytoplasm	A0A0D2Y921	28	K	0.000458291	Down	HMA domain-containing protein OS=Fusarium oxysporum f. sp. lycopersici (strain 4287 / CBS 123668 / FGSC 9935 / NRRL 34936) OX=426428 PE=4 SV=1	--
cytoplasm	X0A2L5	497	K	0.000843954	Down	Histone deacetylase 6/10 OS=Fusarium oxysporum f. sp. melonis 26406 OX=1089452 GN=FOMG_10330 PE=4 SV=1	FOMG_10330
cytoplasm	A0A0D2YE51	53	K	0.000912268	Down	ADH_zinc_N domain-containing protein OS=Fusarium oxysporum f. sp. lycopersici (strain 4287 / CBS 123668 / FGSC 9935 / NRRL 34936) OX=426428 GN=FOXG_14588 PE=4 SV=1	FOXG_14588
cytoplasm	A0A420RVS7	333	K	0.000175926	Down	PKS_ER domain-containing protein OS=Fusarium oxysporum OX=5507 GN=BFJ68_g2430 PE=4 SV=1	BFJ68_g2430
cytoplasm	W9I834	91	K	3.96869e-05	Down	Uncharacterized protein OS=Fusarium oxysporum NRRL 32931 OX=660029 GN=FOYG_10274 PE=3 SV=1	FOYG_10274
cytoplasm	W9ZI44	56	K	0.00538799	Down	Sterol 24-C-methyltransferase OS=Fusarium oxysporum f. sp. melonis 26406 OX=1089452 GN=FOMG_15451 PE=3 SV=1	FOMG_15451
cytoplasm	X0BN39	759	K	2.14722e-05	Down	Uncharacterized protein OS=Fusarium oxysporum f. sp. raphani 54005 OX=1089458 GN=FOQG_12424 PE=4 SV=1	FOQG_12424
cytoplasm	A0A420Q7P5	263	K	0.0416285	Down	Uncharacterized protein OS=Fusarium oxysporum OX=5507 GN=BFJ68_g12630 PE=4 SV=1	BFJ68_g12630
cytoplasm	W9QHY1	138	K	7.17953e-05	Down	Uncharacterized protein OS=Fusarium oxysporum f. sp. pisi HDV247 OX=1080344 GN=FOVG_01561 PE=4 SV=1	FOVG_01561
cytoplasm	W9QHY1	32	K	5.99485e-05	Down	Uncharacterized protein OS=Fusarium oxysporum f. sp. pisi HDV247 OX=1080344 GN=FOVG_01561 PE=4 SV=1	FOVG_01561
cytoplasm	A0A5C6T0X9	419	K	0.00480534	Down	Uncharacterized protein OS=Fusarium oxysporum f. sp. cubense OX=61366 GN=FocTR4_00001294 PE=3 SV=1	FocTR4_00001294
cytoplasm	A0A5C6T0X9	12	K	0.00577044	Down	Uncharacterized protein OS=Fusarium oxysporum f. sp. cubense OX=61366 GN=FocTR4_00001294 PE=3 SV=1	FocTR4_00001294
cytoplasm	X0LNT4	527	K	0.00634062	Down	AGC/AKT protein kinase OS=Fusarium oxysporum f. sp. vasinfectum 25433 OX=1089449 GN=FOTG_06046 PE=4 SV=1	FOTG_06046
cytoplasm	X0I4T7	283	K	1.98109e-05	Down	Epimerase domain-containing protein OS=Fusarium oxysporum f. sp. conglutinans race 2 54008 OX=1089457 GN=FOPG_03844 PE=4 SV=1	FOPG_03844
cytoplasm	X0M3N3	248	K	0.00396849	Down	Oxidoreductase OS=Fusarium oxysporum f. sp. vasinfectum 25433 OX=1089449 GN=FOTG_06239 PE=4 SV=1	FOTG_06239
cytoplasm	W9IL00	51	K	0.00188384	Down	Uncharacterized protein OS=Fusarium oxysporum NRRL 32931 OX=660029 GN=FOYG_06900 PE=3 SV=1	FOYG_06900
cytoplasm	W9IL00	281	K	7.16852e-06	Down	Uncharacterized protein OS=Fusarium oxysporum NRRL 32931 OX=660029 GN=FOYG_06900 PE=3 SV=1	FOYG_06900
cytoplasm	A0A5C6T046	364	K	0.0205577	Down	Arginine N-methyltransferase 2 OS=Fusarium oxysporum f. sp. cubense OX=61366 GN=FocTR4_00001088 PE=3 SV=1	FocTR4_00001088
cytoplasm	A0A5C6T046	41	K	0.00162286	Down	Arginine N-methyltransferase 2 OS=Fusarium oxysporum f. sp. cubense OX=61366 GN=FocTR4_00001088 PE=3 SV=1	FocTR4_00001088
cytoplasm	A0A5C6T046	118	K	0.0144922	Up	Arginine N-methyltransferase 2 OS=Fusarium oxysporum f. sp. cubense OX=61366 GN=FocTR4_00001088 PE=3 SV=1	FocTR4_00001088
cytoplasm	W9L647	52	K	0.00338031	Down	Uncharacterized protein OS=Fusarium oxysporum Fo47 OX=660027 GN=FOBC_00711 PE=4 SV=1	FOBC_00711
cytoplasm	X0IYS7	791	K	0.0001188	Down	Urease OS=Fusarium oxysporum f. sp. conglutinans race 2 54008 OX=1089457 GN=FOPG_00019 PE=3 SV=1	FOPG_00019
cytoplasm	X0IYS7	317	K	1.53696e-05	Down	Urease OS=Fusarium oxysporum f. sp. conglutinans race 2 54008 OX=1089457 GN=FOPG_00019 PE=3 SV=1	FOPG_00019
cytoplasm	F9F206	426	K	4.01119e-06	Down	Histidine--tRNA ligase OS=Fusarium oxysporum (strain Fo5176) OX=660025 GN=FOXB_00430 PE=3 SV=1	FOXB_00430
cytoplasm	F9F206	233	K	0.0266447	Down	Histidine--tRNA ligase OS=Fusarium oxysporum (strain Fo5176) OX=660025 GN=FOXB_00430 PE=3 SV=1	FOXB_00430
cytoplasm	F9F206	376	K	0.000382351	Down	Histidine--tRNA ligase OS=Fusarium oxysporum (strain Fo5176) OX=660025 GN=FOXB_00430 PE=3 SV=1	FOXB_00430
cytoplasm	F9F206	383	K	0.022791	Down	Histidine--tRNA ligase OS=Fusarium oxysporum (strain Fo5176) OX=660025 GN=FOXB_00430 PE=3 SV=1	FOXB_00430
cytoplasm	A0A0J9UDS6	19	K	0.000731121	Down	Proteasome subunit beta OS=Fusarium oxysporum f. sp. lycopersici (strain 4287 / CBS 123668 / FGSC 9935 / NRRL 34936) OX=426428 GN=FOXG_02020 PE=3 SV=1	FOXG_02020
cytoplasm	A0A0J9UDS6	177	K	2.62987e-05	Down	Proteasome subunit beta OS=Fusarium oxysporum f. sp. lycopersici (strain 4287 / CBS 123668 / FGSC 9935 / NRRL 34936) OX=426428 GN=FOXG_02020 PE=3 SV=1	FOXG_02020
cytoplasm	W9J0V2	121	K	0.000411756	Down	Glutamate dehydrogenase OS=Fusarium oxysporum NRRL 32931 OX=660029 GN=FOYG_03331 PE=3 SV=1	FOYG_03331
cytoplasm	W9J0V2	251	K	0.00943396	Down	Glutamate dehydrogenase OS=Fusarium oxysporum NRRL 32931 OX=660029 GN=FOYG_03331 PE=3 SV=1	FOYG_03331
cytoplasm	W9J0V2	303	K	0.000415451	Down	Glutamate dehydrogenase OS=Fusarium oxysporum NRRL 32931 OX=660029 GN=FOYG_03331 PE=3 SV=1	FOYG_03331
cytoplasm	W9J0V2	56	K	0.00967093	Down	Glutamate dehydrogenase OS=Fusarium oxysporum NRRL 32931 OX=660029 GN=FOYG_03331 PE=3 SV=1	FOYG_03331
cytoplasm	W9J0V2	355	K	0.0369991	Down	Glutamate dehydrogenase OS=Fusarium oxysporum NRRL 32931 OX=660029 GN=FOYG_03331 PE=3 SV=1	FOYG_03331
cytoplasm	A0A420Q4Y7	649	K	3.86969e-07	Down	ATP-dependent DNA helicase II subunit 2 OS=Fusarium oxysporum OX=5507 GN=BFJ68_g13031 PE=3 SV=1	BFJ68_g13031
cytoplasm	A0A420Q4Y7	49	K	0.000222205	Down	ATP-dependent DNA helicase II subunit 2 OS=Fusarium oxysporum OX=5507 GN=BFJ68_g13031 PE=3 SV=1	BFJ68_g13031
cytoplasm	A0A0J9UI89	88	K	0.0118609	Down	Aspartyl-tRNA synthetase OS=Fusarium oxysporum f. sp. lycopersici (strain 4287 / CBS 123668 / FGSC 9935 / NRRL 34936) OX=426428 GN=FOXG_03094 PE=4 SV=1	FOXG_03094
cytoplasm	A0A0J9UI89	440	K	0.0014683	Down	Aspartyl-tRNA synthetase OS=Fusarium oxysporum f. sp. lycopersici (strain 4287 / CBS 123668 / FGSC 9935 / NRRL 34936) OX=426428 GN=FOXG_03094 PE=4 SV=1	FOXG_03094
cytoplasm	A0A0J9UI89	106	K	0.00443393	Down	Aspartyl-tRNA synthetase OS=Fusarium oxysporum f. sp. lycopersici (strain 4287 / CBS 123668 / FGSC 9935 / NRRL 34936) OX=426428 GN=FOXG_03094 PE=4 SV=1	FOXG_03094
cytoplasm	A0A0J9UJP3	166	K	0.00324106	Down	AMP-binding domain-containing protein OS=Fusarium oxysporum f. sp. lycopersici (strain 4287 / CBS 123668 / FGSC 9935 / NRRL 34936) OX=426428 GN=FOXG_03354 PE=4 SV=1	FOXG_03354
cytoplasm	A0A0J9UJP3	330	K	0.00442285	Down	AMP-binding domain-containing protein OS=Fusarium oxysporum f. sp. lycopersici (strain 4287 / CBS 123668 / FGSC 9935 / NRRL 34936) OX=426428 GN=FOXG_03354 PE=4 SV=1	FOXG_03354
cytoplasm	A0A0J9UJP3	609	K	0.00944251	Down	AMP-binding domain-containing protein OS=Fusarium oxysporum f. sp. lycopersici (strain 4287 / CBS 123668 / FGSC 9935 / NRRL 34936) OX=426428 GN=FOXG_03354 PE=4 SV=1	FOXG_03354
cytoplasm	A0A0J9UJP3	20	K	0.000260439	Down	AMP-binding domain-containing protein OS=Fusarium oxysporum f. sp. lycopersici (strain 4287 / CBS 123668 / FGSC 9935 / NRRL 34936) OX=426428 GN=FOXG_03354 PE=4 SV=1	FOXG_03354
cytoplasm	A0A0J9UJP3	430	K	0.00848426	Down	AMP-binding domain-containing protein OS=Fusarium oxysporum f. sp. lycopersici (strain 4287 / CBS 123668 / FGSC 9935 / NRRL 34936) OX=426428 GN=FOXG_03354 PE=4 SV=1	FOXG_03354
cytoplasm	A0A0J9UJP3	139	K	0.00524643	Down	AMP-binding domain-containing protein OS=Fusarium oxysporum f. sp. lycopersici (strain 4287 / CBS 123668 / FGSC 9935 / NRRL 34936) OX=426428 GN=FOXG_03354 PE=4 SV=1	FOXG_03354
cytoplasm	A0A0J9UJP3	151	K	5.71673e-05	Down	AMP-binding domain-containing protein OS=Fusarium oxysporum f. sp. lycopersici (strain 4287 / CBS 123668 / FGSC 9935 / NRRL 34936) OX=426428 GN=FOXG_03354 PE=4 SV=1	FOXG_03354
cytoplasm	A0A0J9UJP3	275	K	0.000361273	Down	AMP-binding domain-containing protein OS=Fusarium oxysporum f. sp. lycopersici (strain 4287 / CBS 123668 / FGSC 9935 / NRRL 34936) OX=426428 GN=FOXG_03354 PE=4 SV=1	FOXG_03354
cytoplasm	A0A6M7YZL8	593	K	0.00815123	Down	HAL protein kinase OS=Fusarium oxysporum Fo47 OX=660027 GN=FOBC_09780 PE=4 SV=1	FOBC_09780
cytoplasm	F9FMG1	1080	K	0.0230364	Down	Importin N-terminal domain-containing protein OS=Fusarium oxysporum (strain Fo5176) OX=660025 GN=FOXB_07591 PE=4 SV=1	FOXB_07591
cytoplasm	F9FMG1	725	K	0.00207018	Down	Importin N-terminal domain-containing protein OS=Fusarium oxysporum (strain Fo5176) OX=660025 GN=FOXB_07591 PE=4 SV=1	FOXB_07591
cytoplasm	A0A2H3GRL6	361	K	8.5958e-05	Down	ERF-3 OS=Fusarium oxysporum f. sp. radicis-cucumerinum OX=327505 GN=AU210_009453 PE=4 SV=1	AU210_009453
cytoplasm	A0A2H3GRL6	340	K	0.0084342	Down	ERF-3 OS=Fusarium oxysporum f. sp. radicis-cucumerinum OX=327505 GN=AU210_009453 PE=4 SV=1	AU210_009453
cytoplasm	A0A2H3GRL6	523	K	9.84041e-05	Down	ERF-3 OS=Fusarium oxysporum f. sp. radicis-cucumerinum OX=327505 GN=AU210_009453 PE=4 SV=1	AU210_009453
cytoplasm	A0A2H3GRL6	597	K	0.000244081	Down	ERF-3 OS=Fusarium oxysporum f. sp. radicis-cucumerinum OX=327505 GN=AU210_009453 PE=4 SV=1	AU210_009453
cytoplasm	A0A2H3GRL6	291	K	0.000924286	Down	ERF-3 OS=Fusarium oxysporum f. sp. radicis-cucumerinum OX=327505 GN=AU210_009453 PE=4 SV=1	AU210_009453
cytoplasm	A0A2H3GRL6	393	K	0.00320227	Down	ERF-3 OS=Fusarium oxysporum f. sp. radicis-cucumerinum OX=327505 GN=AU210_009453 PE=4 SV=1	AU210_009453
cytoplasm	A0A420RZW9	520	K	0.0376387	Down	Leukotriene A(4) hydrolase OS=Fusarium oxysporum OX=5507 GN=BFJ68_g1795 PE=3 SV=1	BFJ68_g1795
cytoplasm	A0A420RZW9	586	K	0.000115287	Down	Leukotriene A(4) hydrolase OS=Fusarium oxysporum OX=5507 GN=BFJ68_g1795 PE=3 SV=1	BFJ68_g1795
cytoplasm	A0A420RZW9	154	K	4.0952e-06	Down	Leukotriene A(4) hydrolase OS=Fusarium oxysporum OX=5507 GN=BFJ68_g1795 PE=3 SV=1	BFJ68_g1795
cytoplasm	A0A420RZK8	326	K	0.0259827	Down	ATG12-activating enzyme E1 ATG7 OS=Fusarium oxysporum OX=5507 GN=BFJ68_g1676 PE=3 SV=1	BFJ68_g1676
cytoplasm	A0A5C6SQW0	374	K	0.00100143	Down	ABC1 domain-containing protein OS=Fusarium oxysporum f. sp. cubense OX=61366 GN=FocTR4_00008755 PE=4 SV=1	FocTR4_00008755
cytoplasm	A0A0J9UWK8	196	K	0.00268619	Down	50S ribosomal protein L18e OS=Fusarium oxysporum f. sp. lycopersici (strain 4287 / CBS 123668 / FGSC 9935 / NRRL 34936) OX=426428 GN=FOXG_05561 PE=3 SV=1	FOXG_05561
cytoplasm	A0A0J9UWK8	143	K	2.24791e-06	Down	50S ribosomal protein L18e OS=Fusarium oxysporum f. sp. lycopersici (strain 4287 / CBS 123668 / FGSC 9935 / NRRL 34936) OX=426428 GN=FOXG_05561 PE=3 SV=1	FOXG_05561
cytoplasm	A0A0J9UWK8	92	K	9.97672e-05	Down	50S ribosomal protein L18e OS=Fusarium oxysporum f. sp. lycopersici (strain 4287 / CBS 123668 / FGSC 9935 / NRRL 34936) OX=426428 GN=FOXG_05561 PE=3 SV=1	FOXG_05561
cytoplasm	A0A0J9UWK8	66	K	0.000134056	Down	50S ribosomal protein L18e OS=Fusarium oxysporum f. sp. lycopersici (strain 4287 / CBS 123668 / FGSC 9935 / NRRL 34936) OX=426428 GN=FOXG_05561 PE=3 SV=1	FOXG_05561
cytoplasm	W9IRK9	124	K	0.0212583	Down	Chorismate mutase OS=Fusarium oxysporum NRRL 32931 OX=660029 GN=FOYG_04810 PE=4 SV=1	FOYG_04810
cytoplasm	A0A0J9UXY9	1152	K	0.00194775	Down	Formylglycinamide ribonucleotide amidotransferase OS=Fusarium oxysporum f. sp. lycopersici (strain 4287 / CBS 123668 / FGSC 9935 / NRRL 34936) OX=426428 GN=FOXG_06129 PE=3 SV=1	FOXG_06129
cytoplasm	A0A0J9UXY9	1003	K	0.000324654	Down	Formylglycinamide ribonucleotide amidotransferase OS=Fusarium oxysporum f. sp. lycopersici (strain 4287 / CBS 123668 / FGSC 9935 / NRRL 34936) OX=426428 GN=FOXG_06129 PE=3 SV=1	FOXG_06129
cytoplasm	A0A0J9UXY9	639	K	0.000289308	Down	Formylglycinamide ribonucleotide amidotransferase OS=Fusarium oxysporum f. sp. lycopersici (strain 4287 / CBS 123668 / FGSC 9935 / NRRL 34936) OX=426428 GN=FOXG_06129 PE=3 SV=1	FOXG_06129
cytoplasm	A0A0J9UXY9	648	K	0.00689678	Down	Formylglycinamide ribonucleotide amidotransferase OS=Fusarium oxysporum f. sp. lycopersici (strain 4287 / CBS 123668 / FGSC 9935 / NRRL 34936) OX=426428 GN=FOXG_06129 PE=3 SV=1	FOXG_06129
cytoplasm	N4TZT0	149	K	0.000222587	Down	NAD/NADP-dependent indole-3-acetaldehyde reductase OS=Fusarium oxysporum f. sp. cubense (strain race 1) OX=1229664 GN=FOC1_g10014213 PE=4 SV=1	FOC1_g10014213
cytoplasm	N4TZT0	90	K	0.00135084	Down	NAD/NADP-dependent indole-3-acetaldehyde reductase OS=Fusarium oxysporum f. sp. cubense (strain race 1) OX=1229664 GN=FOC1_g10014213 PE=4 SV=1	FOC1_g10014213
cytoplasm	N4TZT0	222	K	0.000645565	Down	NAD/NADP-dependent indole-3-acetaldehyde reductase OS=Fusarium oxysporum f. sp. cubense (strain race 1) OX=1229664 GN=FOC1_g10014213 PE=4 SV=1	FOC1_g10014213
cytoplasm	N4TZT0	194	K	0.000904128	Down	NAD/NADP-dependent indole-3-acetaldehyde reductase OS=Fusarium oxysporum f. sp. cubense (strain race 1) OX=1229664 GN=FOC1_g10014213 PE=4 SV=1	FOC1_g10014213
cytoplasm	A0A2H3T8I5	144	K	2.50269e-06	Down	Related to flavin oxidoreductase OS=Fusarium oxysporum OX=5507 GN=FRV6_09119 PE=4 SV=1	FRV6_09119
cytoplasm	A0A0J9V7E4	309	K	8.02619e-06	Down	Survival factor 1 OS=Fusarium oxysporum f. sp. lycopersici (strain 4287 / CBS 123668 / FGSC 9935 / NRRL 34936) OX=426428 GN=FOXG_19842 PE=3 SV=1	FOXG_19842
cytoplasm	A0A0J9V7E4	257	K	0.00704596	Down	Survival factor 1 OS=Fusarium oxysporum f. sp. lycopersici (strain 4287 / CBS 123668 / FGSC 9935 / NRRL 34936) OX=426428 GN=FOXG_19842 PE=3 SV=1	FOXG_19842
cytoplasm	N4U3B8	79	K	0.00286576	Down	Glycerol-3-phosphate dehydrogenase [NAD(+)] OS=Fusarium oxysporum f. sp. cubense (strain race 1) OX=1229664 GN=FOC1_g10009176 PE=3 SV=1	FOC1_g10009176
cytoplasm	X0AH38	67	K	0.00400232	Down	TauD domain-containing protein OS=Fusarium oxysporum f. sp. melonis 26406 OX=1089452 GN=FOMG_07118 PE=4 SV=1	FOMG_07118
cytoplasm	W9IA74	40	K	0.00180016	Down	40S ribosomal protein S14 OS=Fusarium oxysporum NRRL 32931 OX=660029 GN=FOYG_08759 PE=3 SV=1	FOYG_08759
cytoplasm	X0M7T4	267	K	0.00538671	Down	Methionine aminopeptidase OS=Fusarium oxysporum f. sp. vasinfectum 25433 OX=1089449 GN=FOTG_05544 PE=3 SV=1	FOTG_05544
cytoplasm	X0M7T4	271	K	0.00154979	Down	Methionine aminopeptidase OS=Fusarium oxysporum f. sp. vasinfectum 25433 OX=1089449 GN=FOTG_05544 PE=3 SV=1	FOTG_05544
cytoplasm	X0M7T4	300	K	0.00018242	Down	Methionine aminopeptidase OS=Fusarium oxysporum f. sp. vasinfectum 25433 OX=1089449 GN=FOTG_05544 PE=3 SV=1	FOTG_05544
cytoplasm	X0M7T4	113	K	0.000118473	Down	Methionine aminopeptidase OS=Fusarium oxysporum f. sp. vasinfectum 25433 OX=1089449 GN=FOTG_05544 PE=3 SV=1	FOTG_05544
cytoplasm	X0M7T4	52	K	0.0425725	Down	Methionine aminopeptidase OS=Fusarium oxysporum f. sp. vasinfectum 25433 OX=1089449 GN=FOTG_05544 PE=3 SV=1	FOTG_05544
cytoplasm	X0M7T4	158	K	0.0315222	Down	Methionine aminopeptidase OS=Fusarium oxysporum f. sp. vasinfectum 25433 OX=1089449 GN=FOTG_05544 PE=3 SV=1	FOTG_05544
cytoplasm	W9P3Y4	505	K	0.000461274	Down	UDP-glucose 6-dehydrogenase OS=Fusarium oxysporum f. sp. pisi HDV247 OX=1080344 GN=FOVG_11821 PE=3 SV=1	FOVG_11821
cytoplasm	W9P3Y4	394	K	0.000337918	Down	UDP-glucose 6-dehydrogenase OS=Fusarium oxysporum f. sp. pisi HDV247 OX=1080344 GN=FOVG_11821 PE=3 SV=1	FOVG_11821
cytoplasm	W9P3Y4	169	K	1.72849e-05	Down	UDP-glucose 6-dehydrogenase OS=Fusarium oxysporum f. sp. pisi HDV247 OX=1080344 GN=FOVG_11821 PE=3 SV=1	FOVG_11821
cytoplasm	W9P3Y4	106	K	0.00103553	Down	UDP-glucose 6-dehydrogenase OS=Fusarium oxysporum f. sp. pisi HDV247 OX=1080344 GN=FOVG_11821 PE=3 SV=1	FOVG_11821
cytoplasm	W9P3Y4	369	K	0.0153394	Down	UDP-glucose 6-dehydrogenase OS=Fusarium oxysporum f. sp. pisi HDV247 OX=1080344 GN=FOVG_11821 PE=3 SV=1	FOVG_11821
cytoplasm	W9P3Y4	475	K	0.000676204	Down	UDP-glucose 6-dehydrogenase OS=Fusarium oxysporum f. sp. pisi HDV247 OX=1080344 GN=FOVG_11821 PE=3 SV=1	FOVG_11821
cytoplasm	W9P3Y4	236	K	0.00552562	Down	UDP-glucose 6-dehydrogenase OS=Fusarium oxysporum f. sp. pisi HDV247 OX=1080344 GN=FOVG_11821 PE=3 SV=1	FOVG_11821
cytoplasm	A0A5C6SG33	37	K	0.000103569	Down	Uncharacterized protein OS=Fusarium oxysporum f. sp. cubense OX=61366 GN=FocTR4_00011478 PE=3 SV=1	FocTR4_00011478
cytoplasm	W9HQH6	163	K	0.0221733	Down	Ethanolamine-phosphate cytidylyltransferase OS=Fusarium oxysporum NRRL 32931 OX=660029 GN=FOYG_12000 PE=3 SV=1	FOYG_12000
cytoplasm	W9HQH6	168	K	0.00486904	Down	Ethanolamine-phosphate cytidylyltransferase OS=Fusarium oxysporum NRRL 32931 OX=660029 GN=FOYG_12000 PE=3 SV=1	FOYG_12000
cytoplasm	X0HVJ9	121	K	0.00824788	Down	Uncharacterized protein OS=Fusarium oxysporum f. sp. conglutinans race 2 54008 OX=1089457 GN=FOPG_09227 PE=4 SV=1	FOPG_09227
cytoplasm	X0HVJ9	200	K	0.00011251	Down	Uncharacterized protein OS=Fusarium oxysporum f. sp. conglutinans race 2 54008 OX=1089457 GN=FOPG_09227 PE=4 SV=1	FOPG_09227
cytoplasm	W9IHQ0	117	K	0.00836599	Down	Deoxyuridine 5'-triphosphate nucleotidohydrolase OS=Fusarium oxysporum NRRL 32931 OX=660029 GN=FOYG_07024 PE=3 SV=1	FOYG_07024
cytoplasm	W9IHQ0	98	K	0.00174552	Down	Deoxyuridine 5'-triphosphate nucleotidohydrolase OS=Fusarium oxysporum NRRL 32931 OX=660029 GN=FOYG_07024 PE=3 SV=1	FOYG_07024
cytoplasm	W9Q0B1	91	K	0.000423395	Down	D-3-phosphoglycerate dehydrogenase OS=Fusarium oxysporum f. sp. pisi HDV247 OX=1080344 GN=FOVG_03436 PE=3 SV=1	FOVG_03436
cytoplasm	W9Q0B1	54	K	2.94491e-05	Down	D-3-phosphoglycerate dehydrogenase OS=Fusarium oxysporum f. sp. pisi HDV247 OX=1080344 GN=FOVG_03436 PE=3 SV=1	FOVG_03436
cytoplasm	W9Q0B1	193	K	6.96524e-05	Down	D-3-phosphoglycerate dehydrogenase OS=Fusarium oxysporum f. sp. pisi HDV247 OX=1080344 GN=FOVG_03436 PE=3 SV=1	FOVG_03436
cytoplasm	W9Q0B1	417	K	3.81904e-06	Down	D-3-phosphoglycerate dehydrogenase OS=Fusarium oxysporum f. sp. pisi HDV247 OX=1080344 GN=FOVG_03436 PE=3 SV=1	FOVG_03436
cytoplasm	W9Q0B1	197	K	0.00971798	Down	D-3-phosphoglycerate dehydrogenase OS=Fusarium oxysporum f. sp. pisi HDV247 OX=1080344 GN=FOVG_03436 PE=3 SV=1	FOVG_03436
cytoplasm	A0A5C6TI32	92	K	0.00238785	Down	Pyruvate carboxylase OS=Fusarium oxysporum f. sp. cubense OX=61366 GN=FocTR4_00005098 PE=4 SV=1	FocTR4_00005098
cytoplasm	A0A5C6TI32	158	K	0.000378955	Down	Pyruvate carboxylase OS=Fusarium oxysporum f. sp. cubense OX=61366 GN=FocTR4_00005098 PE=4 SV=1	FocTR4_00005098
cytoplasm	A0A5C6TI32	231	K	0.0066693	Down	Pyruvate carboxylase OS=Fusarium oxysporum f. sp. cubense OX=61366 GN=FocTR4_00005098 PE=4 SV=1	FocTR4_00005098
cytoplasm	A0A5C6TI32	192	K	4.40316e-05	Down	Pyruvate carboxylase OS=Fusarium oxysporum f. sp. cubense OX=61366 GN=FocTR4_00005098 PE=4 SV=1	FocTR4_00005098
cytoplasm	A0A5C6TI32	576	K	0.00153003	Down	Pyruvate carboxylase OS=Fusarium oxysporum f. sp. cubense OX=61366 GN=FocTR4_00005098 PE=4 SV=1	FocTR4_00005098
cytoplasm	A0A5C6TI32	530	K	0.003027	Down	Pyruvate carboxylase OS=Fusarium oxysporum f. sp. cubense OX=61366 GN=FocTR4_00005098 PE=4 SV=1	FocTR4_00005098
cytoplasm	A0A5C6TI32	399	K	0.000220141	Down	Pyruvate carboxylase OS=Fusarium oxysporum f. sp. cubense OX=61366 GN=FocTR4_00005098 PE=4 SV=1	FocTR4_00005098
cytoplasm	A0A5C6TI32	554	K	2.70836e-05	Down	Pyruvate carboxylase OS=Fusarium oxysporum f. sp. cubense OX=61366 GN=FocTR4_00005098 PE=4 SV=1	FocTR4_00005098
cytoplasm	A0A5C6TI32	904	K	0.00126331	Down	Pyruvate carboxylase OS=Fusarium oxysporum f. sp. cubense OX=61366 GN=FocTR4_00005098 PE=4 SV=1	FocTR4_00005098
cytoplasm	A0A5C6TI32	731	K	0.0344536	Down	Pyruvate carboxylase OS=Fusarium oxysporum f. sp. cubense OX=61366 GN=FocTR4_00005098 PE=4 SV=1	FocTR4_00005098
cytoplasm	A0A5C6TI32	306	K	3.84544e-06	Down	Pyruvate carboxylase OS=Fusarium oxysporum f. sp. cubense OX=61366 GN=FocTR4_00005098 PE=4 SV=1	FocTR4_00005098
cytoplasm	A0A5C6TI32	1001	K	0.0042613	Down	Pyruvate carboxylase OS=Fusarium oxysporum f. sp. cubense OX=61366 GN=FocTR4_00005098 PE=4 SV=1	FocTR4_00005098
cytoplasm	A0A5C6TI32	83	K	0.000772004	Down	Pyruvate carboxylase OS=Fusarium oxysporum f. sp. cubense OX=61366 GN=FocTR4_00005098 PE=4 SV=1	FocTR4_00005098
cytoplasm	A0A5C6TI32	924	K	0.000315763	Down	Pyruvate carboxylase OS=Fusarium oxysporum f. sp. cubense OX=61366 GN=FocTR4_00005098 PE=4 SV=1	FocTR4_00005098
cytoplasm	A0A5C6TI32	1027	K	4.69e-05	Down	Pyruvate carboxylase OS=Fusarium oxysporum f. sp. cubense OX=61366 GN=FocTR4_00005098 PE=4 SV=1	FocTR4_00005098
cytoplasm	A0A0J9WRY2	92	K	0.00023572	Down	Saccharopine dehydrogenase [NAD(+), L-lysine-forming] OS=Fusarium oxysporum f. sp. lycopersici (strain 4287 / CBS 123668 / FGSC 9935 / NRRL 34936) OX=426428 GN=FOXG_12862 PE=3 SV=1	FOXG_12862
cytoplasm	A0A0J9WRY2	103	K	0.000772086	Down	Saccharopine dehydrogenase [NAD(+), L-lysine-forming] OS=Fusarium oxysporum f. sp. lycopersici (strain 4287 / CBS 123668 / FGSC 9935 / NRRL 34936) OX=426428 GN=FOXG_12862 PE=3 SV=1	FOXG_12862
cytoplasm	A0A0J9WRY2	357	K	0.000157266	Down	Saccharopine dehydrogenase [NAD(+), L-lysine-forming] OS=Fusarium oxysporum f. sp. lycopersici (strain 4287 / CBS 123668 / FGSC 9935 / NRRL 34936) OX=426428 GN=FOXG_12862 PE=3 SV=1	FOXG_12862
cytoplasm	A0A5C2IHW9	21	K	0.024836	Down	Translation elongation factor 1-alpha (Fragment) OS=Fusarium oxysporum OX=5507 GN=tef-1alpha PE=4 SV=1	tef-1alpha
cytoplasm	A0A5C2IHW9	5	K	5.21216e-05	Down	Translation elongation factor 1-alpha (Fragment) OS=Fusarium oxysporum OX=5507 GN=tef-1alpha PE=4 SV=1	tef-1alpha
cytoplasm	A0A0U1ZES9	30	K	0.0193188	Down	Translation elongation factor 1-alpha (Fragment) OS=Fusarium oxysporum OX=5507 PE=4 SV=1	--
cytoplasm	W9ZKA0	126	K	0.00184329	Down	Uncharacterized protein OS=Fusarium oxysporum f. sp. melonis 26406 OX=1089452 GN=FOMG_15148 PE=4 SV=1	FOMG_15148
cytoplasm	W9ZKA0	39	K	0.000403879	Down	Uncharacterized protein OS=Fusarium oxysporum f. sp. melonis 26406 OX=1089452 GN=FOMG_15148 PE=4 SV=1	FOMG_15148
cytoplasm	A0A4Q2USS5	152	K	0.0441244	Down	PARP alpha-helical domain-containing protein (Fragment) OS=Fusarium oxysporum f. sp. narcissi OX=451672 GN=BFJ63_vAg20211 PE=4 SV=1	BFJ63_vAg20211
cytoplasm	W9Z4A7	147	K	0.0045455	Down	Beta-glucosidase (Fragment) OS=Fusarium oxysporum f. sp. melonis 26406 OX=1089452 GN=FOMG_19749 PE=3 SV=1	FOMG_19749
cytoplasm	X0C0B6	64	K	0.0188042	Down	Uncharacterized protein OS=Fusarium oxysporum f. sp. raphani 54005 OX=1089458 GN=FOQG_08920 PE=4 SV=1	FOQG_08920
cytoplasm	A0A420Q5X9	96	K	0.00751105	Down	Putative voltage-gated potassium channel subunit beta OS=Fusarium oxysporum OX=5507 GN=BFJ68_g12868 PE=3 SV=1	BFJ68_g12868
cytoplasm	A0A420Q5X9	318	K	0.000176524	Down	Putative voltage-gated potassium channel subunit beta OS=Fusarium oxysporum OX=5507 GN=BFJ68_g12868 PE=3 SV=1	BFJ68_g12868
cytoplasm	A0A420Q5X9	284	K	1.43182e-07	Down	Putative voltage-gated potassium channel subunit beta OS=Fusarium oxysporum OX=5507 GN=BFJ68_g12868 PE=3 SV=1	BFJ68_g12868
cytoplasm	A0A420RB14	202	K	7.56809e-06	Down	NmrA domain-containing protein OS=Fusarium oxysporum OX=5507 GN=BFJ68_g6617 PE=4 SV=1	BFJ68_g6617
cytoplasm	A0A420RB14	101	K	5.22533e-07	Down	NmrA domain-containing protein OS=Fusarium oxysporum OX=5507 GN=BFJ68_g6617 PE=4 SV=1	BFJ68_g6617
cytoplasm	A0A420RB14	165	K	0.000215449	Down	NmrA domain-containing protein OS=Fusarium oxysporum OX=5507 GN=BFJ68_g6617 PE=4 SV=1	BFJ68_g6617
cytoplasm	A0A420RB14	128	K	0.00043165	Down	NmrA domain-containing protein OS=Fusarium oxysporum OX=5507 GN=BFJ68_g6617 PE=4 SV=1	BFJ68_g6617
cytoplasm	W9HY96	785	K	2.13907e-05	Down	Elongation factor 3 OS=Fusarium oxysporum NRRL 32931 OX=660029 GN=FOYG_12455 PE=3 SV=1	FOYG_12455
cytoplasm	W9HY96	588	K	0.000141316	Down	Elongation factor 3 OS=Fusarium oxysporum NRRL 32931 OX=660029 GN=FOYG_12455 PE=3 SV=1	FOYG_12455
cytoplasm	W9HY96	197	K	0.0023686	Down	Elongation factor 3 OS=Fusarium oxysporum NRRL 32931 OX=660029 GN=FOYG_12455 PE=3 SV=1	FOYG_12455
cytoplasm	W9HY96	818	K	0.000175352	Down	Elongation factor 3 OS=Fusarium oxysporum NRRL 32931 OX=660029 GN=FOYG_12455 PE=3 SV=1	FOYG_12455
cytoplasm	W9HY96	836	K	0.000645874	Down	Elongation factor 3 OS=Fusarium oxysporum NRRL 32931 OX=660029 GN=FOYG_12455 PE=3 SV=1	FOYG_12455
cytoplasm	W9HY96	718	K	0.00610358	Down	Elongation factor 3 OS=Fusarium oxysporum NRRL 32931 OX=660029 GN=FOYG_12455 PE=3 SV=1	FOYG_12455
cytoplasm	W9HY96	112	K	0.000220148	Down	Elongation factor 3 OS=Fusarium oxysporum NRRL 32931 OX=660029 GN=FOYG_12455 PE=3 SV=1	FOYG_12455
cytoplasm	W9HY96	270	K	5.91496e-07	Down	Elongation factor 3 OS=Fusarium oxysporum NRRL 32931 OX=660029 GN=FOYG_12455 PE=3 SV=1	FOYG_12455
cytoplasm	W9HY96	301	K	0.00105751	Down	Elongation factor 3 OS=Fusarium oxysporum NRRL 32931 OX=660029 GN=FOYG_12455 PE=3 SV=1	FOYG_12455
cytoplasm	W9HY96	671	K	0.000215832	Down	Elongation factor 3 OS=Fusarium oxysporum NRRL 32931 OX=660029 GN=FOYG_12455 PE=3 SV=1	FOYG_12455
cytoplasm	W9HY96	147	K	0.00453404	Down	Elongation factor 3 OS=Fusarium oxysporum NRRL 32931 OX=660029 GN=FOYG_12455 PE=3 SV=1	FOYG_12455
cytoplasm	W9HY96	316	K	0.00847457	Down	Elongation factor 3 OS=Fusarium oxysporum NRRL 32931 OX=660029 GN=FOYG_12455 PE=3 SV=1	FOYG_12455
cytoplasm	W9HY96	915	K	0.000655626	Down	Elongation factor 3 OS=Fusarium oxysporum NRRL 32931 OX=660029 GN=FOYG_12455 PE=3 SV=1	FOYG_12455
cytoplasm	W9HY96	475	K	0.00233222	Down	Elongation factor 3 OS=Fusarium oxysporum NRRL 32931 OX=660029 GN=FOYG_12455 PE=3 SV=1	FOYG_12455
cytoplasm	A0A420R1M3	230	K	3.25484e-05	Down	Putative urease accessory protein ureG-like OS=Fusarium oxysporum OX=5507 GN=BFJ68_g8515 PE=3 SV=1	BFJ68_g8515
cytoplasm	A0A5C6SNB8	28	K	0.000280839	Down	Aldedh domain-containing protein OS=Fusarium oxysporum f. sp. cubense OX=61366 GN=FocTR4_00014200 PE=3 SV=1	FocTR4_00014200
cytoplasm	A0A5C6SNB8	237	K	0.000142925	Down	Aldedh domain-containing protein OS=Fusarium oxysporum f. sp. cubense OX=61366 GN=FocTR4_00014200 PE=3 SV=1	FocTR4_00014200
cytoplasm	A0A5C6SNB8	87	K	0.0029962	Down	Aldedh domain-containing protein OS=Fusarium oxysporum f. sp. cubense OX=61366 GN=FocTR4_00014200 PE=3 SV=1	FocTR4_00014200
cytoplasm	A0A5C6SNB8	343	K	0.00598437	Down	Aldedh domain-containing protein OS=Fusarium oxysporum f. sp. cubense OX=61366 GN=FocTR4_00014200 PE=3 SV=1	FocTR4_00014200
cytoplasm	W9ZNN3	215	K	0.00680895	Down	Glutathione S-transferase OS=Fusarium oxysporum f. sp. melonis 26406 OX=1089452 GN=FOMG_13798 PE=3 SV=1	FOMG_13798
cytoplasm	A0A420PNL3	342	K	0.000271745	Down	Uncharacterized protein OS=Fusarium oxysporum OX=5507 GN=BFJ71_g9227 PE=4 SV=1	BFJ71_g9227
cytoplasm	X0L3Q1	247	K	0.000124839	Down	AB hydrolase-1 domain-containing protein OS=Fusarium oxysporum f. sp. vasinfectum 25433 OX=1089449 GN=FOTG_11576 PE=4 SV=1	FOTG_11576
cytoplasm	W9PBC1	239	K	1.42313e-05	Down	V-type proton ATPase subunit OS=Fusarium oxysporum f. sp. pisi HDV247 OX=1080344 GN=FOVG_11034 PE=3 SV=1	FOVG_11034
cytoplasm	W9PBC1	69	K	0.00110337	Down	V-type proton ATPase subunit OS=Fusarium oxysporum f. sp. pisi HDV247 OX=1080344 GN=FOVG_11034 PE=3 SV=1	FOVG_11034
cytoplasm	A0A2H3U247	655	K	0.0122044	Down	Multifunctional tryptophan biosynthesis protein OS=Fusarium oxysporum OX=5507 GN=FRV6_12356 PE=3 SV=1	FRV6_12356
cytoplasm	A0A2H3U247	57	K	0.00107916	Down	Multifunctional tryptophan biosynthesis protein OS=Fusarium oxysporum OX=5507 GN=FRV6_12356 PE=3 SV=1	FRV6_12356
cytoplasm	A0A2H3U247	525	K	0.0046126	Down	Multifunctional tryptophan biosynthesis protein OS=Fusarium oxysporum OX=5507 GN=FRV6_12356 PE=3 SV=1	FRV6_12356
cytoplasm	A0A2H3U247	67	K	0.0195459	Down	Multifunctional tryptophan biosynthesis protein OS=Fusarium oxysporum OX=5507 GN=FRV6_12356 PE=3 SV=1	FRV6_12356
cytoplasm	A0A2H3GNA5	83	K	0.00106842	Down	CS domain-containing protein OS=Fusarium oxysporum f. sp. radicis-cucumerinum OX=327505 GN=AU210_010810 PE=4 SV=1	AU210_010810
cytoplasm	A0A2H3GNA5	60	K	0.0190647	Down	CS domain-containing protein OS=Fusarium oxysporum f. sp. radicis-cucumerinum OX=327505 GN=AU210_010810 PE=4 SV=1	AU210_010810
cytoplasm	A0A2H3GNA5	113	K	7.96726e-05	Down	CS domain-containing protein OS=Fusarium oxysporum f. sp. radicis-cucumerinum OX=327505 GN=AU210_010810 PE=4 SV=1	AU210_010810
cytoplasm	A0A559KY39	654	K	0.00164913	Down	Malonamoyl-CoA synthetase vrtB OS=Fusarium oxysporum f. sp. cubense OX=61366 GN=vrtB PE=3 SV=1	vrtB
cytoplasm	A0A559KY39	41	K	0.00496715	Down	Malonamoyl-CoA synthetase vrtB OS=Fusarium oxysporum f. sp. cubense OX=61366 GN=vrtB PE=3 SV=1	vrtB
cytoplasm	A0A5C6SLZ3	37	K	0.000389278	Down	Uncharacterized protein OS=Fusarium oxysporum f. sp. cubense OX=61366 GN=FocTR4_00014093 PE=3 SV=1	FocTR4_00014093
cytoplasm	X0MNL6	150	K	2.42657e-05	Down	DNA-(apurinic or apyrimidinic site) lyase OS=Fusarium oxysporum f. sp. vasinfectum 25433 OX=1089449 GN=FOTG_01620 PE=3 SV=1	FOTG_01620
cytoplasm	X0MNL6	295	K	0.000982975	Down	DNA-(apurinic or apyrimidinic site) lyase OS=Fusarium oxysporum f. sp. vasinfectum 25433 OX=1089449 GN=FOTG_01620 PE=3 SV=1	FOTG_01620
cytoplasm	A0A2H3GQX7	45	K	0.000581407	Down	PH domain-containing protein OS=Fusarium oxysporum f. sp. radicis-cucumerinum OX=327505 GN=AU210_009290 PE=4 SV=1	AU210_009290
cytoplasm	A0A2H3GQX7	391	K	0.00031744	Down	PH domain-containing protein OS=Fusarium oxysporum f. sp. radicis-cucumerinum OX=327505 GN=AU210_009290 PE=4 SV=1	AU210_009290
cytoplasm	N4TPT4	866	K	0.000158808	Down	[NU+] prion formation protein 1 OS=Fusarium oxysporum f. sp. cubense (strain race 1) OX=1229664 GN=FOC1_g10006928 PE=3 SV=1	FOC1_g10006928
cytoplasm	W9I927	118	K	0.000374737	Down	Uncharacterized protein OS=Fusarium oxysporum NRRL 32931 OX=660029 GN=FOYG_09975 PE=4 SV=1	FOYG_09975
cytoplasm	W9I927	83	K	0.0200818	Down	Uncharacterized protein OS=Fusarium oxysporum NRRL 32931 OX=660029 GN=FOYG_09975 PE=4 SV=1	FOYG_09975
cytoplasm	W9I927	105	K	0.00213209	Down	Uncharacterized protein OS=Fusarium oxysporum NRRL 32931 OX=660029 GN=FOYG_09975 PE=4 SV=1	FOYG_09975
cytoplasm	W9I927	7	K	0.0363834	Down	Uncharacterized protein OS=Fusarium oxysporum NRRL 32931 OX=660029 GN=FOYG_09975 PE=4 SV=1	FOYG_09975
cytoplasm	X0MMZ9	201	K	0.00202156	Down	26S proteasome regulatory subunit N7 OS=Fusarium oxysporum f. sp. vasinfectum 25433 OX=1089449 GN=FOTG_01611 PE=4 SV=1	FOTG_01611
cytoplasm	X0MMZ9	275	K	0.0386407	Down	26S proteasome regulatory subunit N7 OS=Fusarium oxysporum f. sp. vasinfectum 25433 OX=1089449 GN=FOTG_01611 PE=4 SV=1	FOTG_01611
cytoplasm	X0MMZ9	443	K	0.0296861	Down	26S proteasome regulatory subunit N7 OS=Fusarium oxysporum f. sp. vasinfectum 25433 OX=1089449 GN=FOTG_01611 PE=4 SV=1	FOTG_01611
cytoplasm	F9FKI6	319	K	0.00530137	Down	Signal recognition particle 54 kDa protein OS=Fusarium oxysporum (strain Fo5176) OX=660025 GN=FOXB_06915 PE=3 SV=1	FOXB_06915
cytoplasm	F9FKI6	57	K	0.0133397	Down	Signal recognition particle 54 kDa protein OS=Fusarium oxysporum (strain Fo5176) OX=660025 GN=FOXB_06915 PE=3 SV=1	FOXB_06915
cytoplasm	X0MMH2	23	K	0.0236088	Down	Nitric oxide dioxygenase OS=Fusarium oxysporum f. sp. vasinfectum 25433 OX=1089449 GN=FOTG_10385 PE=3 SV=1	FOTG_10385
cytoplasm	A0A2H3GVC1	242	K	0.000686306	Down	Methyltransf_2 domain-containing protein OS=Fusarium oxysporum f. sp. radicis-cucumerinum OX=327505 GN=AU210_007274 PE=3 SV=1	AU210_007274
cytoplasm	A0A2H3GVC1	229	K	0.000147057	Down	Methyltransf_2 domain-containing protein OS=Fusarium oxysporum f. sp. radicis-cucumerinum OX=327505 GN=AU210_007274 PE=3 SV=1	AU210_007274
cytoplasm	A0A2H3GVC1	225	K	0.00408191	Down	Methyltransf_2 domain-containing protein OS=Fusarium oxysporum f. sp. radicis-cucumerinum OX=327505 GN=AU210_007274 PE=3 SV=1	AU210_007274
cytoplasm	A0A2H3GVC1	100	K	0.000864249	Down	Methyltransf_2 domain-containing protein OS=Fusarium oxysporum f. sp. radicis-cucumerinum OX=327505 GN=AU210_007274 PE=3 SV=1	AU210_007274
cytoplasm	A0A420U9K4	178	K	5.41034e-05	Down	Glutamine synthetase OS=Fusarium oxysporum OX=5507 GN=BFJ70_g1648 PE=3 SV=1	BFJ70_g1648
cytoplasm	A0A420U9K4	325	K	0.000424172	Down	Glutamine synthetase OS=Fusarium oxysporum OX=5507 GN=BFJ70_g1648 PE=3 SV=1	BFJ70_g1648
cytoplasm	A0A420U9K4	17	K	0.00142392	Down	Glutamine synthetase OS=Fusarium oxysporum OX=5507 GN=BFJ70_g1648 PE=3 SV=1	BFJ70_g1648
cytoplasm	A0A420U9K4	21	K	0.0165983	Down	Glutamine synthetase OS=Fusarium oxysporum OX=5507 GN=BFJ70_g1648 PE=3 SV=1	BFJ70_g1648
cytoplasm	A0A420U9K4	107	K	0.0314563	Down	Glutamine synthetase OS=Fusarium oxysporum OX=5507 GN=BFJ70_g1648 PE=3 SV=1	BFJ70_g1648
cytoplasm	A0A420U9K4	273	K	0.0103773	Down	Glutamine synthetase OS=Fusarium oxysporum OX=5507 GN=BFJ70_g1648 PE=3 SV=1	BFJ70_g1648
cytoplasm	A0A420U9K4	256	K	4.99828e-05	Down	Glutamine synthetase OS=Fusarium oxysporum OX=5507 GN=BFJ70_g1648 PE=3 SV=1	BFJ70_g1648
cytoplasm	A0A420U9K4	232	K	0.00203991	Down	Glutamine synthetase OS=Fusarium oxysporum OX=5507 GN=BFJ70_g1648 PE=3 SV=1	BFJ70_g1648
cytoplasm	A0A420U9K4	238	K	0.000241119	Down	Glutamine synthetase OS=Fusarium oxysporum OX=5507 GN=BFJ70_g1648 PE=3 SV=1	BFJ70_g1648
cytoplasm	A0A2H3GXA4	59	K	0.000110039	Down	Cytochrome b5 heme-binding domain-containing protein OS=Fusarium oxysporum f. sp. radicis-cucumerinum OX=327505 GN=AU210_007737 PE=3 SV=1	AU210_007737
cytoplasm	A0A2H3GXA4	12	K	0.00200507	Down	Cytochrome b5 heme-binding domain-containing protein OS=Fusarium oxysporum f. sp. radicis-cucumerinum OX=327505 GN=AU210_007737 PE=3 SV=1	AU210_007737
cytoplasm	A0A2H3GXA4	51	K	7.27875e-05	Down	Cytochrome b5 heme-binding domain-containing protein OS=Fusarium oxysporum f. sp. radicis-cucumerinum OX=327505 GN=AU210_007737 PE=3 SV=1	AU210_007737
cytoplasm	A0A2H3GXA4	55	K	0.0119677	Down	Cytochrome b5 heme-binding domain-containing protein OS=Fusarium oxysporum f. sp. radicis-cucumerinum OX=327505 GN=AU210_007737 PE=3 SV=1	AU210_007737
cytoplasm	A0A2H3GXH2	37	K	0.00224355	Down	Amidohydro-rel domain-containing protein OS=Fusarium oxysporum f. sp. radicis-cucumerinum OX=327505 GN=AU210_007887 PE=4 SV=1	AU210_007887
cytoplasm	X0LYA1	111	K	0.00182168	Down	Homoserine O-acetyltransferase OS=Fusarium oxysporum f. sp. vasinfectum 25433 OX=1089449 GN=FOTG_07225 PE=3 SV=1	FOTG_07225
cytoplasm	X0LYA1	286	K	0.000158525	Down	Homoserine O-acetyltransferase OS=Fusarium oxysporum f. sp. vasinfectum 25433 OX=1089449 GN=FOTG_07225 PE=3 SV=1	FOTG_07225
cytoplasm	X0LYA1	220	K	0.0121463	Down	Homoserine O-acetyltransferase OS=Fusarium oxysporum f. sp. vasinfectum 25433 OX=1089449 GN=FOTG_07225 PE=3 SV=1	FOTG_07225
cytoplasm	X0LYA1	237	K	0.0278602	Down	Homoserine O-acetyltransferase OS=Fusarium oxysporum f. sp. vasinfectum 25433 OX=1089449 GN=FOTG_07225 PE=3 SV=1	FOTG_07225
cytoplasm	X0LYA1	161	K	0.00140999	Down	Homoserine O-acetyltransferase OS=Fusarium oxysporum f. sp. vasinfectum 25433 OX=1089449 GN=FOTG_07225 PE=3 SV=1	FOTG_07225
cytoplasm	X0LG31	413	K	0.00475757	Up	Pentafunctional AROM polypeptide OS=Fusarium oxysporum f. sp. vasinfectum 25433 OX=1089449 GN=FOTG_07944 PE=3 SV=1	FOTG_07944
cytoplasm	X0LG31	957	K	0.0151123	Down	Pentafunctional AROM polypeptide OS=Fusarium oxysporum f. sp. vasinfectum 25433 OX=1089449 GN=FOTG_07944 PE=3 SV=1	FOTG_07944
cytoplasm	A0A2H3GYK8	35	K	4.75057e-05	Down	Uncharacterized protein OS=Fusarium oxysporum f. sp. radicis-cucumerinum OX=327505 GN=AU210_007560 PE=3 SV=1	AU210_007560
cytoplasm	A0A2H3GYR0	381	K	4.20923e-06	Down	Adenosylhomocysteinase OS=Fusarium oxysporum f. sp. radicis-cucumerinum OX=327505 GN=AU210_010426 PE=3 SV=1	AU210_010426
cytoplasm	A0A2H3GYR0	386	K	7.26885e-05	Down	Adenosylhomocysteinase OS=Fusarium oxysporum f. sp. radicis-cucumerinum OX=327505 GN=AU210_010426 PE=3 SV=1	AU210_010426
cytoplasm	A0A2H3GYR0	270	K	1.39568e-05	Down	Adenosylhomocysteinase OS=Fusarium oxysporum f. sp. radicis-cucumerinum OX=327505 GN=AU210_010426 PE=3 SV=1	AU210_010426
cytoplasm	A0A2H3GYR0	217	K	6.86678e-05	Down	Adenosylhomocysteinase OS=Fusarium oxysporum f. sp. radicis-cucumerinum OX=327505 GN=AU210_010426 PE=3 SV=1	AU210_010426
cytoplasm	A0A2H3GYR0	392	K	1.56386e-05	Down	Adenosylhomocysteinase OS=Fusarium oxysporum f. sp. radicis-cucumerinum OX=327505 GN=AU210_010426 PE=3 SV=1	AU210_010426
cytoplasm	A0A2H3GYR0	9	K	0.000316486	Down	Adenosylhomocysteinase OS=Fusarium oxysporum f. sp. radicis-cucumerinum OX=327505 GN=AU210_010426 PE=3 SV=1	AU210_010426
cytoplasm	A0A2H3GYR0	428	K	0.00303769	Down	Adenosylhomocysteinase OS=Fusarium oxysporum f. sp. radicis-cucumerinum OX=327505 GN=AU210_010426 PE=3 SV=1	AU210_010426
cytoplasm	A0A2H3GYR0	189	K	0.000123657	Down	Adenosylhomocysteinase OS=Fusarium oxysporum f. sp. radicis-cucumerinum OX=327505 GN=AU210_010426 PE=3 SV=1	AU210_010426
cytoplasm	A0A2H3GYR0	191	K	0.0117097	Down	Adenosylhomocysteinase OS=Fusarium oxysporum f. sp. radicis-cucumerinum OX=327505 GN=AU210_010426 PE=3 SV=1	AU210_010426
cytoplasm	A0A2H3GYR0	145	K	0.00498267	Down	Adenosylhomocysteinase OS=Fusarium oxysporum f. sp. radicis-cucumerinum OX=327505 GN=AU210_010426 PE=3 SV=1	AU210_010426
cytoplasm	A0A2H3GYZ5	217	K	7.59503e-07	Down	Uncharacterized protein OS=Fusarium oxysporum f. sp. radicis-cucumerinum OX=327505 GN=AU210_007678 PE=4 SV=1	AU210_007678
cytoplasm	A0A2H3GZ11	166	K	0.000186664	Down	Uncharacterized protein OS=Fusarium oxysporum f. sp. radicis-cucumerinum OX=327505 GN=AU210_008247 PE=4 SV=1	AU210_008247
cytoplasm	N4U858	1220	K	1.92835e-06	Down	Assimilatory sulfite reductase (NADPH) OS=Fusarium oxysporum f. sp. cubense (strain race 1) OX=1229664 GN=FOC1_g10008164 PE=3 SV=1	FOC1_g10008164
cytoplasm	A0A5C6SQY8	326	K	0.00171461	Down	Thiamine thiazole synthase OS=Fusarium oxysporum f. sp. cubense OX=61366 GN=FocTR4_00009030 PE=3 SV=1	FocTR4_00009030
cytoplasm	A0A5C6SQY8	166	K	6.80888e-05	Down	Thiamine thiazole synthase OS=Fusarium oxysporum f. sp. cubense OX=61366 GN=FocTR4_00009030 PE=3 SV=1	FocTR4_00009030
cytoplasm	A0A5C6SQY8	49	K	7.32515e-05	Down	Thiamine thiazole synthase OS=Fusarium oxysporum f. sp. cubense OX=61366 GN=FocTR4_00009030 PE=3 SV=1	FocTR4_00009030
cytoplasm	A0A559KQB4	109	K	0.00536986	Down	60S ribosomal protein L14-A OS=Fusarium oxysporum f. sp. cubense OX=61366 GN=RPL14A PE=3 SV=1	RPL14A
cytoplasm	A0A559KQB4	115	K	0.0049041	Down	60S ribosomal protein L14-A OS=Fusarium oxysporum f. sp. cubense OX=61366 GN=RPL14A PE=3 SV=1	RPL14A
cytoplasm	A0A559KQB4	59	K	0.0236763	Down	60S ribosomal protein L14-A OS=Fusarium oxysporum f. sp. cubense OX=61366 GN=RPL14A PE=3 SV=1	RPL14A
cytoplasm	X0N235	292	K	0.0184357	Down	UNC45-central domain-containing protein OS=Fusarium oxysporum f. sp. vasinfectum 25433 OX=1089449 GN=FOTG_06938 PE=4 SV=1	FOTG_06938
cytoplasm	X0N235	323	K	0.0438477	Up	UNC45-central domain-containing protein OS=Fusarium oxysporum f. sp. vasinfectum 25433 OX=1089449 GN=FOTG_06938 PE=4 SV=1	FOTG_06938
cytoplasm	X0LQL6	279	K	7.17734e-06	Down	Coatomer subunit gamma OS=Fusarium oxysporum f. sp. vasinfectum 25433 OX=1089449 GN=FOTG_09338 PE=3 SV=1	FOTG_09338
cytoplasm	X0LQL6	482	K	0.000174384	Down	Coatomer subunit gamma OS=Fusarium oxysporum f. sp. vasinfectum 25433 OX=1089449 GN=FOTG_09338 PE=3 SV=1	FOTG_09338
cytoplasm	X0LQL6	16	K	6.56094e-06	Down	Coatomer subunit gamma OS=Fusarium oxysporum f. sp. vasinfectum 25433 OX=1089449 GN=FOTG_09338 PE=3 SV=1	FOTG_09338
cytoplasm	X0LQL6	266	K	0.00843419	Down	Coatomer subunit gamma OS=Fusarium oxysporum f. sp. vasinfectum 25433 OX=1089449 GN=FOTG_09338 PE=3 SV=1	FOTG_09338
cytoplasm	X0LQL6	873	K	0.00733508	Down	Coatomer subunit gamma OS=Fusarium oxysporum f. sp. vasinfectum 25433 OX=1089449 GN=FOTG_09338 PE=3 SV=1	FOTG_09338
cytoplasm	X0LQL6	897	K	0.000467304	Down	Coatomer subunit gamma OS=Fusarium oxysporum f. sp. vasinfectum 25433 OX=1089449 GN=FOTG_09338 PE=3 SV=1	FOTG_09338
cytoplasm	X0LQL6	141	K	0.00357891	Down	Coatomer subunit gamma OS=Fusarium oxysporum f. sp. vasinfectum 25433 OX=1089449 GN=FOTG_09338 PE=3 SV=1	FOTG_09338
cytoplasm	A0A2H3H0K5	48	K	0.0214822	Down	Protein kinase domain-containing protein OS=Fusarium oxysporum f. sp. radicis-cucumerinum OX=327505 GN=AU210_009110 PE=3 SV=1	AU210_009110
cytoplasm	A0A2H3H0K5	163	K	0.00019589	Down	Protein kinase domain-containing protein OS=Fusarium oxysporum f. sp. radicis-cucumerinum OX=327505 GN=AU210_009110 PE=3 SV=1	AU210_009110
cytoplasm	A0A2H3H0K5	125	K	0.0215763	Down	Protein kinase domain-containing protein OS=Fusarium oxysporum f. sp. radicis-cucumerinum OX=327505 GN=AU210_009110 PE=3 SV=1	AU210_009110
cytoplasm	A0A2H3H0K5	300	K	0.000110872	Down	Protein kinase domain-containing protein OS=Fusarium oxysporum f. sp. radicis-cucumerinum OX=327505 GN=AU210_009110 PE=3 SV=1	AU210_009110
cytoplasm	X0A2L1	31	K	0.000797059	Down	DOPA 4,5-dioxygenase OS=Fusarium oxysporum f. sp. melonis 26406 OX=1089452 GN=FOMG_08777 PE=4 SV=1	FOMG_08777
cytoplasm	A0A559KN62	251	K	0.000851945	Down	Pre-mRNA-splicing factor slt-11 OS=Fusarium oxysporum f. sp. cubense OX=61366 GN=slt-11 PE=3 SV=1	slt-11
cytoplasm	A0A559KN62	191	K	0.00456518	Down	Pre-mRNA-splicing factor slt-11 OS=Fusarium oxysporum f. sp. cubense OX=61366 GN=slt-11 PE=3 SV=1	slt-11
cytoplasm	N4UHD3	216	K	0.0015459	Down	Aminoacylproline aminopeptidase OS=Fusarium oxysporum f. sp. cubense (strain race 1) OX=1229664 GN=FOC1_g10010024 PE=3 SV=1	FOC1_g10010024
cytoplasm	A0A2H3H0Y4	260	K	0.00160533	Down	Uncharacterized protein OS=Fusarium oxysporum f. sp. radicis-cucumerinum OX=327505 GN=AU210_009200 PE=3 SV=1	AU210_009200
cytoplasm	W9PUA6	92	K	0.000524826	Down	40S ribosomal protein S19 OS=Fusarium oxysporum f. sp. pisi HDV247 OX=1080344 GN=FOVG_06704 PE=3 SV=1	FOVG_06704
cytoplasm	W9PUA6	69	K	0.0159833	Down	40S ribosomal protein S19 OS=Fusarium oxysporum f. sp. pisi HDV247 OX=1080344 GN=FOVG_06704 PE=3 SV=1	FOVG_06704
cytoplasm	W9PUA6	103	K	8.69498e-05	Down	40S ribosomal protein S19 OS=Fusarium oxysporum f. sp. pisi HDV247 OX=1080344 GN=FOVG_06704 PE=3 SV=1	FOVG_06704
cytoplasm	W9PUA6	39	K	9.46147e-06	Down	40S ribosomal protein S19 OS=Fusarium oxysporum f. sp. pisi HDV247 OX=1080344 GN=FOVG_06704 PE=3 SV=1	FOVG_06704
cytoplasm	W9PUA6	84	K	0.0288722	Down	40S ribosomal protein S19 OS=Fusarium oxysporum f. sp. pisi HDV247 OX=1080344 GN=FOVG_06704 PE=3 SV=1	FOVG_06704
cytoplasm	W9PTM6	297	K	0.000220105	Down	Fe2OG dioxygenase domain-containing protein OS=Fusarium oxysporum f. sp. pisi HDV247 OX=1080344 GN=FOVG_07062 PE=3 SV=1	FOVG_07062
cytoplasm	N4U7M5	177	K	0.0345211	Down	2-dehydro-3-deoxy-D-gluconate 5-dehydrogenase OS=Fusarium oxysporum f. sp. cubense (strain race 1) OX=1229664 GN=FOC1_g10008516 PE=3 SV=1	FOC1_g10008516
cytoplasm	A0A2H3H3B2	363	K	5.92787e-05	Down	Pyruvate kinase OS=Fusarium oxysporum f. sp. radicis-cucumerinum OX=327505 GN=AU210_005825 PE=3 SV=1	AU210_005825
cytoplasm	A0A2H3H3B2	259	K	0.000111016	Down	Pyruvate kinase OS=Fusarium oxysporum f. sp. radicis-cucumerinum OX=327505 GN=AU210_005825 PE=3 SV=1	AU210_005825
cytoplasm	A0A2H3H3B2	266	K	0.000554475	Down	Pyruvate kinase OS=Fusarium oxysporum f. sp. radicis-cucumerinum OX=327505 GN=AU210_005825 PE=3 SV=1	AU210_005825
cytoplasm	A0A2H3H3B2	474	K	0.00113119	Down	Pyruvate kinase OS=Fusarium oxysporum f. sp. radicis-cucumerinum OX=327505 GN=AU210_005825 PE=3 SV=1	AU210_005825
cytoplasm	A0A2H3H3B2	11	K	0.00532461	Down	Pyruvate kinase OS=Fusarium oxysporum f. sp. radicis-cucumerinum OX=327505 GN=AU210_005825 PE=3 SV=1	AU210_005825
cytoplasm	A0A2H3H3B2	529	K	0.00333276	Down	Pyruvate kinase OS=Fusarium oxysporum f. sp. radicis-cucumerinum OX=327505 GN=AU210_005825 PE=3 SV=1	AU210_005825
cytoplasm	A0A2H3H3B2	203	K	1.00071e-06	Down	Pyruvate kinase OS=Fusarium oxysporum f. sp. radicis-cucumerinum OX=327505 GN=AU210_005825 PE=3 SV=1	AU210_005825
cytoplasm	A0A2H3H3B2	87	K	0.0183205	Down	Pyruvate kinase OS=Fusarium oxysporum f. sp. radicis-cucumerinum OX=327505 GN=AU210_005825 PE=3 SV=1	AU210_005825
cytoplasm	A0A2H3H3B2	157	K	0.00214009	Down	Pyruvate kinase OS=Fusarium oxysporum f. sp. radicis-cucumerinum OX=327505 GN=AU210_005825 PE=3 SV=1	AU210_005825
cytoplasm	A0A2H3H3B2	332	K	0.002628	Down	Pyruvate kinase OS=Fusarium oxysporum f. sp. radicis-cucumerinum OX=327505 GN=AU210_005825 PE=3 SV=1	AU210_005825
cytoplasm	A0A2H3H3B2	56	K	0.000757263	Down	Pyruvate kinase OS=Fusarium oxysporum f. sp. radicis-cucumerinum OX=327505 GN=AU210_005825 PE=3 SV=1	AU210_005825
cytoplasm	A0A2H3H3B2	399	K	0.00455968	Down	Pyruvate kinase OS=Fusarium oxysporum f. sp. radicis-cucumerinum OX=327505 GN=AU210_005825 PE=3 SV=1	AU210_005825
cytoplasm	W9Q037	256	K	2.00756e-05	Down	Elongation factor 1-gamma OS=Fusarium oxysporum f. sp. pisi HDV247 OX=1080344 GN=FOVG_03366 PE=3 SV=1	FOVG_03366
cytoplasm	W9Q037	23	K	0.0039807	Down	Elongation factor 1-gamma OS=Fusarium oxysporum f. sp. pisi HDV247 OX=1080344 GN=FOVG_03366 PE=3 SV=1	FOVG_03366
cytoplasm	W9Q037	176	K	3.39559e-05	Down	Elongation factor 1-gamma OS=Fusarium oxysporum f. sp. pisi HDV247 OX=1080344 GN=FOVG_03366 PE=3 SV=1	FOVG_03366
cytoplasm	W9Q037	124	K	0.00013097	Down	Elongation factor 1-gamma OS=Fusarium oxysporum f. sp. pisi HDV247 OX=1080344 GN=FOVG_03366 PE=3 SV=1	FOVG_03366
cytoplasm	W9Q037	131	K	0.00261145	Down	Elongation factor 1-gamma OS=Fusarium oxysporum f. sp. pisi HDV247 OX=1080344 GN=FOVG_03366 PE=3 SV=1	FOVG_03366
cytoplasm	W9Q037	87	K	0.000160092	Down	Elongation factor 1-gamma OS=Fusarium oxysporum f. sp. pisi HDV247 OX=1080344 GN=FOVG_03366 PE=3 SV=1	FOVG_03366
cytoplasm	W9Q037	85	K	5.83923e-06	Down	Elongation factor 1-gamma OS=Fusarium oxysporum f. sp. pisi HDV247 OX=1080344 GN=FOVG_03366 PE=3 SV=1	FOVG_03366
cytoplasm	A0A6M7YZF5	144	K	0.00119375	Down	60S acidic ribosomal protein P0 OS=Fusarium oxysporum Fo47 OX=660027 GN=FOBC_05219 PE=4 SV=1	FOBC_05219
cytoplasm	A0A6M7YZF5	64	K	0.000246435	Down	60S acidic ribosomal protein P0 OS=Fusarium oxysporum Fo47 OX=660027 GN=FOBC_05219 PE=4 SV=1	FOBC_05219
cytoplasm	A0A6M7YZF5	14	K	0.00122601	Down	60S acidic ribosomal protein P0 OS=Fusarium oxysporum Fo47 OX=660027 GN=FOBC_05219 PE=4 SV=1	FOBC_05219
cytoplasm	A0A6M7YZF5	104	K	0.000455471	Down	60S acidic ribosomal protein P0 OS=Fusarium oxysporum Fo47 OX=660027 GN=FOBC_05219 PE=4 SV=1	FOBC_05219
cytoplasm	A0A6M7YZF5	55	K	0.00219286	Down	60S acidic ribosomal protein P0 OS=Fusarium oxysporum Fo47 OX=660027 GN=FOBC_05219 PE=4 SV=1	FOBC_05219
cytoplasm	A0A6M7YZF5	8	K	1.32961e-06	Down	60S acidic ribosomal protein P0 OS=Fusarium oxysporum Fo47 OX=660027 GN=FOBC_05219 PE=4 SV=1	FOBC_05219
cytoplasm	A0A6M7YZF5	48	K	0.000918311	Down	60S acidic ribosomal protein P0 OS=Fusarium oxysporum Fo47 OX=660027 GN=FOBC_05219 PE=4 SV=1	FOBC_05219
cytoplasm	A0A6M7YZF5	81	K	0.0431157	Down	60S acidic ribosomal protein P0 OS=Fusarium oxysporum Fo47 OX=660027 GN=FOBC_05219 PE=4 SV=1	FOBC_05219
cytoplasm	A0A2H3H6B1	137	K	0.000249683	Down	Triosephosphate isomerase OS=Fusarium oxysporum f. sp. radicis-cucumerinum OX=327505 GN=AU210_006688 PE=3 SV=1	AU210_006688
cytoplasm	A0A2H3H6B1	144	K	8.24589e-05	Down	Triosephosphate isomerase OS=Fusarium oxysporum f. sp. radicis-cucumerinum OX=327505 GN=AU210_006688 PE=3 SV=1	AU210_006688
cytoplasm	A0A2H3H6B1	111	K	0.000247272	Down	Triosephosphate isomerase OS=Fusarium oxysporum f. sp. radicis-cucumerinum OX=327505 GN=AU210_006688 PE=3 SV=1	AU210_006688
cytoplasm	A0A2H3H6B1	197	K	1.64131e-05	Down	Triosephosphate isomerase OS=Fusarium oxysporum f. sp. radicis-cucumerinum OX=327505 GN=AU210_006688 PE=3 SV=1	AU210_006688
cytoplasm	A0A2H3H6B1	213	K	1.5265e-05	Down	Triosephosphate isomerase OS=Fusarium oxysporum f. sp. radicis-cucumerinum OX=327505 GN=AU210_006688 PE=3 SV=1	AU210_006688
cytoplasm	A0A2H3H6B1	220	K	0.00067691	Down	Triosephosphate isomerase OS=Fusarium oxysporum f. sp. radicis-cucumerinum OX=327505 GN=AU210_006688 PE=3 SV=1	AU210_006688
cytoplasm	A0A2H3H6B1	4	K	0.00143946	Down	Triosephosphate isomerase OS=Fusarium oxysporum f. sp. radicis-cucumerinum OX=327505 GN=AU210_006688 PE=3 SV=1	AU210_006688
cytoplasm	A0A420Q4Z5	43	K	2.07017e-06	Down	4-nitrophenylphosphatase OS=Fusarium oxysporum OX=5507 GN=BFJ68_g13024 PE=4 SV=1	BFJ68_g13024
cytoplasm	A0A420QJF1	103	K	0.000196311	Down	Amidohydro-rel domain-containing protein OS=Fusarium oxysporum OX=5507 GN=BFJ68_g10937 PE=4 SV=1	BFJ68_g10937
cytoplasm	A0A420QZ68	350	K	0.000547069	Down	Diphthamide synthase OS=Fusarium oxysporum OX=5507 GN=BFJ71_g1104 PE=4 SV=1	BFJ71_g1104
cytoplasm	A0A2H3H7F0	130	K	0.0118157	Down	Protein-synthesizing GTPase OS=Fusarium oxysporum f. sp. radicis-cucumerinum OX=327505 GN=AU210_006442 PE=4 SV=1	AU210_006442
cytoplasm	A0A2H3H7F0	39	K	0.0390313	Down	Protein-synthesizing GTPase OS=Fusarium oxysporum f. sp. radicis-cucumerinum OX=327505 GN=AU210_006442 PE=4 SV=1	AU210_006442
cytoplasm	A0A2H3H7F0	439	K	0.000318495	Down	Protein-synthesizing GTPase OS=Fusarium oxysporum f. sp. radicis-cucumerinum OX=327505 GN=AU210_006442 PE=4 SV=1	AU210_006442
cytoplasm	A0A2H3H7F0	460	K	4.04289e-06	Down	Protein-synthesizing GTPase OS=Fusarium oxysporum f. sp. radicis-cucumerinum OX=327505 GN=AU210_006442 PE=4 SV=1	AU210_006442
cytoplasm	A0A2H3H7N6	258	K	0.000159488	Down	UBX domain-containing protein OS=Fusarium oxysporum f. sp. radicis-cucumerinum OX=327505 GN=AU210_009625 PE=4 SV=1	AU210_009625
cytoplasm	A0A5C6TEB9	70	K	0.00796205	Down	Peptide hydrolase OS=Fusarium oxysporum f. sp. cubense OX=61366 GN=FocTR4_00005867 PE=3 SV=1	FocTR4_00005867
cytoplasm	A0A5C6TEB9	188	K	0.00179184	Down	Peptide hydrolase OS=Fusarium oxysporum f. sp. cubense OX=61366 GN=FocTR4_00005867 PE=3 SV=1	FocTR4_00005867
cytoplasm	F9FU61	224	K	0.000211797	Down	Uncharacterized protein OS=Fusarium oxysporum (strain Fo5176) OX=660025 GN=FOXB_09942 PE=3 SV=1	FOXB_09942
cytoplasm	F9FU61	350	K	1.12141e-06	Down	Uncharacterized protein OS=Fusarium oxysporum (strain Fo5176) OX=660025 GN=FOXB_09942 PE=3 SV=1	FOXB_09942
cytoplasm	A0A420RZY5	253	K	7.36623e-05	Down	Uncharacterized protein OS=Fusarium oxysporum OX=5507 GN=BFJ68_g1823 PE=4 SV=1	BFJ68_g1823
cytoplasm	A0A5C6TGG8	243	K	5.37352e-05	Down	Catalase domain-containing protein OS=Fusarium oxysporum f. sp. cubense OX=61366 GN=FocTR4_00004540 PE=3 SV=1	FocTR4_00004540
cytoplasm	A0A5C6TGG8	195	K	0.0238736	Down	Catalase domain-containing protein OS=Fusarium oxysporum f. sp. cubense OX=61366 GN=FocTR4_00004540 PE=3 SV=1	FocTR4_00004540
cytoplasm	A0A420QU14	129	K	5.83144e-05	Down	Pyr_redox_2 domain-containing protein OS=Fusarium oxysporum OX=5507 GN=BFJ68_g9614 PE=4 SV=1	BFJ68_g9614
cytoplasm	A0A2H3HD89	101	K	0.039369	Down	Diadenosine tetraphosphate synthetase OS=Fusarium oxysporum f. sp. radicis-cucumerinum OX=327505 GN=AU210_006314 PE=3 SV=1	AU210_006314
cytoplasm	A0A2H3HD89	285	K	0.0029276	Down	Diadenosine tetraphosphate synthetase OS=Fusarium oxysporum f. sp. radicis-cucumerinum OX=327505 GN=AU210_006314 PE=3 SV=1	AU210_006314
cytoplasm	A0A2H3HD89	15	K	0.0201867	Down	Diadenosine tetraphosphate synthetase OS=Fusarium oxysporum f. sp. radicis-cucumerinum OX=327505 GN=AU210_006314 PE=3 SV=1	AU210_006314
cytoplasm	A0A2H3HD89	376	K	0.00437625	Down	Diadenosine tetraphosphate synthetase OS=Fusarium oxysporum f. sp. radicis-cucumerinum OX=327505 GN=AU210_006314 PE=3 SV=1	AU210_006314
cytoplasm	X0MF61	56	K	0.00403267	Down	AB hydrolase-1 domain-containing protein OS=Fusarium oxysporum f. sp. vasinfectum 25433 OX=1089449 GN=FOTG_00777 PE=3 SV=1	FOTG_00777
cytoplasm	X0MF61	216	K	0.00180546	Down	AB hydrolase-1 domain-containing protein OS=Fusarium oxysporum f. sp. vasinfectum 25433 OX=1089449 GN=FOTG_00777 PE=3 SV=1	FOTG_00777
cytoplasm	X0MF61	18	K	0.000121683	Down	AB hydrolase-1 domain-containing protein OS=Fusarium oxysporum f. sp. vasinfectum 25433 OX=1089449 GN=FOTG_00777 PE=3 SV=1	FOTG_00777
cytoplasm	A0A2H3HDY4	67	K	0.00532892	Down	FACT complex subunit POB3 OS=Fusarium oxysporum f. sp. radicis-cucumerinum OX=327505 GN=AU210_008371 PE=3 SV=1	AU210_008371
cytoplasm	A0A2H3HDY4	110	K	0.0083266	Down	FACT complex subunit POB3 OS=Fusarium oxysporum f. sp. radicis-cucumerinum OX=327505 GN=AU210_008371 PE=3 SV=1	AU210_008371
cytoplasm	X0KU92	329	K	0.000196238	Down	FAD-binding PCMH-type domain-containing protein OS=Fusarium oxysporum f. sp. vasinfectum 25433 OX=1089449 GN=FOTG_14568 PE=3 SV=1	FOTG_14568
cytoplasm	A0A4Q2VK00	444	K	0.00449732	Down	ATP citrate synthase OS=Fusarium oxysporum f. sp. narcissi OX=451672 GN=BFJ63_vAg10452 PE=4 SV=1	BFJ63_vAg10452
cytoplasm	A0A4Q2VK00	313	K	0.00426427	Down	ATP citrate synthase OS=Fusarium oxysporum f. sp. narcissi OX=451672 GN=BFJ63_vAg10452 PE=4 SV=1	BFJ63_vAg10452
cytoplasm	A0A4Q2VK00	77	K	0.00261815	Down	ATP citrate synthase OS=Fusarium oxysporum f. sp. narcissi OX=451672 GN=BFJ63_vAg10452 PE=4 SV=1	BFJ63_vAg10452
cytoplasm	A0A4Q2VK00	87	K	1.62325e-05	Down	ATP citrate synthase OS=Fusarium oxysporum f. sp. narcissi OX=451672 GN=BFJ63_vAg10452 PE=4 SV=1	BFJ63_vAg10452
cytoplasm	A0A4Q2VK00	95	K	0.00643915	Down	ATP citrate synthase OS=Fusarium oxysporum f. sp. narcissi OX=451672 GN=BFJ63_vAg10452 PE=4 SV=1	BFJ63_vAg10452
cytoplasm	A0A4Q2VK00	193	K	0.00363947	Down	ATP citrate synthase OS=Fusarium oxysporum f. sp. narcissi OX=451672 GN=BFJ63_vAg10452 PE=4 SV=1	BFJ63_vAg10452
cytoplasm	A0A4Q2VK00	259	K	0.00184367	Down	ATP citrate synthase OS=Fusarium oxysporum f. sp. narcissi OX=451672 GN=BFJ63_vAg10452 PE=4 SV=1	BFJ63_vAg10452
cytoplasm	A0A4Q2VK00	326	K	2.88512e-06	Down	ATP citrate synthase OS=Fusarium oxysporum f. sp. narcissi OX=451672 GN=BFJ63_vAg10452 PE=4 SV=1	BFJ63_vAg10452
cytoplasm	A0A4Q2VK00	483	K	0.000108158	Down	ATP citrate synthase OS=Fusarium oxysporum f. sp. narcissi OX=451672 GN=BFJ63_vAg10452 PE=4 SV=1	BFJ63_vAg10452
cytoplasm	A0A2H3HGC5	1027	K	0.00343785	Down	TIP120 domain-containing protein OS=Fusarium oxysporum f. sp. radicis-cucumerinum OX=327505 GN=AU210_003945 PE=3 SV=1	AU210_003945
cytoplasm	A0A2H3HGC5	644	K	0.0113416	Down	TIP120 domain-containing protein OS=Fusarium oxysporum f. sp. radicis-cucumerinum OX=327505 GN=AU210_003945 PE=3 SV=1	AU210_003945
cytoplasm	A0A2H3HGC5	515	K	0.00791182	Down	TIP120 domain-containing protein OS=Fusarium oxysporum f. sp. radicis-cucumerinum OX=327505 GN=AU210_003945 PE=3 SV=1	AU210_003945
cytoplasm	A0A2H3HGC5	505	K	0.00209453	Down	TIP120 domain-containing protein OS=Fusarium oxysporum f. sp. radicis-cucumerinum OX=327505 GN=AU210_003945 PE=3 SV=1	AU210_003945
cytoplasm	A0A6M7YPR4	228	K	0.0272055	Down	Uncharacterized protein OS=Fusarium oxysporum Fo47 OX=660027 GN=FOBC_03364 PE=4 SV=1	FOBC_03364
cytoplasm	A0A6M7YPR4	362	K	6.36328e-06	Down	Uncharacterized protein OS=Fusarium oxysporum Fo47 OX=660027 GN=FOBC_03364 PE=4 SV=1	FOBC_03364
cytoplasm	W9PIW9	273	K	5.55004e-05	Down	Formate dehydrogenase OS=Fusarium oxysporum f. sp. pisi HDV247 OX=1080344 GN=FOVG_07502 PE=3 SV=1	FOVG_07502
cytoplasm	W9PIW9	343	K	1.50448e-05	Down	Formate dehydrogenase OS=Fusarium oxysporum f. sp. pisi HDV247 OX=1080344 GN=FOVG_07502 PE=3 SV=1	FOVG_07502
cytoplasm	W9PIW9	357	K	0.00456777	Down	Formate dehydrogenase OS=Fusarium oxysporum f. sp. pisi HDV247 OX=1080344 GN=FOVG_07502 PE=3 SV=1	FOVG_07502
cytoplasm	W9PIW9	250	K	3.66166e-05	Down	Formate dehydrogenase OS=Fusarium oxysporum f. sp. pisi HDV247 OX=1080344 GN=FOVG_07502 PE=3 SV=1	FOVG_07502
cytoplasm	W9PIW9	185	K	0.000608382	Down	Formate dehydrogenase OS=Fusarium oxysporum f. sp. pisi HDV247 OX=1080344 GN=FOVG_07502 PE=3 SV=1	FOVG_07502
cytoplasm	W9PIW9	158	K	0.00167655	Down	Formate dehydrogenase OS=Fusarium oxysporum f. sp. pisi HDV247 OX=1080344 GN=FOVG_07502 PE=3 SV=1	FOVG_07502
cytoplasm	W9PIW9	237	K	8.86662e-05	Down	Formate dehydrogenase OS=Fusarium oxysporum f. sp. pisi HDV247 OX=1080344 GN=FOVG_07502 PE=3 SV=1	FOVG_07502
cytoplasm	W9PIW9	329	K	0.00239609	Down	Formate dehydrogenase OS=Fusarium oxysporum f. sp. pisi HDV247 OX=1080344 GN=FOVG_07502 PE=3 SV=1	FOVG_07502
cytoplasm	A0A559L0E2	425	K	0.000477687	Down	Apoptosis-inducing factor 1 OS=Fusarium oxysporum f. sp. cubense OX=61366 GN=aif1 PE=4 SV=1	aif1
cytoplasm	A0A559L0E2	247	K	0.00123024	Down	Apoptosis-inducing factor 1 OS=Fusarium oxysporum f. sp. cubense OX=61366 GN=aif1 PE=4 SV=1	aif1
cytoplasm	A0A559L0E2	41	K	0.001242	Down	Apoptosis-inducing factor 1 OS=Fusarium oxysporum f. sp. cubense OX=61366 GN=aif1 PE=4 SV=1	aif1
cytoplasm	X0NUG3	309	K	0.00023941	Down	Methionyl aminopeptidase OS=Fusarium oxysporum f. sp. vasinfectum 25433 OX=1089449 GN=FOTG_00642 PE=3 SV=1	FOTG_00642
cytoplasm	X0NUG3	198	K	0.00165848	Down	Methionyl aminopeptidase OS=Fusarium oxysporum f. sp. vasinfectum 25433 OX=1089449 GN=FOTG_00642 PE=3 SV=1	FOTG_00642
cytoplasm	X0NUG3	22	K	0.0158191	Down	Methionyl aminopeptidase OS=Fusarium oxysporum f. sp. vasinfectum 25433 OX=1089449 GN=FOTG_00642 PE=3 SV=1	FOTG_00642
cytoplasm	W9Q3A7	1576	K	0.00120142	Down	Biotin carboxylase OS=Fusarium oxysporum f. sp. pisi HDV247 OX=1080344 GN=FOVG_02340 PE=4 SV=1	FOVG_02340
cytoplasm	W9Q3A7	2257	K	0.00111298	Down	Biotin carboxylase OS=Fusarium oxysporum f. sp. pisi HDV247 OX=1080344 GN=FOVG_02340 PE=4 SV=1	FOVG_02340
cytoplasm	W9Q3A7	341	K	0.00112718	Down	Biotin carboxylase OS=Fusarium oxysporum f. sp. pisi HDV247 OX=1080344 GN=FOVG_02340 PE=4 SV=1	FOVG_02340
cytoplasm	W9Q3A7	524	K	4.97928e-06	Down	Biotin carboxylase OS=Fusarium oxysporum f. sp. pisi HDV247 OX=1080344 GN=FOVG_02340 PE=4 SV=1	FOVG_02340
cytoplasm	W9Q3A7	1225	K	0.00469522	Down	Biotin carboxylase OS=Fusarium oxysporum f. sp. pisi HDV247 OX=1080344 GN=FOVG_02340 PE=4 SV=1	FOVG_02340
cytoplasm	W9Q3A7	84	K	1.36548e-05	Down	Biotin carboxylase OS=Fusarium oxysporum f. sp. pisi HDV247 OX=1080344 GN=FOVG_02340 PE=4 SV=1	FOVG_02340
cytoplasm	W9Q3A7	49	K	0.00232736	Down	Biotin carboxylase OS=Fusarium oxysporum f. sp. pisi HDV247 OX=1080344 GN=FOVG_02340 PE=4 SV=1	FOVG_02340
cytoplasm	W9Q3A7	693	K	0.000986789	Down	Biotin carboxylase OS=Fusarium oxysporum f. sp. pisi HDV247 OX=1080344 GN=FOVG_02340 PE=4 SV=1	FOVG_02340
cytoplasm	W9Q3A7	2193	K	0.000866255	Down	Biotin carboxylase OS=Fusarium oxysporum f. sp. pisi HDV247 OX=1080344 GN=FOVG_02340 PE=4 SV=1	FOVG_02340
cytoplasm	W9Q3A7	1023	K	3.72057e-06	Down	Biotin carboxylase OS=Fusarium oxysporum f. sp. pisi HDV247 OX=1080344 GN=FOVG_02340 PE=4 SV=1	FOVG_02340
cytoplasm	W9Q3A7	1352	K	0.0459838	Down	Biotin carboxylase OS=Fusarium oxysporum f. sp. pisi HDV247 OX=1080344 GN=FOVG_02340 PE=4 SV=1	FOVG_02340
cytoplasm	W9Q3A7	1362	K	5.52199e-06	Down	Biotin carboxylase OS=Fusarium oxysporum f. sp. pisi HDV247 OX=1080344 GN=FOVG_02340 PE=4 SV=1	FOVG_02340
cytoplasm	W9Q3A7	440	K	0.000147649	Down	Biotin carboxylase OS=Fusarium oxysporum f. sp. pisi HDV247 OX=1080344 GN=FOVG_02340 PE=4 SV=1	FOVG_02340
cytoplasm	W9Q3A7	2240	K	0.000876225	Down	Biotin carboxylase OS=Fusarium oxysporum f. sp. pisi HDV247 OX=1080344 GN=FOVG_02340 PE=4 SV=1	FOVG_02340
cytoplasm	W9Q3A7	981	K	5.14239e-05	Down	Biotin carboxylase OS=Fusarium oxysporum f. sp. pisi HDV247 OX=1080344 GN=FOVG_02340 PE=4 SV=1	FOVG_02340
cytoplasm	W9Q3A7	1536	K	5.48166e-05	Down	Biotin carboxylase OS=Fusarium oxysporum f. sp. pisi HDV247 OX=1080344 GN=FOVG_02340 PE=4 SV=1	FOVG_02340
cytoplasm	W9Q3A7	430	K	0.0182919	Down	Biotin carboxylase OS=Fusarium oxysporum f. sp. pisi HDV247 OX=1080344 GN=FOVG_02340 PE=4 SV=1	FOVG_02340
cytoplasm	W9Q3A7	800	K	0.0374737	Down	Biotin carboxylase OS=Fusarium oxysporum f. sp. pisi HDV247 OX=1080344 GN=FOVG_02340 PE=4 SV=1	FOVG_02340
cytoplasm	N4UDI4	207	K	0.0359054	Down	Methylenetetrahydrofolate reductase OS=Fusarium oxysporum f. sp. cubense (strain race 1) OX=1229664 GN=FOC1_g10011198 PE=3 SV=1	FOC1_g10011198
cytoplasm	A0A2H3HMY1	212	K	3.16365e-05	Down	Adenosine kinase OS=Fusarium oxysporum f. sp. radicis-cucumerinum OX=327505 GN=AU210_006347 PE=3 SV=1	AU210_006347
cytoplasm	A0A2H3HMY1	44	K	0.000224855	Down	Adenosine kinase OS=Fusarium oxysporum f. sp. radicis-cucumerinum OX=327505 GN=AU210_006347 PE=3 SV=1	AU210_006347
cytoplasm	A0A2H3HMY1	102	K	0.0294237	Down	Adenosine kinase OS=Fusarium oxysporum f. sp. radicis-cucumerinum OX=327505 GN=AU210_006347 PE=3 SV=1	AU210_006347
cytoplasm	A0A2H3HMY1	34	K	0.00242428	Down	Adenosine kinase OS=Fusarium oxysporum f. sp. radicis-cucumerinum OX=327505 GN=AU210_006347 PE=3 SV=1	AU210_006347
cytoplasm	A0A2H3HN97	269	K	0.00070047	Down	Uncharacterized protein OS=Fusarium oxysporum f. sp. radicis-cucumerinum OX=327505 GN=AU210_002535 PE=3 SV=1	AU210_002535
cytoplasm	A0A2H3HNN6	217	K	0.0366347	Down	Adaptin_N domain-containing protein OS=Fusarium oxysporum f. sp. radicis-cucumerinum OX=327505 GN=AU210_003183 PE=3 SV=1	AU210_003183
cytoplasm	A0A420RRP6	811	K	0.00616238	Down	Uncharacterized protein OS=Fusarium oxysporum OX=5507 GN=BFJ68_g3159 PE=3 SV=1	BFJ68_g3159
cytoplasm	A0A420T4L0	249	K	5.66007e-05	Down	Adenylyltransferase and sulfurtransferase uba4 OS=Fusarium oxysporum OX=5507 GN=uba4 PE=3 SV=1	uba4
cytoplasm	A0A2H3HPE5	583	K	0.036435	Down	Molybdopterin molybdenumtransferase OS=Fusarium oxysporum f. sp. radicis-cucumerinum OX=327505 GN=AU210_002869 PE=3 SV=1	AU210_002869
cytoplasm	A0A559LRI8	189	K	0.000176564	Down	Proteasome subunit alpha type OS=Fusarium oxysporum f. sp. cubense OX=61366 GN=Focb16_v006897 PE=3 SV=1	Focb16_v006897
cytoplasm	A0A5C6TCX7	257	K	0.00684869	Down	Uncharacterized protein OS=Fusarium oxysporum f. sp. cubense OX=61366 GN=FocTR4_00003203 PE=4 SV=1	FocTR4_00003203
cytoplasm	A0A5C6TCX7	115	K	0.000704743	Down	Uncharacterized protein OS=Fusarium oxysporum f. sp. cubense OX=61366 GN=FocTR4_00003203 PE=4 SV=1	FocTR4_00003203
cytoplasm	A0A5C6TCX7	120	K	0.0116091	Down	Uncharacterized protein OS=Fusarium oxysporum f. sp. cubense OX=61366 GN=FocTR4_00003203 PE=4 SV=1	FocTR4_00003203
cytoplasm	N4UK23	322	K	0.00518118	Down	Rab GDP dissociation inhibitor OS=Fusarium oxysporum f. sp. cubense (strain race 1) OX=1229664 GN=FOC1_g10010337 PE=3 SV=1	FOC1_g10010337
cytoplasm	N4UK23	421	K	0.00746829	Down	Rab GDP dissociation inhibitor OS=Fusarium oxysporum f. sp. cubense (strain race 1) OX=1229664 GN=FOC1_g10010337 PE=3 SV=1	FOC1_g10010337
cytoplasm	N4UK23	167	K	7.85573e-05	Down	Rab GDP dissociation inhibitor OS=Fusarium oxysporum f. sp. cubense (strain race 1) OX=1229664 GN=FOC1_g10010337 PE=3 SV=1	FOC1_g10010337
cytoplasm	N4UK23	346	K	3.40683e-05	Down	Rab GDP dissociation inhibitor OS=Fusarium oxysporum f. sp. cubense (strain race 1) OX=1229664 GN=FOC1_g10010337 PE=3 SV=1	FOC1_g10010337
cytoplasm	N4UK23	32	K	0.000536393	Down	Rab GDP dissociation inhibitor OS=Fusarium oxysporum f. sp. cubense (strain race 1) OX=1229664 GN=FOC1_g10010337 PE=3 SV=1	FOC1_g10010337
cytoplasm	N4UK23	149	K	0.000444843	Down	Rab GDP dissociation inhibitor OS=Fusarium oxysporum f. sp. cubense (strain race 1) OX=1229664 GN=FOC1_g10010337 PE=3 SV=1	FOC1_g10010337
cytoplasm	N4UK23	121	K	0.00116405	Down	Rab GDP dissociation inhibitor OS=Fusarium oxysporum f. sp. cubense (strain race 1) OX=1229664 GN=FOC1_g10010337 PE=3 SV=1	FOC1_g10010337
cytoplasm	N4TW77	278	K	0.00225459	Down	Sulfite oxidase OS=Fusarium oxysporum f. sp. cubense (strain race 1) OX=1229664 GN=FOC1_g10005304 PE=4 SV=1	FOC1_g10005304
cytoplasm	N4TW77	374	K	0.00314447	Down	Sulfite oxidase OS=Fusarium oxysporum f. sp. cubense (strain race 1) OX=1229664 GN=FOC1_g10005304 PE=4 SV=1	FOC1_g10005304
cytoplasm	N4TW77	30	K	0.000261287	Down	Sulfite oxidase OS=Fusarium oxysporum f. sp. cubense (strain race 1) OX=1229664 GN=FOC1_g10005304 PE=4 SV=1	FOC1_g10005304
cytoplasm	N4TW77	509	K	0.000801623	Down	Sulfite oxidase OS=Fusarium oxysporum f. sp. cubense (strain race 1) OX=1229664 GN=FOC1_g10005304 PE=4 SV=1	FOC1_g10005304
cytoplasm	N4TW77	64	K	0.00156828	Down	Sulfite oxidase OS=Fusarium oxysporum f. sp. cubense (strain race 1) OX=1229664 GN=FOC1_g10005304 PE=4 SV=1	FOC1_g10005304
cytoplasm	N4TW77	218	K	0.00190639	Down	Sulfite oxidase OS=Fusarium oxysporum f. sp. cubense (strain race 1) OX=1229664 GN=FOC1_g10005304 PE=4 SV=1	FOC1_g10005304
cytoplasm	N4UU97	559	K	0.0043255	Down	Elongation factor G, mitochondrial OS=Fusarium oxysporum f. sp. cubense (strain race 1) OX=1229664 GN=MEF1 PE=3 SV=1	MEF1
cytoplasm	A0A2H3HSD6	886	K	8.83302e-05	Down	Phospholipase D OS=Fusarium oxysporum f. sp. radicis-cucumerinum OX=327505 GN=AU210_004952 PE=4 SV=1	AU210_004952
cytoplasm	A0A2H3HSD6	346	K	0.00156767	Down	Phospholipase D OS=Fusarium oxysporum f. sp. radicis-cucumerinum OX=327505 GN=AU210_004952 PE=4 SV=1	AU210_004952
cytoplasm	A0A2H3HSD6	921	K	9.25895e-05	Down	Phospholipase D OS=Fusarium oxysporum f. sp. radicis-cucumerinum OX=327505 GN=AU210_004952 PE=4 SV=1	AU210_004952
cytoplasm	A0A2H3HSF7	378	K	0.00142983	Down	Thioredoxin domain-containing protein OS=Fusarium oxysporum f. sp. radicis-cucumerinum OX=327505 GN=AU210_002368 PE=4 SV=1	AU210_002368
cytoplasm	A0A2H3HSF7	116	K	3.26369e-05	Down	Thioredoxin domain-containing protein OS=Fusarium oxysporum f. sp. radicis-cucumerinum OX=327505 GN=AU210_002368 PE=4 SV=1	AU210_002368
cytoplasm	A0A2H3HTC6	25	K	0.0133964	Down	Class I unconventional myosin OS=Fusarium oxysporum f. sp. radicis-cucumerinum OX=327505 GN=AU210_000512 PE=3 SV=1	AU210_000512
cytoplasm	X0I9S4	177	K	3.0218e-05	Down	Uroporphyrinogen decarboxylase OS=Fusarium oxysporum f. sp. conglutinans race 2 54008 OX=1089457 GN=FOPG_05953 PE=3 SV=1	FOPG_05953
cytoplasm	X0I9S4	9	K	0.013338	Down	Uroporphyrinogen decarboxylase OS=Fusarium oxysporum f. sp. conglutinans race 2 54008 OX=1089457 GN=FOPG_05953 PE=3 SV=1	FOPG_05953
cytoplasm	X0I9S4	44	K	0.000253092	Down	Uroporphyrinogen decarboxylase OS=Fusarium oxysporum f. sp. conglutinans race 2 54008 OX=1089457 GN=FOPG_05953 PE=3 SV=1	FOPG_05953
cytoplasm	A0A2H3HTR5	169	K	1.75704e-05	Down	WW domain-containing protein OS=Fusarium oxysporum f. sp. radicis-cucumerinum OX=327505 GN=AU210_000506 PE=4 SV=1	AU210_000506
cytoplasm	X0B765	215	K	0.0404035	Down	CAP-Gly domain-containing protein OS=Fusarium oxysporum f. sp. melonis 26406 OX=1089452 GN=FOMG_01496 PE=4 SV=1	FOMG_01496
cytoplasm	W9QCD9	152	K	0.0414517	Down	UDP-N-acetylglucosamine pyrophosphorylase OS=Fusarium oxysporum f. sp. pisi HDV247 OX=1080344 GN=FOVG_00604 PE=4 SV=1	FOVG_00604
cytoplasm	W9QCD9	233	K	1.74628e-05	Down	UDP-N-acetylglucosamine pyrophosphorylase OS=Fusarium oxysporum f. sp. pisi HDV247 OX=1080344 GN=FOVG_00604 PE=4 SV=1	FOVG_00604
cytoplasm	W9QCD9	164	K	0.0263777	Down	UDP-N-acetylglucosamine pyrophosphorylase OS=Fusarium oxysporum f. sp. pisi HDV247 OX=1080344 GN=FOVG_00604 PE=4 SV=1	FOVG_00604
cytoplasm	W9QCD9	141	K	0.00279792	Down	UDP-N-acetylglucosamine pyrophosphorylase OS=Fusarium oxysporum f. sp. pisi HDV247 OX=1080344 GN=FOVG_00604 PE=4 SV=1	FOVG_00604
cytoplasm	W9QCD9	489	K	0.035961	Down	UDP-N-acetylglucosamine pyrophosphorylase OS=Fusarium oxysporum f. sp. pisi HDV247 OX=1080344 GN=FOVG_00604 PE=4 SV=1	FOVG_00604
cytoplasm	W9QCD9	445	K	1.6869e-06	Down	UDP-N-acetylglucosamine pyrophosphorylase OS=Fusarium oxysporum f. sp. pisi HDV247 OX=1080344 GN=FOVG_00604 PE=4 SV=1	FOVG_00604
cytoplasm	W9QCD9	318	K	0.000133881	Down	UDP-N-acetylglucosamine pyrophosphorylase OS=Fusarium oxysporum f. sp. pisi HDV247 OX=1080344 GN=FOVG_00604 PE=4 SV=1	FOVG_00604
cytoplasm	W9QCD9	12	K	0.000106266	Down	UDP-N-acetylglucosamine pyrophosphorylase OS=Fusarium oxysporum f. sp. pisi HDV247 OX=1080344 GN=FOVG_00604 PE=4 SV=1	FOVG_00604
cytoplasm	W9QCD9	34	K	0.0398763	Down	UDP-N-acetylglucosamine pyrophosphorylase OS=Fusarium oxysporum f. sp. pisi HDV247 OX=1080344 GN=FOVG_00604 PE=4 SV=1	FOVG_00604
cytoplasm	W9QCD9	235	K	0.00630869	Down	UDP-N-acetylglucosamine pyrophosphorylase OS=Fusarium oxysporum f. sp. pisi HDV247 OX=1080344 GN=FOVG_00604 PE=4 SV=1	FOVG_00604
cytoplasm	A0A4Q2VVI8	299	K	1.23443e-05	Down	UTP--glucose-1-phosphate uridylyltransferase OS=Fusarium oxysporum f. sp. narcissi OX=451672 GN=BFJ63_vAg6482 PE=3 SV=1	BFJ63_vAg6482
cytoplasm	A0A4Q2VVI8	88	K	0.00781327	Down	UTP--glucose-1-phosphate uridylyltransferase OS=Fusarium oxysporum f. sp. narcissi OX=451672 GN=BFJ63_vAg6482 PE=3 SV=1	BFJ63_vAg6482
cytoplasm	A0A4Q2VVI8	6	K	0.000134278	Down	UTP--glucose-1-phosphate uridylyltransferase OS=Fusarium oxysporum f. sp. narcissi OX=451672 GN=BFJ63_vAg6482 PE=3 SV=1	BFJ63_vAg6482
cytoplasm	A0A4Q2VVI8	14	K	0.00719956	Down	UTP--glucose-1-phosphate uridylyltransferase OS=Fusarium oxysporum f. sp. narcissi OX=451672 GN=BFJ63_vAg6482 PE=3 SV=1	BFJ63_vAg6482
cytoplasm	A0A4Q2VVI8	327	K	7.70942e-05	Down	UTP--glucose-1-phosphate uridylyltransferase OS=Fusarium oxysporum f. sp. narcissi OX=451672 GN=BFJ63_vAg6482 PE=3 SV=1	BFJ63_vAg6482
cytoplasm	A0A4Q2VVI8	410	K	0.000133383	Down	UTP--glucose-1-phosphate uridylyltransferase OS=Fusarium oxysporum f. sp. narcissi OX=451672 GN=BFJ63_vAg6482 PE=3 SV=1	BFJ63_vAg6482
cytoplasm	A0A4Q2VVI8	419	K	4.28813e-05	Down	UTP--glucose-1-phosphate uridylyltransferase OS=Fusarium oxysporum f. sp. narcissi OX=451672 GN=BFJ63_vAg6482 PE=3 SV=1	BFJ63_vAg6482
cytoplasm	A0A4Q2VVI8	192	K	0.0047231	Down	UTP--glucose-1-phosphate uridylyltransferase OS=Fusarium oxysporum f. sp. narcissi OX=451672 GN=BFJ63_vAg6482 PE=3 SV=1	BFJ63_vAg6482
cytoplasm	A0A4Q2VVI8	142	K	0.000662305	Down	UTP--glucose-1-phosphate uridylyltransferase OS=Fusarium oxysporum f. sp. narcissi OX=451672 GN=BFJ63_vAg6482 PE=3 SV=1	BFJ63_vAg6482
cytoplasm	A0A4Q2VVI8	426	K	0.0080662	Down	UTP--glucose-1-phosphate uridylyltransferase OS=Fusarium oxysporum f. sp. narcissi OX=451672 GN=BFJ63_vAg6482 PE=3 SV=1	BFJ63_vAg6482
cytoplasm	A0A4Q2VVI8	213	K	0.00113767	Down	UTP--glucose-1-phosphate uridylyltransferase OS=Fusarium oxysporum f. sp. narcissi OX=451672 GN=BFJ63_vAg6482 PE=3 SV=1	BFJ63_vAg6482
cytoplasm	A0A420RIP6	155	K	0.00349144	Down	CAP-Gly domain-containing protein OS=Fusarium oxysporum OX=5507 GN=BFJ68_g4957 PE=4 SV=1	BFJ68_g4957
cytoplasm	A0A2H3HW27	663	K	0.00774888	Down	Acetyl-coenzyme A synthetase OS=Fusarium oxysporum f. sp. radicis-cucumerinum OX=327505 GN=AU210_001278 PE=3 SV=1	AU210_001278
cytoplasm	A0A2H3HW27	433	K	0.00122926	Down	Acetyl-coenzyme A synthetase OS=Fusarium oxysporum f. sp. radicis-cucumerinum OX=327505 GN=AU210_001278 PE=3 SV=1	AU210_001278
cytoplasm	A0A2H3HW27	644	K	0.00453058	Down	Acetyl-coenzyme A synthetase OS=Fusarium oxysporum f. sp. radicis-cucumerinum OX=327505 GN=AU210_001278 PE=3 SV=1	AU210_001278
cytoplasm	A0A2H3HWM9	505	K	0.0139003	Down	Rhodanese domain-containing protein OS=Fusarium oxysporum f. sp. radicis-cucumerinum OX=327505 GN=AU210_004967 PE=3 SV=1	AU210_004967
cytoplasm	A0A2H3HWM9	566	K	0.00427823	Down	Rhodanese domain-containing protein OS=Fusarium oxysporum f. sp. radicis-cucumerinum OX=327505 GN=AU210_004967 PE=3 SV=1	AU210_004967
cytoplasm	A0A2H3HWR6	60	K	0.000633347	Down	Profilin OS=Fusarium oxysporum f. sp. radicis-cucumerinum OX=327505 GN=AU210_002990 PE=3 SV=1	AU210_002990
cytoplasm	A0A559L834	174	K	0.0106387	Down	Pentafunctional AROM polypeptide OS=Fusarium oxysporum f. sp. cubense OX=61366 GN=Focb16_v000150 PE=4 SV=1	Focb16_v000150
cytoplasm	W9PC65	361	K	0.00142535	Down	DnaJ like subfamily C member 3 OS=Fusarium oxysporum f. sp. pisi HDV247 OX=1080344 GN=FOVG_07867 PE=4 SV=1	FOVG_07867
cytoplasm	A0A5C6SYM8	217	K	0.0342846	Down	AB hydrolase-1 domain-containing protein OS=Fusarium oxysporum f. sp. cubense OX=61366 GN=FocTR4_00002114 PE=4 SV=1	FocTR4_00002114
cytoplasm	W9ICH1	74	K	0.000132379	Down	60S ribosomal protein L23 OS=Fusarium oxysporum NRRL 32931 OX=660029 GN=FOYG_06144 PE=3 SV=1	FOYG_06144
cytoplasm	X0C4W7	162	K	0.00996931	Down	Pyridoxal 5'-phosphate synthase (glutamine hydrolyzing) OS=Fusarium oxysporum f. sp. raphani 54005 OX=1089458 GN=FOQG_10275 PE=3 SV=1	FOQG_10275
cytoplasm	X0KVN6	180	K	0.00568534	Down	Meth_synt_2 domain-containing protein OS=Fusarium oxysporum f. sp. vasinfectum 25433 OX=1089449 GN=FOTG_14180 PE=4 SV=1	FOTG_14180
cytoplasm	X0IYD3	770	K	0.000160365	Down	Aspartate carbamoyltransferase OS=Fusarium oxysporum f. sp. conglutinans race 2 54008 OX=1089457 GN=FOPG_00551 PE=3 SV=1	FOPG_00551
cytoplasm	N4UB18	33	K	0.000139983	Down	Uncharacterized protein OS=Fusarium oxysporum f. sp. cubense (strain race 1) OX=1229664 GN=FOC1_g10013075 PE=3 SV=1	FOC1_g10013075
cytoplasm	N4UB18	383	K	0.0312997	Down	Uncharacterized protein OS=Fusarium oxysporum f. sp. cubense (strain race 1) OX=1229664 GN=FOC1_g10013075 PE=3 SV=1	FOC1_g10013075
cytoplasm	N4UB18	565	K	0.00141313	Down	Uncharacterized protein OS=Fusarium oxysporum f. sp. cubense (strain race 1) OX=1229664 GN=FOC1_g10013075 PE=3 SV=1	FOC1_g10013075
cytoplasm	N4UB18	574	K	0.0168699	Down	Uncharacterized protein OS=Fusarium oxysporum f. sp. cubense (strain race 1) OX=1229664 GN=FOC1_g10013075 PE=3 SV=1	FOC1_g10013075
cytoplasm	N4UB18	379	K	0.024301	Down	Uncharacterized protein OS=Fusarium oxysporum f. sp. cubense (strain race 1) OX=1229664 GN=FOC1_g10013075 PE=3 SV=1	FOC1_g10013075
cytoplasm	N4UB18	585	K	0.0120638	Down	Uncharacterized protein OS=Fusarium oxysporum f. sp. cubense (strain race 1) OX=1229664 GN=FOC1_g10013075 PE=3 SV=1	FOC1_g10013075
cytoplasm	N4UB18	198	K	0.0384771	Down	Uncharacterized protein OS=Fusarium oxysporum f. sp. cubense (strain race 1) OX=1229664 GN=FOC1_g10013075 PE=3 SV=1	FOC1_g10013075
cytoplasm	A0A559LDN4	171	K	0.0144426	Down	Fe2OG dioxygenase domain-containing protein OS=Fusarium oxysporum f. sp. cubense OX=61366 GN=Focb16_v011509 PE=4 SV=1	Focb16_v011509
cytoplasm	W9KH06	499	K	0.00672486	Down	Betaine-aldehyde dehydrogenase OS=Fusarium oxysporum Fo47 OX=660027 GN=FOBC_06928 PE=3 SV=1	FOBC_06928
cytoplasm	W9KH06	491	K	5.06154e-05	Down	Betaine-aldehyde dehydrogenase OS=Fusarium oxysporum Fo47 OX=660027 GN=FOBC_06928 PE=3 SV=1	FOBC_06928
cytoplasm	A0A2H3I562	331	K	0.00253664	Down	Uncharacterized protein OS=Fusarium oxysporum f. sp. radicis-cucumerinum OX=327505 GN=AU210_000447 PE=3 SV=1	AU210_000447
cytoplasm	A0A2H3I5M4	165	K	0.0487559	Down	Protein kinase domain-containing protein OS=Fusarium oxysporum f. sp. radicis-cucumerinum OX=327505 GN=AU210_003608 PE=3 SV=1	AU210_003608
cytoplasm	X0AWS5	177	K	0.01329	Down	Calnexin OS=Fusarium oxysporum f. sp. melonis 26406 OX=1089452 GN=FOMG_01278 PE=3 SV=1	FOMG_01278
cytoplasm	X0AWS5	536	K	0.000892893	Down	Calnexin OS=Fusarium oxysporum f. sp. melonis 26406 OX=1089452 GN=FOMG_01278 PE=3 SV=1	FOMG_01278
cytoplasm	X0AWS5	96	K	0.000653902	Down	Calnexin OS=Fusarium oxysporum f. sp. melonis 26406 OX=1089452 GN=FOMG_01278 PE=3 SV=1	FOMG_01278
cytoplasm	X0AWS5	432	K	0.00247047	Down	Calnexin OS=Fusarium oxysporum f. sp. melonis 26406 OX=1089452 GN=FOMG_01278 PE=3 SV=1	FOMG_01278
cytoplasm	X0AWS5	188	K	3.08913e-05	Down	Calnexin OS=Fusarium oxysporum f. sp. melonis 26406 OX=1089452 GN=FOMG_01278 PE=3 SV=1	FOMG_01278
cytoplasm	X0AWS5	195	K	7.36723e-05	Down	Calnexin OS=Fusarium oxysporum f. sp. melonis 26406 OX=1089452 GN=FOMG_01278 PE=3 SV=1	FOMG_01278
cytoplasm	X0AWS5	101	K	0.0393149	Down	Calnexin OS=Fusarium oxysporum f. sp. melonis 26406 OX=1089452 GN=FOMG_01278 PE=3 SV=1	FOMG_01278
cytoplasm	X0AWS5	377	K	0.0245263	Down	Calnexin OS=Fusarium oxysporum f. sp. melonis 26406 OX=1089452 GN=FOMG_01278 PE=3 SV=1	FOMG_01278
cytoplasm	A0A2H3I7Z1	248	K	0.000146598	Down	V-type proton ATPase subunit C OS=Fusarium oxysporum f. sp. radicis-cucumerinum OX=327505 GN=AU210_000604 PE=3 SV=1	AU210_000604
cytoplasm	A0A2H3I7Z1	235	K	0.00702339	Down	V-type proton ATPase subunit C OS=Fusarium oxysporum f. sp. radicis-cucumerinum OX=327505 GN=AU210_000604 PE=3 SV=1	AU210_000604
cytoplasm	A0A2H3I7Z1	74	K	0.0334562	Down	V-type proton ATPase subunit C OS=Fusarium oxysporum f. sp. radicis-cucumerinum OX=327505 GN=AU210_000604 PE=3 SV=1	AU210_000604
cytoplasm	A0A2H3I7Z1	325	K	0.010782	Down	V-type proton ATPase subunit C OS=Fusarium oxysporum f. sp. radicis-cucumerinum OX=327505 GN=AU210_000604 PE=3 SV=1	AU210_000604
cytoplasm	A0A559L8S9	282	K	0.000135041	Down	Glucose-6-phosphate 1-dehydrogenase OS=Fusarium oxysporum f. sp. cubense OX=61366 GN=gsdA PE=3 SV=1	gsdA
cytoplasm	A0A559L8S9	291	K	0.000208895	Down	Glucose-6-phosphate 1-dehydrogenase OS=Fusarium oxysporum f. sp. cubense OX=61366 GN=gsdA PE=3 SV=1	gsdA
cytoplasm	A0A559L8S9	344	K	1.22016e-05	Down	Glucose-6-phosphate 1-dehydrogenase OS=Fusarium oxysporum f. sp. cubense OX=61366 GN=gsdA PE=3 SV=1	gsdA
cytoplasm	A0A559L8S9	166	K	0.0057876	Down	Glucose-6-phosphate 1-dehydrogenase OS=Fusarium oxysporum f. sp. cubense OX=61366 GN=gsdA PE=3 SV=1	gsdA
cytoplasm	A0A559L8S9	142	K	0.000104906	Down	Glucose-6-phosphate 1-dehydrogenase OS=Fusarium oxysporum f. sp. cubense OX=61366 GN=gsdA PE=3 SV=1	gsdA
cytoplasm	A0A559L8S9	423	K	0.0229159	Down	Glucose-6-phosphate 1-dehydrogenase OS=Fusarium oxysporum f. sp. cubense OX=61366 GN=gsdA PE=3 SV=1	gsdA
cytoplasm	A0A559L8S9	26	K	0.000190272	Down	Glucose-6-phosphate 1-dehydrogenase OS=Fusarium oxysporum f. sp. cubense OX=61366 GN=gsdA PE=3 SV=1	gsdA
cytoplasm	A0A559L8S9	297	K	1.99071e-06	Down	Glucose-6-phosphate 1-dehydrogenase OS=Fusarium oxysporum f. sp. cubense OX=61366 GN=gsdA PE=3 SV=1	gsdA
cytoplasm	A0A559L8S9	68	K	0.000211217	Down	Glucose-6-phosphate 1-dehydrogenase OS=Fusarium oxysporum f. sp. cubense OX=61366 GN=gsdA PE=3 SV=1	gsdA
cytoplasm	A0A559L8S9	53	K	4.68655e-05	Down	Glucose-6-phosphate 1-dehydrogenase OS=Fusarium oxysporum f. sp. cubense OX=61366 GN=gsdA PE=3 SV=1	gsdA
cytoplasm	W9INT1	264	K	0.00664852	Down	Cystathionine gamma-lyase OS=Fusarium oxysporum NRRL 32931 OX=660029 GN=FOYG_07161 PE=3 SV=1	FOYG_07161
cytoplasm	W9INT1	132	K	0.00845495	Down	Cystathionine gamma-lyase OS=Fusarium oxysporum NRRL 32931 OX=660029 GN=FOYG_07161 PE=3 SV=1	FOYG_07161
cytoplasm	N4UJE4	143	K	0.0431452	Down	2-(R)-hydroxypropyl-CoM dehydrogenase OS=Fusarium oxysporum f. sp. cubense (strain race 1) OX=1229664 GN=FOC1_g10007702 PE=4 SV=1	FOC1_g10007702
cytoplasm	A0A5C6SSH0	311	K	0.000319	Down	Alpha-galactosidase OS=Fusarium oxysporum f. sp. cubense OX=61366 GN=FocTR4_00008808 PE=4 SV=1	FocTR4_00008808
cytoplasm	A0A5C6SSH0	227	K	0.0084337	Down	Alpha-galactosidase OS=Fusarium oxysporum f. sp. cubense OX=61366 GN=FocTR4_00008808 PE=4 SV=1	FocTR4_00008808
cytoplasm	A0A5C6SSH0	220	K	0.00305039	Down	Alpha-galactosidase OS=Fusarium oxysporum f. sp. cubense OX=61366 GN=FocTR4_00008808 PE=4 SV=1	FocTR4_00008808
cytoplasm	A0A5C6SSH0	281	K	1.25535e-05	Down	Alpha-galactosidase OS=Fusarium oxysporum f. sp. cubense OX=61366 GN=FocTR4_00008808 PE=4 SV=1	FocTR4_00008808
cytoplasm	A0A5C6SSH0	290	K	7.51985e-05	Down	Alpha-galactosidase OS=Fusarium oxysporum f. sp. cubense OX=61366 GN=FocTR4_00008808 PE=4 SV=1	FocTR4_00008808
cytoplasm	W9I7X2	210	K	3.97058e-05	Down	Imidazole glycerol phosphate synthase hisHF OS=Fusarium oxysporum NRRL 32931 OX=660029 GN=FOYG_08153 PE=3 SV=1	FOYG_08153
cytoplasm	W9I7X2	417	K	0.00283344	Down	Imidazole glycerol phosphate synthase hisHF OS=Fusarium oxysporum NRRL 32931 OX=660029 GN=FOYG_08153 PE=3 SV=1	FOYG_08153
cytoplasm	W9I7X2	23	K	0.0264085	Down	Imidazole glycerol phosphate synthase hisHF OS=Fusarium oxysporum NRRL 32931 OX=660029 GN=FOYG_08153 PE=3 SV=1	FOYG_08153
cytoplasm	A0A420RZ74	372	K	0.000432468	Down	Uncharacterized protein OS=Fusarium oxysporum OX=5507 GN=BFJ68_g1549 PE=3 SV=1	BFJ68_g1549
cytoplasm	N4UFM1	74	K	0.00802179	Down	D-aminoacyl-tRNA deacylase OS=Fusarium oxysporum f. sp. cubense (strain race 1) OX=1229664 GN=FOC1_g10010889 PE=4 SV=1	FOC1_g10010889
cytoplasm	X0LFZ2	409	K	0.022169	Down	Phosphoribosylaminoimidazole carboxylase OS=Fusarium oxysporum f. sp. vasinfectum 25433 OX=1089449 GN=FOTG_08324 PE=3 SV=1	FOTG_08324
cytoplasm	X0LFZ2	98	K	0.0040348	Down	Phosphoribosylaminoimidazole carboxylase OS=Fusarium oxysporum f. sp. vasinfectum 25433 OX=1089449 GN=FOTG_08324 PE=3 SV=1	FOTG_08324
cytoplasm	X0BIY0	51	K	1.58438e-05	Down	D-ser_dehydrat domain-containing protein OS=Fusarium oxysporum f. sp. raphani 54005 OX=1089458 GN=FOQG_13858 PE=3 SV=1	FOQG_13858
cytoplasm	X0L6F6	93	K	0.000101321	Down	Uncharacterized protein OS=Fusarium oxysporum f. sp. vasinfectum 25433 OX=1089449 GN=FOTG_15073 PE=4 SV=1	FOTG_15073
cytoplasm	W9ICR1	310	K	0.00254105	Down	Stress-induced-phosphoprotein 1 OS=Fusarium oxysporum NRRL 32931 OX=660029 GN=FOYG_06198 PE=4 SV=1	FOYG_06198
cytoplasm	W9ICR1	351	K	0.000238289	Down	Stress-induced-phosphoprotein 1 OS=Fusarium oxysporum NRRL 32931 OX=660029 GN=FOYG_06198 PE=4 SV=1	FOYG_06198
cytoplasm	W9ICR1	100	K	0.000308628	Down	Stress-induced-phosphoprotein 1 OS=Fusarium oxysporum NRRL 32931 OX=660029 GN=FOYG_06198 PE=4 SV=1	FOYG_06198
cytoplasm	W9ICR1	109	K	4.41977e-06	Down	Stress-induced-phosphoprotein 1 OS=Fusarium oxysporum NRRL 32931 OX=660029 GN=FOYG_06198 PE=4 SV=1	FOYG_06198
cytoplasm	W9ICR1	378	K	0.00401669	Down	Stress-induced-phosphoprotein 1 OS=Fusarium oxysporum NRRL 32931 OX=660029 GN=FOYG_06198 PE=4 SV=1	FOYG_06198
cytoplasm	W9ICR1	52	K	0.0071028	Down	Stress-induced-phosphoprotein 1 OS=Fusarium oxysporum NRRL 32931 OX=660029 GN=FOYG_06198 PE=4 SV=1	FOYG_06198
cytoplasm	W9ICR1	78	K	0.017833	Down	Stress-induced-phosphoprotein 1 OS=Fusarium oxysporum NRRL 32931 OX=660029 GN=FOYG_06198 PE=4 SV=1	FOYG_06198
cytoplasm	W9ICR1	68	K	0.0285621	Down	Stress-induced-phosphoprotein 1 OS=Fusarium oxysporum NRRL 32931 OX=660029 GN=FOYG_06198 PE=4 SV=1	FOYG_06198
cytoplasm	W9ICR1	73	K	3.07064e-05	Down	Stress-induced-phosphoprotein 1 OS=Fusarium oxysporum NRRL 32931 OX=660029 GN=FOYG_06198 PE=4 SV=1	FOYG_06198
cytoplasm	X0KTY2	454	K	0.000394613	Down	Carboxylic ester hydrolase OS=Fusarium oxysporum f. sp. vasinfectum 25433 OX=1089449 GN=FOTG_14735 PE=3 SV=1	FOTG_14735
cytoplasm	X0BTU6	68	K	0.000184722	Down	IU_nuc_hydro domain-containing protein OS=Fusarium oxysporum f. sp. melonis 26406 OX=1089452 GN=FOMG_01307 PE=3 SV=1	FOMG_01307
cytoplasm	X0BTU6	276	K	6.23669e-06	Down	IU_nuc_hydro domain-containing protein OS=Fusarium oxysporum f. sp. melonis 26406 OX=1089452 GN=FOMG_01307 PE=3 SV=1	FOMG_01307
cytoplasm	A0A420QCL1	403	K	2.07083e-05	Down	6-phosphogluconate dehydrogenase, decarboxylating OS=Fusarium oxysporum OX=5507 GN=BFJ71_g4545 PE=3 SV=1	BFJ71_g4545
cytoplasm	A0A420QCL1	304	K	0.00133996	Down	6-phosphogluconate dehydrogenase, decarboxylating OS=Fusarium oxysporum OX=5507 GN=BFJ71_g4545 PE=3 SV=1	BFJ71_g4545
cytoplasm	A0A420QCL1	165	K	8.65109e-05	Down	6-phosphogluconate dehydrogenase, decarboxylating OS=Fusarium oxysporum OX=5507 GN=BFJ71_g4545 PE=3 SV=1	BFJ71_g4545
cytoplasm	A0A420QCL1	223	K	0.00025402	Down	6-phosphogluconate dehydrogenase, decarboxylating OS=Fusarium oxysporum OX=5507 GN=BFJ71_g4545 PE=3 SV=1	BFJ71_g4545
cytoplasm	A0A420QCL1	50	K	0.00106976	Down	6-phosphogluconate dehydrogenase, decarboxylating OS=Fusarium oxysporum OX=5507 GN=BFJ71_g4545 PE=3 SV=1	BFJ71_g4545
cytoplasm	A0A420QCL1	52	K	7.81339e-05	Down	6-phosphogluconate dehydrogenase, decarboxylating OS=Fusarium oxysporum OX=5507 GN=BFJ71_g4545 PE=3 SV=1	BFJ71_g4545
cytoplasm	A0A420QCL1	58	K	2.48175e-05	Down	6-phosphogluconate dehydrogenase, decarboxylating OS=Fusarium oxysporum OX=5507 GN=BFJ71_g4545 PE=3 SV=1	BFJ71_g4545
cytoplasm	A0A420QCL1	467	K	7.00805e-05	Down	6-phosphogluconate dehydrogenase, decarboxylating OS=Fusarium oxysporum OX=5507 GN=BFJ71_g4545 PE=3 SV=1	BFJ71_g4545
cytoplasm	A0A420QCL1	258	K	0.000594073	Down	6-phosphogluconate dehydrogenase, decarboxylating OS=Fusarium oxysporum OX=5507 GN=BFJ71_g4545 PE=3 SV=1	BFJ71_g4545
cytoplasm	A0A420QCL1	357	K	0.0289206	Down	6-phosphogluconate dehydrogenase, decarboxylating OS=Fusarium oxysporum OX=5507 GN=BFJ71_g4545 PE=3 SV=1	BFJ71_g4545
cytoplasm	A0A420QCL1	66	K	0.00498213	Down	6-phosphogluconate dehydrogenase, decarboxylating OS=Fusarium oxysporum OX=5507 GN=BFJ71_g4545 PE=3 SV=1	BFJ71_g4545
cytoplasm	A0A420QCL1	399	K	2.06388e-05	Down	6-phosphogluconate dehydrogenase, decarboxylating OS=Fusarium oxysporum OX=5507 GN=BFJ71_g4545 PE=3 SV=1	BFJ71_g4545
cytoplasm	A0A420QCL1	116	K	5.88805e-05	Down	6-phosphogluconate dehydrogenase, decarboxylating OS=Fusarium oxysporum OX=5507 GN=BFJ71_g4545 PE=3 SV=1	BFJ71_g4545
cytoplasm	A0A420QCL1	121	K	5.90861e-06	Down	6-phosphogluconate dehydrogenase, decarboxylating OS=Fusarium oxysporum OX=5507 GN=BFJ71_g4545 PE=3 SV=1	BFJ71_g4545
cytoplasm	A0A420QCL1	40	K	0.0023994	Down	6-phosphogluconate dehydrogenase, decarboxylating OS=Fusarium oxysporum OX=5507 GN=BFJ71_g4545 PE=3 SV=1	BFJ71_g4545
cytoplasm	X0KZF7	361	K	0.0427723	Down	Uncharacterized protein OS=Fusarium oxysporum f. sp. vasinfectum 25433 OX=1089449 GN=FOTG_12965 PE=3 SV=1	FOTG_12965
cytoplasm	X0KZF7	127	K	0.0226385	Down	Uncharacterized protein OS=Fusarium oxysporum f. sp. vasinfectum 25433 OX=1089449 GN=FOTG_12965 PE=3 SV=1	FOTG_12965
cytoplasm	X0LTJ3	80	K	0.028916	Down	Uncharacterized protein OS=Fusarium oxysporum f. sp. vasinfectum 25433 OX=1089449 GN=FOTG_05403 PE=3 SV=1	FOTG_05403
cytoplasm	X0LTJ3	161	K	0.00292131	Down	Uncharacterized protein OS=Fusarium oxysporum f. sp. vasinfectum 25433 OX=1089449 GN=FOTG_05403 PE=3 SV=1	FOTG_05403
cytoplasm	F9G4E6	369	K	0.00227884	Down	Amidase domain-containing protein OS=Fusarium oxysporum (strain Fo5176) OX=660025 GN=FOXB_13528 PE=4 SV=1	FOXB_13528
cytoplasm	F9G4E6	96	K	5.3677e-05	Down	Amidase domain-containing protein OS=Fusarium oxysporum (strain Fo5176) OX=660025 GN=FOXB_13528 PE=4 SV=1	FOXB_13528
cytoplasm	X0BNP7	190	K	0.00543107	Down	4-amino-5-hydroxymethyl-2-methylpyrimidine phosphate synthase OS=Fusarium oxysporum f. sp. melonis 26406 OX=1089452 GN=FOMG_00267 PE=3 SV=1	FOMG_00267
cytoplasm	X0KUS1	336	K	0.00112813	Down	Methylmalonate-semialdehyde dehydrogenase (CoA acylating) OS=Fusarium oxysporum f. sp. vasinfectum 25433 OX=1089449 GN=FOTG_14416 PE=4 SV=1	FOTG_14416
cytoplasm	A0A2H3SX01	254	K	9.73976e-06	Down	Probable protein phosphatase 2C OS=Fusarium oxysporum OX=5507 GN=FRV6_02127 PE=3 SV=1	FRV6_02127
cytoplasm	A0A2H3SX01	50	K	0.0453824	Down	Probable protein phosphatase 2C OS=Fusarium oxysporum OX=5507 GN=FRV6_02127 PE=3 SV=1	FRV6_02127
cytoplasm	A0A2H3SX01	89	K	4.75904e-06	Down	Probable protein phosphatase 2C OS=Fusarium oxysporum OX=5507 GN=FRV6_02127 PE=3 SV=1	FRV6_02127
cytoplasm	A0A2H3SX01	296	K	9.93937e-05	Down	Probable protein phosphatase 2C OS=Fusarium oxysporum OX=5507 GN=FRV6_02127 PE=3 SV=1	FRV6_02127
cytoplasm	A0A2H3SX01	84	K	6.76435e-05	Down	Probable protein phosphatase 2C OS=Fusarium oxysporum OX=5507 GN=FRV6_02127 PE=3 SV=1	FRV6_02127
cytoplasm	X0MTN1	665	K	0.00113963	Down	AIR synthase OS=Fusarium oxysporum f. sp. vasinfectum 25433 OX=1089449 GN=FOTG_09131 PE=3 SV=1	FOTG_09131
cytoplasm	X0MTN1	90	K	0.00158957	Down	AIR synthase OS=Fusarium oxysporum f. sp. vasinfectum 25433 OX=1089449 GN=FOTG_09131 PE=3 SV=1	FOTG_09131
cytoplasm	X0MTN1	45	K	0.00105	Down	AIR synthase OS=Fusarium oxysporum f. sp. vasinfectum 25433 OX=1089449 GN=FOTG_09131 PE=3 SV=1	FOTG_09131
cytoplasm	X0LEZ7	167	K	3.23469e-07	Down	Uncharacterized protein OS=Fusarium oxysporum f. sp. vasinfectum 25433 OX=1089449 GN=FOTG_12356 PE=4 SV=1	FOTG_12356
cytoplasm	A0A420S9P1	665	K	0.00023001	Down	Threonyl-tRNA synthetase OS=Fusarium oxysporum OX=5507 GN=BFJ70_g12212 PE=3 SV=1	BFJ70_g12212
cytoplasm	A0A420S9P1	314	K	0.00126249	Down	Threonyl-tRNA synthetase OS=Fusarium oxysporum OX=5507 GN=BFJ70_g12212 PE=3 SV=1	BFJ70_g12212
cytoplasm	A0A420S9P1	109	K	0.000368107	Down	Threonyl-tRNA synthetase OS=Fusarium oxysporum OX=5507 GN=BFJ70_g12212 PE=3 SV=1	BFJ70_g12212
cytoplasm	A0A420S9P1	133	K	9.43791e-05	Down	Threonyl-tRNA synthetase OS=Fusarium oxysporum OX=5507 GN=BFJ70_g12212 PE=3 SV=1	BFJ70_g12212
cytoplasm	A0A420S9P1	250	K	0.0374828	Down	Threonyl-tRNA synthetase OS=Fusarium oxysporum OX=5507 GN=BFJ70_g12212 PE=3 SV=1	BFJ70_g12212
cytoplasm	A0A420S9P1	42	K	0.0207223	Down	Threonyl-tRNA synthetase OS=Fusarium oxysporum OX=5507 GN=BFJ70_g12212 PE=3 SV=1	BFJ70_g12212
cytoplasm	A0A420S9P1	237	K	0.0027893	Down	Threonyl-tRNA synthetase OS=Fusarium oxysporum OX=5507 GN=BFJ70_g12212 PE=3 SV=1	BFJ70_g12212
cytoplasm	A0A420S9P1	585	K	0.0273158	Down	Threonyl-tRNA synthetase OS=Fusarium oxysporum OX=5507 GN=BFJ70_g12212 PE=3 SV=1	BFJ70_g12212
cytoplasm	A0A559L3B1	52	K	0.00701768	Down	Uncharacterized protein OS=Fusarium oxysporum f. sp. cubense OX=61366 GN=Focb16_v010645 PE=4 SV=1	Focb16_v010645
cytoplasm	X0ILQ2	125	K	0.000105155	Down	Homoserine kinase OS=Fusarium oxysporum f. sp. conglutinans race 2 54008 OX=1089457 GN=FOPG_03002 PE=3 SV=1	FOPG_03002
cytoplasm	X0ILQ2	42	K	0.0103299	Down	Homoserine kinase OS=Fusarium oxysporum f. sp. conglutinans race 2 54008 OX=1089457 GN=FOPG_03002 PE=3 SV=1	FOPG_03002
cytoplasm	X0MIK8	124	K	0.0067331	Down	Uncharacterized protein OS=Fusarium oxysporum f. sp. vasinfectum 25433 OX=1089449 GN=FOTG_03297 PE=4 SV=1	FOTG_03297
cytoplasm	X0MIK8	483	K	0.0028152	Down	Uncharacterized protein OS=Fusarium oxysporum f. sp. vasinfectum 25433 OX=1089449 GN=FOTG_03297 PE=4 SV=1	FOTG_03297
cytoplasm	X0MIK8	383	K	0.0106201	Down	Uncharacterized protein OS=Fusarium oxysporum f. sp. vasinfectum 25433 OX=1089449 GN=FOTG_03297 PE=4 SV=1	FOTG_03297
cytoplasm	N4TXB8	477	K	0.000555091	Down	Cystathionine gamma-synthase OS=Fusarium oxysporum f. sp. cubense (strain race 1) OX=1229664 GN=FOC1_g10014029 PE=3 SV=1	FOC1_g10014029
cytoplasm	N4TXB8	488	K	0.000653346	Down	Cystathionine gamma-synthase OS=Fusarium oxysporum f. sp. cubense (strain race 1) OX=1229664 GN=FOC1_g10014029 PE=3 SV=1	FOC1_g10014029
cytoplasm	W9HF85	20	K	0.00954533	Down	PH domain-containing protein OS=Fusarium oxysporum NRRL 32931 OX=660029 GN=FOYG_17209 PE=4 SV=1	FOYG_17209
cytoplasm	X0LFP2	257	K	2.9789e-05	Down	Chaperone hchA OS=Fusarium oxysporum f. sp. vasinfectum 25433 OX=1089449 GN=FOTG_08257 PE=4 SV=1	FOTG_08257
cytoplasm	A0A2H3T147	154	K	0.00486883	Down	Mitochondrial presequence protease OS=Fusarium oxysporum OX=5507 GN=FRV6_06580 PE=3 SV=1	FRV6_06580
cytoplasm	A0A2H3T147	755	K	0.0241716	Up	Mitochondrial presequence protease OS=Fusarium oxysporum OX=5507 GN=FRV6_06580 PE=3 SV=1	FRV6_06580
cytoplasm	F9G362	303	K	0.000218573	Down	Uncharacterized protein OS=Fusarium oxysporum (strain Fo5176) OX=660025 GN=FOXB_13094 PE=4 SV=1	FOXB_13094
cytoplasm	F9G362	470	K	0.000703112	Down	Uncharacterized protein OS=Fusarium oxysporum (strain Fo5176) OX=660025 GN=FOXB_13094 PE=4 SV=1	FOXB_13094
cytoplasm	A0A2H3T1B2	411	K	0.00316297	Down	Related to prenylcysteine lyase OS=Fusarium oxysporum OX=5507 GN=FRV6_06424 PE=3 SV=1	FRV6_06424
cytoplasm	A0A2H3T1B2	402	K	0.00260348	Down	Related to prenylcysteine lyase OS=Fusarium oxysporum OX=5507 GN=FRV6_06424 PE=3 SV=1	FRV6_06424
cytoplasm	W9PL59	62	K	0.00373972	Down	1-acylglycerone phosphate reductase OS=Fusarium oxysporum f. sp. pisi HDV247 OX=1080344 GN=FOVG_08026 PE=3 SV=1	FOVG_08026
cytoplasm	X0L3P6	303	K	0.0175505	Down	ANK_REP_REGION domain-containing protein OS=Fusarium oxysporum f. sp. vasinfectum 25433 OX=1089449 GN=FOTG_15988 PE=4 SV=1	FOTG_15988
cytoplasm	N4U1W1	88	K	0.00101111	Down	Thioredoxin reductase OS=Fusarium oxysporum f. sp. cubense (strain race 1) OX=1229664 GN=FOC1_g10009346 PE=4 SV=1	FOC1_g10009346
cytoplasm	X0I939	46	K	0.00341426	Down	4-methyl-5-beta-hydroxyethylthiazole kinase OS=Fusarium oxysporum f. sp. conglutinans race 2 54008 OX=1089457 GN=FOPG_02713 PE=3 SV=1	FOPG_02713
cytoplasm	X0I939	330	K	0.000905364	Down	4-methyl-5-beta-hydroxyethylthiazole kinase OS=Fusarium oxysporum f. sp. conglutinans race 2 54008 OX=1089457 GN=FOPG_02713 PE=3 SV=1	FOPG_02713
cytoplasm	X0I939	146	K	0.0433503	Down	4-methyl-5-beta-hydroxyethylthiazole kinase OS=Fusarium oxysporum f. sp. conglutinans race 2 54008 OX=1089457 GN=FOPG_02713 PE=3 SV=1	FOPG_02713
cytoplasm	X0MFW6	38	K	8.45828e-06	Down	Proteasome subunit alpha type OS=Fusarium oxysporum f. sp. vasinfectum 25433 OX=1089449 GN=FOTG_00929 PE=3 SV=1	FOTG_00929
cytoplasm	X0MFW6	195	K	3.16347e-05	Down	Proteasome subunit alpha type OS=Fusarium oxysporum f. sp. vasinfectum 25433 OX=1089449 GN=FOTG_00929 PE=3 SV=1	FOTG_00929
cytoplasm	X0J4S6	382	K	0.00132493	Down	Oxidoreductase OS=Fusarium oxysporum f. sp. conglutinans race 2 54008 OX=1089457 GN=FOPG_06132 PE=4 SV=1	FOPG_06132
cytoplasm	X0MU32	50	K	0.000317465	Down	Fe2OG dioxygenase domain-containing protein OS=Fusarium oxysporum f. sp. vasinfectum 25433 OX=1089449 GN=FOTG_00904 PE=3 SV=1	FOTG_00904
cytoplasm	A0A2H3T3T7	115	K	0.00103342	Down	Probable Chromatin assembly factor 1 subunit c OS=Fusarium oxysporum OX=5507 GN=FRV6_07521 PE=4 SV=1	FRV6_07521
cytoplasm	A0A2H3T3T7	165	K	0.000734034	Down	Probable Chromatin assembly factor 1 subunit c OS=Fusarium oxysporum OX=5507 GN=FRV6_07521 PE=4 SV=1	FRV6_07521
cytoplasm	X0I0N7	270	K	0.000101871	Down	Uncharacterized protein OS=Fusarium oxysporum f. sp. conglutinans race 2 54008 OX=1089457 GN=FOPG_07848 PE=3 SV=1	FOPG_07848
cytoplasm	A0A420RCA4	147	K	0.00231422	Down	Tyrosine--tRNA ligase OS=Fusarium oxysporum OX=5507 GN=BFJ68_g6202 PE=3 SV=1	BFJ68_g6202
cytoplasm	A0A2H3T6D1	282	K	0.0011051	Down	Related to aldehyde reductase II OS=Fusarium oxysporum OX=5507 GN=FRV6_04467 PE=4 SV=1	FRV6_04467
cytoplasm	A0A2H3T6D1	185	K	0.00107462	Down	Related to aldehyde reductase II OS=Fusarium oxysporum OX=5507 GN=FRV6_04467 PE=4 SV=1	FRV6_04467
cytoplasm	A0A2H3T6D1	320	K	0.00110198	Down	Related to aldehyde reductase II OS=Fusarium oxysporum OX=5507 GN=FRV6_04467 PE=4 SV=1	FRV6_04467
cytoplasm	N4UXZ8	590	K	0.00616297	Down	Lovastatin nonaketide synthase OS=Fusarium oxysporum f. sp. cubense (strain race 1) OX=1229664 GN=FOC1_g10002881 PE=4 SV=1	FOC1_g10002881
cytoplasm	N4UXZ8	1508	K	4.36086e-06	Down	Lovastatin nonaketide synthase OS=Fusarium oxysporum f. sp. cubense (strain race 1) OX=1229664 GN=FOC1_g10002881 PE=4 SV=1	FOC1_g10002881
cytoplasm	N4UXZ8	863	K	0.0028067	Down	Lovastatin nonaketide synthase OS=Fusarium oxysporum f. sp. cubense (strain race 1) OX=1229664 GN=FOC1_g10002881 PE=4 SV=1	FOC1_g10002881
cytoplasm	N4TYQ2	149	K	0.0352794	Down	Isoamyl acetate-hydrolyzing esterase 1 like protein OS=Fusarium oxysporum f. sp. cubense (strain race 1) OX=1229664 GN=FOC1_g10013602 PE=4 SV=1	FOC1_g10013602
cytoplasm	A0A420RRM1	89	K	0.00097709	Down	Adenylosuccinate synthetase OS=Fusarium oxysporum OX=5507 GN=BFJ68_g3180 PE=3 SV=1	BFJ68_g3180
cytoplasm	A0A420RRM1	277	K	0.000243745	Down	Adenylosuccinate synthetase OS=Fusarium oxysporum OX=5507 GN=BFJ68_g3180 PE=3 SV=1	BFJ68_g3180
cytoplasm	A0A2H3T7D7	36	K	0.0117454	Down	Related to transesterase OS=Fusarium oxysporum OX=5507 GN=FRV6_08739 PE=4 SV=1	FRV6_08739
cytoplasm	A0A2H3T7D7	361	K	0.00043069	Down	Related to transesterase OS=Fusarium oxysporum OX=5507 GN=FRV6_08739 PE=4 SV=1	FRV6_08739
cytoplasm	A0A2H3T7D7	7	K	0.00643381	Down	Related to transesterase OS=Fusarium oxysporum OX=5507 GN=FRV6_08739 PE=4 SV=1	FRV6_08739
cytoplasm	A0A420RAI6	289	K	0.00147643	Down	Uncharacterized protein OS=Fusarium oxysporum OX=5507 GN=BFJ68_g6834 PE=4 SV=1	BFJ68_g6834
cytoplasm	A0A420RAI6	76	K	0.00257295	Down	Uncharacterized protein OS=Fusarium oxysporum OX=5507 GN=BFJ68_g6834 PE=4 SV=1	BFJ68_g6834
cytoplasm	A0A420RAI6	276	K	0.000233933	Down	Uncharacterized protein OS=Fusarium oxysporum OX=5507 GN=BFJ68_g6834 PE=4 SV=1	BFJ68_g6834
cytoplasm	N4TIR3	604	K	2.16003e-06	Down	Uncharacterized protein OS=Fusarium oxysporum f. sp. cubense (strain race 1) OX=1229664 GN=FOC1_g10009254 PE=4 SV=1	FOC1_g10009254
cytoplasm	F9FNN4	512	K	4.50939e-06	Down	Uncharacterized protein OS=Fusarium oxysporum (strain Fo5176) OX=660025 GN=FOXB_08014 PE=4 SV=1	FOXB_08014
cytoplasm	X0ND46	319	K	0.00447862	Down	Beta-glucosidase OS=Fusarium oxysporum f. sp. vasinfectum 25433 OX=1089449 GN=FOTG_04501 PE=3 SV=1	FOTG_04501
cytoplasm	F9G072	420	K	0.00507737	Down	Alpha-galactosidase OS=Fusarium oxysporum (strain Fo5176) OX=660025 GN=FOXB_12054 PE=3 SV=1	FOXB_12054
cytoplasm	F9G072	463	K	4.93456e-05	Down	Alpha-galactosidase OS=Fusarium oxysporum (strain Fo5176) OX=660025 GN=FOXB_12054 PE=3 SV=1	FOXB_12054
cytoplasm	X0CV16	187	K	0.000292626	Down	NAD-dependent protein deacetylase OS=Fusarium oxysporum f. sp. raphani 54005 OX=1089458 GN=FOQG_04683 PE=3 SV=1	FOQG_04683
cytoplasm	X0AZI6	211	K	0.000101156	Down	Cerevisin OS=Fusarium oxysporum f. sp. melonis 26406 OX=1089452 GN=FOMG_02109 PE=3 SV=1	FOMG_02109
cytoplasm	X0AZI6	250	K	4.91462e-05	Down	Cerevisin OS=Fusarium oxysporum f. sp. melonis 26406 OX=1089452 GN=FOMG_02109 PE=3 SV=1	FOMG_02109
cytoplasm	X0AZI6	290	K	5.9588e-05	Down	Cerevisin OS=Fusarium oxysporum f. sp. melonis 26406 OX=1089452 GN=FOMG_02109 PE=3 SV=1	FOMG_02109
cytoplasm	X0AZI6	302	K	0.0120533	Down	Cerevisin OS=Fusarium oxysporum f. sp. melonis 26406 OX=1089452 GN=FOMG_02109 PE=3 SV=1	FOMG_02109
cytoplasm	X0AZI6	278	K	0.000127374	Down	Cerevisin OS=Fusarium oxysporum f. sp. melonis 26406 OX=1089452 GN=FOMG_02109 PE=3 SV=1	FOMG_02109
cytoplasm	X0AZI6	243	K	1.48576e-05	Down	Cerevisin OS=Fusarium oxysporum f. sp. melonis 26406 OX=1089452 GN=FOMG_02109 PE=3 SV=1	FOMG_02109
cytoplasm	W9INC2	228	K	0.00645174	Down	ATP phosphoribosyltransferase OS=Fusarium oxysporum NRRL 32931 OX=660029 GN=FOYG_07377 PE=3 SV=1	FOYG_07377
cytoplasm	W9INC2	135	K	0.00529733	Down	ATP phosphoribosyltransferase OS=Fusarium oxysporum NRRL 32931 OX=660029 GN=FOYG_07377 PE=3 SV=1	FOYG_07377
cytoplasm	N4TXJ1	144	K	0.00767487	Down	DNA mismatch repair protein msh-2 OS=Fusarium oxysporum f. sp. cubense (strain race 1) OX=1229664 GN=FOC1_g10014116 PE=3 SV=1	FOC1_g10014116
cytoplasm	N4TXJ1	509	K	0.000237814	Down	DNA mismatch repair protein msh-2 OS=Fusarium oxysporum f. sp. cubense (strain race 1) OX=1229664 GN=FOC1_g10014116 PE=3 SV=1	FOC1_g10014116
cytoplasm	W9PSQ1	127	K	0.00061812	Down	Thimet oligopeptidase OS=Fusarium oxysporum f. sp. pisi HDV247 OX=1080344 GN=FOVG_05060 PE=3 SV=1	FOVG_05060
cytoplasm	W9PSQ1	534	K	0.000386068	Down	Thimet oligopeptidase OS=Fusarium oxysporum f. sp. pisi HDV247 OX=1080344 GN=FOVG_05060 PE=3 SV=1	FOVG_05060
cytoplasm	X0IZA7	415	K	0.000674871	Down	Uncharacterized protein OS=Fusarium oxysporum f. sp. conglutinans race 2 54008 OX=1089457 GN=FOPG_00052 PE=3 SV=1	FOPG_00052
cytoplasm	X0CRV0	703	K	0.0438389	Down	Alpha-aminoadipate reductase OS=Fusarium oxysporum f. sp. raphani 54005 OX=1089458 GN=FOQG_04870 PE=3 SV=1	FOQG_04870
cytoplasm	X0CRV0	355	K	0.017616	Down	Alpha-aminoadipate reductase OS=Fusarium oxysporum f. sp. raphani 54005 OX=1089458 GN=FOQG_04870 PE=3 SV=1	FOQG_04870
cytoplasm	X0CRV0	1111	K	0.00179031	Down	Alpha-aminoadipate reductase OS=Fusarium oxysporum f. sp. raphani 54005 OX=1089458 GN=FOQG_04870 PE=3 SV=1	FOQG_04870
cytoplasm	X0CRV0	228	K	0.0359078	Down	Alpha-aminoadipate reductase OS=Fusarium oxysporum f. sp. raphani 54005 OX=1089458 GN=FOQG_04870 PE=3 SV=1	FOQG_04870
cytoplasm	X0M797	316	K	0.000210949	Down	Allantoicase OS=Fusarium oxysporum f. sp. vasinfectum 25433 OX=1089449 GN=FOTG_02471 PE=3 SV=1	FOTG_02471
cytoplasm	X0M797	27	K	0.000609118	Down	Allantoicase OS=Fusarium oxysporum f. sp. vasinfectum 25433 OX=1089449 GN=FOTG_02471 PE=3 SV=1	FOTG_02471
cytoplasm	A0A2H3TCC9	201	K	0.000439746	Down	DUR1,2-Urea amidolyase OS=Fusarium oxysporum OX=5507 GN=FRV6_06537 PE=4 SV=1	FRV6_06537
cytoplasm	A0A2H3TCC9	203	K	0.0221465	Down	DUR1,2-Urea amidolyase OS=Fusarium oxysporum OX=5507 GN=FRV6_06537 PE=4 SV=1	FRV6_06537
cytoplasm	A0A2H3TCC9	125	K	0.0166385	Down	DUR1,2-Urea amidolyase OS=Fusarium oxysporum OX=5507 GN=FRV6_06537 PE=4 SV=1	FRV6_06537
cytoplasm	A0A2H3TCC9	783	K	0.000748998	Down	DUR1,2-Urea amidolyase OS=Fusarium oxysporum OX=5507 GN=FRV6_06537 PE=4 SV=1	FRV6_06537
cytoplasm	X0MF52	501	K	0.00154689	Down	Uncharacterized protein OS=Fusarium oxysporum f. sp. vasinfectum 25433 OX=1089449 GN=FOTG_00810 PE=4 SV=1	FOTG_00810
cytoplasm	W9ZR06	135	K	0.000619425	Down	Uncharacterized protein OS=Fusarium oxysporum f. sp. melonis 26406 OX=1089452 GN=FOMG_11058 PE=4 SV=1	FOMG_11058
cytoplasm	W9ZR06	237	K	9.42043e-07	Down	Uncharacterized protein OS=Fusarium oxysporum f. sp. melonis 26406 OX=1089452 GN=FOMG_11058 PE=4 SV=1	FOMG_11058
cytoplasm	W9ZR06	248	K	0.000322344	Down	Uncharacterized protein OS=Fusarium oxysporum f. sp. melonis 26406 OX=1089452 GN=FOMG_11058 PE=4 SV=1	FOMG_11058
cytoplasm	W9ZR06	116	K	0.00135433	Down	Uncharacterized protein OS=Fusarium oxysporum f. sp. melonis 26406 OX=1089452 GN=FOMG_11058 PE=4 SV=1	FOMG_11058
cytoplasm	W9PE86	237	K	0.000283391	Down	Uncharacterized protein OS=Fusarium oxysporum f. sp. pisi HDV247 OX=1080344 GN=FOVG_09349 PE=4 SV=1	FOVG_09349
cytoplasm	W9PT65	85	K	0.0020532	Down	Aldo_ket_red domain-containing protein OS=Fusarium oxysporum f. sp. pisi HDV247 OX=1080344 GN=FOVG_07976 PE=4 SV=1	FOVG_07976
cytoplasm	W9PT65	270	K	0.012003	Down	Aldo_ket_red domain-containing protein OS=Fusarium oxysporum f. sp. pisi HDV247 OX=1080344 GN=FOVG_07976 PE=4 SV=1	FOVG_07976
cytoplasm	X0NBJ7	183	K	0.0185553	Down	Threonine synthase OS=Fusarium oxysporum f. sp. vasinfectum 25433 OX=1089449 GN=FOTG_05057 PE=3 SV=1	FOTG_05057
cytoplasm	A0A2H3TFT0	176	K	9.14402e-05	Down	Mitochondrial inner membrane protease ATP23 OS=Fusarium oxysporum OX=5507 GN=FRV6_07697 PE=3 SV=1	FRV6_07697
cytoplasm	A0A2H3TGB6	50	K	0.0105802	Down	Uridylate kinase OS=Fusarium oxysporum OX=5507 GN=FRV6_07887 PE=3 SV=1	FRV6_07887
cytoplasm	X0NQW7	221	K	4.91031e-05	Down	Phosphoribosylglycinamide formyltransferase OS=Fusarium oxysporum f. sp. vasinfectum 25433 OX=1089449 GN=FOTG_01592 PE=4 SV=1	FOTG_01592
cytoplasm	A0A5C6T5S5	84	K	0.0131159	Down	ANK_REP_REGION domain-containing protein OS=Fusarium oxysporum f. sp. cubense OX=61366 GN=FocTR4_00010498 PE=3 SV=1	FocTR4_00010498
cytoplasm	X0L3B8	7	K	4.27623e-05	Down	Aldehyde dehydrogenase (NAD+) OS=Fusarium oxysporum f. sp. vasinfectum 25433 OX=1089449 GN=FOTG_16102 PE=3 SV=1	FOTG_16102
cytoplasm	X0L3B8	310	K	6.3166e-05	Down	Aldehyde dehydrogenase (NAD+) OS=Fusarium oxysporum f. sp. vasinfectum 25433 OX=1089449 GN=FOTG_16102 PE=3 SV=1	FOTG_16102
cytoplasm	X0L3B8	30	K	1.14343e-05	Down	Aldehyde dehydrogenase (NAD+) OS=Fusarium oxysporum f. sp. vasinfectum 25433 OX=1089449 GN=FOTG_16102 PE=3 SV=1	FOTG_16102
cytoplasm	X0L3B8	246	K	6.91128e-06	Down	Aldehyde dehydrogenase (NAD+) OS=Fusarium oxysporum f. sp. vasinfectum 25433 OX=1089449 GN=FOTG_16102 PE=3 SV=1	FOTG_16102
cytoplasm	X0L3B8	340	K	0.00590987	Down	Aldehyde dehydrogenase (NAD+) OS=Fusarium oxysporum f. sp. vasinfectum 25433 OX=1089449 GN=FOTG_16102 PE=3 SV=1	FOTG_16102
cytoplasm	X0LZP2	128	K	0.0194268	Down	WD_REPEATS_REGION domain-containing protein OS=Fusarium oxysporum f. sp. vasinfectum 25433 OX=1089449 GN=FOTG_06951 PE=4 SV=1	FOTG_06951
cytoplasm	X0LZP2	74	K	0.0135153	Down	WD_REPEATS_REGION domain-containing protein OS=Fusarium oxysporum f. sp. vasinfectum 25433 OX=1089449 GN=FOTG_06951 PE=4 SV=1	FOTG_06951
cytoplasm	X0I737	554	K	0.000102441	Down	Nucleolar protein 58 OS=Fusarium oxysporum f. sp. conglutinans race 2 54008 OX=1089457 GN=FOPG_06365 PE=3 SV=1	FOPG_06365
cytoplasm	X0I737	160	K	0.00512736	Down	Nucleolar protein 58 OS=Fusarium oxysporum f. sp. conglutinans race 2 54008 OX=1089457 GN=FOPG_06365 PE=3 SV=1	FOPG_06365
cytoplasm	X0I737	25	K	0.00334298	Down	Nucleolar protein 58 OS=Fusarium oxysporum f. sp. conglutinans race 2 54008 OX=1089457 GN=FOPG_06365 PE=3 SV=1	FOPG_06365
cytoplasm	X0I737	187	K	0.0306903	Down	Nucleolar protein 58 OS=Fusarium oxysporum f. sp. conglutinans race 2 54008 OX=1089457 GN=FOPG_06365 PE=3 SV=1	FOPG_06365
cytoplasm	F9FSB6	56	K	0.000872227	Down	Uncharacterized protein OS=Fusarium oxysporum (strain Fo5176) OX=660025 GN=FOXB_09297 PE=4 SV=1	FOXB_09297
cytoplasm	F9FSB6	278	K	0.00557205	Down	Uncharacterized protein OS=Fusarium oxysporum (strain Fo5176) OX=660025 GN=FOXB_09297 PE=4 SV=1	FOXB_09297
cytoplasm	F9FSB6	186	K	0.000334896	Down	Uncharacterized protein OS=Fusarium oxysporum (strain Fo5176) OX=660025 GN=FOXB_09297 PE=4 SV=1	FOXB_09297
cytoplasm	W9ZF65	192	K	0.00011711	Down	Uncharacterized protein OS=Fusarium oxysporum f. sp. melonis 26406 OX=1089452 GN=FOMG_16266 PE=4 SV=1	FOMG_16266
cytoplasm	A0A6M7ZIC1	108	K	0.0361043	Down	Uncharacterized protein OS=Fusarium oxysporum Fo47 OX=660027 GN=FOBC_13283 PE=4 SV=1	FOBC_13283
cytoplasm	A0A6M7ZIC1	168	K	0.000226259	Down	Uncharacterized protein OS=Fusarium oxysporum Fo47 OX=660027 GN=FOBC_13283 PE=4 SV=1	FOBC_13283
cytoplasm	A0A559LEP9	64	K	0.00484519	Down	4a-hydroxytetrahydrobiopterin dehydratase OS=Fusarium oxysporum f. sp. cubense OX=61366 GN=Focb16_v012276 PE=3 SV=1	Focb16_v012276
cytoplasm	X0HY29	100	K	0.0191558	Down	Uncharacterized protein OS=Fusarium oxysporum f. sp. conglutinans race 2 54008 OX=1089457 GN=FOPG_05361 PE=4 SV=1	FOPG_05361
cytoplasm	X0HY29	96	K	0.0401286	Down	Uncharacterized protein OS=Fusarium oxysporum f. sp. conglutinans race 2 54008 OX=1089457 GN=FOPG_05361 PE=4 SV=1	FOPG_05361
cytoplasm	X0LF43	458	K	0.0242466	Down	Glutamyl-tRNA synthetase OS=Fusarium oxysporum f. sp. vasinfectum 25433 OX=1089449 GN=FOTG_12220 PE=3 SV=1	FOTG_12220
cytoplasm	X0LF43	461	K	0.0215025	Down	Glutamyl-tRNA synthetase OS=Fusarium oxysporum f. sp. vasinfectum 25433 OX=1089449 GN=FOTG_12220 PE=3 SV=1	FOTG_12220
cytoplasm	X0LF43	245	K	0.000129979	Down	Glutamyl-tRNA synthetase OS=Fusarium oxysporum f. sp. vasinfectum 25433 OX=1089449 GN=FOTG_12220 PE=3 SV=1	FOTG_12220
cytoplasm	X0LF43	65	K	0.00469377	Down	Glutamyl-tRNA synthetase OS=Fusarium oxysporum f. sp. vasinfectum 25433 OX=1089449 GN=FOTG_12220 PE=3 SV=1	FOTG_12220
cytoplasm	X0LF43	364	K	6.13906e-05	Down	Glutamyl-tRNA synthetase OS=Fusarium oxysporum f. sp. vasinfectum 25433 OX=1089449 GN=FOTG_12220 PE=3 SV=1	FOTG_12220
cytoplasm	X0LF43	531	K	0.00576272	Down	Glutamyl-tRNA synthetase OS=Fusarium oxysporum f. sp. vasinfectum 25433 OX=1089449 GN=FOTG_12220 PE=3 SV=1	FOTG_12220
cytoplasm	X0LF43	341	K	0.00435858	Down	Glutamyl-tRNA synthetase OS=Fusarium oxysporum f. sp. vasinfectum 25433 OX=1089449 GN=FOTG_12220 PE=3 SV=1	FOTG_12220
cytoplasm	X0LF43	29	K	0.0211911	Down	Glutamyl-tRNA synthetase OS=Fusarium oxysporum f. sp. vasinfectum 25433 OX=1089449 GN=FOTG_12220 PE=3 SV=1	FOTG_12220
cytoplasm	X0LF43	57	K	0.000467104	Down	Glutamyl-tRNA synthetase OS=Fusarium oxysporum f. sp. vasinfectum 25433 OX=1089449 GN=FOTG_12220 PE=3 SV=1	FOTG_12220
cytoplasm	X0LF43	507	K	0.00491385	Down	Glutamyl-tRNA synthetase OS=Fusarium oxysporum f. sp. vasinfectum 25433 OX=1089449 GN=FOTG_12220 PE=3 SV=1	FOTG_12220
cytoplasm	X0M1Q4	510	K	0.00725072	Down	NEDD8-activating enzyme E1 regulatory subunit OS=Fusarium oxysporum f. sp. vasinfectum 25433 OX=1089449 GN=FOTG_06719 PE=3 SV=1	FOTG_06719
cytoplasm	X0LMJ2	184	K	0.00907742	Down	Uncharacterized protein OS=Fusarium oxysporum f. sp. vasinfectum 25433 OX=1089449 GN=FOTG_06564 PE=4 SV=1	FOTG_06564
cytoplasm	A0A2H3TM65	62	K	0.00261493	Down	Uricase OS=Fusarium oxysporum OX=5507 GN=FRV6_13795 PE=3 SV=1	FRV6_13795
cytoplasm	A0A2H3TM65	270	K	0.000780965	Down	Uricase OS=Fusarium oxysporum OX=5507 GN=FRV6_13795 PE=3 SV=1	FRV6_13795
cytoplasm	A0A2H3TM65	188	K	0.00838931	Down	Uricase OS=Fusarium oxysporum OX=5507 GN=FRV6_13795 PE=3 SV=1	FRV6_13795
cytoplasm	A0A2H3TM65	115	K	5.06046e-05	Down	Uricase OS=Fusarium oxysporum OX=5507 GN=FRV6_13795 PE=3 SV=1	FRV6_13795
cytoplasm	A0A2H3TM65	144	K	0.00292314	Down	Uricase OS=Fusarium oxysporum OX=5507 GN=FRV6_13795 PE=3 SV=1	FRV6_13795
cytoplasm	A0A2H3TM65	11	K	0.0220817	Down	Uricase OS=Fusarium oxysporum OX=5507 GN=FRV6_13795 PE=3 SV=1	FRV6_13795
cytoplasm	A0A2H3TM65	103	K	0.0329053	Down	Uricase OS=Fusarium oxysporum OX=5507 GN=FRV6_13795 PE=3 SV=1	FRV6_13795
cytoplasm	X0N2T8	201	K	0.00883017	Down	PKS_ER domain-containing protein OS=Fusarium oxysporum f. sp. vasinfectum 25433 OX=1089449 GN=FOTG_06376 PE=4 SV=1	FOTG_06376
cytoplasm	X0HK49	239	K	0.000170027	Down	Pyrroline-5-carboxylate reductase OS=Fusarium oxysporum f. sp. conglutinans race 2 54008 OX=1089457 GN=FOPG_12155 PE=3 SV=1	FOPG_12155
cytoplasm	N4U3H7	362	K	9.24539e-06	Down	Putative lipase ROG1 OS=Fusarium oxysporum f. sp. cubense (strain race 1) OX=1229664 GN=FOC1_g10009242 PE=3 SV=1	FOC1_g10009242
cytoplasm	X0NUW3	479	K	5.33716e-06	Down	Valyl-tRNA synthetase OS=Fusarium oxysporum f. sp. vasinfectum 25433 OX=1089449 GN=FOTG_00762 PE=3 SV=1	FOTG_00762
cytoplasm	X0NUW3	941	K	0.000107767	Down	Valyl-tRNA synthetase OS=Fusarium oxysporum f. sp. vasinfectum 25433 OX=1089449 GN=FOTG_00762 PE=3 SV=1	FOTG_00762
cytoplasm	X0NUW3	835	K	1.1459e-05	Down	Valyl-tRNA synthetase OS=Fusarium oxysporum f. sp. vasinfectum 25433 OX=1089449 GN=FOTG_00762 PE=3 SV=1	FOTG_00762
cytoplasm	X0NUW3	393	K	0.0455925	Down	Valyl-tRNA synthetase OS=Fusarium oxysporum f. sp. vasinfectum 25433 OX=1089449 GN=FOTG_00762 PE=3 SV=1	FOTG_00762
cytoplasm	X0NUW3	262	K	0.000239164	Down	Valyl-tRNA synthetase OS=Fusarium oxysporum f. sp. vasinfectum 25433 OX=1089449 GN=FOTG_00762 PE=3 SV=1	FOTG_00762
cytoplasm	X0NUW3	728	K	0.00294974	Down	Valyl-tRNA synthetase OS=Fusarium oxysporum f. sp. vasinfectum 25433 OX=1089449 GN=FOTG_00762 PE=3 SV=1	FOTG_00762
cytoplasm	X0NUW3	313	K	0.0236987	Down	Valyl-tRNA synthetase OS=Fusarium oxysporum f. sp. vasinfectum 25433 OX=1089449 GN=FOTG_00762 PE=3 SV=1	FOTG_00762
cytoplasm	X0NUW3	692	K	6.55882e-05	Down	Valyl-tRNA synthetase OS=Fusarium oxysporum f. sp. vasinfectum 25433 OX=1089449 GN=FOTG_00762 PE=3 SV=1	FOTG_00762
cytoplasm	X0NUW3	910	K	2.54302e-07	Down	Valyl-tRNA synthetase OS=Fusarium oxysporum f. sp. vasinfectum 25433 OX=1089449 GN=FOTG_00762 PE=3 SV=1	FOTG_00762
cytoplasm	X0NUW3	499	K	0.00031549	Down	Valyl-tRNA synthetase OS=Fusarium oxysporum f. sp. vasinfectum 25433 OX=1089449 GN=FOTG_00762 PE=3 SV=1	FOTG_00762
cytoplasm	X0NUW3	388	K	0.00124056	Down	Valyl-tRNA synthetase OS=Fusarium oxysporum f. sp. vasinfectum 25433 OX=1089449 GN=FOTG_00762 PE=3 SV=1	FOTG_00762
cytoplasm	A0A2H3TNS4	105	K	0.0294483	Down	Related to GNAT family acetyltransferase OS=Fusarium oxysporum OX=5507 GN=FRV6_11478 PE=4 SV=1	FRV6_11478
cytoplasm	A0A2H3TNS4	32	K	0.0191616	Down	Related to GNAT family acetyltransferase OS=Fusarium oxysporum OX=5507 GN=FRV6_11478 PE=4 SV=1	FRV6_11478
cytoplasm	W9ZQG6	860	K	0.000128725	Down	Probable endonuclease LCL3 OS=Fusarium oxysporum f. sp. melonis 26406 OX=1089452 GN=FOMG_11184 PE=3 SV=1	FOMG_11184
cytoplasm	W9ZQG6	688	K	0.000119556	Down	Probable endonuclease LCL3 OS=Fusarium oxysporum f. sp. melonis 26406 OX=1089452 GN=FOMG_11184 PE=3 SV=1	FOMG_11184
cytoplasm	W9ZQG6	727	K	0.000675788	Down	Probable endonuclease LCL3 OS=Fusarium oxysporum f. sp. melonis 26406 OX=1089452 GN=FOMG_11184 PE=3 SV=1	FOMG_11184
cytoplasm	W9ZQG6	306	K	0.000772305	Down	Probable endonuclease LCL3 OS=Fusarium oxysporum f. sp. melonis 26406 OX=1089452 GN=FOMG_11184 PE=3 SV=1	FOMG_11184
cytoplasm	W9ZQG6	376	K	3.0476e-05	Down	Probable endonuclease LCL3 OS=Fusarium oxysporum f. sp. melonis 26406 OX=1089452 GN=FOMG_11184 PE=3 SV=1	FOMG_11184
cytoplasm	A0A2H3TPH4	102	K	6.77603e-05	Down	Seryl-tRNA synthetase OS=Fusarium oxysporum OX=5507 GN=FRV6_13713 PE=4 SV=1	FRV6_13713
cytoplasm	A0A2H3TPH4	391	K	0.00985835	Down	Seryl-tRNA synthetase OS=Fusarium oxysporum OX=5507 GN=FRV6_13713 PE=4 SV=1	FRV6_13713
cytoplasm	A0A2H3TPH4	44	K	2.00694e-05	Down	Seryl-tRNA synthetase OS=Fusarium oxysporum OX=5507 GN=FRV6_13713 PE=4 SV=1	FRV6_13713
cytoplasm	A0A2H3TPH4	140	K	0.000855565	Down	Seryl-tRNA synthetase OS=Fusarium oxysporum OX=5507 GN=FRV6_13713 PE=4 SV=1	FRV6_13713
cytoplasm	A0A2H3TPH4	138	K	0.0103834	Down	Seryl-tRNA synthetase OS=Fusarium oxysporum OX=5507 GN=FRV6_13713 PE=4 SV=1	FRV6_13713
cytoplasm	A0A2H3TPH4	343	K	0.0176287	Down	Seryl-tRNA synthetase OS=Fusarium oxysporum OX=5507 GN=FRV6_13713 PE=4 SV=1	FRV6_13713
cytoplasm	X0MCY5	520	K	0.00212925	Down	Uncharacterized protein OS=Fusarium oxysporum f. sp. vasinfectum 25433 OX=1089449 GN=FOTG_00349 PE=4 SV=1	FOTG_00349
cytoplasm	A0A2H3TPR8	181	K	0.029599	Down	Probable thiamin biosynthesis protein thi-4 OS=Fusarium oxysporum OX=5507 GN=FRV6_13793 PE=4 SV=1	FRV6_13793
cytoplasm	A0A3L6NLV1	370	K	0.0148111	Down	Histidinol-phosphate aminotransferase OS=Fusarium oxysporum f. sp. cepae OX=396571 GN=BFJ65_g8637 PE=3 SV=1	BFJ65_g8637
cytoplasm	A0A3L6NLV1	344	K	0.00249108	Down	Histidinol-phosphate aminotransferase OS=Fusarium oxysporum f. sp. cepae OX=396571 GN=BFJ65_g8637 PE=3 SV=1	BFJ65_g8637
cytoplasm	A0A3L6NLV1	72	K	0.012217	Down	Histidinol-phosphate aminotransferase OS=Fusarium oxysporum f. sp. cepae OX=396571 GN=BFJ65_g8637 PE=3 SV=1	BFJ65_g8637
cytoplasm	W9ZCU6	61	K	0.00170673	Down	Mannitol 2-dehydrogenase OS=Fusarium oxysporum f. sp. melonis 26406 OX=1089452 GN=FOMG_14359 PE=3 SV=1	FOMG_14359
cytoplasm	W9ZCU6	192	K	0.000257998	Down	Mannitol 2-dehydrogenase OS=Fusarium oxysporum f. sp. melonis 26406 OX=1089452 GN=FOMG_14359 PE=3 SV=1	FOMG_14359
cytoplasm	W9ZCU6	204	K	0.00279506	Down	Mannitol 2-dehydrogenase OS=Fusarium oxysporum f. sp. melonis 26406 OX=1089452 GN=FOMG_14359 PE=3 SV=1	FOMG_14359
cytoplasm	W9ZCU6	306	K	0.00262964	Down	Mannitol 2-dehydrogenase OS=Fusarium oxysporum f. sp. melonis 26406 OX=1089452 GN=FOMG_14359 PE=3 SV=1	FOMG_14359
cytoplasm	A0A420P3G9	41	K	0.00302017	Down	Uncharacterized protein OS=Fusarium oxysporum OX=5507 GN=BFJ68_g3750 PE=4 SV=1	BFJ68_g3750
cytoplasm	A0A2H3TQG4	269	K	0.00559403	Down	ATP-dependent 6-phosphofructokinase OS=Fusarium oxysporum OX=5507 GN=FRV6_09623 PE=3 SV=1	FRV6_09623
cytoplasm	A0A2H3TQG4	275	K	0.000351217	Down	ATP-dependent 6-phosphofructokinase OS=Fusarium oxysporum OX=5507 GN=FRV6_09623 PE=3 SV=1	FRV6_09623
cytoplasm	A0A2H3TQG4	246	K	0.000607818	Down	ATP-dependent 6-phosphofructokinase OS=Fusarium oxysporum OX=5507 GN=FRV6_09623 PE=3 SV=1	FRV6_09623
cytoplasm	A0A2H3TQG4	628	K	0.000112217	Down	ATP-dependent 6-phosphofructokinase OS=Fusarium oxysporum OX=5507 GN=FRV6_09623 PE=3 SV=1	FRV6_09623
cytoplasm	A0A2H3TQG4	631	K	0.0189526	Down	ATP-dependent 6-phosphofructokinase OS=Fusarium oxysporum OX=5507 GN=FRV6_09623 PE=3 SV=1	FRV6_09623
cytoplasm	A0A420RNZ4	134	K	0.000378305	Down	Biotin--protein ligase OS=Fusarium oxysporum OX=5507 GN=BFJ68_g3753 PE=4 SV=1	BFJ68_g3753
cytoplasm	A0A420RNZ4	364	K	0.0278778	Down	Biotin--protein ligase OS=Fusarium oxysporum OX=5507 GN=BFJ68_g3753 PE=4 SV=1	BFJ68_g3753
cytoplasm	W9I374	135	K	0.00314985	Down	Phosphatidylinositol transfer protein SFH5 OS=Fusarium oxysporum NRRL 32931 OX=660029 GN=FOYG_10201 PE=3 SV=1	FOYG_10201
cytoplasm	W9I374	38	K	0.00124651	Down	Phosphatidylinositol transfer protein SFH5 OS=Fusarium oxysporum NRRL 32931 OX=660029 GN=FOYG_10201 PE=3 SV=1	FOYG_10201
cytoplasm	A0A420RGC0	323	K	0.00038393	Down	Uncharacterized protein OS=Fusarium oxysporum OX=5507 GN=BFJ68_g5331 PE=4 SV=1	BFJ68_g5331
cytoplasm	X0ASP6	59	K	0.000138791	Down	N-acetyltransferase domain-containing protein OS=Fusarium oxysporum f. sp. melonis 26406 OX=1089452 GN=FOMG_09303 PE=4 SV=1	FOMG_09303
cytoplasm	X0KYL6	166	K	0.000146009	Down	Uncharacterized protein OS=Fusarium oxysporum f. sp. vasinfectum 25433 OX=1089449 GN=FOTG_13265 PE=4 SV=1	FOTG_13265
cytoplasm	X0AM83	239	K	0.00252104	Down	Uncharacterized protein OS=Fusarium oxysporum f. sp. melonis 26406 OX=1089452 GN=FOMG_11266 PE=3 SV=1	FOMG_11266
cytoplasm	X0MMQ2	85	K	0.00482939	Down	AB hydrolase-1 domain-containing protein OS=Fusarium oxysporum f. sp. vasinfectum 25433 OX=1089449 GN=FOTG_10416 PE=4 SV=1	FOTG_10416
cytoplasm	X0AIV4	34	K	0.00175529	Down	Protein transport protein SEC13 OS=Fusarium oxysporum f. sp. melonis 26406 OX=1089452 GN=FOMG_11860 PE=3 SV=1	FOMG_11860
cytoplasm	X0AIV4	37	K	0.000652817	Down	Protein transport protein SEC13 OS=Fusarium oxysporum f. sp. melonis 26406 OX=1089452 GN=FOMG_11860 PE=3 SV=1	FOMG_11860
cytoplasm	X0AIV4	239	K	0.0130652	Down	Protein transport protein SEC13 OS=Fusarium oxysporum f. sp. melonis 26406 OX=1089452 GN=FOMG_11860 PE=3 SV=1	FOMG_11860
cytoplasm	X0M389	139	K	0.00255889	Down	Uncharacterized protein OS=Fusarium oxysporum f. sp. vasinfectum 25433 OX=1089449 GN=FOTG_16477 PE=4 SV=1	FOTG_16477
cytoplasm	J9MJK9	208	K	0.000122443	Down	Transaldolase OS=Fusarium oxysporum f. sp. lycopersici (strain 4287 / CBS 123668 / FGSC 9935 / NRRL 34936) OX=426428 GN=FOXG_03074 PE=1 SV=1	FOXG_03074
cytoplasm	J9MJK9	215	K	0.000398486	Down	Transaldolase OS=Fusarium oxysporum f. sp. lycopersici (strain 4287 / CBS 123668 / FGSC 9935 / NRRL 34936) OX=426428 GN=FOXG_03074 PE=1 SV=1	FOXG_03074
cytoplasm	J9MJK9	315	K	0.000872704	Down	Transaldolase OS=Fusarium oxysporum f. sp. lycopersici (strain 4287 / CBS 123668 / FGSC 9935 / NRRL 34936) OX=426428 GN=FOXG_03074 PE=1 SV=1	FOXG_03074
cytoplasm	J9MJK9	93	K	0.00873429	Down	Transaldolase OS=Fusarium oxysporum f. sp. lycopersici (strain 4287 / CBS 123668 / FGSC 9935 / NRRL 34936) OX=426428 GN=FOXG_03074 PE=1 SV=1	FOXG_03074
cytoplasm	J9MJK9	189	K	0.00263765	Down	Transaldolase OS=Fusarium oxysporum f. sp. lycopersici (strain 4287 / CBS 123668 / FGSC 9935 / NRRL 34936) OX=426428 GN=FOXG_03074 PE=1 SV=1	FOXG_03074
cytoplasm	J9MJK9	263	K	0.0126972	Down	Transaldolase OS=Fusarium oxysporum f. sp. lycopersici (strain 4287 / CBS 123668 / FGSC 9935 / NRRL 34936) OX=426428 GN=FOXG_03074 PE=1 SV=1	FOXG_03074
cytoplasm	J9MJK9	277	K	0.00182332	Down	Transaldolase OS=Fusarium oxysporum f. sp. lycopersici (strain 4287 / CBS 123668 / FGSC 9935 / NRRL 34936) OX=426428 GN=FOXG_03074 PE=1 SV=1	FOXG_03074
cytoplasm	J9MJK9	216	K	0.000225667	Down	Transaldolase OS=Fusarium oxysporum f. sp. lycopersici (strain 4287 / CBS 123668 / FGSC 9935 / NRRL 34936) OX=426428 GN=FOXG_03074 PE=1 SV=1	FOXG_03074
cytoplasm	J9MJK9	63	K	0.000601342	Down	Transaldolase OS=Fusarium oxysporum f. sp. lycopersici (strain 4287 / CBS 123668 / FGSC 9935 / NRRL 34936) OX=426428 GN=FOXG_03074 PE=1 SV=1	FOXG_03074
cytoplasm	J9MJK9	29	K	1.67489e-05	Down	Transaldolase OS=Fusarium oxysporum f. sp. lycopersici (strain 4287 / CBS 123668 / FGSC 9935 / NRRL 34936) OX=426428 GN=FOXG_03074 PE=1 SV=1	FOXG_03074
cytoplasm	J9MJK9	51	K	0.0327977	Down	Transaldolase OS=Fusarium oxysporum f. sp. lycopersici (strain 4287 / CBS 123668 / FGSC 9935 / NRRL 34936) OX=426428 GN=FOXG_03074 PE=1 SV=1	FOXG_03074
cytoplasm	A0A2H3U4U1	231	K	0.000425154	Down	Probable NmrA family transcriptional regulator OS=Fusarium oxysporum OX=5507 GN=FRV6_13227 PE=4 SV=1	FRV6_13227
cytoplasm	N4UH59	233	K	0.000148541	Down	Superoxide dismutase 1 copper chaperone OS=Fusarium oxysporum f. sp. cubense (strain race 1) OX=1229664 GN=FOC1_g10010489 PE=3 SV=1	FOC1_g10010489
cytoplasm	X0C5S1	99	K	1.98449e-05	Down	GFO_IDH_MocA domain-containing protein OS=Fusarium oxysporum f. sp. raphani 54005 OX=1089458 GN=FOQG_09812 PE=4 SV=1	FOQG_09812
cytoplasm	W9NKH6	281	K	0.0120857	Down	Beta-glucosidase OS=Fusarium oxysporum f. sp. pisi HDV247 OX=1080344 GN=FOVG_15604 PE=3 SV=1	FOVG_15604
cytoplasm	W9QG19	161	K	1.78787e-05	Down	Histidine kinase OS=Fusarium oxysporum f. sp. pisi HDV247 OX=1080344 GN=FOVG_03134 PE=4 SV=1	FOVG_03134
cytoplasm	A0A6M4AQ61	27	K	0.0309112	Down	Translation elongation factor 1 alpha (Fragment) OS=Fusarium oxysporum OX=5507 PE=4 SV=1	--
cytoplasm	A0A6M4AQ61	11	K	0.0185591	Down	Translation elongation factor 1 alpha (Fragment) OS=Fusarium oxysporum OX=5507 PE=4 SV=1	--
cytoplasm	W9ZWI8	365	K	0.00172399	Down	Citrate synthase OS=Fusarium oxysporum f. sp. melonis 26406 OX=1089452 GN=FOMG_08948 PE=3 SV=1	FOMG_08948
cytoplasm	X0LGY1	110	K	0.041318	Down	Uncharacterized protein OS=Fusarium oxysporum f. sp. vasinfectum 25433 OX=1089449 GN=FOTG_08094 PE=4 SV=1	FOTG_08094
cytoplasm	A0A3L6N7I0	144	K	0.000773639	Down	Phosphoglycerate kinase OS=Fusarium oxysporum f. sp. cepae OX=396571 GN=BFJ65_g12756 PE=3 SV=1	BFJ65_g12756
cytoplasm	A0A3L6N7I0	216	K	0.012333	Down	Phosphoglycerate kinase OS=Fusarium oxysporum f. sp. cepae OX=396571 GN=BFJ65_g12756 PE=3 SV=1	BFJ65_g12756
cytoplasm	A0A3L6N7I0	220	K	0.0022302	Down	Phosphoglycerate kinase OS=Fusarium oxysporum f. sp. cepae OX=396571 GN=BFJ65_g12756 PE=3 SV=1	BFJ65_g12756
cytoplasm	A0A3L6N7I0	332	K	0.00774773	Down	Phosphoglycerate kinase OS=Fusarium oxysporum f. sp. cepae OX=396571 GN=BFJ65_g12756 PE=3 SV=1	BFJ65_g12756
cytoplasm	A0A3L6N7I0	353	K	1.60795e-05	Down	Phosphoglycerate kinase OS=Fusarium oxysporum f. sp. cepae OX=396571 GN=BFJ65_g12756 PE=3 SV=1	BFJ65_g12756
cytoplasm	A0A3L6N7I0	192	K	0.000221935	Down	Phosphoglycerate kinase OS=Fusarium oxysporum f. sp. cepae OX=396571 GN=BFJ65_g12756 PE=3 SV=1	BFJ65_g12756
cytoplasm	A0A3L6N7I0	152	K	0.0276104	Down	Phosphoglycerate kinase OS=Fusarium oxysporum f. sp. cepae OX=396571 GN=BFJ65_g12756 PE=3 SV=1	BFJ65_g12756
cytoplasm	A0A3L6N7I0	246	K	0.00145962	Down	Phosphoglycerate kinase OS=Fusarium oxysporum f. sp. cepae OX=396571 GN=BFJ65_g12756 PE=3 SV=1	BFJ65_g12756
cytoplasm	A0A3L6N7I0	264	K	0.000105678	Down	Phosphoglycerate kinase OS=Fusarium oxysporum f. sp. cepae OX=396571 GN=BFJ65_g12756 PE=3 SV=1	BFJ65_g12756
cytoplasm	A0A3L6N7I0	92	K	9.48911e-06	Down	Phosphoglycerate kinase OS=Fusarium oxysporum f. sp. cepae OX=396571 GN=BFJ65_g12756 PE=3 SV=1	BFJ65_g12756
cytoplasm	A0A3L6N7I0	389	K	0.00376914	Down	Phosphoglycerate kinase OS=Fusarium oxysporum f. sp. cepae OX=396571 GN=BFJ65_g12756 PE=3 SV=1	BFJ65_g12756
cytoplasm	A0A3L6N7I0	15	K	0.000319338	Down	Phosphoglycerate kinase OS=Fusarium oxysporum f. sp. cepae OX=396571 GN=BFJ65_g12756 PE=3 SV=1	BFJ65_g12756
cytoplasm	A0A3L6N7I0	6	K	0.000971871	Down	Phosphoglycerate kinase OS=Fusarium oxysporum f. sp. cepae OX=396571 GN=BFJ65_g12756 PE=3 SV=1	BFJ65_g12756
cytoplasm	N4UVK6	175	K	0.0165478	Down	Fructose-2,6-bisphosphatase OS=Fusarium oxysporum f. sp. cubense (strain race 1) OX=1229664 GN=FOC1_g10007294 PE=4 SV=1	FOC1_g10007294
cytoplasm	N4UVK6	267	K	0.0202456	Down	Fructose-2,6-bisphosphatase OS=Fusarium oxysporum f. sp. cubense (strain race 1) OX=1229664 GN=FOC1_g10007294 PE=4 SV=1	FOC1_g10007294
cytoplasm	N4UUN0	139	K	0.000361383	Down	Ubiquitin-conjugating enzyme E2 14 OS=Fusarium oxysporum f. sp. cubense (strain race 1) OX=1229664 GN=FOC1_g10010375 PE=4 SV=1	FOC1_g10010375
cytoplasm	N4UUN0	92	K	0.000952657	Down	Ubiquitin-conjugating enzyme E2 14 OS=Fusarium oxysporum f. sp. cubense (strain race 1) OX=1229664 GN=FOC1_g10010375 PE=4 SV=1	FOC1_g10010375
cytoplasm	X0CKT7	537	K	0.000766799	Down	Enhancer of mRNA-decapping protein 3 OS=Fusarium oxysporum f. sp. raphani 54005 OX=1089458 GN=FOQG_03771 PE=3 SV=1	FOQG_03771
cytoplasm	X0I720	423	K	0.00173025	Down	Alanine-glyoxylate transaminase/(R)-3-amino-2-methylpropionate-pyruvate transaminase OS=Fusarium oxysporum f. sp. conglutinans race 2 54008 OX=1089457 GN=FOPG_06349 PE=4 SV=1	FOPG_06349
cytoplasm	X0I720	187	K	0.00137347	Down	Alanine-glyoxylate transaminase/(R)-3-amino-2-methylpropionate-pyruvate transaminase OS=Fusarium oxysporum f. sp. conglutinans race 2 54008 OX=1089457 GN=FOPG_06349 PE=4 SV=1	FOPG_06349
cytoplasm	X0I720	363	K	0.00099997	Down	Alanine-glyoxylate transaminase/(R)-3-amino-2-methylpropionate-pyruvate transaminase OS=Fusarium oxysporum f. sp. conglutinans race 2 54008 OX=1089457 GN=FOPG_06349 PE=4 SV=1	FOPG_06349
cytoplasm	X0I720	229	K	7.54853e-05	Down	Alanine-glyoxylate transaminase/(R)-3-amino-2-methylpropionate-pyruvate transaminase OS=Fusarium oxysporum f. sp. conglutinans race 2 54008 OX=1089457 GN=FOPG_06349 PE=4 SV=1	FOPG_06349
cytoplasm	X0I720	317	K	0.00363532	Down	Alanine-glyoxylate transaminase/(R)-3-amino-2-methylpropionate-pyruvate transaminase OS=Fusarium oxysporum f. sp. conglutinans race 2 54008 OX=1089457 GN=FOPG_06349 PE=4 SV=1	FOPG_06349
cytoplasm	X0I720	310	K	0.00215114	Down	Alanine-glyoxylate transaminase/(R)-3-amino-2-methylpropionate-pyruvate transaminase OS=Fusarium oxysporum f. sp. conglutinans race 2 54008 OX=1089457 GN=FOPG_06349 PE=4 SV=1	FOPG_06349
cytoplasm	X0I720	366	K	0.0060262	Down	Alanine-glyoxylate transaminase/(R)-3-amino-2-methylpropionate-pyruvate transaminase OS=Fusarium oxysporum f. sp. conglutinans race 2 54008 OX=1089457 GN=FOPG_06349 PE=4 SV=1	FOPG_06349
cytoplasm	X0DFQ7	51	K	0.00131789	Down	ELYS domain-containing protein OS=Fusarium oxysporum f. sp. raphani 54005 OX=1089458 GN=FOQG_05446 PE=4 SV=1	FOQG_05446
cytoplasm	X0DFQ7	58	K	0.000106487	Down	ELYS domain-containing protein OS=Fusarium oxysporum f. sp. raphani 54005 OX=1089458 GN=FOQG_05446 PE=4 SV=1	FOQG_05446
cytoplasm	X0DFQ7	32	K	0.00274171	Down	ELYS domain-containing protein OS=Fusarium oxysporum f. sp. raphani 54005 OX=1089458 GN=FOQG_05446 PE=4 SV=1	FOQG_05446
cytoplasm	X0LZT5	321	K	0.0012384	Down	Uncharacterized protein OS=Fusarium oxysporum f. sp. vasinfectum 25433 OX=1089449 GN=FOTG_04208 PE=4 SV=1	FOTG_04208
cytoplasm	X0LZT5	173	K	9.87112e-06	Down	Uncharacterized protein OS=Fusarium oxysporum f. sp. vasinfectum 25433 OX=1089449 GN=FOTG_04208 PE=4 SV=1	FOTG_04208
cytoplasm	X0LZT5	200	K	0.00164898	Down	Uncharacterized protein OS=Fusarium oxysporum f. sp. vasinfectum 25433 OX=1089449 GN=FOTG_04208 PE=4 SV=1	FOTG_04208
cytoplasm	W9P1F0	435	K	1.20397e-05	Down	Protein phosphatase 2 (Formerly 2A), regulatory subunit A OS=Fusarium oxysporum f. sp. pisi HDV247 OX=1080344 GN=FOVG_10701 PE=4 SV=1	FOVG_10701
cytoplasm	W9P1F0	32	K	0.000262678	Down	Protein phosphatase 2 (Formerly 2A), regulatory subunit A OS=Fusarium oxysporum f. sp. pisi HDV247 OX=1080344 GN=FOVG_10701 PE=4 SV=1	FOVG_10701
cytoplasm	W9P1F0	152	K	0.000362932	Down	Protein phosphatase 2 (Formerly 2A), regulatory subunit A OS=Fusarium oxysporum f. sp. pisi HDV247 OX=1080344 GN=FOVG_10701 PE=4 SV=1	FOVG_10701
cytoplasm	A0A3L6ND06	501	K	0.0243516	Up	Uncharacterized protein OS=Fusarium oxysporum f. sp. cepae OX=396571 GN=BFJ65_g11910 PE=4 SV=1	BFJ65_g11910
cytoplasm	N4TRM1	25	K	0.0348317	Down	Flavin mononucleotide kinase 1 OS=Fusarium oxysporum f. sp. cubense (strain race 1) OX=1229664 GN=FOC1_g10014833 PE=3 SV=1	FOC1_g10014833
cytoplasm	N4TRM1	176	K	0.0254666	Down	Flavin mononucleotide kinase 1 OS=Fusarium oxysporum f. sp. cubense (strain race 1) OX=1229664 GN=FOC1_g10014833 PE=3 SV=1	FOC1_g10014833
cytoplasm	A0A5C6T6S3	214	K	1.00772e-05	Down	Aminotran_1_2 domain-containing protein OS=Fusarium oxysporum f. sp. cubense OX=61366 GN=FocTR4_00010129 PE=4 SV=1	FocTR4_00010129
cytoplasm	A0A5C6T6S3	26	K	0.00920198	Down	Aminotran_1_2 domain-containing protein OS=Fusarium oxysporum f. sp. cubense OX=61366 GN=FocTR4_00010129 PE=4 SV=1	FocTR4_00010129
cytoplasm	N4U032	522	K	0.000316711	Down	Acetyl-CoA deacylase OS=Fusarium oxysporum f. sp. cubense (strain race 1) OX=1229664 GN=FOC1_g10015096 PE=3 SV=1	FOC1_g10015096
cytoplasm	N4U032	476	K	0.00136369	Down	Acetyl-CoA deacylase OS=Fusarium oxysporum f. sp. cubense (strain race 1) OX=1229664 GN=FOC1_g10015096 PE=3 SV=1	FOC1_g10015096
cytoplasm	N4U032	487	K	0.000901237	Down	Acetyl-CoA deacylase OS=Fusarium oxysporum f. sp. cubense (strain race 1) OX=1229664 GN=FOC1_g10015096 PE=3 SV=1	FOC1_g10015096
cytoplasm	N4U032	120	K	0.000175545	Down	Acetyl-CoA deacylase OS=Fusarium oxysporum f. sp. cubense (strain race 1) OX=1229664 GN=FOC1_g10015096 PE=3 SV=1	FOC1_g10015096
cytoplasm	N4U032	495	K	0.023906	Down	Acetyl-CoA deacylase OS=Fusarium oxysporum f. sp. cubense (strain race 1) OX=1229664 GN=FOC1_g10015096 PE=3 SV=1	FOC1_g10015096
cytoplasm	N4U032	421	K	0.00517316	Down	Acetyl-CoA deacylase OS=Fusarium oxysporum f. sp. cubense (strain race 1) OX=1229664 GN=FOC1_g10015096 PE=3 SV=1	FOC1_g10015096
cytoplasm	N4U032	471	K	0.00402827	Down	Acetyl-CoA deacylase OS=Fusarium oxysporum f. sp. cubense (strain race 1) OX=1229664 GN=FOC1_g10015096 PE=3 SV=1	FOC1_g10015096
cytoplasm	N4U032	52	K	0.0237814	Down	Acetyl-CoA deacylase OS=Fusarium oxysporum f. sp. cubense (strain race 1) OX=1229664 GN=FOC1_g10015096 PE=3 SV=1	FOC1_g10015096
cytoplasm	X0D6T0	521	K	8.00886e-06	Down	Fused signal recognition particle receptor OS=Fusarium oxysporum f. sp. raphani 54005 OX=1089458 GN=FOQG_01825 PE=3 SV=1	FOQG_01825
cytoplasm	X0IWF5	172	K	1.98264e-05	Down	Cytochrome c heme lyase OS=Fusarium oxysporum f. sp. conglutinans race 2 54008 OX=1089457 GN=FOPG_00749 PE=3 SV=1	FOPG_00749
cytoplasm	X0BVE0	251	K	0.00577549	Down	1-aminocyclopropane-1-carboxylate deaminase OS=Fusarium oxysporum f. sp. raphani 54005 OX=1089458 GN=FOQG_10272 PE=3 SV=1	FOQG_10272
cytoplasm	X0IEP8	426	K	0.0341977	Down	NADPH--cytochrome P450 reductase OS=Fusarium oxysporum f. sp. conglutinans race 2 54008 OX=1089457 GN=cprA PE=3 SV=1	cprA
cytoplasm	X0IEP8	678	K	0.00856464	Down	NADPH--cytochrome P450 reductase OS=Fusarium oxysporum f. sp. conglutinans race 2 54008 OX=1089457 GN=cprA PE=3 SV=1	cprA
cytoplasm	X0IEP8	582	K	1.77907e-05	Down	NADPH--cytochrome P450 reductase OS=Fusarium oxysporum f. sp. conglutinans race 2 54008 OX=1089457 GN=cprA PE=3 SV=1	cprA
cytoplasm	X0IEP8	617	K	0.000856656	Down	NADPH--cytochrome P450 reductase OS=Fusarium oxysporum f. sp. conglutinans race 2 54008 OX=1089457 GN=cprA PE=3 SV=1	cprA
cytoplasm	X0IEP8	409	K	0.0412278	Down	NADPH--cytochrome P450 reductase OS=Fusarium oxysporum f. sp. conglutinans race 2 54008 OX=1089457 GN=cprA PE=3 SV=1	cprA
cytoplasm	X0IEP8	540	K	0.028757	Down	NADPH--cytochrome P450 reductase OS=Fusarium oxysporum f. sp. conglutinans race 2 54008 OX=1089457 GN=cprA PE=3 SV=1	cprA
cytoplasm	X0IEP8	517	K	0.00354659	Down	NADPH--cytochrome P450 reductase OS=Fusarium oxysporum f. sp. conglutinans race 2 54008 OX=1089457 GN=cprA PE=3 SV=1	cprA
cytoplasm	F9FI35	49	K	0.000143487	Down	V-type proton ATPase subunit F OS=Fusarium oxysporum (strain Fo5176) OX=660025 GN=FOXB_06064 PE=3 SV=1	FOXB_06064
cytoplasm	X0AI91	15	K	0.000616353	Down	PKS_ER domain-containing protein OS=Fusarium oxysporum f. sp. melonis 26406 OX=1089452 GN=FOMG_11719 PE=3 SV=1	FOMG_11719
cytoplasm	X0AI91	222	K	0.00422315	Down	PKS_ER domain-containing protein OS=Fusarium oxysporum f. sp. melonis 26406 OX=1089452 GN=FOMG_11719 PE=3 SV=1	FOMG_11719
cytoplasm	X0AI91	318	K	0.00565926	Up	PKS_ER domain-containing protein OS=Fusarium oxysporum f. sp. melonis 26406 OX=1089452 GN=FOMG_11719 PE=3 SV=1	FOMG_11719
cytoplasm	W9Q0Z6	306	K	4.76115e-05	Down	CCT-alpha OS=Fusarium oxysporum f. sp. pisi HDV247 OX=1080344 GN=FOVG_05045 PE=3 SV=1	FOVG_05045
cytoplasm	W9Q0Z6	514	K	8.44275e-06	Down	CCT-alpha OS=Fusarium oxysporum f. sp. pisi HDV247 OX=1080344 GN=FOVG_05045 PE=3 SV=1	FOVG_05045
cytoplasm	W9Q0Z6	504	K	0.00169798	Down	CCT-alpha OS=Fusarium oxysporum f. sp. pisi HDV247 OX=1080344 GN=FOVG_05045 PE=3 SV=1	FOVG_05045
cytoplasm	W9Q0Z6	197	K	0.000183858	Down	CCT-alpha OS=Fusarium oxysporum f. sp. pisi HDV247 OX=1080344 GN=FOVG_05045 PE=3 SV=1	FOVG_05045
cytoplasm	X0LQ19	206	K	0.000204318	Down	Homoserine dehydrogenase OS=Fusarium oxysporum f. sp. vasinfectum 25433 OX=1089449 GN=FOTG_09442 PE=3 SV=1	FOTG_09442
cytoplasm	X0MWL5	144	K	2.6639e-05	Down	PKS_ER domain-containing protein OS=Fusarium oxysporum f. sp. vasinfectum 25433 OX=1089449 GN=FOTG_08258 PE=3 SV=1	FOTG_08258
cytoplasm	N4TTW6	558	K	0.00934037	Down	Regulator of nonsense transcripts 1 like protein OS=Fusarium oxysporum f. sp. cubense (strain race 1) OX=1229664 GN=FOC1_g10012940 PE=3 SV=1	FOC1_g10012940
cytoplasm	A0A3L6NN96	212	K	0.000223887	Down	Mitochondrial outer membrane protein porin OS=Fusarium oxysporum f. sp. cepae OX=396571 GN=BFJ65_g6156 PE=4 SV=1	BFJ65_g6156
cytoplasm	A0A3L6NN96	224	K	0.0120088	Down	Mitochondrial outer membrane protein porin OS=Fusarium oxysporum f. sp. cepae OX=396571 GN=BFJ65_g6156 PE=4 SV=1	BFJ65_g6156
cytoplasm	A0A3L6NN96	42	K	0.001863	Down	Mitochondrial outer membrane protein porin OS=Fusarium oxysporum f. sp. cepae OX=396571 GN=BFJ65_g6156 PE=4 SV=1	BFJ65_g6156
cytoplasm	A0A3L6NN96	46	K	6.18179e-06	Down	Mitochondrial outer membrane protein porin OS=Fusarium oxysporum f. sp. cepae OX=396571 GN=BFJ65_g6156 PE=4 SV=1	BFJ65_g6156
cytoplasm	A0A3L6NN96	118	K	0.000257071	Down	Mitochondrial outer membrane protein porin OS=Fusarium oxysporum f. sp. cepae OX=396571 GN=BFJ65_g6156 PE=4 SV=1	BFJ65_g6156
cytoplasm	A0A3L6NN96	234	K	0.00113361	Down	Mitochondrial outer membrane protein porin OS=Fusarium oxysporum f. sp. cepae OX=396571 GN=BFJ65_g6156 PE=4 SV=1	BFJ65_g6156
cytoplasm	A0A3L6NN96	92	K	0.000270731	Down	Mitochondrial outer membrane protein porin OS=Fusarium oxysporum f. sp. cepae OX=396571 GN=BFJ65_g6156 PE=4 SV=1	BFJ65_g6156
cytoplasm	A0A3L6NN96	109	K	0.00116521	Down	Mitochondrial outer membrane protein porin OS=Fusarium oxysporum f. sp. cepae OX=396571 GN=BFJ65_g6156 PE=4 SV=1	BFJ65_g6156
cytoplasm	A0A3L6NN96	11	K	3.8104e-05	Down	Mitochondrial outer membrane protein porin OS=Fusarium oxysporum f. sp. cepae OX=396571 GN=BFJ65_g6156 PE=4 SV=1	BFJ65_g6156
cytoplasm	X0CXF3	34	K	0.00272193	Down	Nudix hydrolase domain-containing protein OS=Fusarium oxysporum f. sp. raphani 54005 OX=1089458 GN=FOQG_09418 PE=4 SV=1	FOQG_09418
cytoplasm	A0A3L6NNW6	29	K	0.00881071	Down	Multiprotein-bridging factor 1 OS=Fusarium oxysporum f. sp. cepae OX=396571 GN=BFJ65_g6973 PE=3 SV=1	BFJ65_g6973
cytoplasm	A0A3L6NNW6	86	K	5.40682e-05	Down	Multiprotein-bridging factor 1 OS=Fusarium oxysporum f. sp. cepae OX=396571 GN=BFJ65_g6973 PE=3 SV=1	BFJ65_g6973
cytoplasm	A0A3L6NNY0	53	K	0.00102521	Down	Malate dehydrogenase OS=Fusarium oxysporum f. sp. cepae OX=396571 GN=BFJ65_g6295 PE=3 SV=1	BFJ65_g6295
cytoplasm	A0A3L6NNY0	65	K	0.00237618	Down	Malate dehydrogenase OS=Fusarium oxysporum f. sp. cepae OX=396571 GN=BFJ65_g6295 PE=3 SV=1	BFJ65_g6295
cytoplasm	A0A3L6NNY0	201	K	0.0248672	Down	Malate dehydrogenase OS=Fusarium oxysporum f. sp. cepae OX=396571 GN=BFJ65_g6295 PE=3 SV=1	BFJ65_g6295
cytoplasm	A0A3L6NNY0	249	K	2.16941e-05	Down	Malate dehydrogenase OS=Fusarium oxysporum f. sp. cepae OX=396571 GN=BFJ65_g6295 PE=3 SV=1	BFJ65_g6295
cytoplasm	A0A3L6NNY0	324	K	0.0182719	Down	Malate dehydrogenase OS=Fusarium oxysporum f. sp. cepae OX=396571 GN=BFJ65_g6295 PE=3 SV=1	BFJ65_g6295
cytoplasm	X0CMZ0	288	K	0.0150897	Down	Uncharacterized protein OS=Fusarium oxysporum f. sp. raphani 54005 OX=1089458 GN=FOQG_06083 PE=4 SV=1	FOQG_06083
cytoplasm	W9PNY9	297	K	0.000147323	Down	NmrA domain-containing protein OS=Fusarium oxysporum f. sp. pisi HDV247 OX=1080344 GN=FOVG_05509 PE=4 SV=1	FOVG_05509
cytoplasm	W9PNY9	42	K	2.21906e-05	Down	NmrA domain-containing protein OS=Fusarium oxysporum f. sp. pisi HDV247 OX=1080344 GN=FOVG_05509 PE=4 SV=1	FOVG_05509
cytoplasm	W9PNY9	281	K	0.00026734	Down	NmrA domain-containing protein OS=Fusarium oxysporum f. sp. pisi HDV247 OX=1080344 GN=FOVG_05509 PE=4 SV=1	FOVG_05509
cytoplasm	W9PNY9	130	K	8.40087e-05	Down	NmrA domain-containing protein OS=Fusarium oxysporum f. sp. pisi HDV247 OX=1080344 GN=FOVG_05509 PE=4 SV=1	FOVG_05509
cytoplasm	W9PNY9	123	K	0.0105119	Down	NmrA domain-containing protein OS=Fusarium oxysporum f. sp. pisi HDV247 OX=1080344 GN=FOVG_05509 PE=4 SV=1	FOVG_05509
cytoplasm	W9PNY9	249	K	0.00416373	Down	NmrA domain-containing protein OS=Fusarium oxysporum f. sp. pisi HDV247 OX=1080344 GN=FOVG_05509 PE=4 SV=1	FOVG_05509
cytoplasm	W9PNY9	253	K	0.0478065	Down	NmrA domain-containing protein OS=Fusarium oxysporum f. sp. pisi HDV247 OX=1080344 GN=FOVG_05509 PE=4 SV=1	FOVG_05509
cytoplasm	W9PNY9	220	K	0.002596	Down	NmrA domain-containing protein OS=Fusarium oxysporum f. sp. pisi HDV247 OX=1080344 GN=FOVG_05509 PE=4 SV=1	FOVG_05509
cytoplasm	W9PNY9	177	K	0.00405256	Down	NmrA domain-containing protein OS=Fusarium oxysporum f. sp. pisi HDV247 OX=1080344 GN=FOVG_05509 PE=4 SV=1	FOVG_05509
cytoplasm	W9IDC3	375	K	0.000145093	Down	Obg-like ATPase 1 OS=Fusarium oxysporum NRRL 32931 OX=660029 GN=FOYG_08447 PE=3 SV=1	FOYG_08447
cytoplasm	W9IDC3	303	K	1.56013e-05	Down	Obg-like ATPase 1 OS=Fusarium oxysporum NRRL 32931 OX=660029 GN=FOYG_08447 PE=3 SV=1	FOYG_08447
cytoplasm	W9IDC3	33	K	0.000222061	Down	Obg-like ATPase 1 OS=Fusarium oxysporum NRRL 32931 OX=660029 GN=FOYG_08447 PE=3 SV=1	FOYG_08447
cytoplasm	W9IDC3	42	K	5.66826e-05	Down	Obg-like ATPase 1 OS=Fusarium oxysporum NRRL 32931 OX=660029 GN=FOYG_08447 PE=3 SV=1	FOYG_08447
cytoplasm	W9IDC3	80	K	0.00764483	Down	Obg-like ATPase 1 OS=Fusarium oxysporum NRRL 32931 OX=660029 GN=FOYG_08447 PE=3 SV=1	FOYG_08447
cytoplasm	W9IDC3	183	K	0.00283968	Down	Obg-like ATPase 1 OS=Fusarium oxysporum NRRL 32931 OX=660029 GN=FOYG_08447 PE=3 SV=1	FOYG_08447
cytoplasm	X0C731	18	K	0.00372346	Down	Peptidylprolyl isomerase OS=Fusarium oxysporum f. sp. raphani 54005 OX=1089458 GN=FOQG_09362 PE=3 SV=1	FOQG_09362
cytoplasm	A0A5C6SSA2	2866	K	0.00329363	Down	Ribosomal protein L19 OS=Fusarium oxysporum f. sp. cubense OX=61366 GN=FocTR4_00008821 PE=3 SV=1	FocTR4_00008821
cytoplasm	A0A5C6SSA2	2861	K	0.000366721	Down	Ribosomal protein L19 OS=Fusarium oxysporum f. sp. cubense OX=61366 GN=FocTR4_00008821 PE=3 SV=1	FocTR4_00008821
cytoplasm	A0A5C6SSA2	218	K	9.67824e-05	Down	Ribosomal protein L19 OS=Fusarium oxysporum f. sp. cubense OX=61366 GN=FocTR4_00008821 PE=3 SV=1	FocTR4_00008821
cytoplasm	A0A5C6SSA2	2441	K	0.000912898	Down	Ribosomal protein L19 OS=Fusarium oxysporum f. sp. cubense OX=61366 GN=FocTR4_00008821 PE=3 SV=1	FocTR4_00008821
cytoplasm	A0A3L6NS22	22	K	0.00322946	Down	VOC domain-containing protein OS=Fusarium oxysporum f. sp. cepae OX=396571 GN=BFJ65_g7338 PE=4 SV=1	BFJ65_g7338
cytoplasm	A0A3L6NS22	50	K	0.00300301	Down	VOC domain-containing protein OS=Fusarium oxysporum f. sp. cepae OX=396571 GN=BFJ65_g7338 PE=4 SV=1	BFJ65_g7338
cytoplasm	A0A3L6NS22	89	K	0.0114132	Down	VOC domain-containing protein OS=Fusarium oxysporum f. sp. cepae OX=396571 GN=BFJ65_g7338 PE=4 SV=1	BFJ65_g7338
cytoplasm	A0A5C6SUL8	51	K	2.40206e-05	Down	Uncharacterized protein OS=Fusarium oxysporum f. sp. cubense OX=61366 GN=FocTR4_00008253 PE=3 SV=1	FocTR4_00008253
cytoplasm	A0A5C6SUL8	55	K	0.00125347	Down	Uncharacterized protein OS=Fusarium oxysporum f. sp. cubense OX=61366 GN=FocTR4_00008253 PE=3 SV=1	FocTR4_00008253
cytoplasm	A0A5C6SUL8	231	K	0.000604649	Down	Uncharacterized protein OS=Fusarium oxysporum f. sp. cubense OX=61366 GN=FocTR4_00008253 PE=3 SV=1	FocTR4_00008253
cytoplasm	A0A5C6SUL8	38	K	0.00492703	Down	Uncharacterized protein OS=Fusarium oxysporum f. sp. cubense OX=61366 GN=FocTR4_00008253 PE=3 SV=1	FocTR4_00008253
cytoplasm	A0A5C6SUL8	63	K	0.00054893	Down	Uncharacterized protein OS=Fusarium oxysporum f. sp. cubense OX=61366 GN=FocTR4_00008253 PE=3 SV=1	FocTR4_00008253
cytoplasm	A0A5C6SUL8	241	K	0.0209128	Down	Uncharacterized protein OS=Fusarium oxysporum f. sp. cubense OX=61366 GN=FocTR4_00008253 PE=3 SV=1	FocTR4_00008253
cytoplasm	X0MT78	496	K	0.00327993	Down	Uncharacterized protein OS=Fusarium oxysporum f. sp. vasinfectum 25433 OX=1089449 GN=FOTG_00745 PE=3 SV=1	FOTG_00745
cytoplasm	W9IF20	331	K	0.0302249	Down	cAMP-dependent protein kinase regulatory subunit OS=Fusarium oxysporum NRRL 32931 OX=660029 GN=FOYG_08356 PE=3 SV=1	FOYG_08356
cytoplasm	W9IF20	281	K	0.00477772	Down	cAMP-dependent protein kinase regulatory subunit OS=Fusarium oxysporum NRRL 32931 OX=660029 GN=FOYG_08356 PE=3 SV=1	FOYG_08356
cytoplasm	W9IF20	363	K	0.0141012	Down	cAMP-dependent protein kinase regulatory subunit OS=Fusarium oxysporum NRRL 32931 OX=660029 GN=FOYG_08356 PE=3 SV=1	FOYG_08356
cytoplasm	X0D8F2	94	K	0.00538249	Down	Serine/threonine-protein phosphatase OS=Fusarium oxysporum f. sp. raphani 54005 OX=1089458 GN=FOQG_00228 PE=3 SV=1	FOQG_00228
cytoplasm	X0D8F2	391	K	0.000379414	Down	Serine/threonine-protein phosphatase OS=Fusarium oxysporum f. sp. raphani 54005 OX=1089458 GN=FOQG_00228 PE=3 SV=1	FOQG_00228
cytoplasm	X0AD00	460	K	0.0274306	Down	Beta-glucosidase OS=Fusarium oxysporum f. sp. melonis 26406 OX=1089452 GN=FOMG_04919 PE=3 SV=1	FOMG_04919
cytoplasm	F9F208	40	K	0.0161284	Down	Protein kinase domain-containing protein OS=Fusarium oxysporum (strain Fo5176) OX=660025 GN=FOXB_00432 PE=3 SV=1	FOXB_00432
cytoplasm	F9F208	117	K	0.0279951	Down	Protein kinase domain-containing protein OS=Fusarium oxysporum (strain Fo5176) OX=660025 GN=FOXB_00432 PE=3 SV=1	FOXB_00432
cytoplasm	N4U3P8	619	K	0.0102911	Down	Vacuolar protein sorting-associated protein 33A OS=Fusarium oxysporum f. sp. cubense (strain race 1) OX=1229664 GN=FOC1_g10013818 PE=3 SV=1	FOC1_g10013818
cytoplasm	N4U3P8	18	K	0.0213438	Down	Vacuolar protein sorting-associated protein 33A OS=Fusarium oxysporum f. sp. cubense (strain race 1) OX=1229664 GN=FOC1_g10013818 PE=3 SV=1	FOC1_g10013818
cytoplasm	N4U3P8	31	K	0.00231194	Down	Vacuolar protein sorting-associated protein 33A OS=Fusarium oxysporum f. sp. cubense (strain race 1) OX=1229664 GN=FOC1_g10013818 PE=3 SV=1	FOC1_g10013818
cytoplasm	X0BBJ5	219	K	0.00331731	Down	Phosphomannomutase OS=Fusarium oxysporum f. sp. melonis 26406 OX=1089452 GN=FOMG_05430 PE=3 SV=1	FOMG_05430
cytoplasm	X0BBJ5	234	K	0.0127186	Down	Phosphomannomutase OS=Fusarium oxysporum f. sp. melonis 26406 OX=1089452 GN=FOMG_05430 PE=3 SV=1	FOMG_05430
cytoplasm	X0AWQ9	76	K	0.00848338	Down	Glyceraldehyde-3-phosphate dehydrogenase OS=Fusarium oxysporum f. sp. melonis 26406 OX=1089452 GN=FOMG_03769 PE=3 SV=1	FOMG_03769
cytoplasm	X0AWQ9	99	K	0.00859747	Down	Glyceraldehyde-3-phosphate dehydrogenase OS=Fusarium oxysporum f. sp. melonis 26406 OX=1089452 GN=FOMG_03769 PE=3 SV=1	FOMG_03769
cytoplasm	X0AWQ9	261	K	0.0209773	Down	Glyceraldehyde-3-phosphate dehydrogenase OS=Fusarium oxysporum f. sp. melonis 26406 OX=1089452 GN=FOMG_03769 PE=3 SV=1	FOMG_03769
cytoplasm	X0AWQ9	249	K	0.0159847	Down	Glyceraldehyde-3-phosphate dehydrogenase OS=Fusarium oxysporum f. sp. melonis 26406 OX=1089452 GN=FOMG_03769 PE=3 SV=1	FOMG_03769
cytoplasm	X0AWQ9	62	K	0.0032973	Down	Glyceraldehyde-3-phosphate dehydrogenase OS=Fusarium oxysporum f. sp. melonis 26406 OX=1089452 GN=FOMG_03769 PE=3 SV=1	FOMG_03769
cytoplasm	X0AWQ9	65	K	0.000843285	Down	Glyceraldehyde-3-phosphate dehydrogenase OS=Fusarium oxysporum f. sp. melonis 26406 OX=1089452 GN=FOMG_03769 PE=3 SV=1	FOMG_03769
cytoplasm	X0AWQ9	108	K	0.000786447	Down	Glyceraldehyde-3-phosphate dehydrogenase OS=Fusarium oxysporum f. sp. melonis 26406 OX=1089452 GN=FOMG_03769 PE=3 SV=1	FOMG_03769
cytoplasm	X0AWQ9	241	K	0.00863614	Down	Glyceraldehyde-3-phosphate dehydrogenase OS=Fusarium oxysporum f. sp. melonis 26406 OX=1089452 GN=FOMG_03769 PE=3 SV=1	FOMG_03769
cytoplasm	X0AWQ9	184	K	0.0116236	Down	Glyceraldehyde-3-phosphate dehydrogenase OS=Fusarium oxysporum f. sp. melonis 26406 OX=1089452 GN=FOMG_03769 PE=3 SV=1	FOMG_03769
cytoplasm	X0AWQ9	323	K	0.00844063	Down	Glyceraldehyde-3-phosphate dehydrogenase OS=Fusarium oxysporum f. sp. melonis 26406 OX=1089452 GN=FOMG_03769 PE=3 SV=1	FOMG_03769
cytoplasm	X0AWQ9	47	K	0.000205034	Down	Glyceraldehyde-3-phosphate dehydrogenase OS=Fusarium oxysporum f. sp. melonis 26406 OX=1089452 GN=FOMG_03769 PE=3 SV=1	FOMG_03769
cytoplasm	A0A420R7U8	22	K	4.93374e-06	Down	Glucose-6-phosphate isomerase OS=Fusarium oxysporum OX=5507 GN=BFJ68_g7462 PE=3 SV=1	BFJ68_g7462
cytoplasm	A0A420R7U8	310	K	0.00207267	Down	Glucose-6-phosphate isomerase OS=Fusarium oxysporum OX=5507 GN=BFJ68_g7462 PE=3 SV=1	BFJ68_g7462
cytoplasm	A0A420R7U8	246	K	0.000871416	Down	Glucose-6-phosphate isomerase OS=Fusarium oxysporum OX=5507 GN=BFJ68_g7462 PE=3 SV=1	BFJ68_g7462
cytoplasm	A0A420R7U8	237	K	0.000128615	Down	Glucose-6-phosphate isomerase OS=Fusarium oxysporum OX=5507 GN=BFJ68_g7462 PE=3 SV=1	BFJ68_g7462
cytoplasm	A0A420R7U8	241	K	0.000459504	Down	Glucose-6-phosphate isomerase OS=Fusarium oxysporum OX=5507 GN=BFJ68_g7462 PE=3 SV=1	BFJ68_g7462
cytoplasm	A0A420R7U8	380	K	0.00104088	Down	Glucose-6-phosphate isomerase OS=Fusarium oxysporum OX=5507 GN=BFJ68_g7462 PE=3 SV=1	BFJ68_g7462
cytoplasm	A0A420R7U8	147	K	0.0060659	Down	Glucose-6-phosphate isomerase OS=Fusarium oxysporum OX=5507 GN=BFJ68_g7462 PE=3 SV=1	BFJ68_g7462
cytoplasm	X0LIV3	192	K	0.00315955	Down	Uncharacterized protein OS=Fusarium oxysporum f. sp. vasinfectum 25433 OX=1089449 GN=FOTG_10956 PE=4 SV=1	FOTG_10956
cytoplasm	W9JBU9	493	K	0.0015683	Down	ATP citrate synthase OS=Fusarium oxysporum NRRL 32931 OX=660029 GN=FOYG_01653 PE=4 SV=1	FOYG_01653
cytoplasm	W9JBU9	103	K	0.00189855	Down	ATP citrate synthase OS=Fusarium oxysporum NRRL 32931 OX=660029 GN=FOYG_01653 PE=4 SV=1	FOYG_01653
cytoplasm	W9JBU9	61	K	0.00469064	Down	ATP citrate synthase OS=Fusarium oxysporum NRRL 32931 OX=660029 GN=FOYG_01653 PE=4 SV=1	FOYG_01653
cytoplasm	W9JBU9	37	K	7.47551e-05	Down	ATP citrate synthase OS=Fusarium oxysporum NRRL 32931 OX=660029 GN=FOYG_01653 PE=4 SV=1	FOYG_01653
cytoplasm	W9JBU9	191	K	0.0113042	Down	ATP citrate synthase OS=Fusarium oxysporum NRRL 32931 OX=660029 GN=FOYG_01653 PE=4 SV=1	FOYG_01653
cytoplasm	W9JBU9	195	K	0.000302156	Down	ATP citrate synthase OS=Fusarium oxysporum NRRL 32931 OX=660029 GN=FOYG_01653 PE=4 SV=1	FOYG_01653
cytoplasm	W9JBU9	99	K	0.000653239	Down	ATP citrate synthase OS=Fusarium oxysporum NRRL 32931 OX=660029 GN=FOYG_01653 PE=4 SV=1	FOYG_01653
cytoplasm	W9JBU9	64	K	1.69788e-05	Down	ATP citrate synthase OS=Fusarium oxysporum NRRL 32931 OX=660029 GN=FOYG_01653 PE=4 SV=1	FOYG_01653
cytoplasm	A0A3L6P1L9	286	K	0.000226122	Down	T-complex protein 1 subunit gamma OS=Fusarium oxysporum f. sp. cepae OX=396571 GN=BFJ65_g3979 PE=3 SV=1	BFJ65_g3979
cytoplasm	A0A3L6P1L9	526	K	0.000137452	Down	T-complex protein 1 subunit gamma OS=Fusarium oxysporum f. sp. cepae OX=396571 GN=BFJ65_g3979 PE=3 SV=1	BFJ65_g3979
cytoplasm	A0A3L6P1L9	474	K	0.00814344	Down	T-complex protein 1 subunit gamma OS=Fusarium oxysporum f. sp. cepae OX=396571 GN=BFJ65_g3979 PE=3 SV=1	BFJ65_g3979
cytoplasm	A0A3L6P1L9	228	K	0.0254667	Down	T-complex protein 1 subunit gamma OS=Fusarium oxysporum f. sp. cepae OX=396571 GN=BFJ65_g3979 PE=3 SV=1	BFJ65_g3979
cytoplasm	A0A3L6P1L9	190	K	0.00369422	Down	T-complex protein 1 subunit gamma OS=Fusarium oxysporum f. sp. cepae OX=396571 GN=BFJ65_g3979 PE=3 SV=1	BFJ65_g3979
cytoplasm	A0A5C6T9Q7	42	K	0.00180733	Down	Phosphoserine transaminase OS=Fusarium oxysporum f. sp. cubense OX=61366 GN=FocTR4_00002998 PE=3 SV=1	FocTR4_00002998
cytoplasm	A0A5C6T9Q7	246	K	0.000964255	Down	Phosphoserine transaminase OS=Fusarium oxysporum f. sp. cubense OX=61366 GN=FocTR4_00002998 PE=3 SV=1	FocTR4_00002998
cytoplasm	A0A5C6T9Q7	13	K	2.02872e-05	Down	Phosphoserine transaminase OS=Fusarium oxysporum f. sp. cubense OX=61366 GN=FocTR4_00002998 PE=3 SV=1	FocTR4_00002998
cytoplasm	A0A5C6T9Q7	228	K	2.46184e-05	Down	Phosphoserine transaminase OS=Fusarium oxysporum f. sp. cubense OX=61366 GN=FocTR4_00002998 PE=3 SV=1	FocTR4_00002998
cytoplasm	A0A5C6T9Q7	235	K	0.00761807	Down	Phosphoserine transaminase OS=Fusarium oxysporum f. sp. cubense OX=61366 GN=FocTR4_00002998 PE=3 SV=1	FocTR4_00002998
cytoplasm	A0A5C6T9Q7	281	K	0.00379506	Down	Phosphoserine transaminase OS=Fusarium oxysporum f. sp. cubense OX=61366 GN=FocTR4_00002998 PE=3 SV=1	FocTR4_00002998
cytoplasm	A0A5C6T9Q7	172	K	0.0110285	Down	Phosphoserine transaminase OS=Fusarium oxysporum f. sp. cubense OX=61366 GN=FocTR4_00002998 PE=3 SV=1	FocTR4_00002998
cytoplasm	W9PUX0	473	K	4.29094e-05	Down	Heat shock 70kDa protein 4 OS=Fusarium oxysporum f. sp. pisi HDV247 OX=1080344 GN=FOVG_08455 PE=4 SV=1	FOVG_08455
cytoplasm	W9PUX0	44	K	0.000331758	Down	Heat shock 70kDa protein 4 OS=Fusarium oxysporum f. sp. pisi HDV247 OX=1080344 GN=FOVG_08455 PE=4 SV=1	FOVG_08455
cytoplasm	W9PUX0	466	K	0.00201437	Down	Heat shock 70kDa protein 4 OS=Fusarium oxysporum f. sp. pisi HDV247 OX=1080344 GN=FOVG_08455 PE=4 SV=1	FOVG_08455
cytoplasm	W9PUX0	469	K	7.92563e-05	Down	Heat shock 70kDa protein 4 OS=Fusarium oxysporum f. sp. pisi HDV247 OX=1080344 GN=FOVG_08455 PE=4 SV=1	FOVG_08455
cytoplasm	W9PUX0	430	K	0.0129174	Down	Heat shock 70kDa protein 4 OS=Fusarium oxysporum f. sp. pisi HDV247 OX=1080344 GN=FOVG_08455 PE=4 SV=1	FOVG_08455
cytoplasm	W9PUX0	631	K	0.00117784	Down	Heat shock 70kDa protein 4 OS=Fusarium oxysporum f. sp. pisi HDV247 OX=1080344 GN=FOVG_08455 PE=4 SV=1	FOVG_08455
cytoplasm	W9PUX0	184	K	0.0276689	Down	Heat shock 70kDa protein 4 OS=Fusarium oxysporum f. sp. pisi HDV247 OX=1080344 GN=FOVG_08455 PE=4 SV=1	FOVG_08455
cytoplasm	W9PUX0	61	K	0.0457294	Down	Heat shock 70kDa protein 4 OS=Fusarium oxysporum f. sp. pisi HDV247 OX=1080344 GN=FOVG_08455 PE=4 SV=1	FOVG_08455
cytoplasm	W9PUX0	252	K	0.00013156	Down	Heat shock 70kDa protein 4 OS=Fusarium oxysporum f. sp. pisi HDV247 OX=1080344 GN=FOVG_08455 PE=4 SV=1	FOVG_08455
cytoplasm	W9PUX0	53	K	0.000358978	Down	Heat shock 70kDa protein 4 OS=Fusarium oxysporum f. sp. pisi HDV247 OX=1080344 GN=FOVG_08455 PE=4 SV=1	FOVG_08455
cytoplasm	X0M414	242	K	0.0065691	Down	Histidine biosynthesis trifunctional protein OS=Fusarium oxysporum f. sp. vasinfectum 25433 OX=1089449 GN=FOTG_06330 PE=3 SV=1	FOTG_06330
cytoplasm	X0M414	191	K	0.000168176	Down	Histidine biosynthesis trifunctional protein OS=Fusarium oxysporum f. sp. vasinfectum 25433 OX=1089449 GN=FOTG_06330 PE=3 SV=1	FOTG_06330
cytoplasm	X0M414	146	K	0.000186698	Down	Histidine biosynthesis trifunctional protein OS=Fusarium oxysporum f. sp. vasinfectum 25433 OX=1089449 GN=FOTG_06330 PE=3 SV=1	FOTG_06330
cytoplasm	W9PJF1	88	K	0.000424237	Down	Aminotran_1_2 domain-containing protein OS=Fusarium oxysporum f. sp. pisi HDV247 OX=1080344 GN=FOVG_07615 PE=3 SV=1	FOVG_07615
cytoplasm	W9PJF1	53	K	0.000253222	Down	Aminotran_1_2 domain-containing protein OS=Fusarium oxysporum f. sp. pisi HDV247 OX=1080344 GN=FOVG_07615 PE=3 SV=1	FOVG_07615
cytoplasm	X0AZL0	128	K	0.000255749	Down	Glutamine synthetase OS=Fusarium oxysporum f. sp. melonis 26406 OX=1089452 GN=FOMG_02126 PE=3 SV=1	FOMG_02126
cytoplasm	X0AZL0	362	K	0.00187415	Down	Glutamine synthetase OS=Fusarium oxysporum f. sp. melonis 26406 OX=1089452 GN=FOMG_02126 PE=3 SV=1	FOMG_02126
cytoplasm	X0AZL0	246	K	0.0053466	Down	Glutamine synthetase OS=Fusarium oxysporum f. sp. melonis 26406 OX=1089452 GN=FOMG_02126 PE=3 SV=1	FOMG_02126
cytoplasm	N4TEH9	22	K	7.61022e-06	Down	Splicing factor U2AF-associated protein 2 OS=Fusarium oxysporum f. sp. cubense (strain race 1) OX=1229664 GN=FOC1_g10015673 PE=3 SV=1	FOC1_g10015673
cytoplasm	X0I190	82	K	2.76822e-05	Down	Nicotinate phosphoribosyltransferase OS=Fusarium oxysporum f. sp. conglutinans race 2 54008 OX=1089457 GN=FOPG_04695 PE=3 SV=1	FOPG_04695
cytoplasm	X0I190	172	K	0.0037308	Down	Nicotinate phosphoribosyltransferase OS=Fusarium oxysporum f. sp. conglutinans race 2 54008 OX=1089457 GN=FOPG_04695 PE=3 SV=1	FOPG_04695
cytoplasm	F9FPR8	610	K	0.0084756	Down	DNA-directed RNA polymerase subunit beta OS=Fusarium oxysporum (strain Fo5176) OX=660025 GN=FOXB_08398 PE=3 SV=1	FOXB_08398
cytoplasm	X0M2W8	121	K	0.00016231	Down	Phosphoglucomutase OS=Fusarium oxysporum f. sp. vasinfectum 25433 OX=1089449 GN=FOTG_06150 PE=3 SV=1	FOTG_06150
cytoplasm	X0M2W8	200	K	0.00506112	Down	Phosphoglucomutase OS=Fusarium oxysporum f. sp. vasinfectum 25433 OX=1089449 GN=FOTG_06150 PE=3 SV=1	FOTG_06150
cytoplasm	X0M2W8	201	K	0.000682899	Down	Phosphoglucomutase OS=Fusarium oxysporum f. sp. vasinfectum 25433 OX=1089449 GN=FOTG_06150 PE=3 SV=1	FOTG_06150
cytoplasm	X0M2W8	149	K	1.54082e-05	Down	Phosphoglucomutase OS=Fusarium oxysporum f. sp. vasinfectum 25433 OX=1089449 GN=FOTG_06150 PE=3 SV=1	FOTG_06150
cytoplasm	X0M2W8	462	K	6.66056e-05	Down	Phosphoglucomutase OS=Fusarium oxysporum f. sp. vasinfectum 25433 OX=1089449 GN=FOTG_06150 PE=3 SV=1	FOTG_06150
cytoplasm	X0M2W8	436	K	0.000217361	Down	Phosphoglucomutase OS=Fusarium oxysporum f. sp. vasinfectum 25433 OX=1089449 GN=FOTG_06150 PE=3 SV=1	FOTG_06150
cytoplasm	X0M2W8	143	K	0.00206279	Down	Phosphoglucomutase OS=Fusarium oxysporum f. sp. vasinfectum 25433 OX=1089449 GN=FOTG_06150 PE=3 SV=1	FOTG_06150
cytoplasm	A0A420RA64	34	K	0.000380049	Down	GST N-terminal domain-containing protein OS=Fusarium oxysporum OX=5507 GN=BFJ68_g6730 PE=4 SV=1	BFJ68_g6730
cytoplasm	X0J7B9	290	K	0.00570488	Down	Nitrilase OS=Fusarium oxysporum f. sp. conglutinans race 2 54008 OX=1089457 GN=FOPG_05724 PE=3 SV=1	FOPG_05724
cytoplasm	N4TNJ4	83	K	0.00151063	Down	Proteasome endopeptidase complex OS=Fusarium oxysporum f. sp. cubense (strain race 1) OX=1229664 GN=FOC1_g10015518 PE=4 SV=1	FOC1_g10015518
cytoplasm	X0CDJ3	313	K	7.00516e-05	Down	Protein disulfide-isomerase OS=Fusarium oxysporum f. sp. raphani 54005 OX=1089458 GN=FOQG_07935 PE=3 SV=1	FOQG_07935
cytoplasm	X0CDJ3	299	K	0.00418139	Down	Protein disulfide-isomerase OS=Fusarium oxysporum f. sp. raphani 54005 OX=1089458 GN=FOQG_07935 PE=3 SV=1	FOQG_07935
cytoplasm	X0CDJ3	396	K	0.00213256	Down	Protein disulfide-isomerase OS=Fusarium oxysporum f. sp. raphani 54005 OX=1089458 GN=FOQG_07935 PE=3 SV=1	FOQG_07935
cytoplasm	X0CDJ3	100	K	0.000273476	Down	Protein disulfide-isomerase OS=Fusarium oxysporum f. sp. raphani 54005 OX=1089458 GN=FOQG_07935 PE=3 SV=1	FOQG_07935
cytoplasm	X0CDJ3	144	K	0.000173152	Down	Protein disulfide-isomerase OS=Fusarium oxysporum f. sp. raphani 54005 OX=1089458 GN=FOQG_07935 PE=3 SV=1	FOQG_07935
cytoplasm	X0CDJ3	278	K	6.55936e-07	Down	Protein disulfide-isomerase OS=Fusarium oxysporum f. sp. raphani 54005 OX=1089458 GN=FOQG_07935 PE=3 SV=1	FOQG_07935
cytoplasm	X0CDJ3	287	K	0.00218274	Down	Protein disulfide-isomerase OS=Fusarium oxysporum f. sp. raphani 54005 OX=1089458 GN=FOQG_07935 PE=3 SV=1	FOQG_07935
cytoplasm	X0CDJ3	347	K	0.025219	Down	Protein disulfide-isomerase OS=Fusarium oxysporum f. sp. raphani 54005 OX=1089458 GN=FOQG_07935 PE=3 SV=1	FOQG_07935
cytoplasm	X0CDJ3	365	K	0.000286935	Down	Protein disulfide-isomerase OS=Fusarium oxysporum f. sp. raphani 54005 OX=1089458 GN=FOQG_07935 PE=3 SV=1	FOQG_07935
cytoplasm	X0CDJ3	78	K	0.00025826	Down	Protein disulfide-isomerase OS=Fusarium oxysporum f. sp. raphani 54005 OX=1089458 GN=FOQG_07935 PE=3 SV=1	FOQG_07935
cytoplasm	X0CDJ3	208	K	0.000406	Down	Protein disulfide-isomerase OS=Fusarium oxysporum f. sp. raphani 54005 OX=1089458 GN=FOQG_07935 PE=3 SV=1	FOQG_07935
cytoplasm	W9QA46	45	K	0.00071917	Down	Vacuolar protein sorting-associated protein 29 OS=Fusarium oxysporum f. sp. pisi HDV247 OX=1080344 GN=FOVG_01838 PE=3 SV=1	FOVG_01838
cytoplasm	A0A3L6P7N9	339	K	0.00510939	Down	Tubulin alpha chain OS=Fusarium oxysporum f. sp. cepae OX=396571 GN=BFJ65_g1095 PE=3 SV=1	BFJ65_g1095
cytoplasm	A0A3L6P7N9	406	K	0.00377369	Down	Tubulin alpha chain OS=Fusarium oxysporum f. sp. cepae OX=396571 GN=BFJ65_g1095 PE=3 SV=1	BFJ65_g1095
cytoplasm	A0A3L6P7N9	281	K	0.00086805	Down	Tubulin alpha chain OS=Fusarium oxysporum f. sp. cepae OX=396571 GN=BFJ65_g1095 PE=3 SV=1	BFJ65_g1095
cytoplasm	A0A3L6P7N9	312	K	0.0210639	Down	Tubulin alpha chain OS=Fusarium oxysporum f. sp. cepae OX=396571 GN=BFJ65_g1095 PE=3 SV=1	BFJ65_g1095
cytoplasm	A0A3L6P7N9	167	K	0.000907348	Down	Tubulin alpha chain OS=Fusarium oxysporum f. sp. cepae OX=396571 GN=BFJ65_g1095 PE=3 SV=1	BFJ65_g1095
cytoplasm	A0A3L6P7N9	97	K	0.00620566	Down	Tubulin alpha chain OS=Fusarium oxysporum f. sp. cepae OX=396571 GN=BFJ65_g1095 PE=3 SV=1	BFJ65_g1095
cytoplasm	X0D561	368	K	0.000362363	Down	DNA glycosylase OS=Fusarium oxysporum f. sp. raphani 54005 OX=1089458 GN=FOQG_07312 PE=3 SV=1	FOQG_07312
cytoplasm	X0AUG0	70	K	0.00402375	Down	Proteasome endopeptidase complex OS=Fusarium oxysporum f. sp. melonis 26406 OX=1089452 GN=FOMG_00805 PE=4 SV=1	FOMG_00805
cytoplasm	X0LR33	48	K	0.000136377	Down	Matrin-type domain-containing protein OS=Fusarium oxysporum f. sp. vasinfectum 25433 OX=1089449 GN=FOTG_05733 PE=3 SV=1	FOTG_05733
cytoplasm	A0A420M4E6	15	K	9.32425e-05	Down	Uncharacterized protein (Fragment) OS=Fusarium oxysporum OX=5507 GN=BFJ69_g18793 PE=4 SV=1	BFJ69_g18793
cytoplasm	A0A420M4E6	72	K	0.000942146	Down	Uncharacterized protein (Fragment) OS=Fusarium oxysporum OX=5507 GN=BFJ69_g18793 PE=4 SV=1	BFJ69_g18793
cytoplasm	W9QP94	166	K	0.00958054	Down	Uncharacterized protein OS=Fusarium oxysporum f. sp. pisi HDV247 OX=1080344 GN=FOVG_00953 PE=4 SV=1	FOVG_00953
cytoplasm	X0ISV3	438	K	0.027749	Down	NAD-dependent aldehyde dehydrogenase OS=Fusarium oxysporum f. sp. conglutinans race 2 54008 OX=1089457 GN=FOPG_01528 PE=3 SV=1	FOPG_01528
cytoplasm	X0ISV3	458	K	0.00679207	Down	NAD-dependent aldehyde dehydrogenase OS=Fusarium oxysporum f. sp. conglutinans race 2 54008 OX=1089457 GN=FOPG_01528 PE=3 SV=1	FOPG_01528
cytoplasm	X0HME4	274	K	0.00147601	Down	Nudix hydrolase domain-containing protein OS=Fusarium oxysporum f. sp. conglutinans race 2 54008 OX=1089457 GN=FOPG_11568 PE=4 SV=1	FOPG_11568
cytoplasm	X0HME4	75	K	0.000141529	Down	Nudix hydrolase domain-containing protein OS=Fusarium oxysporum f. sp. conglutinans race 2 54008 OX=1089457 GN=FOPG_11568 PE=4 SV=1	FOPG_11568
cytoplasm	X0M7E2	191	K	0.00279181	Down	Uncharacterized protein OS=Fusarium oxysporum f. sp. vasinfectum 25433 OX=1089449 GN=FOTG_02507 PE=4 SV=1	FOTG_02507
cytoplasm	X0M7E2	148	K	0.00130205	Down	Uncharacterized protein OS=Fusarium oxysporum f. sp. vasinfectum 25433 OX=1089449 GN=FOTG_02507 PE=4 SV=1	FOTG_02507
cytoplasm	W9Q961	144	K	9.78377e-05	Down	Homoisocitrate dehydrogenase OS=Fusarium oxysporum f. sp. pisi HDV247 OX=1080344 GN=FOVG_01644 PE=3 SV=1	FOVG_01644
cytoplasm	W9Q961	193	K	0.0207499	Down	Homoisocitrate dehydrogenase OS=Fusarium oxysporum f. sp. pisi HDV247 OX=1080344 GN=FOVG_01644 PE=3 SV=1	FOVG_01644
cytoplasm	W9Q961	67	K	2.41552e-05	Down	Homoisocitrate dehydrogenase OS=Fusarium oxysporum f. sp. pisi HDV247 OX=1080344 GN=FOVG_01644 PE=3 SV=1	FOVG_01644
cytoplasm	X0MJZ4	436	K	2.92477e-05	Down	Phosphoglycerate mutase (2,3-diphosphoglycerate-independent) OS=Fusarium oxysporum f. sp. vasinfectum 25433 OX=1089449 GN=FOTG_02403 PE=3 SV=1	FOTG_02403
cytoplasm	X0MJZ4	164	K	0.000171334	Down	Phosphoglycerate mutase (2,3-diphosphoglycerate-independent) OS=Fusarium oxysporum f. sp. vasinfectum 25433 OX=1089449 GN=FOTG_02403 PE=3 SV=1	FOTG_02403
cytoplasm	X0MJZ4	149	K	0.000674648	Down	Phosphoglycerate mutase (2,3-diphosphoglycerate-independent) OS=Fusarium oxysporum f. sp. vasinfectum 25433 OX=1089449 GN=FOTG_02403 PE=3 SV=1	FOTG_02403
cytoplasm	X0MJZ4	468	K	0.00011918	Down	Phosphoglycerate mutase (2,3-diphosphoglycerate-independent) OS=Fusarium oxysporum f. sp. vasinfectum 25433 OX=1089449 GN=FOTG_02403 PE=3 SV=1	FOTG_02403
cytoplasm	X0MJZ4	93	K	0.0142727	Down	Phosphoglycerate mutase (2,3-diphosphoglycerate-independent) OS=Fusarium oxysporum f. sp. vasinfectum 25433 OX=1089449 GN=FOTG_02403 PE=3 SV=1	FOTG_02403
cytoplasm	X0MJZ4	105	K	1.24393e-05	Down	Phosphoglycerate mutase (2,3-diphosphoglycerate-independent) OS=Fusarium oxysporum f. sp. vasinfectum 25433 OX=1089449 GN=FOTG_02403 PE=3 SV=1	FOTG_02403
cytoplasm	X0MJZ4	209	K	0.00110997	Down	Phosphoglycerate mutase (2,3-diphosphoglycerate-independent) OS=Fusarium oxysporum f. sp. vasinfectum 25433 OX=1089449 GN=FOTG_02403 PE=3 SV=1	FOTG_02403
cytoplasm	A0A5C6TFQ2	155	K	3.92851e-07	Down	Uncharacterized protein OS=Fusarium oxysporum f. sp. cubense OX=61366 GN=FocTR4_00005595 PE=3 SV=1	FocTR4_00005595
cytoplasm	W9PJB7	208	K	0.00173127	Down	Aldehyde dehydrogenase OS=Fusarium oxysporum f. sp. pisi HDV247 OX=1080344 GN=FOVG_06356 PE=3 SV=1	FOVG_06356
cytoplasm	W9PJB7	295	K	0.000101018	Down	Aldehyde dehydrogenase OS=Fusarium oxysporum f. sp. pisi HDV247 OX=1080344 GN=FOVG_06356 PE=3 SV=1	FOVG_06356
cytoplasm	W9PJB7	212	K	0.00182067	Down	Aldehyde dehydrogenase OS=Fusarium oxysporum f. sp. pisi HDV247 OX=1080344 GN=FOVG_06356 PE=3 SV=1	FOVG_06356
cytoplasm	N4U3J1	199	K	0.00387054	Down	Alpha-mannosidase OS=Fusarium oxysporum f. sp. cubense (strain race 1) OX=1229664 GN=FOC1_g10013767 PE=3 SV=1	FOC1_g10013767
cytoplasm	N4U3J1	338	K	0.0149806	Down	Alpha-mannosidase OS=Fusarium oxysporum f. sp. cubense (strain race 1) OX=1229664 GN=FOC1_g10013767 PE=3 SV=1	FOC1_g10013767
cytoplasm	N4UPC9	387	K	0.0123025	Down	Branched-chain-amino-acid aminotransferase OS=Fusarium oxysporum f. sp. cubense (strain race 1) OX=1229664 GN=FOC1_g10004984 PE=3 SV=1	FOC1_g10004984
cytoplasm	A0A559LFL2	221	K	0.0152249	Down	L-galactonate dehydratase OS=Fusarium oxysporum f. sp. cubense OX=61366 GN=lgd1-2 PE=4 SV=1	lgd1-2
cytoplasm	W9J9U8	163	K	0.0261947	Down	Sulfhydryl oxidase OS=Fusarium oxysporum NRRL 32931 OX=660029 GN=FOYG_01202 PE=4 SV=1	FOYG_01202
cytoplasm	W9J9U8	148	K	0.0122472	Down	Sulfhydryl oxidase OS=Fusarium oxysporum NRRL 32931 OX=660029 GN=FOYG_01202 PE=4 SV=1	FOYG_01202
cytoplasm	X0IN79	320	K	0.00411483	Down	Cytochrome b5 heme-binding domain-containing protein OS=Fusarium oxysporum f. sp. conglutinans race 2 54008 OX=1089457 GN=FOPG_02426 PE=4 SV=1	FOPG_02426
cytoplasm	X0IN79	557	K	0.00583288	Down	Cytochrome b5 heme-binding domain-containing protein OS=Fusarium oxysporum f. sp. conglutinans race 2 54008 OX=1089457 GN=FOPG_02426 PE=4 SV=1	FOPG_02426
cytoplasm	X0IN79	356	K	0.000163039	Down	Cytochrome b5 heme-binding domain-containing protein OS=Fusarium oxysporum f. sp. conglutinans race 2 54008 OX=1089457 GN=FOPG_02426 PE=4 SV=1	FOPG_02426
cytoplasm	X0IN79	208	K	0.00298485	Down	Cytochrome b5 heme-binding domain-containing protein OS=Fusarium oxysporum f. sp. conglutinans race 2 54008 OX=1089457 GN=FOPG_02426 PE=4 SV=1	FOPG_02426
cytoplasm	X0IN79	317	K	0.044451	Down	Cytochrome b5 heme-binding domain-containing protein OS=Fusarium oxysporum f. sp. conglutinans race 2 54008 OX=1089457 GN=FOPG_02426 PE=4 SV=1	FOPG_02426
cytoplasm	X0IN79	74	K	1.02923e-05	Down	Cytochrome b5 heme-binding domain-containing protein OS=Fusarium oxysporum f. sp. conglutinans race 2 54008 OX=1089457 GN=FOPG_02426 PE=4 SV=1	FOPG_02426
cytoplasm	X0IN79	544	K	0.00848328	Down	Cytochrome b5 heme-binding domain-containing protein OS=Fusarium oxysporum f. sp. conglutinans race 2 54008 OX=1089457 GN=FOPG_02426 PE=4 SV=1	FOPG_02426
cytoplasm	X0MIM0	109	K	0.0483763	Down	Vesicle-associated membrane protein-associated protein B OS=Fusarium oxysporum f. sp. vasinfectum 25433 OX=1089449 GN=FOTG_03306 PE=4 SV=1	FOTG_03306
cytoplasm	X0MIM0	39	K	0.0496556	Down	Vesicle-associated membrane protein-associated protein B OS=Fusarium oxysporum f. sp. vasinfectum 25433 OX=1089449 GN=FOTG_03306 PE=4 SV=1	FOTG_03306
cytoplasm	A0A420NJR3	260	K	0.0267797	Down	Putative amidase OS=Fusarium oxysporum OX=5507 GN=BFJ69_g4333 PE=4 SV=1	BFJ69_g4333
cytoplasm	A0A420NJR3	390	K	0.000595867	Down	Putative amidase OS=Fusarium oxysporum OX=5507 GN=BFJ69_g4333 PE=4 SV=1	BFJ69_g4333
cytoplasm	A0A559L7L8	15	K	6.23622e-05	Down	5-aminoimidazole-4-carboxamide ribonucleotide formyltransferase OS=Fusarium oxysporum f. sp. cubense OX=61366 GN=ADE17 PE=3 SV=1	ADE17
cytoplasm	A0A559L7L8	463	K	0.00441922	Down	5-aminoimidazole-4-carboxamide ribonucleotide formyltransferase OS=Fusarium oxysporum f. sp. cubense OX=61366 GN=ADE17 PE=3 SV=1	ADE17
cytoplasm	A0A559L7L8	489	K	0.00379238	Down	5-aminoimidazole-4-carboxamide ribonucleotide formyltransferase OS=Fusarium oxysporum f. sp. cubense OX=61366 GN=ADE17 PE=3 SV=1	ADE17
cytoplasm	A0A559L7L8	67	K	2.6467e-05	Down	5-aminoimidazole-4-carboxamide ribonucleotide formyltransferase OS=Fusarium oxysporum f. sp. cubense OX=61366 GN=ADE17 PE=3 SV=1	ADE17
cytoplasm	A0A559L7L8	258	K	0.00503566	Down	5-aminoimidazole-4-carboxamide ribonucleotide formyltransferase OS=Fusarium oxysporum f. sp. cubense OX=61366 GN=ADE17 PE=3 SV=1	ADE17
cytoplasm	A0A5C6SXV4	527	K	0.00255421	Down	Ppx-GppA domain-containing protein OS=Fusarium oxysporum f. sp. cubense OX=61366 GN=FocTR4_00001242 PE=4 SV=1	FocTR4_00001242
cytoplasm	X0LCN2	41	K	0.00861348	Down	Abhydrolase_3 domain-containing protein OS=Fusarium oxysporum f. sp. vasinfectum 25433 OX=1089449 GN=FOTG_13189 PE=4 SV=1	FOTG_13189
cytoplasm	X0LCN2	25	K	0.00283352	Down	Abhydrolase_3 domain-containing protein OS=Fusarium oxysporum f. sp. vasinfectum 25433 OX=1089449 GN=FOTG_13189 PE=4 SV=1	FOTG_13189
cytoplasm	X0LCN2	192	K	0.000436233	Down	Abhydrolase_3 domain-containing protein OS=Fusarium oxysporum f. sp. vasinfectum 25433 OX=1089449 GN=FOTG_13189 PE=4 SV=1	FOTG_13189
cytoplasm	X0LCN2	197	K	4.44482e-05	Down	Abhydrolase_3 domain-containing protein OS=Fusarium oxysporum f. sp. vasinfectum 25433 OX=1089449 GN=FOTG_13189 PE=4 SV=1	FOTG_13189
cytoplasm	X0LCN2	311	K	3.73416e-06	Down	Abhydrolase_3 domain-containing protein OS=Fusarium oxysporum f. sp. vasinfectum 25433 OX=1089449 GN=FOTG_13189 PE=4 SV=1	FOTG_13189
cytoplasm	X0LCN2	176	K	0.00476238	Down	Abhydrolase_3 domain-containing protein OS=Fusarium oxysporum f. sp. vasinfectum 25433 OX=1089449 GN=FOTG_13189 PE=4 SV=1	FOTG_13189
cytoplasm	X0H375	83	K	0.0151892	Down	3-hydroxybutyrate dehydrogenase OS=Fusarium oxysporum f. sp. conglutinans race 2 54008 OX=1089457 GN=FOPG_13900 PE=4 SV=1	FOPG_13900
cytoplasm	A0A420P1I2	649	K	0.000279352	Down	Trehalose-phosphatase OS=Fusarium oxysporum OX=5507 GN=BFJ69_g1218 PE=3 SV=1	BFJ69_g1218
cytoplasm	A0A420P1I2	199	K	4.24142e-05	Down	Trehalose-phosphatase OS=Fusarium oxysporum OX=5507 GN=BFJ69_g1218 PE=3 SV=1	BFJ69_g1218
cytoplasm	W9K4H7	86	K	0.0122181	Down	Uncharacterized protein OS=Fusarium oxysporum Fo47 OX=660027 GN=FOZG_10790 PE=4 SV=1	FOZG_10790
cytoplasm	W9KBF8	57	K	0.000253718	Down	Asparaginyl-tRNA synthetase OS=Fusarium oxysporum Fo47 OX=660027 GN=FOBC_09835 PE=3 SV=1	FOBC_09835
cytoplasm	W9KBF8	392	K	0.000230114	Down	Asparaginyl-tRNA synthetase OS=Fusarium oxysporum Fo47 OX=660027 GN=FOBC_09835 PE=3 SV=1	FOBC_09835
cytoplasm	W9KBF8	153	K	0.00469644	Down	Asparaginyl-tRNA synthetase OS=Fusarium oxysporum Fo47 OX=660027 GN=FOBC_09835 PE=3 SV=1	FOBC_09835
cytoplasm	A0A420S2C2	198	K	0.00389194	Down	Methyltransferase-like protein OS=Fusarium oxysporum OX=5507 GN=BFJ70_g12867 PE=3 SV=1	BFJ70_g12867
cytoplasm	A0A420S2C2	190	K	0.00832742	Down	Methyltransferase-like protein OS=Fusarium oxysporum OX=5507 GN=BFJ70_g12867 PE=3 SV=1	BFJ70_g12867
cytoplasm	A0A420PU95	218	K	0.011502	Down	D-ribose-5-phosphate ketol-isomerase OS=Fusarium oxysporum OX=5507 GN=BFJ68_g10943 PE=3 SV=1	BFJ68_g10943
cytoplasm	A0A420PV58	39	K	0.00288966	Down	WD_REPEATS_REGION domain-containing protein OS=Fusarium oxysporum OX=5507 GN=BFJ68_g14410 PE=4 SV=1	BFJ68_g14410
cytoplasm	A0A420PV58	290	K	0.00130824	Down	WD_REPEATS_REGION domain-containing protein OS=Fusarium oxysporum OX=5507 GN=BFJ68_g14410 PE=4 SV=1	BFJ68_g14410
cytoplasm	N4TZM1	487	K	0.000238703	Down	Amidophosphoribosyltransferase OS=Fusarium oxysporum f. sp. cubense (strain race 1) OX=1229664 GN=FOC1_g10010213 PE=3 SV=1	FOC1_g10010213
cytoplasm	N4TZM1	241	K	0.00380546	Down	Amidophosphoribosyltransferase OS=Fusarium oxysporum f. sp. cubense (strain race 1) OX=1229664 GN=FOC1_g10010213 PE=3 SV=1	FOC1_g10010213
cytoplasm	N4UFA5	293	K	0.0330968	Down	3'(2'),5'-bisphosphate nucleotidase OS=Fusarium oxysporum f. sp. cubense (strain race 1) OX=1229664 GN=FOC1_g10011239 PE=3 SV=1	FOC1_g10011239
cytoplasm	N4UFA5	142	K	0.000144078	Down	3'(2'),5'-bisphosphate nucleotidase OS=Fusarium oxysporum f. sp. cubense (strain race 1) OX=1229664 GN=FOC1_g10011239 PE=3 SV=1	FOC1_g10011239
cytoplasm	N4UFA5	231	K	0.00851935	Down	3'(2'),5'-bisphosphate nucleotidase OS=Fusarium oxysporum f. sp. cubense (strain race 1) OX=1229664 GN=FOC1_g10011239 PE=3 SV=1	FOC1_g10011239
cytoplasm	N4UFA5	331	K	0.00309545	Down	3'(2'),5'-bisphosphate nucleotidase OS=Fusarium oxysporum f. sp. cubense (strain race 1) OX=1229664 GN=FOC1_g10011239 PE=3 SV=1	FOC1_g10011239
cytoplasm	A0A420QH78	209	K	0.00463299	Down	Uncharacterized protein OS=Fusarium oxysporum OX=5507 GN=BFJ68_g11141 PE=3 SV=1	BFJ68_g11141
cytoplasm	X0CLT6	57	K	0.000133533	Down	Methionyl-tRNA synthetase OS=Fusarium oxysporum f. sp. raphani 54005 OX=1089458 GN=FOQG_03979 PE=4 SV=1	FOQG_03979
cytoplasm	A0A420R2S3	161	K	1.0657e-05	Down	Alpha-1,4 glucan phosphorylase OS=Fusarium oxysporum OX=5507 GN=BFJ68_g8439 PE=3 SV=1	BFJ68_g8439
cytoplasm	A0A420R2S3	845	K	1.11405e-05	Down	Alpha-1,4 glucan phosphorylase OS=Fusarium oxysporum OX=5507 GN=BFJ68_g8439 PE=3 SV=1	BFJ68_g8439
cytoplasm	A0A420R2S3	259	K	2.49326e-06	Down	Alpha-1,4 glucan phosphorylase OS=Fusarium oxysporum OX=5507 GN=BFJ68_g8439 PE=3 SV=1	BFJ68_g8439
cytoplasm	A0A420R2S3	601	K	5.73485e-05	Down	Alpha-1,4 glucan phosphorylase OS=Fusarium oxysporum OX=5507 GN=BFJ68_g8439 PE=3 SV=1	BFJ68_g8439
cytoplasm	A0A420R2S3	556	K	7.72677e-05	Down	Alpha-1,4 glucan phosphorylase OS=Fusarium oxysporum OX=5507 GN=BFJ68_g8439 PE=3 SV=1	BFJ68_g8439
cytoplasm	A0A420R2S3	303	K	0.0258675	Down	Alpha-1,4 glucan phosphorylase OS=Fusarium oxysporum OX=5507 GN=BFJ68_g8439 PE=3 SV=1	BFJ68_g8439
cytoplasm	A0A420R2S3	76	K	4.30765e-05	Down	Alpha-1,4 glucan phosphorylase OS=Fusarium oxysporum OX=5507 GN=BFJ68_g8439 PE=3 SV=1	BFJ68_g8439
cytoplasm	A0A420R2S3	513	K	0.000561304	Down	Alpha-1,4 glucan phosphorylase OS=Fusarium oxysporum OX=5507 GN=BFJ68_g8439 PE=3 SV=1	BFJ68_g8439
cytoplasm	A0A420R2S3	662	K	6.99399e-05	Down	Alpha-1,4 glucan phosphorylase OS=Fusarium oxysporum OX=5507 GN=BFJ68_g8439 PE=3 SV=1	BFJ68_g8439
cytoplasm	A0A420R2S3	642	K	0.00983621	Down	Alpha-1,4 glucan phosphorylase OS=Fusarium oxysporum OX=5507 GN=BFJ68_g8439 PE=3 SV=1	BFJ68_g8439
cytoplasm	A0A4Q2VMM6	123	K	0.00135872	Down	Nucleolar protein 58 OS=Fusarium oxysporum f. sp. narcissi OX=451672 GN=BFJ63_vAg9533 PE=3 SV=1	BFJ63_vAg9533
cytoplasm	X0MHH0	325	K	0.000290287	Down	NADPH2:quinone reductase OS=Fusarium oxysporum f. sp. vasinfectum 25433 OX=1089449 GN=FOTG_03014 PE=4 SV=1	FOTG_03014
cytoplasm	X0MHH0	319	K	0.0183413	Down	NADPH2:quinone reductase OS=Fusarium oxysporum f. sp. vasinfectum 25433 OX=1089449 GN=FOTG_03014 PE=4 SV=1	FOTG_03014
cytoplasm	A0A420R7J1	217	K	0.00649487	Down	Uncharacterized protein OS=Fusarium oxysporum OX=5507 GN=BFJ68_g7379 PE=4 SV=1	BFJ68_g7379
cytoplasm	A0A420R7J1	106	K	0.00299836	Down	Uncharacterized protein OS=Fusarium oxysporum OX=5507 GN=BFJ68_g7379 PE=4 SV=1	BFJ68_g7379
cytoplasm	A0A420R8K8	269	K	0.00023577	Down	T-complex protein 1 subunit epsilon OS=Fusarium oxysporum OX=5507 GN=BFJ68_g7331 PE=3 SV=1	BFJ68_g7331
cytoplasm	A0A420R8K8	41	K	0.0117834	Down	T-complex protein 1 subunit epsilon OS=Fusarium oxysporum OX=5507 GN=BFJ68_g7331 PE=3 SV=1	BFJ68_g7331
cytoplasm	A0A420R8K8	55	K	0.00168036	Down	T-complex protein 1 subunit epsilon OS=Fusarium oxysporum OX=5507 GN=BFJ68_g7331 PE=3 SV=1	BFJ68_g7331
cytoplasm	X0CEI1	63	K	0.00035384	Down	CMP/dCMP-type deaminase domain-containing protein OS=Fusarium oxysporum f. sp. raphani 54005 OX=1089458 GN=FOQG_07721 PE=4 SV=1	FOQG_07721
cytoplasm	W9IS77	443	K	0.00231411	Down	3-hydroxy-3-methylglutaryl coenzyme A synthase OS=Fusarium oxysporum NRRL 32931 OX=660029 GN=FOYG_04452 PE=3 SV=1	FOYG_04452
cytoplasm	W9IS77	417	K	0.00106104	Down	3-hydroxy-3-methylglutaryl coenzyme A synthase OS=Fusarium oxysporum NRRL 32931 OX=660029 GN=FOYG_04452 PE=3 SV=1	FOYG_04452
cytoplasm	N4TX88	277	K	4.22357e-05	Down	Saccharopine dehydrogenase [NADP+, L-glutamate-forming] OS=Fusarium oxysporum f. sp. cubense (strain race 1) OX=1229664 GN=FOC1_g10016016 PE=4 SV=1	FOC1_g10016016
cytoplasm	N4TX88	71	K	0.00341865	Down	Saccharopine dehydrogenase [NADP+, L-glutamate-forming] OS=Fusarium oxysporum f. sp. cubense (strain race 1) OX=1229664 GN=FOC1_g10016016 PE=4 SV=1	FOC1_g10016016
cytoplasm	N4TX88	416	K	0.0163543	Down	Saccharopine dehydrogenase [NADP+, L-glutamate-forming] OS=Fusarium oxysporum f. sp. cubense (strain race 1) OX=1229664 GN=FOC1_g10016016 PE=4 SV=1	FOC1_g10016016
cytoplasm	X0IDM2	165	K	0.000779434	Down	N-acetyltransferase domain-containing protein OS=Fusarium oxysporum f. sp. conglutinans race 2 54008 OX=1089457 GN=FOPG_01830 PE=4 SV=1	FOPG_01830
cytoplasm	X0IDM2	173	K	8.38497e-06	Down	N-acetyltransferase domain-containing protein OS=Fusarium oxysporum f. sp. conglutinans race 2 54008 OX=1089457 GN=FOPG_01830 PE=4 SV=1	FOPG_01830
cytoplasm	W9Q350	354	K	0.00112162	Down	Cystathionine beta-synthase OS=Fusarium oxysporum f. sp. pisi HDV247 OX=1080344 GN=FOVG_02293 PE=3 SV=1	FOVG_02293
cytoplasm	A0A420RLZ3	351	K	0.00748157	Down	Arginyl-tRNA synthetase OS=Fusarium oxysporum OX=5507 GN=BFJ68_g4271 PE=3 SV=1	BFJ68_g4271
cytoplasm	A0A420RLZ3	83	K	0.000364559	Down	Arginyl-tRNA synthetase OS=Fusarium oxysporum OX=5507 GN=BFJ68_g4271 PE=3 SV=1	BFJ68_g4271
cytoplasm	A0A420RLZ3	412	K	0.00588278	Down	Arginyl-tRNA synthetase OS=Fusarium oxysporum OX=5507 GN=BFJ68_g4271 PE=3 SV=1	BFJ68_g4271
cytoplasm	A0A420RLZ3	359	K	0.0149957	Down	Arginyl-tRNA synthetase OS=Fusarium oxysporum OX=5507 GN=BFJ68_g4271 PE=3 SV=1	BFJ68_g4271
cytoplasm	X0CFZ0	184	K	0.00905629	Down	Eburicol 14-alpha-demethylase OS=Fusarium oxysporum f. sp. raphani 54005 OX=1089458 GN=FOQG_07269 PE=3 SV=1	FOQG_07269
cytoplasm	X0KMR3	22	K	6.42425e-05	Down	Stress-response A/B barrel domain-containing protein OS=Fusarium oxysporum f. sp. vasinfectum 25433 OX=1089449 GN=FOTG_16782 PE=4 SV=1	FOTG_16782
cytoplasm	A0A420S005	149	K	0.034299	Down	Eukaryotic translation initiation factor 3 subunit I OS=Fusarium oxysporum OX=5507 GN=TIF34 PE=3 SV=1	TIF34
cytoplasm	A0A420S005	264	K	0.019223	Down	Eukaryotic translation initiation factor 3 subunit I OS=Fusarium oxysporum OX=5507 GN=TIF34 PE=3 SV=1	TIF34
cytoplasm	A0A420S005	290	K	0.0299414	Down	Eukaryotic translation initiation factor 3 subunit I OS=Fusarium oxysporum OX=5507 GN=TIF34 PE=3 SV=1	TIF34
cytoplasm	A0A420S005	82	K	0.00455177	Down	Eukaryotic translation initiation factor 3 subunit I OS=Fusarium oxysporum OX=5507 GN=TIF34 PE=3 SV=1	TIF34
cytoplasm	A0A420S005	308	K	0.0048079	Down	Eukaryotic translation initiation factor 3 subunit I OS=Fusarium oxysporum OX=5507 GN=TIF34 PE=3 SV=1	TIF34
cytoplasm	A0A420S478	224	K	0.0036355	Down	Acetyl-CoA acetyltransferase OS=Fusarium oxysporum OX=5507 GN=BFJ70_g12719 PE=3 SV=1	BFJ70_g12719
cytoplasm	A0A420S478	239	K	0.00540233	Down	Acetyl-CoA acetyltransferase OS=Fusarium oxysporum OX=5507 GN=BFJ70_g12719 PE=3 SV=1	BFJ70_g12719
cytoplasm	A0A420S478	89	K	0.000956384	Down	Acetyl-CoA acetyltransferase OS=Fusarium oxysporum OX=5507 GN=BFJ70_g12719 PE=3 SV=1	BFJ70_g12719
cytoplasm	W9P023	138	K	0.000168486	Down	CRAL-TRIO domain-containing protein OS=Fusarium oxysporum f. sp. pisi HDV247 OX=1080344 GN=FOVG_10351 PE=4 SV=1	FOVG_10351
cytoplasm	W9P023	280	K	0.00103861	Down	CRAL-TRIO domain-containing protein OS=Fusarium oxysporum f. sp. pisi HDV247 OX=1080344 GN=FOVG_10351 PE=4 SV=1	FOVG_10351
cytoplasm	W9P023	347	K	0.000149482	Down	CRAL-TRIO domain-containing protein OS=Fusarium oxysporum f. sp. pisi HDV247 OX=1080344 GN=FOVG_10351 PE=4 SV=1	FOVG_10351
cytoplasm	W9P023	159	K	0.0161818	Down	CRAL-TRIO domain-containing protein OS=Fusarium oxysporum f. sp. pisi HDV247 OX=1080344 GN=FOVG_10351 PE=4 SV=1	FOVG_10351
cytoplasm	X0IGW8	26	K	4.52022e-05	Down	Histidinol-phosphatase OS=Fusarium oxysporum f. sp. conglutinans race 2 54008 OX=1089457 GN=FOPG_03917 PE=3 SV=1	FOPG_03917
cytoplasm	F9F1A0	158	K	0.0399742	Down	tRNA (guanine(37)-N1)-methyltransferase OS=Fusarium oxysporum (strain Fo5176) OX=660025 GN=TRM5 PE=3 SV=1	TRM5
cytoplasm	X0I3X8	115	K	3.61944e-05	Down	Uncharacterized protein OS=Fusarium oxysporum f. sp. conglutinans race 2 54008 OX=1089457 GN=FOPG_07307 PE=4 SV=1	FOPG_07307
cytoplasm	X0I3X8	169	K	0.000108178	Down	Uncharacterized protein OS=Fusarium oxysporum f. sp. conglutinans race 2 54008 OX=1089457 GN=FOPG_07307 PE=4 SV=1	FOPG_07307
cytoplasm	X0I3X8	133	K	5.16595e-05	Down	Uncharacterized protein OS=Fusarium oxysporum f. sp. conglutinans race 2 54008 OX=1089457 GN=FOPG_07307 PE=4 SV=1	FOPG_07307
cytoplasm	W9Q817	31	K	0.0166574	Down	Importin N-terminal domain-containing protein OS=Fusarium oxysporum f. sp. pisi HDV247 OX=1080344 GN=FOVG_04846 PE=4 SV=1	FOVG_04846
cytoplasm	W9Q817	374	K	0.00103618	Down	Importin N-terminal domain-containing protein OS=Fusarium oxysporum f. sp. pisi HDV247 OX=1080344 GN=FOVG_04846 PE=4 SV=1	FOVG_04846
cytoplasm	X0IHI4	257	K	0.0273882	Down	Senescence domain-containing protein OS=Fusarium oxysporum f. sp. conglutinans race 2 54008 OX=1089457 GN=FOPG_03929 PE=4 SV=1	FOPG_03929
cytoplasm	X0B1M5	23	K	0.000688993	Down	Proteasome endopeptidase complex OS=Fusarium oxysporum f. sp. melonis 26406 OX=1089452 GN=FOMG_06536 PE=3 SV=1	FOMG_06536
cytoplasm	X0B1M5	149	K	0.00728806	Down	Proteasome endopeptidase complex OS=Fusarium oxysporum f. sp. melonis 26406 OX=1089452 GN=FOMG_06536 PE=3 SV=1	FOMG_06536
cytoplasm	X0B1M5	82	K	0.00330547	Down	Proteasome endopeptidase complex OS=Fusarium oxysporum f. sp. melonis 26406 OX=1089452 GN=FOMG_06536 PE=3 SV=1	FOMG_06536
cytoplasm	F9FR03	90	K	6.15087e-06	Down	NMO domain-containing protein OS=Fusarium oxysporum (strain Fo5176) OX=660025 GN=FOXB_08833 PE=4 SV=1	FOXB_08833
cytoplasm	F9FR03	97	K	0.0177438	Down	NMO domain-containing protein OS=Fusarium oxysporum (strain Fo5176) OX=660025 GN=FOXB_08833 PE=4 SV=1	FOXB_08833
cytoplasm	F9FR03	71	K	0.000504244	Down	NMO domain-containing protein OS=Fusarium oxysporum (strain Fo5176) OX=660025 GN=FOXB_08833 PE=4 SV=1	FOXB_08833
cytoplasm	A0A4Q2V3V2	339	K	6.82075e-06	Down	2-phosphoglycerate dehydratase OS=Fusarium oxysporum f. sp. narcissi OX=451672 GN=BFJ63_vAg16143 PE=3 SV=1	BFJ63_vAg16143
cytoplasm	A0A4Q2V3V2	347	K	0.00295398	Down	2-phosphoglycerate dehydratase OS=Fusarium oxysporum f. sp. narcissi OX=451672 GN=BFJ63_vAg16143 PE=3 SV=1	BFJ63_vAg16143
cytoplasm	A0A4Q2V3V2	80	K	3.26626e-06	Down	2-phosphoglycerate dehydratase OS=Fusarium oxysporum f. sp. narcissi OX=451672 GN=BFJ63_vAg16143 PE=3 SV=1	BFJ63_vAg16143
cytoplasm	A0A4Q2V3V2	85	K	0.00191471	Down	2-phosphoglycerate dehydratase OS=Fusarium oxysporum f. sp. narcissi OX=451672 GN=BFJ63_vAg16143 PE=3 SV=1	BFJ63_vAg16143
cytoplasm	A0A4Q2V3V2	103	K	0.000454242	Down	2-phosphoglycerate dehydratase OS=Fusarium oxysporum f. sp. narcissi OX=451672 GN=BFJ63_vAg16143 PE=3 SV=1	BFJ63_vAg16143
cytoplasm	A0A4Q2V3V2	254	K	0.00474834	Down	2-phosphoglycerate dehydratase OS=Fusarium oxysporum f. sp. narcissi OX=451672 GN=BFJ63_vAg16143 PE=3 SV=1	BFJ63_vAg16143
cytoplasm	A0A4Q2V3V2	242	K	0.000249583	Down	2-phosphoglycerate dehydratase OS=Fusarium oxysporum f. sp. narcissi OX=451672 GN=BFJ63_vAg16143 PE=3 SV=1	BFJ63_vAg16143
cytoplasm	A0A4Q2V3V2	259	K	0.000376921	Down	2-phosphoglycerate dehydratase OS=Fusarium oxysporum f. sp. narcissi OX=451672 GN=BFJ63_vAg16143 PE=3 SV=1	BFJ63_vAg16143
cytoplasm	A0A4Q2V3V2	194	K	1.7911e-06	Down	2-phosphoglycerate dehydratase OS=Fusarium oxysporum f. sp. narcissi OX=451672 GN=BFJ63_vAg16143 PE=3 SV=1	BFJ63_vAg16143
cytoplasm	A0A4Q2V3V2	60	K	4.78383e-05	Down	2-phosphoglycerate dehydratase OS=Fusarium oxysporum f. sp. narcissi OX=451672 GN=BFJ63_vAg16143 PE=3 SV=1	BFJ63_vAg16143
cytoplasm	A0A4Q2V3V2	398	K	0.00327176	Down	2-phosphoglycerate dehydratase OS=Fusarium oxysporum f. sp. narcissi OX=451672 GN=BFJ63_vAg16143 PE=3 SV=1	BFJ63_vAg16143
cytoplasm	N4TDW3	431	K	8.67823e-05	Down	Pre-mRNA-processing factor 39 OS=Fusarium oxysporum f. sp. cubense (strain race 1) OX=1229664 GN=FOC1_g10015423 PE=4 SV=1	FOC1_g10015423
cytoplasm	N4TDW3	443	K	0.0327097	Down	Pre-mRNA-processing factor 39 OS=Fusarium oxysporum f. sp. cubense (strain race 1) OX=1229664 GN=FOC1_g10015423 PE=4 SV=1	FOC1_g10015423
cytoplasm	N4TDW3	18	K	0.00268873	Down	Pre-mRNA-processing factor 39 OS=Fusarium oxysporum f. sp. cubense (strain race 1) OX=1229664 GN=FOC1_g10015423 PE=4 SV=1	FOC1_g10015423
cytoplasm	N4UYN8	571	K	0.0277043	Down	Elongation factor 2 OS=Fusarium oxysporum f. sp. cubense (strain race 1) OX=1229664 GN=FOC1_g10011196 PE=3 SV=1	FOC1_g10011196
cytoplasm	N4UYN8	71	K	0.000450551	Down	Elongation factor 2 OS=Fusarium oxysporum f. sp. cubense (strain race 1) OX=1229664 GN=FOC1_g10011196 PE=3 SV=1	FOC1_g10011196
cytoplasm	N4UYN8	94	K	0.00995111	Down	Elongation factor 2 OS=Fusarium oxysporum f. sp. cubense (strain race 1) OX=1229664 GN=FOC1_g10011196 PE=3 SV=1	FOC1_g10011196
cytoplasm	N4UYN8	261	K	0.000394765	Down	Elongation factor 2 OS=Fusarium oxysporum f. sp. cubense (strain race 1) OX=1229664 GN=FOC1_g10011196 PE=3 SV=1	FOC1_g10011196
cytoplasm	N4UYN8	255	K	1.22648e-05	Down	Elongation factor 2 OS=Fusarium oxysporum f. sp. cubense (strain race 1) OX=1229664 GN=FOC1_g10011196 PE=3 SV=1	FOC1_g10011196
cytoplasm	N4UYN8	392	K	0.00499931	Down	Elongation factor 2 OS=Fusarium oxysporum f. sp. cubense (strain race 1) OX=1229664 GN=FOC1_g10011196 PE=3 SV=1	FOC1_g10011196
cytoplasm	N4UYN8	32	K	0.000108053	Down	Elongation factor 2 OS=Fusarium oxysporum f. sp. cubense (strain race 1) OX=1229664 GN=FOC1_g10011196 PE=3 SV=1	FOC1_g10011196
cytoplasm	N4UYN8	42	K	0.000675698	Down	Elongation factor 2 OS=Fusarium oxysporum f. sp. cubense (strain race 1) OX=1229664 GN=FOC1_g10011196 PE=3 SV=1	FOC1_g10011196
cytoplasm	N4UYN8	583	K	0.00039972	Down	Elongation factor 2 OS=Fusarium oxysporum f. sp. cubense (strain race 1) OX=1229664 GN=FOC1_g10011196 PE=3 SV=1	FOC1_g10011196
cytoplasm	N4UYN8	497	K	0.000453121	Down	Elongation factor 2 OS=Fusarium oxysporum f. sp. cubense (strain race 1) OX=1229664 GN=FOC1_g10011196 PE=3 SV=1	FOC1_g10011196
cytoplasm	N4UYN8	633	K	0.0305077	Down	Elongation factor 2 OS=Fusarium oxysporum f. sp. cubense (strain race 1) OX=1229664 GN=FOC1_g10011196 PE=3 SV=1	FOC1_g10011196
cytoplasm	A0A4Q2VF11	21	K	0.00010758	Down	60S ribosomal protein L2 OS=Fusarium oxysporum f. sp. narcissi OX=451672 GN=BFJ63_vAg11371 PE=4 SV=1	BFJ63_vAg11371
cytoplasm	A0A4Q2VF11	159	K	0.00636398	Down	60S ribosomal protein L2 OS=Fusarium oxysporum f. sp. narcissi OX=451672 GN=BFJ63_vAg11371 PE=4 SV=1	BFJ63_vAg11371
cytoplasm	A0A4Q2VF11	106	K	8.60257e-05	Down	60S ribosomal protein L2 OS=Fusarium oxysporum f. sp. narcissi OX=451672 GN=BFJ63_vAg11371 PE=4 SV=1	BFJ63_vAg11371
cytoplasm	N4UC70	168	K	0.000503841	Down	D-lactate dehydrogenase OS=Fusarium oxysporum f. sp. cubense (strain race 1) OX=1229664 GN=FOC1_g10010155 PE=3 SV=1	FOC1_g10010155
cytoplasm	N4UC70	312	K	0.00919411	Down	D-lactate dehydrogenase OS=Fusarium oxysporum f. sp. cubense (strain race 1) OX=1229664 GN=FOC1_g10010155 PE=3 SV=1	FOC1_g10010155
cytoplasm	W9IK30	252	K	0.000835548	Down	Phospho-2-dehydro-3-deoxyheptonate aldolase OS=Fusarium oxysporum NRRL 32931 OX=660029 GN=FOYG_06761 PE=3 SV=1	FOYG_06761
cytoplasm	W9IK30	46	K	0.0200434	Down	Phospho-2-dehydro-3-deoxyheptonate aldolase OS=Fusarium oxysporum NRRL 32931 OX=660029 GN=FOYG_06761 PE=3 SV=1	FOYG_06761
cytoplasm	W9IK30	332	K	0.000626136	Down	Phospho-2-dehydro-3-deoxyheptonate aldolase OS=Fusarium oxysporum NRRL 32931 OX=660029 GN=FOYG_06761 PE=3 SV=1	FOYG_06761
cytoplasm	W9P5P1	154	K	0.0131335	Down	Phosphomannomutase OS=Fusarium oxysporum f. sp. pisi HDV247 OX=1080344 GN=FOVG_13392 PE=3 SV=1	FOVG_13392
cytoplasm	W9P5P1	74	K	0.00114949	Down	Phosphomannomutase OS=Fusarium oxysporum f. sp. pisi HDV247 OX=1080344 GN=FOVG_13392 PE=3 SV=1	FOVG_13392
cytoplasm	W9P5P1	79	K	2.69742e-05	Down	Phosphomannomutase OS=Fusarium oxysporum f. sp. pisi HDV247 OX=1080344 GN=FOVG_13392 PE=3 SV=1	FOVG_13392
cytoplasm	X0NV16	12	K	0.028698	Down	Glycogen [starch] synthase OS=Fusarium oxysporum f. sp. vasinfectum 25433 OX=1089449 GN=FOTG_00791 PE=3 SV=1	FOTG_00791
cytoplasm	X0NV16	259	K	0.000442736	Down	Glycogen [starch] synthase OS=Fusarium oxysporum f. sp. vasinfectum 25433 OX=1089449 GN=FOTG_00791 PE=3 SV=1	FOTG_00791
cytoplasm	X0NV16	35	K	0.00115234	Down	Glycogen [starch] synthase OS=Fusarium oxysporum f. sp. vasinfectum 25433 OX=1089449 GN=FOTG_00791 PE=3 SV=1	FOTG_00791
cytoplasm	X0NV16	107	K	0.0193469	Down	Glycogen [starch] synthase OS=Fusarium oxysporum f. sp. vasinfectum 25433 OX=1089449 GN=FOTG_00791 PE=3 SV=1	FOTG_00791
cytoplasm	N4UZG4	51	K	7.98149e-06	Down	1,4-alpha-glucan-branching enzyme OS=Fusarium oxysporum f. sp. cubense (strain race 1) OX=1229664 GN=FOC1_g10007333 PE=3 SV=1	FOC1_g10007333
cytoplasm	N4UZG4	57	K	0.00166186	Down	1,4-alpha-glucan-branching enzyme OS=Fusarium oxysporum f. sp. cubense (strain race 1) OX=1229664 GN=FOC1_g10007333 PE=3 SV=1	FOC1_g10007333
cytoplasm	N4UZG4	679	K	0.0111089	Down	1,4-alpha-glucan-branching enzyme OS=Fusarium oxysporum f. sp. cubense (strain race 1) OX=1229664 GN=FOC1_g10007333 PE=3 SV=1	FOC1_g10007333
cytoplasm	N4UZG4	113	K	0.000145958	Down	1,4-alpha-glucan-branching enzyme OS=Fusarium oxysporum f. sp. cubense (strain race 1) OX=1229664 GN=FOC1_g10007333 PE=3 SV=1	FOC1_g10007333
cytoplasm	N4UZG4	315	K	0.000526104	Down	1,4-alpha-glucan-branching enzyme OS=Fusarium oxysporum f. sp. cubense (strain race 1) OX=1229664 GN=FOC1_g10007333 PE=3 SV=1	FOC1_g10007333
cytoplasm	N4UZG4	577	K	0.000102132	Down	1,4-alpha-glucan-branching enzyme OS=Fusarium oxysporum f. sp. cubense (strain race 1) OX=1229664 GN=FOC1_g10007333 PE=3 SV=1	FOC1_g10007333
cytoplasm	N4U6L7	344	K	0.0497444	Down	26S proteasome regulatory subunit RPN1 OS=Fusarium oxysporum f. sp. cubense (strain race 1) OX=1229664 GN=FOC1_g10005126 PE=3 SV=1	FOC1_g10005126
cytoplasm	N4U6L7	351	K	0.000701725	Down	26S proteasome regulatory subunit RPN1 OS=Fusarium oxysporum f. sp. cubense (strain race 1) OX=1229664 GN=FOC1_g10005126 PE=3 SV=1	FOC1_g10005126
cytoplasm	N4U6L7	403	K	0.000577431	Down	26S proteasome regulatory subunit RPN1 OS=Fusarium oxysporum f. sp. cubense (strain race 1) OX=1229664 GN=FOC1_g10005126 PE=3 SV=1	FOC1_g10005126
cytoplasm	A0A4Q2W145	105	K	0.000257029	Down	Uncharacterized protein OS=Fusarium oxysporum f. sp. narcissi OX=451672 GN=BFJ63_vAg4042 PE=4 SV=1	BFJ63_vAg4042
cytoplasm	W9ZN16	322	K	0.000322944	Down	Squalene synthase OS=Fusarium oxysporum f. sp. melonis 26406 OX=1089452 GN=FOMG_11964 PE=3 SV=1	FOMG_11964
cytoplasm	W9ZN16	20	K	0.00165742	Down	Squalene synthase OS=Fusarium oxysporum f. sp. melonis 26406 OX=1089452 GN=FOMG_11964 PE=3 SV=1	FOMG_11964
cytoplasm	F9FKR2	172	K	4.52688e-05	Down	YjeF N-terminal domain-containing protein OS=Fusarium oxysporum (strain Fo5176) OX=660025 GN=FOXB_06991 PE=4 SV=1	FOXB_06991
cytoplasm	F9FKR2	69	K	1.86608e-07	Down	YjeF N-terminal domain-containing protein OS=Fusarium oxysporum (strain Fo5176) OX=660025 GN=FOXB_06991 PE=4 SV=1	FOXB_06991
cytoplasm	X0AEQ3	34	K	0.00029575	Down	Uncharacterized protein OS=Fusarium oxysporum f. sp. melonis 26406 OX=1089452 GN=FOMG_05453 PE=3 SV=1	FOMG_05453
cytoplasm	X0AEQ3	585	K	6.37858e-06	Down	Uncharacterized protein OS=Fusarium oxysporum f. sp. melonis 26406 OX=1089452 GN=FOMG_05453 PE=3 SV=1	FOMG_05453
cytoplasm	X0AEQ3	525	K	0.00371841	Down	Uncharacterized protein OS=Fusarium oxysporum f. sp. melonis 26406 OX=1089452 GN=FOMG_05453 PE=3 SV=1	FOMG_05453
cytoplasm	X0AEQ3	384	K	0.00699473	Down	Uncharacterized protein OS=Fusarium oxysporum f. sp. melonis 26406 OX=1089452 GN=FOMG_05453 PE=3 SV=1	FOMG_05453
cytoplasm	X0M780	268	K	6.15862e-06	Down	Glucose-6-phosphate 1-epimerase OS=Fusarium oxysporum f. sp. vasinfectum 25433 OX=1089449 GN=FOTG_05406 PE=3 SV=1	FOTG_05406
cytoplasm	X0M780	293	K	0.0202762	Down	Glucose-6-phosphate 1-epimerase OS=Fusarium oxysporum f. sp. vasinfectum 25433 OX=1089449 GN=FOTG_05406 PE=3 SV=1	FOTG_05406
cytoplasm	X0M780	116	K	0.000228878	Down	Glucose-6-phosphate 1-epimerase OS=Fusarium oxysporum f. sp. vasinfectum 25433 OX=1089449 GN=FOTG_05406 PE=3 SV=1	FOTG_05406
cytoplasm	X0AVD8	205	K	0.000160883	Down	ATP-dependent (S)-NAD(P)H-hydrate dehydratase OS=Fusarium oxysporum f. sp. melonis 26406 OX=1089452 GN=FOMG_00992 PE=3 SV=1	FOMG_00992
cytoplasm	X0AVD8	207	K	0.00988868	Down	ATP-dependent (S)-NAD(P)H-hydrate dehydratase OS=Fusarium oxysporum f. sp. melonis 26406 OX=1089452 GN=FOMG_00992 PE=3 SV=1	FOMG_00992
cytoplasm	X0AVD8	223	K	0.000279641	Down	ATP-dependent (S)-NAD(P)H-hydrate dehydratase OS=Fusarium oxysporum f. sp. melonis 26406 OX=1089452 GN=FOMG_00992 PE=3 SV=1	FOMG_00992
cytoplasm	W9PEK4	225	K	0.000236324	Down	Hydrolase_4 domain-containing protein OS=Fusarium oxysporum f. sp. pisi HDV247 OX=1080344 GN=FOVG_08534 PE=4 SV=1	FOVG_08534
cytoplasm	X0AD68	188	K	0.00272424	Down	Glutamine amidotransferase type-1 domain-containing protein OS=Fusarium oxysporum f. sp. melonis 26406 OX=1089452 GN=FOMG_12903 PE=4 SV=1	FOMG_12903
cytoplasm	X0AD68	39	K	0.000282356	Down	Glutamine amidotransferase type-1 domain-containing protein OS=Fusarium oxysporum f. sp. melonis 26406 OX=1089452 GN=FOMG_12903 PE=4 SV=1	FOMG_12903
cytoplasm	W9ZI06	506	K	0.0186278	Down	Ubiquitin carboxyl-terminal hydrolase OS=Fusarium oxysporum f. sp. melonis 26406 OX=1089452 GN=FOMG_13129 PE=3 SV=1	FOMG_13129
cytoplasm	W9ZI06	309	K	0.00217708	Down	Ubiquitin carboxyl-terminal hydrolase OS=Fusarium oxysporum f. sp. melonis 26406 OX=1089452 GN=FOMG_13129 PE=3 SV=1	FOMG_13129
cytoplasm	W9ZI06	14	K	0.000408099	Down	Ubiquitin carboxyl-terminal hydrolase OS=Fusarium oxysporum f. sp. melonis 26406 OX=1089452 GN=FOMG_13129 PE=3 SV=1	FOMG_13129
cytoplasm	W9ZI06	389	K	0.00548571	Down	Ubiquitin carboxyl-terminal hydrolase OS=Fusarium oxysporum f. sp. melonis 26406 OX=1089452 GN=FOMG_13129 PE=3 SV=1	FOMG_13129
cytoplasm	A0A559KPR4	157	K	0.0144306	Down	Peroxiredoxin Asp f3 OS=Fusarium oxysporum f. sp. cubense OX=61366 GN=aspf3 PE=3 SV=1	aspf3
cytoplasm	A0A559KPR4	47	K	0.00832025	Down	Peroxiredoxin Asp f3 OS=Fusarium oxysporum f. sp. cubense OX=61366 GN=aspf3 PE=3 SV=1	aspf3
cytoplasm	W9IBA7	168	K	1.09038e-06	Down	Ureidoglycolate hydrolase OS=Fusarium oxysporum NRRL 32931 OX=660029 GN=FOYG_08033 PE=4 SV=1	FOYG_08033
cytoplasm	N4TTC0	433	K	0.00137418	Down	Glutamate-5-semialdehyde dehydrogenase OS=Fusarium oxysporum f. sp. cubense (strain race 1) OX=1229664 GN=FOC1_g10012724 PE=3 SV=1	FOC1_g10012724
cytoplasm	A0A5C6STT9	74	K	0.0167907	Down	Cytochrome b5 heme-binding domain-containing protein OS=Fusarium oxysporum f. sp. cubense OX=61366 GN=FocTR4_00008471 PE=4 SV=1	FocTR4_00008471
cytoplasm	A0A5C6STT9	78	K	7.79649e-05	Down	Cytochrome b5 heme-binding domain-containing protein OS=Fusarium oxysporum f. sp. cubense OX=61366 GN=FocTR4_00008471 PE=4 SV=1	FocTR4_00008471
cytoplasm	A0A5C6STT9	42	K	0.00210172	Down	Cytochrome b5 heme-binding domain-containing protein OS=Fusarium oxysporum f. sp. cubense OX=61366 GN=FocTR4_00008471 PE=4 SV=1	FocTR4_00008471
cytoplasm	A0A5C6STT9	44	K	0.0237335	Down	Cytochrome b5 heme-binding domain-containing protein OS=Fusarium oxysporum f. sp. cubense OX=61366 GN=FocTR4_00008471 PE=4 SV=1	FocTR4_00008471
cytoplasm	W9II76	75	K	6.35475e-05	Down	Aldehyde dehydrogenase OS=Fusarium oxysporum NRRL 32931 OX=660029 GN=FOYG_06370 PE=3 SV=1	FOYG_06370
cytoplasm	W9II76	486	K	0.000136092	Down	Aldehyde dehydrogenase OS=Fusarium oxysporum NRRL 32931 OX=660029 GN=FOYG_06370 PE=3 SV=1	FOYG_06370
cytoplasm	W9II76	431	K	1.23643e-05	Down	Aldehyde dehydrogenase OS=Fusarium oxysporum NRRL 32931 OX=660029 GN=FOYG_06370 PE=3 SV=1	FOYG_06370
cytoplasm	W9II76	406	K	0.000100999	Down	Aldehyde dehydrogenase OS=Fusarium oxysporum NRRL 32931 OX=660029 GN=FOYG_06370 PE=3 SV=1	FOYG_06370
cytoplasm	W9II76	68	K	1.56255e-06	Down	Aldehyde dehydrogenase OS=Fusarium oxysporum NRRL 32931 OX=660029 GN=FOYG_06370 PE=3 SV=1	FOYG_06370
cytoplasm	W9II76	261	K	2.05989e-05	Down	Aldehyde dehydrogenase OS=Fusarium oxysporum NRRL 32931 OX=660029 GN=FOYG_06370 PE=3 SV=1	FOYG_06370
cytoplasm	W9II76	252	K	0.0068233	Down	Aldehyde dehydrogenase OS=Fusarium oxysporum NRRL 32931 OX=660029 GN=FOYG_06370 PE=3 SV=1	FOYG_06370
cytoplasm	W9II76	135	K	0.0214623	Down	Aldehyde dehydrogenase OS=Fusarium oxysporum NRRL 32931 OX=660029 GN=FOYG_06370 PE=3 SV=1	FOYG_06370
cytoplasm	X0JXK2	165	K	0.0139876	Down	DNA-directed RNA polymerase subunit OS=Fusarium oxysporum f. sp. conglutinans race 2 54008 OX=1089457 GN=FOPG_00230 PE=3 SV=1	FOPG_00230
cytoplasm	X0KMN1	77	K	0.000726375	Down	Oxidoreductase OS=Fusarium oxysporum f. sp. vasinfectum 25433 OX=1089449 GN=FOTG_16770 PE=4 SV=1	FOTG_16770
cytoplasm	X0KMN1	204	K	0.000822307	Down	Oxidoreductase OS=Fusarium oxysporum f. sp. vasinfectum 25433 OX=1089449 GN=FOTG_16770 PE=4 SV=1	FOTG_16770
cytoplasm	A0A5C6T3C3	266	K	4.23709e-05	Down	DLH domain-containing protein OS=Fusarium oxysporum f. sp. cubense OX=61366 GN=FocTR4_00000822 PE=4 SV=1	FocTR4_00000822
cytoplasm	W9PSW2	463	K	2.92779e-05	Down	Prolyl-tRNA synthetase OS=Fusarium oxysporum f. sp. pisi HDV247 OX=1080344 GN=FOVG_05046 PE=3 SV=1	FOVG_05046
cytoplasm	W9PSW2	9	K	0.0263697	Down	Prolyl-tRNA synthetase OS=Fusarium oxysporum f. sp. pisi HDV247 OX=1080344 GN=FOVG_05046 PE=3 SV=1	FOVG_05046
cytoplasm	W9PSW2	335	K	0.0111861	Down	Prolyl-tRNA synthetase OS=Fusarium oxysporum f. sp. pisi HDV247 OX=1080344 GN=FOVG_05046 PE=3 SV=1	FOVG_05046
cytoplasm	N4UI00	282	K	0.0026388	Down	N-acyl-phosphatidylethanolamine-hydrolyzing phospholipase D OS=Fusarium oxysporum f. sp. cubense (strain race 1) OX=1229664 GN=FOC1_g10012002 PE=4 SV=1	FOC1_g10012002
cytoplasm	N4UI00	165	K	0.000947272	Down	N-acyl-phosphatidylethanolamine-hydrolyzing phospholipase D OS=Fusarium oxysporum f. sp. cubense (strain race 1) OX=1229664 GN=FOC1_g10012002 PE=4 SV=1	FOC1_g10012002
cytoplasm	X0CPI4	99	K	6.16732e-05	Down	Cell cycle arrest protein BUB3 OS=Fusarium oxysporum f. sp. raphani 54005 OX=1089458 GN=FOQG_05769 PE=4 SV=1	FOQG_05769
cytoplasm	W9PBN6	59	K	0.000413521	Down	Phosphoketolase OS=Fusarium oxysporum f. sp. pisi HDV247 OX=1080344 GN=FOVG_07779 PE=3 SV=1	FOVG_07779
cytoplasm	W9PBN6	90	K	0.00460385	Down	Phosphoketolase OS=Fusarium oxysporum f. sp. pisi HDV247 OX=1080344 GN=FOVG_07779 PE=3 SV=1	FOVG_07779
cytoplasm	W9PBN6	310	K	0.000205275	Down	Phosphoketolase OS=Fusarium oxysporum f. sp. pisi HDV247 OX=1080344 GN=FOVG_07779 PE=3 SV=1	FOVG_07779
cytoplasm	W9PBN6	452	K	0.000719029	Down	Phosphoketolase OS=Fusarium oxysporum f. sp. pisi HDV247 OX=1080344 GN=FOVG_07779 PE=3 SV=1	FOVG_07779
cytoplasm	W9PBN6	470	K	0.0476605	Down	Phosphoketolase OS=Fusarium oxysporum f. sp. pisi HDV247 OX=1080344 GN=FOVG_07779 PE=3 SV=1	FOVG_07779
cytoplasm	W9PBN6	442	K	0.00425235	Down	Phosphoketolase OS=Fusarium oxysporum f. sp. pisi HDV247 OX=1080344 GN=FOVG_07779 PE=3 SV=1	FOVG_07779
cytoplasm	W9PBN6	799	K	3.5046e-06	Down	Phosphoketolase OS=Fusarium oxysporum f. sp. pisi HDV247 OX=1080344 GN=FOVG_07779 PE=3 SV=1	FOVG_07779
cytoplasm	W9PBN6	303	K	0.000947114	Down	Phosphoketolase OS=Fusarium oxysporum f. sp. pisi HDV247 OX=1080344 GN=FOVG_07779 PE=3 SV=1	FOVG_07779
cytoplasm	W9PBN6	19	K	0.00266163	Down	Phosphoketolase OS=Fusarium oxysporum f. sp. pisi HDV247 OX=1080344 GN=FOVG_07779 PE=3 SV=1	FOVG_07779
cytoplasm	W9PBN6	25	K	0.0282909	Down	Phosphoketolase OS=Fusarium oxysporum f. sp. pisi HDV247 OX=1080344 GN=FOVG_07779 PE=3 SV=1	FOVG_07779
cytoplasm	A0A559LP95	26	K	0.000865157	Down	Glutathione peroxidase OS=Fusarium oxysporum f. sp. cubense OX=61366 GN=HYR1 PE=3 SV=1	HYR1
cytoplasm	X0CBB5	258	K	4.16408e-05	Down	Aldehyde dehydrogenase (NAD+) OS=Fusarium oxysporum f. sp. raphani 54005 OX=1089458 GN=FOQG_06212 PE=3 SV=1	FOQG_06212
cytoplasm	A0A559LV47	222	K	0.0124895	Down	UPF0674 endoplasmic reticulum membrane protein OS=Fusarium oxysporum f. sp. cubense OX=61366 GN=Focb16_v008769 PE=4 SV=1	Focb16_v008769
cytoplasm	N4U3I5	27	K	0.00117272	Down	Mitochondrial protein import protein mas5 OS=Fusarium oxysporum f. sp. cubense (strain race 1) OX=1229664 GN=FOC1_g10013761 PE=3 SV=1	FOC1_g10013761
cytoplasm	N4U3I5	157	K	0.00095578	Down	Mitochondrial protein import protein mas5 OS=Fusarium oxysporum f. sp. cubense (strain race 1) OX=1229664 GN=FOC1_g10013761 PE=3 SV=1	FOC1_g10013761
cytoplasm	N4U3I5	343	K	0.00833264	Down	Mitochondrial protein import protein mas5 OS=Fusarium oxysporum f. sp. cubense (strain race 1) OX=1229664 GN=FOC1_g10013761 PE=3 SV=1	FOC1_g10013761
cytoplasm	N4U3I5	219	K	0.000277451	Down	Mitochondrial protein import protein mas5 OS=Fusarium oxysporum f. sp. cubense (strain race 1) OX=1229664 GN=FOC1_g10013761 PE=3 SV=1	FOC1_g10013761
cytoplasm	N4U3I5	126	K	0.0167447	Down	Mitochondrial protein import protein mas5 OS=Fusarium oxysporum f. sp. cubense (strain race 1) OX=1229664 GN=FOC1_g10013761 PE=3 SV=1	FOC1_g10013761
cytoplasm	X0JCX6	237	K	0.00126891	Down	CRAL-TRIO domain-containing protein OS=Fusarium oxysporum f. sp. conglutinans race 2 54008 OX=1089457 GN=FOPG_04312 PE=4 SV=1	FOPG_04312
cytoplasm	X0JCX6	246	K	4.07949e-05	Down	CRAL-TRIO domain-containing protein OS=Fusarium oxysporum f. sp. conglutinans race 2 54008 OX=1089457 GN=FOPG_04312 PE=4 SV=1	FOPG_04312
cytoplasm	X0JCX6	163	K	0.00674704	Down	CRAL-TRIO domain-containing protein OS=Fusarium oxysporum f. sp. conglutinans race 2 54008 OX=1089457 GN=FOPG_04312 PE=4 SV=1	FOPG_04312
cytoplasm	X0JCX6	64	K	1.98063e-05	Down	CRAL-TRIO domain-containing protein OS=Fusarium oxysporum f. sp. conglutinans race 2 54008 OX=1089457 GN=FOPG_04312 PE=4 SV=1	FOPG_04312
cytoplasm	X0JCX6	15	K	0.00393074	Down	CRAL-TRIO domain-containing protein OS=Fusarium oxysporum f. sp. conglutinans race 2 54008 OX=1089457 GN=FOPG_04312 PE=4 SV=1	FOPG_04312
cytoplasm	X0A307	29	K	2.29146e-06	Down	5-methyltetrahydropteroyltriglutamate--homocysteine S-methyltransferase OS=Fusarium oxysporum f. sp. melonis 26406 OX=1089452 GN=FOMG_08532 PE=3 SV=1	FOMG_08532
cytoplasm	X0A307	629	K	0.000230527	Down	5-methyltetrahydropteroyltriglutamate--homocysteine S-methyltransferase OS=Fusarium oxysporum f. sp. melonis 26406 OX=1089452 GN=FOMG_08532 PE=3 SV=1	FOMG_08532
cytoplasm	X0A307	171	K	0.00416904	Down	5-methyltetrahydropteroyltriglutamate--homocysteine S-methyltransferase OS=Fusarium oxysporum f. sp. melonis 26406 OX=1089452 GN=FOMG_08532 PE=3 SV=1	FOMG_08532
cytoplasm	X0A307	458	K	3.43985e-05	Down	5-methyltetrahydropteroyltriglutamate--homocysteine S-methyltransferase OS=Fusarium oxysporum f. sp. melonis 26406 OX=1089452 GN=FOMG_08532 PE=3 SV=1	FOMG_08532
cytoplasm	X0A307	20	K	3.82531e-06	Down	5-methyltetrahydropteroyltriglutamate--homocysteine S-methyltransferase OS=Fusarium oxysporum f. sp. melonis 26406 OX=1089452 GN=FOMG_08532 PE=3 SV=1	FOMG_08532
cytoplasm	X0A307	558	K	0.0128388	Down	5-methyltetrahydropteroyltriglutamate--homocysteine S-methyltransferase OS=Fusarium oxysporum f. sp. melonis 26406 OX=1089452 GN=FOMG_08532 PE=3 SV=1	FOMG_08532
cytoplasm	X0A307	416	K	0.00019981	Down	5-methyltetrahydropteroyltriglutamate--homocysteine S-methyltransferase OS=Fusarium oxysporum f. sp. melonis 26406 OX=1089452 GN=FOMG_08532 PE=3 SV=1	FOMG_08532
cytoplasm	X0A307	301	K	6.89626e-06	Down	5-methyltetrahydropteroyltriglutamate--homocysteine S-methyltransferase OS=Fusarium oxysporum f. sp. melonis 26406 OX=1089452 GN=FOMG_08532 PE=3 SV=1	FOMG_08532
cytoplasm	X0A307	125	K	0.0105797	Down	5-methyltetrahydropteroyltriglutamate--homocysteine S-methyltransferase OS=Fusarium oxysporum f. sp. melonis 26406 OX=1089452 GN=FOMG_08532 PE=3 SV=1	FOMG_08532
cytoplasm	X0A307	747	K	0.00331781	Down	5-methyltetrahydropteroyltriglutamate--homocysteine S-methyltransferase OS=Fusarium oxysporum f. sp. melonis 26406 OX=1089452 GN=FOMG_08532 PE=3 SV=1	FOMG_08532
cytoplasm	X0A307	407	K	0.0130972	Down	5-methyltetrahydropteroyltriglutamate--homocysteine S-methyltransferase OS=Fusarium oxysporum f. sp. melonis 26406 OX=1089452 GN=FOMG_08532 PE=3 SV=1	FOMG_08532
cytoplasm	N4UST3	250	K	1.01021e-06	Down	Heat shock protein hsp98 OS=Fusarium oxysporum f. sp. cubense (strain race 1) OX=1229664 GN=FOC1_g10008651 PE=3 SV=1	FOC1_g10008651
cytoplasm	N4UST3	108	K	2.68061e-06	Down	Heat shock protein hsp98 OS=Fusarium oxysporum f. sp. cubense (strain race 1) OX=1229664 GN=FOC1_g10008651 PE=3 SV=1	FOC1_g10008651
cytoplasm	N4UST3	467	K	0.015442	Down	Heat shock protein hsp98 OS=Fusarium oxysporum f. sp. cubense (strain race 1) OX=1229664 GN=FOC1_g10008651 PE=3 SV=1	FOC1_g10008651
cytoplasm	N4UST3	787	K	0.00351068	Down	Heat shock protein hsp98 OS=Fusarium oxysporum f. sp. cubense (strain race 1) OX=1229664 GN=FOC1_g10008651 PE=3 SV=1	FOC1_g10008651
cytoplasm	N4UST3	641	K	0.000555239	Down	Heat shock protein hsp98 OS=Fusarium oxysporum f. sp. cubense (strain race 1) OX=1229664 GN=FOC1_g10008651 PE=3 SV=1	FOC1_g10008651
cytoplasm	X0CF39	18	K	1.03529e-05	Down	NodB homology domain-containing protein OS=Fusarium oxysporum f. sp. raphani 54005 OX=1089458 GN=FOQG_07550 PE=4 SV=1	FOQG_07550
cytoplasm	X0CF39	169	K	0.00245956	Down	NodB homology domain-containing protein OS=Fusarium oxysporum f. sp. raphani 54005 OX=1089458 GN=FOQG_07550 PE=4 SV=1	FOQG_07550
cytoplasm	X0CF39	161	K	0.000104078	Down	NodB homology domain-containing protein OS=Fusarium oxysporum f. sp. raphani 54005 OX=1089458 GN=FOQG_07550 PE=4 SV=1	FOQG_07550
cytoplasm	N4URD2	96	K	0.000248857	Down	Chorismate synthase OS=Fusarium oxysporum f. sp. cubense (strain race 1) OX=1229664 GN=FOC1_g10013311 PE=3 SV=1	FOC1_g10013311
cytoplasm	N4URD2	353	K	0.0172659	Down	Chorismate synthase OS=Fusarium oxysporum f. sp. cubense (strain race 1) OX=1229664 GN=FOC1_g10013311 PE=3 SV=1	FOC1_g10013311
cytoplasm	N4URD2	276	K	0.00563794	Down	Chorismate synthase OS=Fusarium oxysporum f. sp. cubense (strain race 1) OX=1229664 GN=FOC1_g10013311 PE=3 SV=1	FOC1_g10013311
cytoplasm	X0BRV2	116	K	0.0403158	Down	Phosphoacetylglucosamine mutase OS=Fusarium oxysporum f. sp. melonis 26406 OX=1089452 GN=FOMG_00927 PE=3 SV=1	FOMG_00927
cytoplasm	X0BRV2	182	K	0.000127361	Down	Phosphoacetylglucosamine mutase OS=Fusarium oxysporum f. sp. melonis 26406 OX=1089452 GN=FOMG_00927 PE=3 SV=1	FOMG_00927
cytoplasm	X0BRV2	178	K	0.00144484	Down	Phosphoacetylglucosamine mutase OS=Fusarium oxysporum f. sp. melonis 26406 OX=1089452 GN=FOMG_00927 PE=3 SV=1	FOMG_00927
cytoplasm	X0BRV2	12	K	5.2682e-05	Down	Phosphoacetylglucosamine mutase OS=Fusarium oxysporum f. sp. melonis 26406 OX=1089452 GN=FOMG_00927 PE=3 SV=1	FOMG_00927
cytoplasm	X0BRV2	204	K	0.0403744	Down	Phosphoacetylglucosamine mutase OS=Fusarium oxysporum f. sp. melonis 26406 OX=1089452 GN=FOMG_00927 PE=3 SV=1	FOMG_00927
cytoplasm	X0BRV2	491	K	0.00112846	Down	Phosphoacetylglucosamine mutase OS=Fusarium oxysporum f. sp. melonis 26406 OX=1089452 GN=FOMG_00927 PE=3 SV=1	FOMG_00927
cytoplasm	X0BRV2	31	K	0.00145329	Down	Phosphoacetylglucosamine mutase OS=Fusarium oxysporum f. sp. melonis 26406 OX=1089452 GN=FOMG_00927 PE=3 SV=1	FOMG_00927
cytoplasm	X0BRV2	527	K	0.00473664	Down	Phosphoacetylglucosamine mutase OS=Fusarium oxysporum f. sp. melonis 26406 OX=1089452 GN=FOMG_00927 PE=3 SV=1	FOMG_00927
cytoplasm	X0BRV2	259	K	0.00858339	Down	Phosphoacetylglucosamine mutase OS=Fusarium oxysporum f. sp. melonis 26406 OX=1089452 GN=FOMG_00927 PE=3 SV=1	FOMG_00927
cytoplasm	W9HC40	96	K	0.00115509	Down	Minor allergen Alt a 7 OS=Fusarium oxysporum NRRL 32931 OX=660029 GN=FOYG_16208 PE=3 SV=1	FOYG_16208
cytoplasm	W9HC40	99	K	9.58703e-05	Down	Minor allergen Alt a 7 OS=Fusarium oxysporum NRRL 32931 OX=660029 GN=FOYG_16208 PE=3 SV=1	FOYG_16208
cytoplasm	W9HC40	56	K	0.00955268	Down	Minor allergen Alt a 7 OS=Fusarium oxysporum NRRL 32931 OX=660029 GN=FOYG_16208 PE=3 SV=1	FOYG_16208
cytoplasm	W9HC40	91	K	0.000378474	Down	Minor allergen Alt a 7 OS=Fusarium oxysporum NRRL 32931 OX=660029 GN=FOYG_16208 PE=3 SV=1	FOYG_16208
cytoplasm	F9FC95	134	K	0.0106686	Down	Uncharacterized protein OS=Fusarium oxysporum (strain Fo5176) OX=660025 GN=FOXB_04023 PE=4 SV=1	FOXB_04023
cytoplasm	F9FC95	170	K	0.0393138	Down	Uncharacterized protein OS=Fusarium oxysporum (strain Fo5176) OX=660025 GN=FOXB_04023 PE=4 SV=1	FOXB_04023
cytoplasm	F9FC95	43	K	0.00259612	Down	Uncharacterized protein OS=Fusarium oxysporum (strain Fo5176) OX=660025 GN=FOXB_04023 PE=4 SV=1	FOXB_04023
cytoplasm	A0A5C6T8M6	594	K	0.0069069	Down	Methionyl-tRNA synthetase OS=Fusarium oxysporum f. sp. cubense OX=61366 GN=FocTR4_00010071 PE=3 SV=1	FocTR4_00010071
cytoplasm	A0A5C6T8M6	220	K	8.14891e-05	Down	Methionyl-tRNA synthetase OS=Fusarium oxysporum f. sp. cubense OX=61366 GN=FocTR4_00010071 PE=3 SV=1	FocTR4_00010071
cytoplasm	A0A5C6T8M6	91	K	0.000134182	Down	Methionyl-tRNA synthetase OS=Fusarium oxysporum f. sp. cubense OX=61366 GN=FocTR4_00010071 PE=3 SV=1	FocTR4_00010071
cytoplasm	E9RJT7	55	K	0.0187506	Down	Glutathione reductase OS=Fusarium oxysporum OX=5507 GN=glrA PE=3 SV=1	glrA
cytoplasm	E9RJT7	124	K	0.00132781	Down	Glutathione reductase OS=Fusarium oxysporum OX=5507 GN=glrA PE=3 SV=1	glrA
cytoplasm	E9RJT7	111	K	0.00711967	Down	Glutathione reductase OS=Fusarium oxysporum OX=5507 GN=glrA PE=3 SV=1	glrA
cytoplasm	A0A5C6TC08	5	K	0.0025237	Down	Glyceraldehyde-3-phosphate dehydrogenase OS=Fusarium oxysporum f. sp. cubense OX=61366 GN=FocTR4_00003049 PE=3 SV=1	FocTR4_00003049
cytoplasm	W9PR91	32	K	6.18891e-05	Down	DnaJ like subfamily B member 4 OS=Fusarium oxysporum f. sp. pisi HDV247 OX=1080344 GN=FOVG_07549 PE=4 SV=1	FOVG_07549
cytoplasm	W9PR91	6	K	0.00291704	Down	DnaJ like subfamily B member 4 OS=Fusarium oxysporum f. sp. pisi HDV247 OX=1080344 GN=FOVG_07549 PE=4 SV=1	FOVG_07549
cytoplasm	W9PR91	220	K	3.46168e-05	Down	DnaJ like subfamily B member 4 OS=Fusarium oxysporum f. sp. pisi HDV247 OX=1080344 GN=FOVG_07549 PE=4 SV=1	FOVG_07549
cytoplasm	A0A5C6TG28	34	K	0.0371463	Down	Flavin_Reduct domain-containing protein OS=Fusarium oxysporum f. sp. cubense OX=61366 GN=FocTR4_00005732 PE=4 SV=1	FocTR4_00005732
cytoplasm	A0A5C6TG28	16	K	0.00248038	Down	Flavin_Reduct domain-containing protein OS=Fusarium oxysporum f. sp. cubense OX=61366 GN=FocTR4_00005732 PE=4 SV=1	FocTR4_00005732
cytoplasm	W9Q1C7	343	K	0.0122093	Down	Alcohol dehydrogenase OS=Fusarium oxysporum f. sp. pisi HDV247 OX=1080344 GN=FOVG_02362 PE=4 SV=1	FOVG_02362
cytoplasm	W9Q1C7	347	K	0.000644333	Down	Alcohol dehydrogenase OS=Fusarium oxysporum f. sp. pisi HDV247 OX=1080344 GN=FOVG_02362 PE=4 SV=1	FOVG_02362
cytoplasm	W9KHY8	323	K	4.12732e-05	Down	Isocitrate dehydrogenase [NAD] subunit, mitochondrial OS=Fusarium oxysporum Fo47 OX=660027 GN=FOZG_07284 PE=3 SV=1	FOZG_07284
cytoplasm	W9KHY8	49	K	0.0105533	Down	Isocitrate dehydrogenase [NAD] subunit, mitochondrial OS=Fusarium oxysporum Fo47 OX=660027 GN=FOZG_07284 PE=3 SV=1	FOZG_07284
cytoplasm	W9KHY8	62	K	0.00306871	Down	Isocitrate dehydrogenase [NAD] subunit, mitochondrial OS=Fusarium oxysporum Fo47 OX=660027 GN=FOZG_07284 PE=3 SV=1	FOZG_07284
cytoplasm	W9KHY8	185	K	0.00153408	Down	Isocitrate dehydrogenase [NAD] subunit, mitochondrial OS=Fusarium oxysporum Fo47 OX=660027 GN=FOZG_07284 PE=3 SV=1	FOZG_07284
cytoplasm	W9KHY8	172	K	0.000733949	Down	Isocitrate dehydrogenase [NAD] subunit, mitochondrial OS=Fusarium oxysporum Fo47 OX=660027 GN=FOZG_07284 PE=3 SV=1	FOZG_07284
cytoplasm	W9Q6D1	326	K	0.0194632	Down	Pentose-5-phosphate 3-epimerase OS=Fusarium oxysporum f. sp. pisi HDV247 OX=1080344 GN=FOVG_01039 PE=3 SV=1	FOVG_01039
cytoplasm	W9Q6D1	4	K	0.00180331	Down	Pentose-5-phosphate 3-epimerase OS=Fusarium oxysporum f. sp. pisi HDV247 OX=1080344 GN=FOVG_01039 PE=3 SV=1	FOVG_01039
cytoplasm	W9Q6D1	91	K	0.00761967	Down	Pentose-5-phosphate 3-epimerase OS=Fusarium oxysporum f. sp. pisi HDV247 OX=1080344 GN=FOVG_01039 PE=3 SV=1	FOVG_01039
cytoplasm	X0CAH0	336	K	0.0174767	Down	T-complex protein 1 subunit delta OS=Fusarium oxysporum f. sp. raphani 54005 OX=1089458 GN=FOQG_08571 PE=3 SV=1	FOQG_08571
cytoplasm	X0CAH0	486	K	0.00280593	Down	T-complex protein 1 subunit delta OS=Fusarium oxysporum f. sp. raphani 54005 OX=1089458 GN=FOQG_08571 PE=3 SV=1	FOQG_08571
cytoplasm	X0CAH0	493	K	0.0451713	Down	T-complex protein 1 subunit delta OS=Fusarium oxysporum f. sp. raphani 54005 OX=1089458 GN=FOQG_08571 PE=3 SV=1	FOQG_08571
cytoplasm	X0CAH0	416	K	0.000409672	Down	T-complex protein 1 subunit delta OS=Fusarium oxysporum f. sp. raphani 54005 OX=1089458 GN=FOQG_08571 PE=3 SV=1	FOQG_08571
cytoplasm	X0CAH0	122	K	0.00515975	Down	T-complex protein 1 subunit delta OS=Fusarium oxysporum f. sp. raphani 54005 OX=1089458 GN=FOQG_08571 PE=3 SV=1	FOQG_08571
cytoplasm	X0CAH0	202	K	4.79307e-05	Down	T-complex protein 1 subunit delta OS=Fusarium oxysporum f. sp. raphani 54005 OX=1089458 GN=FOQG_08571 PE=3 SV=1	FOQG_08571
cytoplasm	X0CAH0	377	K	1.09229e-05	Down	T-complex protein 1 subunit delta OS=Fusarium oxysporum f. sp. raphani 54005 OX=1089458 GN=FOQG_08571 PE=3 SV=1	FOQG_08571
cytoplasm	A0A6M7YRQ2	40	K	0.00119802	Down	T-complex protein 1 subunit theta (Fragment) OS=Fusarium oxysporum Fo47 OX=660027 GN=FOBC_05152 PE=4 SV=1	FOBC_05152
cytoplasm	X0A1H4	30	K	0.00500596	Down	Uncharacterized protein OS=Fusarium oxysporum f. sp. melonis 26406 OX=1089452 GN=FOMG_16380 PE=4 SV=1	FOMG_16380
cytoplasm	F9F7E0	285	K	0.00443304	Down	Amidase OS=Fusarium oxysporum (strain Fo5176) OX=660025 GN=FOXB_02315 PE=3 SV=1	FOXB_02315
cytoplasm	F9F7E0	259	K	0.00358196	Down	Amidase OS=Fusarium oxysporum (strain Fo5176) OX=660025 GN=FOXB_02315 PE=3 SV=1	FOXB_02315
cytoplasm	F9F7E0	894	K	0.00223395	Down	Amidase OS=Fusarium oxysporum (strain Fo5176) OX=660025 GN=FOXB_02315 PE=3 SV=1	FOXB_02315
cytoplasm	F9F1Z9	1792	K	3.42249e-05	Down	Proteasome endopeptidase complex OS=Fusarium oxysporum (strain Fo5176) OX=660025 GN=FOXB_00423 PE=4 SV=1	FOXB_00423
cytoplasm	F9F1Z9	1124	K	0.000685503	Down	Proteasome endopeptidase complex OS=Fusarium oxysporum (strain Fo5176) OX=660025 GN=FOXB_00423 PE=4 SV=1	FOXB_00423
cytoplasm	F9F1Z9	1381	K	0.000186491	Down	Proteasome endopeptidase complex OS=Fusarium oxysporum (strain Fo5176) OX=660025 GN=FOXB_00423 PE=4 SV=1	FOXB_00423
cytoplasm	F9F1Z9	1000	K	0.000348186	Down	Proteasome endopeptidase complex OS=Fusarium oxysporum (strain Fo5176) OX=660025 GN=FOXB_00423 PE=4 SV=1	FOXB_00423
cytoplasm	F9F1Z9	1408	K	0.00118847	Down	Proteasome endopeptidase complex OS=Fusarium oxysporum (strain Fo5176) OX=660025 GN=FOXB_00423 PE=4 SV=1	FOXB_00423
cytoplasm	F9F1Z9	335	K	0.00200807	Down	Proteasome endopeptidase complex OS=Fusarium oxysporum (strain Fo5176) OX=660025 GN=FOXB_00423 PE=4 SV=1	FOXB_00423
cytoplasm	F9F1Z9	1130	K	0.000728618	Down	Proteasome endopeptidase complex OS=Fusarium oxysporum (strain Fo5176) OX=660025 GN=FOXB_00423 PE=4 SV=1	FOXB_00423
cytoplasm	F9F1Z9	695	K	0.0228913	Down	Proteasome endopeptidase complex OS=Fusarium oxysporum (strain Fo5176) OX=660025 GN=FOXB_00423 PE=4 SV=1	FOXB_00423
cytoplasm	F9F1Z9	561	K	0.000138398	Down	Proteasome endopeptidase complex OS=Fusarium oxysporum (strain Fo5176) OX=660025 GN=FOXB_00423 PE=4 SV=1	FOXB_00423
cytoplasm	F9F1Z9	849	K	0.000117197	Down	Proteasome endopeptidase complex OS=Fusarium oxysporum (strain Fo5176) OX=660025 GN=FOXB_00423 PE=4 SV=1	FOXB_00423
cytoplasm	F9F1Z9	1056	K	0.000614537	Down	Proteasome endopeptidase complex OS=Fusarium oxysporum (strain Fo5176) OX=660025 GN=FOXB_00423 PE=4 SV=1	FOXB_00423
cytoplasm	F9F1Z9	1066	K	0.00559684	Down	Proteasome endopeptidase complex OS=Fusarium oxysporum (strain Fo5176) OX=660025 GN=FOXB_00423 PE=4 SV=1	FOXB_00423
cytoplasm	F9F1Z9	297	K	0.0201717	Down	Proteasome endopeptidase complex OS=Fusarium oxysporum (strain Fo5176) OX=660025 GN=FOXB_00423 PE=4 SV=1	FOXB_00423
cytoplasm	F9F1Z9	301	K	0.00256315	Down	Proteasome endopeptidase complex OS=Fusarium oxysporum (strain Fo5176) OX=660025 GN=FOXB_00423 PE=4 SV=1	FOXB_00423
cytoplasm	F9F1Z9	753	K	0.0486991	Down	Proteasome endopeptidase complex OS=Fusarium oxysporum (strain Fo5176) OX=660025 GN=FOXB_00423 PE=4 SV=1	FOXB_00423
cytoplasm	F9F1Z9	1108	K	0.00568584	Down	Proteasome endopeptidase complex OS=Fusarium oxysporum (strain Fo5176) OX=660025 GN=FOXB_00423 PE=4 SV=1	FOXB_00423
cytoplasm	F9F1Z9	289	K	5.66309e-05	Down	Proteasome endopeptidase complex OS=Fusarium oxysporum (strain Fo5176) OX=660025 GN=FOXB_00423 PE=4 SV=1	FOXB_00423
cytoplasm	F9F1Z9	492	K	0.000296267	Down	Proteasome endopeptidase complex OS=Fusarium oxysporum (strain Fo5176) OX=660025 GN=FOXB_00423 PE=4 SV=1	FOXB_00423
cytoplasm	F9F1Z9	1193	K	0.00504453	Down	Proteasome endopeptidase complex OS=Fusarium oxysporum (strain Fo5176) OX=660025 GN=FOXB_00423 PE=4 SV=1	FOXB_00423
cytoplasm	F9F1Z9	1463	K	0.0152082	Down	Proteasome endopeptidase complex OS=Fusarium oxysporum (strain Fo5176) OX=660025 GN=FOXB_00423 PE=4 SV=1	FOXB_00423
cytoplasm	N4U0R0	349	K	0.0423025	Down	Formyltetrahydrofolate synthetase OS=Fusarium oxysporum f. sp. cubense (strain race 1) OX=1229664 GN=FOC1_g10012614 PE=3 SV=1	FOC1_g10012614
cytoplasm	N4U0R0	161	K	0.000183671	Down	Formyltetrahydrofolate synthetase OS=Fusarium oxysporum f. sp. cubense (strain race 1) OX=1229664 GN=FOC1_g10012614 PE=3 SV=1	FOC1_g10012614
cytoplasm	N4U0R0	163	K	2.34043e-05	Down	Formyltetrahydrofolate synthetase OS=Fusarium oxysporum f. sp. cubense (strain race 1) OX=1229664 GN=FOC1_g10012614 PE=3 SV=1	FOC1_g10012614
cytoplasm	N4U0R0	13	K	0.00027953	Down	Formyltetrahydrofolate synthetase OS=Fusarium oxysporum f. sp. cubense (strain race 1) OX=1229664 GN=FOC1_g10012614 PE=3 SV=1	FOC1_g10012614
cytoplasm	N4U0R0	195	K	0.000138235	Down	Formyltetrahydrofolate synthetase OS=Fusarium oxysporum f. sp. cubense (strain race 1) OX=1229664 GN=FOC1_g10012614 PE=3 SV=1	FOC1_g10012614
cytoplasm	X0LAF4	146	K	0.000512535	Down	CCT-beta OS=Fusarium oxysporum f. sp. vasinfectum 25433 OX=1089449 GN=FOTG_13801 PE=3 SV=1	FOTG_13801
cytoplasm	X0LAF4	187	K	0.000458486	Down	CCT-beta OS=Fusarium oxysporum f. sp. vasinfectum 25433 OX=1089449 GN=FOTG_13801 PE=3 SV=1	FOTG_13801
cytoplasm	F9FB89	703	K	0.0176675	Down	U3 small nucleolar RNA-associated protein 10 OS=Fusarium oxysporum (strain Fo5176) OX=660025 GN=FOXB_03641 PE=3 SV=1	FOXB_03641
cytoplasm	F9FB89	2103	K	0.00894348	Down	U3 small nucleolar RNA-associated protein 10 OS=Fusarium oxysporum (strain Fo5176) OX=660025 GN=FOXB_03641 PE=3 SV=1	FOXB_03641
cytoplasm	F9FFV8	428	K	0.00372737	Down	Uncharacterized protein OS=Fusarium oxysporum (strain Fo5176) OX=660025 GN=FOXB_05287 PE=4 SV=1	FOXB_05287
cytoplasm	N4U384	397	K	0.00132528	Down	4-aminobutyrate aminotransferase OS=Fusarium oxysporum f. sp. cubense (strain race 1) OX=1229664 GN=FOC1_g10013681 PE=3 SV=1	FOC1_g10013681
cytoplasm	N4U384	429	K	0.000387488	Down	4-aminobutyrate aminotransferase OS=Fusarium oxysporum f. sp. cubense (strain race 1) OX=1229664 GN=FOC1_g10013681 PE=3 SV=1	FOC1_g10013681
cytoplasm	F9G3N6	370	K	0.00124705	Down	T-complex protein 1 subunit eta OS=Fusarium oxysporum (strain Fo5176) OX=660025 GN=FOXB_13268 PE=3 SV=1	FOXB_13268
cytoplasm	F9G3N6	285	K	0.00172767	Down	T-complex protein 1 subunit eta OS=Fusarium oxysporum (strain Fo5176) OX=660025 GN=FOXB_13268 PE=3 SV=1	FOXB_13268
cytoplasm	F9G3N6	433	K	0.000236598	Down	T-complex protein 1 subunit eta OS=Fusarium oxysporum (strain Fo5176) OX=660025 GN=FOXB_13268 PE=3 SV=1	FOXB_13268
cytoplasm	F9G3N6	439	K	0.0265189	Down	T-complex protein 1 subunit eta OS=Fusarium oxysporum (strain Fo5176) OX=660025 GN=FOXB_13268 PE=3 SV=1	FOXB_13268
cytoplasm	F9G3N6	232	K	0.00204404	Down	T-complex protein 1 subunit eta OS=Fusarium oxysporum (strain Fo5176) OX=660025 GN=FOXB_13268 PE=3 SV=1	FOXB_13268
cytoplasm	F9G903	234	K	0.0105098	Down	Dihydroorotase OS=Fusarium oxysporum (strain Fo5176) OX=660025 GN=FOXB_15135 PE=3 SV=1	FOXB_15135
cytoplasm	F9G903	320	K	0.000491374	Down	Dihydroorotase OS=Fusarium oxysporum (strain Fo5176) OX=660025 GN=FOXB_15135 PE=3 SV=1	FOXB_15135
cytoplasm	F9G918	234	K	0.000248056	Down	Fructose-bisphosphate aldolase OS=Fusarium oxysporum (strain Fo5176) OX=660025 GN=FOXB_15150 PE=3 SV=1	FOXB_15150
cytoplasm	F9G918	254	K	0.000134766	Down	Fructose-bisphosphate aldolase OS=Fusarium oxysporum (strain Fo5176) OX=660025 GN=FOXB_15150 PE=3 SV=1	FOXB_15150
cytoplasm	F9G918	115	K	0.0103168	Down	Fructose-bisphosphate aldolase OS=Fusarium oxysporum (strain Fo5176) OX=660025 GN=FOXB_15150 PE=3 SV=1	FOXB_15150
cytoplasm	F9G918	10	K	0.0115638	Down	Fructose-bisphosphate aldolase OS=Fusarium oxysporum (strain Fo5176) OX=660025 GN=FOXB_15150 PE=3 SV=1	FOXB_15150
cytoplasm	F9G918	224	K	0.000363561	Down	Fructose-bisphosphate aldolase OS=Fusarium oxysporum (strain Fo5176) OX=660025 GN=FOXB_15150 PE=3 SV=1	FOXB_15150
cytoplasm	X0GQV2	155	K	0.00108198	Down	Uncharacterized protein OS=Fusarium oxysporum f. sp. conglutinans race 2 54008 OX=1089457 GN=FOPG_17812 PE=4 SV=1	FOPG_17812
cytoplasm	X0GQV2	235	K	0.00337962	Down	Uncharacterized protein OS=Fusarium oxysporum f. sp. conglutinans race 2 54008 OX=1089457 GN=FOPG_17812 PE=4 SV=1	FOPG_17812
cytoplasm	X0D3U3	7	K	0.000463874	Down	Uncharacterized protein OS=Fusarium oxysporum f. sp. raphani 54005 OX=1089458 GN=FOQG_07956 PE=4 SV=1	FOQG_07956
cytoplasm	W9PIM9	157	K	0.000507242	Down	Oxidoreductase OS=Fusarium oxysporum f. sp. pisi HDV247 OX=1080344 GN=FOVG_06261 PE=4 SV=1	FOVG_06261
cytoplasm	N4THQ9	662	K	0.00433286	Down	Coatomer subunit beta OS=Fusarium oxysporum f. sp. cubense (strain race 1) OX=1229664 GN=FOC1_g10002015 PE=4 SV=1	FOC1_g10002015
cytoplasm	N4THQ9	38	K	3.69958e-06	Down	Coatomer subunit beta OS=Fusarium oxysporum f. sp. cubense (strain race 1) OX=1229664 GN=FOC1_g10002015 PE=4 SV=1	FOC1_g10002015
cytoplasm	N4THQ9	311	K	0.002581	Down	Coatomer subunit beta OS=Fusarium oxysporum f. sp. cubense (strain race 1) OX=1229664 GN=FOC1_g10002015 PE=4 SV=1	FOC1_g10002015
cytoplasm	N4THQ9	936	K	0.0190054	Down	Coatomer subunit beta OS=Fusarium oxysporum f. sp. cubense (strain race 1) OX=1229664 GN=FOC1_g10002015 PE=4 SV=1	FOC1_g10002015
cytoplasm	N4TMI4	195	K	0.00629261	Down	Mitochondrial peroxiredoxin PRX1 OS=Fusarium oxysporum f. sp. cubense (strain race 1) OX=1229664 GN=FOC1_g10008046 PE=3 SV=1	FOC1_g10008046
cytoplasm	N4TMI4	200	K	2.26594e-06	Down	Mitochondrial peroxiredoxin PRX1 OS=Fusarium oxysporum f. sp. cubense (strain race 1) OX=1229664 GN=FOC1_g10008046 PE=3 SV=1	FOC1_g10008046
cytoplasm	X0CS28	126	K	2.07307e-05	Down	Glucose 1-dehydrogenase OS=Fusarium oxysporum f. sp. raphani 54005 OX=1089458 GN=FOQG_10669 PE=4 SV=1	FOQG_10669
cytoplasm	X0CS28	63	K	0.000530596	Down	Glucose 1-dehydrogenase OS=Fusarium oxysporum f. sp. raphani 54005 OX=1089458 GN=FOQG_10669 PE=4 SV=1	FOQG_10669
cytoplasm	X0L5T5	44	K	0.0020297	Down	Hit family protein 1 OS=Fusarium oxysporum f. sp. vasinfectum 25433 OX=1089449 GN=FOTG_11036 PE=4 SV=1	FOTG_11036
cytoplasm	X0L5T5	11	K	0.0497502	Down	Hit family protein 1 OS=Fusarium oxysporum f. sp. vasinfectum 25433 OX=1089449 GN=FOTG_11036 PE=4 SV=1	FOTG_11036
cytoplasm	N4TT19	122	K	0.00997293	Down	S-(hydroxymethyl)glutathione dehydrogenase OS=Fusarium oxysporum f. sp. cubense (strain race 1) OX=1229664 GN=FOC1_g10012635 PE=3 SV=1	FOC1_g10012635
cytoplasm	N4TT19	6	K	0.00657809	Down	S-(hydroxymethyl)glutathione dehydrogenase OS=Fusarium oxysporum f. sp. cubense (strain race 1) OX=1229664 GN=FOC1_g10012635 PE=3 SV=1	FOC1_g10012635
cytoplasm	W9QLG5	137	K	1.60086e-05	Down	Heat shock protein SSB1 OS=Fusarium oxysporum f. sp. pisi HDV247 OX=1080344 GN=FOVG_00535 PE=3 SV=1	FOVG_00535
cytoplasm	W9QLG5	312	K	0.000468364	Down	Heat shock protein SSB1 OS=Fusarium oxysporum f. sp. pisi HDV247 OX=1080344 GN=FOVG_00535 PE=3 SV=1	FOVG_00535
cytoplasm	W9QLG5	192	K	0.0181969	Down	Heat shock protein SSB1 OS=Fusarium oxysporum f. sp. pisi HDV247 OX=1080344 GN=FOVG_00535 PE=3 SV=1	FOVG_00535
cytoplasm	W9QLG5	88	K	0.000509571	Down	Heat shock protein SSB1 OS=Fusarium oxysporum f. sp. pisi HDV247 OX=1080344 GN=FOVG_00535 PE=3 SV=1	FOVG_00535
cytoplasm	W9QLG5	59	K	0.00854627	Down	Heat shock protein SSB1 OS=Fusarium oxysporum f. sp. pisi HDV247 OX=1080344 GN=FOVG_00535 PE=3 SV=1	FOVG_00535
cytoplasm	W9QLG5	531	K	2.00617e-05	Down	Heat shock protein SSB1 OS=Fusarium oxysporum f. sp. pisi HDV247 OX=1080344 GN=FOVG_00535 PE=3 SV=1	FOVG_00535
cytoplasm	W9QLG5	498	K	0.0109302	Down	Heat shock protein SSB1 OS=Fusarium oxysporum f. sp. pisi HDV247 OX=1080344 GN=FOVG_00535 PE=3 SV=1	FOVG_00535
cytoplasm	W9QLG5	365	K	0.000656099	Down	Heat shock protein SSB1 OS=Fusarium oxysporum f. sp. pisi HDV247 OX=1080344 GN=FOVG_00535 PE=3 SV=1	FOVG_00535
cytoplasm	W9L2L4	433	K	0.000102586	Down	Phosphotransferase OS=Fusarium oxysporum Fo47 OX=660027 GN=FOBC_01395 PE=3 SV=1	FOBC_01395
cytoplasm	W9L2L4	396	K	4.73783e-06	Down	Phosphotransferase OS=Fusarium oxysporum Fo47 OX=660027 GN=FOBC_01395 PE=3 SV=1	FOBC_01395
cytoplasm	W9L2L4	101	K	0.00176532	Down	Phosphotransferase OS=Fusarium oxysporum Fo47 OX=660027 GN=FOBC_01395 PE=3 SV=1	FOBC_01395
cytoplasm	N4TYM4	72	K	1.717e-05	Down	40S ribosomal protein S5 OS=Fusarium oxysporum f. sp. cubense (strain race 1) OX=1229664 GN=FOC1_g10014478 PE=3 SV=1	FOC1_g10014478
cytoplasm	N4TYM4	34	K	3.42369e-05	Down	40S ribosomal protein S5 OS=Fusarium oxysporum f. sp. cubense (strain race 1) OX=1229664 GN=FOC1_g10014478 PE=3 SV=1	FOC1_g10014478
cytoplasm	N4TYT3	108	K	0.000131841	Down	Uncharacterized protein OS=Fusarium oxysporum f. sp. cubense (strain race 1) OX=1229664 GN=FOC1_g10002271 PE=4 SV=1	FOC1_g10002271
cytoplasm	N4TZK0	165	K	0.0269089	Down	Uncharacterized protein OS=Fusarium oxysporum f. sp. cubense (strain race 1) OX=1229664 GN=FOC1_g10010196 PE=4 SV=1	FOC1_g10010196
cytoplasm	N4TZK0	83	K	0.0113769	Down	Uncharacterized protein OS=Fusarium oxysporum f. sp. cubense (strain race 1) OX=1229664 GN=FOC1_g10010196 PE=4 SV=1	FOC1_g10010196
cytoplasm	N4U0W2	106	K	0.00905919	Down	GFA domain-containing protein OS=Fusarium oxysporum f. sp. cubense (strain race 1) OX=1229664 GN=FOC1_g10012664 PE=3 SV=1	FOC1_g10012664
cytoplasm	N4U6D8	71	K	0.000345462	Down	40S ribosomal protein S22 OS=Fusarium oxysporum f. sp. cubense (strain race 1) OX=1229664 GN=FOC1_g10013636 PE=3 SV=1	FOC1_g10013636
cytoplasm	W9PWE1	13	K	0.0113668	Down	Succinate-semialdehyde dehydrogenase OS=Fusarium oxysporum f. sp. pisi HDV247 OX=1080344 GN=FOVG_02691 PE=3 SV=1	FOVG_02691
cytoplasm	W9PWE1	26	K	0.0390736	Down	Succinate-semialdehyde dehydrogenase OS=Fusarium oxysporum f. sp. pisi HDV247 OX=1080344 GN=FOVG_02691 PE=3 SV=1	FOVG_02691
cytoplasm	W9PWE1	230	K	0.0269172	Down	Succinate-semialdehyde dehydrogenase OS=Fusarium oxysporum f. sp. pisi HDV247 OX=1080344 GN=FOVG_02691 PE=3 SV=1	FOVG_02691
cytoplasm	N4UAK9	15	K	0.0168486	Down	Mannose-1-phosphate guanylyltransferase OS=Fusarium oxysporum f. sp. cubense (strain race 1) OX=1229664 GN=FOC1_g10004469 PE=3 SV=1	FOC1_g10004469
cytoplasm	N4UAK9	18	K	0.00302661	Down	Mannose-1-phosphate guanylyltransferase OS=Fusarium oxysporum f. sp. cubense (strain race 1) OX=1229664 GN=FOC1_g10004469 PE=3 SV=1	FOC1_g10004469
cytoplasm	N4UCL1	124	K	0.017505	Down	GTP-binding protein ypt2 OS=Fusarium oxysporum f. sp. cubense (strain race 1) OX=1229664 GN=FOC1_g10010289 PE=4 SV=1	FOC1_g10010289
cytoplasm	N4UCL1	180	K	0.00159437	Down	GTP-binding protein ypt2 OS=Fusarium oxysporum f. sp. cubense (strain race 1) OX=1229664 GN=FOC1_g10010289 PE=4 SV=1	FOC1_g10010289
cytoplasm	N4UCL1	23	K	0.00787561	Down	GTP-binding protein ypt2 OS=Fusarium oxysporum f. sp. cubense (strain race 1) OX=1229664 GN=FOC1_g10010289 PE=4 SV=1	FOC1_g10010289
cytoplasm	N4UCL1	162	K	8.36635e-06	Down	GTP-binding protein ypt2 OS=Fusarium oxysporum f. sp. cubense (strain race 1) OX=1229664 GN=FOC1_g10010289 PE=4 SV=1	FOC1_g10010289
cytoplasm	N4UH45	351	K	0.000511775	Down	3-hydroxybenzoate 6-hydroxylase 1 OS=Fusarium oxysporum f. sp. cubense (strain race 1) OX=1229664 GN=FOC1_g10003765 PE=4 SV=1	FOC1_g10003765
cytoplasm	N4UH54	188	K	5.1367e-06	Down	Peroxisomal membrane protein PMP22 OS=Fusarium oxysporum f. sp. cubense (strain race 1) OX=1229664 GN=FOC1_g10010484 PE=3 SV=1	FOC1_g10010484
cytoplasm	N4UH54	57	K	0.00415103	Down	Peroxisomal membrane protein PMP22 OS=Fusarium oxysporum f. sp. cubense (strain race 1) OX=1229664 GN=FOC1_g10010484 PE=3 SV=1	FOC1_g10010484
cytoplasm	N4UH54	248	K	5.1978e-05	Down	Peroxisomal membrane protein PMP22 OS=Fusarium oxysporum f. sp. cubense (strain race 1) OX=1229664 GN=FOC1_g10010484 PE=3 SV=1	FOC1_g10010484
cytoplasm	N4UH54	104	K	0.0080308	Down	Peroxisomal membrane protein PMP22 OS=Fusarium oxysporum f. sp. cubense (strain race 1) OX=1229664 GN=FOC1_g10010484 PE=3 SV=1	FOC1_g10010484
cytoplasm	N4UH54	11	K	2.10223e-06	Down	Peroxisomal membrane protein PMP22 OS=Fusarium oxysporum f. sp. cubense (strain race 1) OX=1229664 GN=FOC1_g10010484 PE=3 SV=1	FOC1_g10010484
cytoplasm	N4UH54	5	K	0.00493202	Down	Peroxisomal membrane protein PMP22 OS=Fusarium oxysporum f. sp. cubense (strain race 1) OX=1229664 GN=FOC1_g10010484 PE=3 SV=1	FOC1_g10010484
cytoplasm	N4ULP4	238	K	0.0464657	Down	Elongation factor 1-alpha OS=Fusarium oxysporum f. sp. cubense (strain race 1) OX=1229664 GN=tef1a PE=3 SV=1	tef1a
cytoplasm	X0MVQ5	36	K	0.000241613	Down	Uncharacterized protein OS=Fusarium oxysporum f. sp. vasinfectum 25433 OX=1089449 GN=FOTG_08458 PE=4 SV=1	FOTG_08458
cytoplasm	X0A981	346	K	0.000430524	Down	UDP-glucose 4-epimerase OS=Fusarium oxysporum f. sp. melonis 26406 OX=1089452 GN=FOMG_07996 PE=3 SV=1	FOMG_07996
cytoplasm	X0A981	353	K	0.000500504	Down	UDP-glucose 4-epimerase OS=Fusarium oxysporum f. sp. melonis 26406 OX=1089452 GN=FOMG_07996 PE=3 SV=1	FOMG_07996
cytoplasm	X0A981	297	K	0.00018374	Down	UDP-glucose 4-epimerase OS=Fusarium oxysporum f. sp. melonis 26406 OX=1089452 GN=FOMG_07996 PE=3 SV=1	FOMG_07996
cytoplasm	X0A981	332	K	0.00112325	Down	UDP-glucose 4-epimerase OS=Fusarium oxysporum f. sp. melonis 26406 OX=1089452 GN=FOMG_07996 PE=3 SV=1	FOMG_07996
cytoplasm	N4UPS5	169	K	0.0145894	Down	Chitin deacetylase 1 OS=Fusarium oxysporum f. sp. cubense (strain race 1) OX=1229664 GN=FOC1_g10003263 PE=4 SV=1	FOC1_g10003263
cytoplasm	N4URZ4	199	K	0.00197067	Down	Proteasome subunit alpha type OS=Fusarium oxysporum f. sp. cubense (strain race 1) OX=1229664 GN=FOC1_g10007217 PE=3 SV=1	FOC1_g10007217
cytoplasm	N4URZ4	193	K	5.78877e-05	Down	Proteasome subunit alpha type OS=Fusarium oxysporum f. sp. cubense (strain race 1) OX=1229664 GN=FOC1_g10007217 PE=3 SV=1	FOC1_g10007217
cytoplasm	N4URZ4	50	K	0.00906262	Down	Proteasome subunit alpha type OS=Fusarium oxysporum f. sp. cubense (strain race 1) OX=1229664 GN=FOC1_g10007217 PE=3 SV=1	FOC1_g10007217
cytoplasm	N4URZ4	91	K	0.000459926	Down	Proteasome subunit alpha type OS=Fusarium oxysporum f. sp. cubense (strain race 1) OX=1229664 GN=FOC1_g10007217 PE=3 SV=1	FOC1_g10007217
cytoplasm	W9P944	258	K	0.00409395	Down	Mannitol-1-phosphate 5-dehydrogenase OS=Fusarium oxysporum f. sp. pisi HDV247 OX=1080344 GN=FOVG_07150 PE=3 SV=1	FOVG_07150
cytoplasm	X0CKZ4	99	K	0.0201379	Down	Ornithine aminotransferase OS=Fusarium oxysporum f. sp. raphani 54005 OX=1089458 GN=FOQG_03798 PE=3 SV=1	FOQG_03798
cytoplasm	X0CKZ4	389	K	0.00495165	Down	Ornithine aminotransferase OS=Fusarium oxysporum f. sp. raphani 54005 OX=1089458 GN=FOQG_03798 PE=3 SV=1	FOQG_03798
cytoplasm	X0CKZ4	387	K	0.000453051	Down	Ornithine aminotransferase OS=Fusarium oxysporum f. sp. raphani 54005 OX=1089458 GN=FOQG_03798 PE=3 SV=1	FOQG_03798
cytoplasm	X0CKZ4	242	K	0.000988049	Down	Ornithine aminotransferase OS=Fusarium oxysporum f. sp. raphani 54005 OX=1089458 GN=FOQG_03798 PE=3 SV=1	FOQG_03798
cytoplasm	X0NHH3	159	K	0.00059007	Down	Phosphoribosylaminoimidazole-succinocarboxamide synthase OS=Fusarium oxysporum f. sp. vasinfectum 25433 OX=1089449 GN=FOTG_03654 PE=3 SV=1	FOTG_03654
cytoplasm	X0AMT5	511	K	2.95273e-05	Down	Pyruvate decarboxylase OS=Fusarium oxysporum f. sp. melonis 26406 OX=1089452 GN=FOMG_03608 PE=3 SV=1	FOMG_03608
cytoplasm	X0AMT5	514	K	0.000111679	Down	Pyruvate decarboxylase OS=Fusarium oxysporum f. sp. melonis 26406 OX=1089452 GN=FOMG_03608 PE=3 SV=1	FOMG_03608
cytoplasm	X0AMT5	242	K	0.00517026	Down	Pyruvate decarboxylase OS=Fusarium oxysporum f. sp. melonis 26406 OX=1089452 GN=FOMG_03608 PE=3 SV=1	FOMG_03608
cytoplasm	X0AMT5	254	K	0.000396029	Down	Pyruvate decarboxylase OS=Fusarium oxysporum f. sp. melonis 26406 OX=1089452 GN=FOMG_03608 PE=3 SV=1	FOMG_03608
cytoplasm	X0AMT5	499	K	0.00159234	Down	Pyruvate decarboxylase OS=Fusarium oxysporum f. sp. melonis 26406 OX=1089452 GN=FOMG_03608 PE=3 SV=1	FOMG_03608
cytoplasm	X0AMT5	501	K	0.0345079	Down	Pyruvate decarboxylase OS=Fusarium oxysporum f. sp. melonis 26406 OX=1089452 GN=FOMG_03608 PE=3 SV=1	FOMG_03608
cytoplasm	X0AMT5	468	K	0.00673125	Down	Pyruvate decarboxylase OS=Fusarium oxysporum f. sp. melonis 26406 OX=1089452 GN=FOMG_03608 PE=3 SV=1	FOMG_03608
cytoplasm	X0AMT5	146	K	0.00595641	Down	Pyruvate decarboxylase OS=Fusarium oxysporum f. sp. melonis 26406 OX=1089452 GN=FOMG_03608 PE=3 SV=1	FOMG_03608
cytoplasm	X0AMT5	18	K	0.00289146	Down	Pyruvate decarboxylase OS=Fusarium oxysporum f. sp. melonis 26406 OX=1089452 GN=FOMG_03608 PE=3 SV=1	FOMG_03608
cytoplasm	X0AMT5	519	K	0.000458539	Down	Pyruvate decarboxylase OS=Fusarium oxysporum f. sp. melonis 26406 OX=1089452 GN=FOMG_03608 PE=3 SV=1	FOMG_03608
cytoplasm	X0AMT5	521	K	0.00264017	Down	Pyruvate decarboxylase OS=Fusarium oxysporum f. sp. melonis 26406 OX=1089452 GN=FOMG_03608 PE=3 SV=1	FOMG_03608
cytoplasm	X0AMT5	321	K	5.91667e-05	Down	Pyruvate decarboxylase OS=Fusarium oxysporum f. sp. melonis 26406 OX=1089452 GN=FOMG_03608 PE=3 SV=1	FOMG_03608
cytoplasm	X0AMT5	346	K	0.00907264	Down	Pyruvate decarboxylase OS=Fusarium oxysporum f. sp. melonis 26406 OX=1089452 GN=FOMG_03608 PE=3 SV=1	FOMG_03608
cytoplasm	W9HH00	120	K	0.0293657	Down	40S ribosomal protein S2 OS=Fusarium oxysporum NRRL 32931 OX=660029 GN=FOYG_16312 PE=3 SV=1	FOYG_16312
cytoplasm	W9HH00	44	K	5.70321e-06	Down	40S ribosomal protein S2 OS=Fusarium oxysporum NRRL 32931 OX=660029 GN=FOYG_16312 PE=3 SV=1	FOYG_16312
cytoplasm	W9HH00	209	K	0.00131168	Down	40S ribosomal protein S2 OS=Fusarium oxysporum NRRL 32931 OX=660029 GN=FOYG_16312 PE=3 SV=1	FOYG_16312
cytoplasm	X0BPU6	181	K	0.000551157	Down	Uncharacterized protein OS=Fusarium oxysporum f. sp. raphani 54005 OX=1089458 GN=FOQG_11843 PE=3 SV=1	FOQG_11843
cytoplasm	W9HQF5	115	K	0.000578692	Down	Osomolarity two-component system, phosphorelay intermediate protein YPD1 OS=Fusarium oxysporum NRRL 32931 OX=660029 GN=FOYG_12230 PE=4 SV=1	FOYG_12230
cytoplasm	W9HR00	188	K	4.85343e-05	Down	Peroxiredoxin (Alkyl hydroperoxide reductase subunit C) OS=Fusarium oxysporum NRRL 32931 OX=660029 GN=FOYG_13113 PE=3 SV=1	FOYG_13113
cytoplasm	W9HR00	181	K	0.0130049	Down	Peroxiredoxin (Alkyl hydroperoxide reductase subunit C) OS=Fusarium oxysporum NRRL 32931 OX=660029 GN=FOYG_13113 PE=3 SV=1	FOYG_13113
cytoplasm	W9HR00	135	K	9.2271e-05	Down	Peroxiredoxin (Alkyl hydroperoxide reductase subunit C) OS=Fusarium oxysporum NRRL 32931 OX=660029 GN=FOYG_13113 PE=3 SV=1	FOYG_13113
cytoplasm	W9HR00	91	K	0.000397385	Down	Peroxiredoxin (Alkyl hydroperoxide reductase subunit C) OS=Fusarium oxysporum NRRL 32931 OX=660029 GN=FOYG_13113 PE=3 SV=1	FOYG_13113
cytoplasm	W9HR00	160	K	3.93314e-06	Down	Peroxiredoxin (Alkyl hydroperoxide reductase subunit C) OS=Fusarium oxysporum NRRL 32931 OX=660029 GN=FOYG_13113 PE=3 SV=1	FOYG_13113
cytoplasm	W9HR00	107	K	0.0319699	Down	Peroxiredoxin (Alkyl hydroperoxide reductase subunit C) OS=Fusarium oxysporum NRRL 32931 OX=660029 GN=FOYG_13113 PE=3 SV=1	FOYG_13113
cytoplasm	W9HRX0	101	K	0.0010055	Down	DNA-directed RNA polymerases I, II, and III subunit RPABC3 OS=Fusarium oxysporum NRRL 32931 OX=660029 GN=FOYG_12341 PE=3 SV=1	FOYG_12341
cytoplasm	W9I1B7	308	K	0.0349745	Down	Ribose-phosphate pyrophosphokinase OS=Fusarium oxysporum NRRL 32931 OX=660029 GN=FOYG_10871 PE=3 SV=1	FOYG_10871
cytoplasm	W9P828	227	K	1.58758e-05	Down	Adenylate kinase OS=Fusarium oxysporum f. sp. pisi HDV247 OX=1080344 GN=ADK1 PE=3 SV=1	ADK1
cytoplasm	W9P828	216	K	0.00157918	Down	Adenylate kinase OS=Fusarium oxysporum f. sp. pisi HDV247 OX=1080344 GN=ADK1 PE=3 SV=1	ADK1
cytoplasm	W9I6A6	73	K	0.000636432	Down	Ubiquitin-conjugating enzyme E2 35 OS=Fusarium oxysporum NRRL 32931 OX=660029 GN=FOYG_09870 PE=3 SV=1	FOYG_09870
cytoplasm	W9I6A6	91	K	0.0487385	Down	Ubiquitin-conjugating enzyme E2 35 OS=Fusarium oxysporum NRRL 32931 OX=660029 GN=FOYG_09870 PE=3 SV=1	FOYG_09870
cytoplasm	W9I6H6	237	K	0.000353643	Down	Target-rapamycin complex subunit LST8 OS=Fusarium oxysporum NRRL 32931 OX=660029 GN=FOYG_07966 PE=3 SV=1	FOYG_07966
cytoplasm	W9I9G3	160	K	0.0243638	Down	Malate dehydrogenase OS=Fusarium oxysporum NRRL 32931 OX=660029 GN=FOYG_08600 PE=3 SV=1	FOYG_08600
cytoplasm	W9I9G3	287	K	1.19438e-05	Down	Malate dehydrogenase OS=Fusarium oxysporum NRRL 32931 OX=660029 GN=FOYG_08600 PE=3 SV=1	FOYG_08600
cytoplasm	W9I9G3	152	K	0.00533274	Down	Malate dehydrogenase OS=Fusarium oxysporum NRRL 32931 OX=660029 GN=FOYG_08600 PE=3 SV=1	FOYG_08600
cytoplasm	W9I9G3	69	K	0.00205927	Down	Malate dehydrogenase OS=Fusarium oxysporum NRRL 32931 OX=660029 GN=FOYG_08600 PE=3 SV=1	FOYG_08600
cytoplasm	W9I9G3	73	K	0.00251913	Down	Malate dehydrogenase OS=Fusarium oxysporum NRRL 32931 OX=660029 GN=FOYG_08600 PE=3 SV=1	FOYG_08600
cytoplasm	W9ID31	543	K	5.84862e-06	Down	Transketolase OS=Fusarium oxysporum NRRL 32931 OX=660029 GN=FOYG_08169 PE=3 SV=1	FOYG_08169
cytoplasm	W9ID31	241	K	0.00983807	Down	Transketolase OS=Fusarium oxysporum NRRL 32931 OX=660029 GN=FOYG_08169 PE=3 SV=1	FOYG_08169
cytoplasm	W9ID31	400	K	0.00437472	Down	Transketolase OS=Fusarium oxysporum NRRL 32931 OX=660029 GN=FOYG_08169 PE=3 SV=1	FOYG_08169
cytoplasm	W9ID31	279	K	0.00447306	Down	Transketolase OS=Fusarium oxysporum NRRL 32931 OX=660029 GN=FOYG_08169 PE=3 SV=1	FOYG_08169
cytoplasm	W9ID31	318	K	0.000414021	Down	Transketolase OS=Fusarium oxysporum NRRL 32931 OX=660029 GN=FOYG_08169 PE=3 SV=1	FOYG_08169
cytoplasm	W9ID31	53	K	5.56418e-07	Down	Transketolase OS=Fusarium oxysporum NRRL 32931 OX=660029 GN=FOYG_08169 PE=3 SV=1	FOYG_08169
cytoplasm	W9ID31	9	K	0.000146698	Down	Transketolase OS=Fusarium oxysporum NRRL 32931 OX=660029 GN=FOYG_08169 PE=3 SV=1	FOYG_08169
cytoplasm	W9ID31	648	K	0.000210721	Down	Transketolase OS=Fusarium oxysporum NRRL 32931 OX=660029 GN=FOYG_08169 PE=3 SV=1	FOYG_08169
cytoplasm	W9ID31	269	K	0.0171161	Down	Transketolase OS=Fusarium oxysporum NRRL 32931 OX=660029 GN=FOYG_08169 PE=3 SV=1	FOYG_08169
cytoplasm	W9ID31	217	K	0.000847575	Down	Transketolase OS=Fusarium oxysporum NRRL 32931 OX=660029 GN=FOYG_08169 PE=3 SV=1	FOYG_08169
cytoplasm	W9ID31	256	K	0.000527544	Down	Transketolase OS=Fusarium oxysporum NRRL 32931 OX=660029 GN=FOYG_08169 PE=3 SV=1	FOYG_08169
cytoplasm	W9ID31	325	K	0.000118122	Down	Transketolase OS=Fusarium oxysporum NRRL 32931 OX=660029 GN=FOYG_08169 PE=3 SV=1	FOYG_08169
cytoplasm	W9ID31	579	K	3.35017e-06	Down	Transketolase OS=Fusarium oxysporum NRRL 32931 OX=660029 GN=FOYG_08169 PE=3 SV=1	FOYG_08169
cytoplasm	W9IDF0	212	K	0.00062593	Down	26S proteasome regulatory subunit RPN11 OS=Fusarium oxysporum NRRL 32931 OX=660029 GN=FOYG_06172 PE=3 SV=1	FOYG_06172
cytoplasm	W9IE85	63	K	2.34124e-05	Down	Mitochondrial GTP/GDP carrier protein 1 OS=Fusarium oxysporum NRRL 32931 OX=660029 GN=FOYG_06336 PE=3 SV=1	FOYG_06336
cytoplasm	W9IE85	106	K	0.000331823	Down	Mitochondrial GTP/GDP carrier protein 1 OS=Fusarium oxysporum NRRL 32931 OX=660029 GN=FOYG_06336 PE=3 SV=1	FOYG_06336
cytoplasm	W9IE85	261	K	0.0437985	Down	Mitochondrial GTP/GDP carrier protein 1 OS=Fusarium oxysporum NRRL 32931 OX=660029 GN=FOYG_06336 PE=3 SV=1	FOYG_06336
cytoplasm	W9IE85	270	K	0.00637002	Down	Mitochondrial GTP/GDP carrier protein 1 OS=Fusarium oxysporum NRRL 32931 OX=660029 GN=FOYG_06336 PE=3 SV=1	FOYG_06336
cytoplasm	W9IE85	57	K	6.6844e-05	Down	Mitochondrial GTP/GDP carrier protein 1 OS=Fusarium oxysporum NRRL 32931 OX=660029 GN=FOYG_06336 PE=3 SV=1	FOYG_06336
cytoplasm	X0J093	39	K	0.00186151	Down	Peptidyl-prolyl cis-trans isomerase OS=Fusarium oxysporum f. sp. conglutinans race 2 54008 OX=1089457 GN=FOPG_00268 PE=3 SV=1	FOPG_00268
cytoplasm	X0J093	53	K	0.000905022	Down	Peptidyl-prolyl cis-trans isomerase OS=Fusarium oxysporum f. sp. conglutinans race 2 54008 OX=1089457 GN=FOPG_00268 PE=3 SV=1	FOPG_00268
cytoplasm	W9IH98	103	K	0.000264918	Down	Protein arginine N-methyltransferase 1 OS=Fusarium oxysporum NRRL 32931 OX=660029 GN=FOYG_07111 PE=4 SV=1	FOYG_07111
cytoplasm	W9IH98	110	K	0.000359744	Down	Protein arginine N-methyltransferase 1 OS=Fusarium oxysporum NRRL 32931 OX=660029 GN=FOYG_07111 PE=4 SV=1	FOYG_07111
cytoplasm	X0N771	94	K	0.00175788	Down	Uncharacterized protein OS=Fusarium oxysporum f. sp. vasinfectum 25433 OX=1089449 GN=FOTG_05763 PE=4 SV=1	FOTG_05763
cytoplasm	W9INV6	71	K	0.00380132	Down	DNA-directed RNA polymerase subunit OS=Fusarium oxysporum NRRL 32931 OX=660029 GN=FOYG_05094 PE=3 SV=1	FOYG_05094
cytoplasm	W9IPP2	365	K	0.0129805	Down	Sterol-4alpha-carboxylate 3-dehydrogenase (Decarboxylating) OS=Fusarium oxysporum NRRL 32931 OX=660029 GN=FOYG_07190 PE=4 SV=1	FOYG_07190
cytoplasm	W9IPP2	100	K	0.00045303	Down	Sterol-4alpha-carboxylate 3-dehydrogenase (Decarboxylating) OS=Fusarium oxysporum NRRL 32931 OX=660029 GN=FOYG_07190 PE=4 SV=1	FOYG_07190
cytoplasm	W9IPP2	115	K	0.0488831	Down	Sterol-4alpha-carboxylate 3-dehydrogenase (Decarboxylating) OS=Fusarium oxysporum NRRL 32931 OX=660029 GN=FOYG_07190 PE=4 SV=1	FOYG_07190
cytoplasm	W9IPP2	336	K	2.10513e-05	Down	Sterol-4alpha-carboxylate 3-dehydrogenase (Decarboxylating) OS=Fusarium oxysporum NRRL 32931 OX=660029 GN=FOYG_07190 PE=4 SV=1	FOYG_07190
cytoplasm	W9IPY8	282	K	0.00315214	Down	Eukaryotic translation initiation factor 3 subunit G OS=Fusarium oxysporum NRRL 32931 OX=660029 GN=TIF35 PE=3 SV=1	TIF35
cytoplasm	W9IU05	582	K	0.00116651	Down	Peroxisomal hydratase-dehydrogenase-epimerase OS=Fusarium oxysporum NRRL 32931 OX=660029 GN=FOYG_04856 PE=4 SV=1	FOYG_04856
cytoplasm	W9IU05	125	K	0.00493726	Down	Peroxisomal hydratase-dehydrogenase-epimerase OS=Fusarium oxysporum NRRL 32931 OX=660029 GN=FOYG_04856 PE=4 SV=1	FOYG_04856
cytoplasm	W9IU05	109	K	0.000137439	Down	Peroxisomal hydratase-dehydrogenase-epimerase OS=Fusarium oxysporum NRRL 32931 OX=660029 GN=FOYG_04856 PE=4 SV=1	FOYG_04856
cytoplasm	W9IU05	843	K	0.000864056	Down	Peroxisomal hydratase-dehydrogenase-epimerase OS=Fusarium oxysporum NRRL 32931 OX=660029 GN=FOYG_04856 PE=4 SV=1	FOYG_04856
cytoplasm	W9IU05	875	K	1.70218e-05	Down	Peroxisomal hydratase-dehydrogenase-epimerase OS=Fusarium oxysporum NRRL 32931 OX=660029 GN=FOYG_04856 PE=4 SV=1	FOYG_04856
cytoplasm	W9IU05	565	K	0.00199803	Down	Peroxisomal hydratase-dehydrogenase-epimerase OS=Fusarium oxysporum NRRL 32931 OX=660029 GN=FOYG_04856 PE=4 SV=1	FOYG_04856
cytoplasm	W9IU05	271	K	0.0303011	Down	Peroxisomal hydratase-dehydrogenase-epimerase OS=Fusarium oxysporum NRRL 32931 OX=660029 GN=FOYG_04856 PE=4 SV=1	FOYG_04856
cytoplasm	W9IX92	41	K	0.0167547	Down	Cyanate hydratase OS=Fusarium oxysporum NRRL 32931 OX=660029 GN=cyn1 PE=3 SV=1	cyn1
cytoplasm	W9IX92	23	K	0.010178	Down	Cyanate hydratase OS=Fusarium oxysporum NRRL 32931 OX=660029 GN=cyn1 PE=3 SV=1	cyn1
cytoplasm	X0MCD9	491	K	0.00122481	Down	Asparaginase OS=Fusarium oxysporum f. sp. vasinfectum 25433 OX=1089449 GN=FOTG_00186 PE=4 SV=1	FOTG_00186
cytoplasm	X0MCD9	480	K	0.000843174	Down	Asparaginase OS=Fusarium oxysporum f. sp. vasinfectum 25433 OX=1089449 GN=FOTG_00186 PE=4 SV=1	FOTG_00186
cytoplasm	X0MCD9	254	K	0.00733534	Down	Asparaginase OS=Fusarium oxysporum f. sp. vasinfectum 25433 OX=1089449 GN=FOTG_00186 PE=4 SV=1	FOTG_00186
cytoplasm	W9J539	571	K	0.000118108	Up	Uncharacterized protein OS=Fusarium oxysporum NRRL 32931 OX=660029 GN=FOYG_03825 PE=4 SV=1	FOYG_03825
cytoplasm	W9J6T1	112	K	0.000989283	Down	Aldehyde dehydrogenase (NAD+) OS=Fusarium oxysporum NRRL 32931 OX=660029 GN=FOYG_01972 PE=4 SV=1	FOYG_01972
cytoplasm	W9J6T1	527	K	0.00485911	Down	Aldehyde dehydrogenase (NAD+) OS=Fusarium oxysporum NRRL 32931 OX=660029 GN=FOYG_01972 PE=4 SV=1	FOYG_01972
cytoplasm	W9J6T1	125	K	0.00931188	Down	Aldehyde dehydrogenase (NAD+) OS=Fusarium oxysporum NRRL 32931 OX=660029 GN=FOYG_01972 PE=4 SV=1	FOYG_01972
cytoplasm	W9J6T1	293	K	0.000380269	Down	Aldehyde dehydrogenase (NAD+) OS=Fusarium oxysporum NRRL 32931 OX=660029 GN=FOYG_01972 PE=4 SV=1	FOYG_01972
cytoplasm	W9KLF8	228	K	5.23217e-05	Down	Uncharacterized protein OS=Fusarium oxysporum Fo47 OX=660027 GN=FOZG_07638 PE=4 SV=1	FOZG_07638
cytoplasm	W9PGU8	252	K	9.24359e-05	Down	Uncharacterized protein OS=Fusarium oxysporum f. sp. pisi HDV247 OX=1080344 GN=FOVG_07545 PE=3 SV=1	FOVG_07545
cytoplasm	X0ILN3	152	K	4.39774e-05	Down	DAO domain-containing protein OS=Fusarium oxysporum f. sp. conglutinans race 2 54008 OX=1089457 GN=FOPG_02984 PE=4 SV=1	FOPG_02984
cytoplasm	W9PI54	55	K	0.000563622	Down	40S ribosomal protein S0 OS=Fusarium oxysporum f. sp. pisi HDV247 OX=1080344 GN=RPS0 PE=3 SV=1	RPS0
cytoplasm	W9PJS3	188	K	0.000146487	Down	Sulfate adenylyltransferase OS=Fusarium oxysporum f. sp. pisi HDV247 OX=1080344 GN=MET3 PE=3 SV=1	MET3
cytoplasm	W9PJS3	384	K	0.0385337	Down	Sulfate adenylyltransferase OS=Fusarium oxysporum f. sp. pisi HDV247 OX=1080344 GN=MET3 PE=3 SV=1	MET3
cytoplasm	W9PJS3	516	K	0.000520756	Down	Sulfate adenylyltransferase OS=Fusarium oxysporum f. sp. pisi HDV247 OX=1080344 GN=MET3 PE=3 SV=1	MET3
cytoplasm	W9PJS3	282	K	0.000111876	Down	Sulfate adenylyltransferase OS=Fusarium oxysporum f. sp. pisi HDV247 OX=1080344 GN=MET3 PE=3 SV=1	MET3
cytoplasm	W9PJS3	542	K	0.000111642	Down	Sulfate adenylyltransferase OS=Fusarium oxysporum f. sp. pisi HDV247 OX=1080344 GN=MET3 PE=3 SV=1	MET3
cytoplasm	W9PJS3	127	K	0.000121487	Down	Sulfate adenylyltransferase OS=Fusarium oxysporum f. sp. pisi HDV247 OX=1080344 GN=MET3 PE=3 SV=1	MET3
cytoplasm	W9PJS3	305	K	0.00312323	Down	Sulfate adenylyltransferase OS=Fusarium oxysporum f. sp. pisi HDV247 OX=1080344 GN=MET3 PE=3 SV=1	MET3
cytoplasm	W9PJS3	371	K	2.0554e-05	Down	Sulfate adenylyltransferase OS=Fusarium oxysporum f. sp. pisi HDV247 OX=1080344 GN=MET3 PE=3 SV=1	MET3
cytoplasm	W9PLS5	165	K	7.23247e-07	Down	60S ribosomal protein L16 OS=Fusarium oxysporum f. sp. pisi HDV247 OX=1080344 GN=FOVG_08769 PE=3 SV=1	FOVG_08769
cytoplasm	W9PLS5	105	K	0.00740959	Down	60S ribosomal protein L16 OS=Fusarium oxysporum f. sp. pisi HDV247 OX=1080344 GN=FOVG_08769 PE=3 SV=1	FOVG_08769
cytoplasm	W9PLS5	116	K	0.0346303	Down	60S ribosomal protein L16 OS=Fusarium oxysporum f. sp. pisi HDV247 OX=1080344 GN=FOVG_08769 PE=3 SV=1	FOVG_08769
cytoplasm	W9PLS5	150	K	0.000692218	Down	60S ribosomal protein L16 OS=Fusarium oxysporum f. sp. pisi HDV247 OX=1080344 GN=FOVG_08769 PE=3 SV=1	FOVG_08769
cytoplasm	W9PMZ4	308	K	0.00985848	Down	GDP-mannose pyrophosphorylase OS=Fusarium oxysporum f. sp. pisi HDV247 OX=1080344 GN=FOVG_09684 PE=4 SV=1	FOVG_09684
cytoplasm	W9PMZ4	137	K	0.000120618	Down	GDP-mannose pyrophosphorylase OS=Fusarium oxysporum f. sp. pisi HDV247 OX=1080344 GN=FOVG_09684 PE=4 SV=1	FOVG_09684
cytoplasm	W9PSG3	1382	K	0.032322	Down	4-alpha-glucanotransferase OS=Fusarium oxysporum f. sp. pisi HDV247 OX=1080344 GN=FOVG_04944 PE=4 SV=1	FOVG_04944
cytoplasm	W9PSG3	1187	K	0.0176061	Down	4-alpha-glucanotransferase OS=Fusarium oxysporum f. sp. pisi HDV247 OX=1080344 GN=FOVG_04944 PE=4 SV=1	FOVG_04944
cytoplasm	W9PSG3	163	K	6.99214e-05	Down	4-alpha-glucanotransferase OS=Fusarium oxysporum f. sp. pisi HDV247 OX=1080344 GN=FOVG_04944 PE=4 SV=1	FOVG_04944
cytoplasm	W9PSG3	355	K	0.000100171	Down	4-alpha-glucanotransferase OS=Fusarium oxysporum f. sp. pisi HDV247 OX=1080344 GN=FOVG_04944 PE=4 SV=1	FOVG_04944
cytoplasm	W9PSG3	471	K	0.00317638	Down	4-alpha-glucanotransferase OS=Fusarium oxysporum f. sp. pisi HDV247 OX=1080344 GN=FOVG_04944 PE=4 SV=1	FOVG_04944
cytoplasm	W9PSG3	1329	K	0.0240169	Down	4-alpha-glucanotransferase OS=Fusarium oxysporum f. sp. pisi HDV247 OX=1080344 GN=FOVG_04944 PE=4 SV=1	FOVG_04944
cytoplasm	W9PTR6	48	K	0.00110024	Down	Thioredoxin 1 OS=Fusarium oxysporum f. sp. pisi HDV247 OX=1080344 GN=FOVG_06583 PE=4 SV=1	FOVG_06583
cytoplasm	W9PTR6	129	K	0.000113758	Down	Thioredoxin 1 OS=Fusarium oxysporum f. sp. pisi HDV247 OX=1080344 GN=FOVG_06583 PE=4 SV=1	FOVG_06583
cytoplasm	W9PTR6	113	K	0.000796588	Down	Thioredoxin 1 OS=Fusarium oxysporum f. sp. pisi HDV247 OX=1080344 GN=FOVG_06583 PE=4 SV=1	FOVG_06583
cytoplasm	W9PTR6	14	K	9.93017e-05	Down	Thioredoxin 1 OS=Fusarium oxysporum f. sp. pisi HDV247 OX=1080344 GN=FOVG_06583 PE=4 SV=1	FOVG_06583
cytoplasm	W9PUW0	42	K	0.00772414	Down	ADF-H domain-containing protein OS=Fusarium oxysporum f. sp. pisi HDV247 OX=1080344 GN=FOVG_02232 PE=4 SV=1	FOVG_02232
cytoplasm	W9PV62	154	K	0.00623021	Down	Fructose-bisphosphatase OS=Fusarium oxysporum f. sp. pisi HDV247 OX=1080344 GN=FOVG_04184 PE=3 SV=1	FOVG_04184
cytoplasm	X0ABW4	229	K	3.10333e-06	Down	Alcohol dehydrogenase 1 OS=Fusarium oxysporum f. sp. melonis 26406 OX=1089452 GN=FOMG_08573 PE=3 SV=1	FOMG_08573
cytoplasm	X0ABW4	320	K	0.00361469	Down	Alcohol dehydrogenase 1 OS=Fusarium oxysporum f. sp. melonis 26406 OX=1089452 GN=FOMG_08573 PE=3 SV=1	FOMG_08573
cytoplasm	X0ABW4	324	K	0.00199796	Down	Alcohol dehydrogenase 1 OS=Fusarium oxysporum f. sp. melonis 26406 OX=1089452 GN=FOMG_08573 PE=3 SV=1	FOMG_08573
cytoplasm	X0ABW4	339	K	0.0313081	Down	Alcohol dehydrogenase 1 OS=Fusarium oxysporum f. sp. melonis 26406 OX=1089452 GN=FOMG_08573 PE=3 SV=1	FOMG_08573
cytoplasm	X0ABW4	297	K	0.000624087	Down	Alcohol dehydrogenase 1 OS=Fusarium oxysporum f. sp. melonis 26406 OX=1089452 GN=FOMG_08573 PE=3 SV=1	FOMG_08573
cytoplasm	X0ABW4	87	K	0.00527663	Down	Alcohol dehydrogenase 1 OS=Fusarium oxysporum f. sp. melonis 26406 OX=1089452 GN=FOMG_08573 PE=3 SV=1	FOMG_08573
cytoplasm	X0ABW4	63	K	0.0121515	Down	Alcohol dehydrogenase 1 OS=Fusarium oxysporum f. sp. melonis 26406 OX=1089452 GN=FOMG_08573 PE=3 SV=1	FOMG_08573
cytoplasm	X0ABW4	336	K	0.00251823	Down	Alcohol dehydrogenase 1 OS=Fusarium oxysporum f. sp. melonis 26406 OX=1089452 GN=FOMG_08573 PE=3 SV=1	FOMG_08573
cytoplasm	X0ADN6	164	K	9.40037e-05	Down	Mitogen-activated protein kinase OS=Fusarium oxysporum f. sp. melonis 26406 OX=1089452 GN=FOMG_06452 PE=3 SV=1	FOMG_06452
cytoplasm	X0ADN6	274	K	0.00113047	Down	Mitogen-activated protein kinase OS=Fusarium oxysporum f. sp. melonis 26406 OX=1089452 GN=FOMG_06452 PE=3 SV=1	FOMG_06452
cytoplasm	X0IEX0	126	K	0.000211514	Down	Translation initiation factor 4E OS=Fusarium oxysporum f. sp. conglutinans race 2 54008 OX=1089457 GN=FOPG_04670 PE=3 SV=1	FOPG_04670
cytoplasm	X0IEX0	52	K	4.08358e-07	Down	Translation initiation factor 4E OS=Fusarium oxysporum f. sp. conglutinans race 2 54008 OX=1089457 GN=FOPG_04670 PE=3 SV=1	FOPG_04670
cytoplasm	X0IEX0	204	K	0.0237393	Down	Translation initiation factor 4E OS=Fusarium oxysporum f. sp. conglutinans race 2 54008 OX=1089457 GN=FOPG_04670 PE=3 SV=1	FOPG_04670
cytoplasm	X0IEX0	212	K	0.000244994	Down	Translation initiation factor 4E OS=Fusarium oxysporum f. sp. conglutinans race 2 54008 OX=1089457 GN=FOPG_04670 PE=3 SV=1	FOPG_04670
cytoplasm	X0IEX0	190	K	2.24122e-05	Down	Translation initiation factor 4E OS=Fusarium oxysporum f. sp. conglutinans race 2 54008 OX=1089457 GN=FOPG_04670 PE=3 SV=1	FOPG_04670
cytoplasm	X0BNP5	188	K	0.00100125	Down	Peroxiredoxin (Alkyl hydroperoxide reductase subunit C) OS=Fusarium oxysporum f. sp. raphani 54005 OX=1089458 GN=FOQG_15368 PE=3 SV=1	FOQG_15368
cytoplasm	X0DTF6	462	K	0.00211708	Down	Serine hydroxymethyltransferase OS=Fusarium oxysporum f. sp. raphani 54005 OX=1089458 GN=FOQG_02692 PE=3 SV=1	FOQG_02692
cytoplasm	X0DTF6	155	K	0.000437244	Down	Serine hydroxymethyltransferase OS=Fusarium oxysporum f. sp. raphani 54005 OX=1089458 GN=FOQG_02692 PE=3 SV=1	FOQG_02692
cytoplasm	X0DTF6	389	K	0.0019725	Down	Serine hydroxymethyltransferase OS=Fusarium oxysporum f. sp. raphani 54005 OX=1089458 GN=FOQG_02692 PE=3 SV=1	FOQG_02692
cytoplasm	X0DTF6	275	K	0.00109876	Down	Serine hydroxymethyltransferase OS=Fusarium oxysporum f. sp. raphani 54005 OX=1089458 GN=FOQG_02692 PE=3 SV=1	FOQG_02692
cytoplasm	X0DTF6	339	K	0.000771506	Down	Serine hydroxymethyltransferase OS=Fusarium oxysporum f. sp. raphani 54005 OX=1089458 GN=FOQG_02692 PE=3 SV=1	FOQG_02692
cytoplasm	X0DTF6	382	K	0.000243439	Down	Serine hydroxymethyltransferase OS=Fusarium oxysporum f. sp. raphani 54005 OX=1089458 GN=FOQG_02692 PE=3 SV=1	FOQG_02692
cytoplasm	X0DTF6	419	K	0.00573546	Down	Serine hydroxymethyltransferase OS=Fusarium oxysporum f. sp. raphani 54005 OX=1089458 GN=FOQG_02692 PE=3 SV=1	FOQG_02692
cytoplasm	X0DTF6	426	K	9.4581e-05	Down	Serine hydroxymethyltransferase OS=Fusarium oxysporum f. sp. raphani 54005 OX=1089458 GN=FOQG_02692 PE=3 SV=1	FOQG_02692
cytoplasm	X0DTF6	332	K	0.000481276	Down	Serine hydroxymethyltransferase OS=Fusarium oxysporum f. sp. raphani 54005 OX=1089458 GN=FOQG_02692 PE=3 SV=1	FOQG_02692
cytoplasm	X0DTF6	253	K	0.00605028	Down	Serine hydroxymethyltransferase OS=Fusarium oxysporum f. sp. raphani 54005 OX=1089458 GN=FOQG_02692 PE=3 SV=1	FOQG_02692
cytoplasm	X0I7M8	85	K	5.93686e-05	Down	Tryptophanyl-tRNA synthetase OS=Fusarium oxysporum f. sp. conglutinans race 2 54008 OX=1089457 GN=FOPG_02841 PE=3 SV=1	FOPG_02841
cytoplasm	X0I7M8	47	K	0.000205954	Down	Tryptophanyl-tRNA synthetase OS=Fusarium oxysporum f. sp. conglutinans race 2 54008 OX=1089457 GN=FOPG_02841 PE=3 SV=1	FOPG_02841
cytoplasm	X0KM96	680	K	0.00115847	Down	AMP-binding domain-containing protein OS=Fusarium oxysporum f. sp. vasinfectum 25433 OX=1089449 GN=FOTG_16853 PE=4 SV=1	FOTG_16853
cytoplasm	X0KSJ8	121	K	0.0275191	Down	Peptidase S1 domain-containing protein OS=Fusarium oxysporum f. sp. vasinfectum 25433 OX=1089449 GN=FOTG_15190 PE=4 SV=1	FOTG_15190
cytoplasm	X0L4R6	174	K	0.0294023	Down	Beta-lactamase OS=Fusarium oxysporum f. sp. vasinfectum 25433 OX=1089449 GN=FOTG_15696 PE=4 SV=1	FOTG_15696
cytoplasm	X0LBW1	28	K	0.000206062	Down	Uncharacterized protein OS=Fusarium oxysporum f. sp. vasinfectum 25433 OX=1089449 GN=FOTG_13290 PE=4 SV=1	FOTG_13290
cytoplasm	X0LBW1	65	K	0.00675007	Down	Uncharacterized protein OS=Fusarium oxysporum f. sp. vasinfectum 25433 OX=1089449 GN=FOTG_13290 PE=4 SV=1	FOTG_13290
cytoplasm	X0LFF0	415	K	4.94857e-05	Down	Uncharacterized protein OS=Fusarium oxysporum f. sp. vasinfectum 25433 OX=1089449 GN=FOTG_12102 PE=4 SV=1	FOTG_12102
cytoplasm	X0LFF0	432	K	8.91607e-05	Down	Uncharacterized protein OS=Fusarium oxysporum f. sp. vasinfectum 25433 OX=1089449 GN=FOTG_12102 PE=4 SV=1	FOTG_12102
cytoplasm	X0LFF0	424	K	1.55563e-06	Down	Uncharacterized protein OS=Fusarium oxysporum f. sp. vasinfectum 25433 OX=1089449 GN=FOTG_12102 PE=4 SV=1	FOTG_12102
cytoplasm	X0LFF0	148	K	4.33815e-06	Down	Uncharacterized protein OS=Fusarium oxysporum f. sp. vasinfectum 25433 OX=1089449 GN=FOTG_12102 PE=4 SV=1	FOTG_12102
cytoplasm	X0LFF0	300	K	0.00743545	Down	Uncharacterized protein OS=Fusarium oxysporum f. sp. vasinfectum 25433 OX=1089449 GN=FOTG_12102 PE=4 SV=1	FOTG_12102
cytoplasm	X0LFF0	282	K	0.000321972	Down	Uncharacterized protein OS=Fusarium oxysporum f. sp. vasinfectum 25433 OX=1089449 GN=FOTG_12102 PE=4 SV=1	FOTG_12102
cytoplasm	X0LZW7	539	K	0.0466379	Down	Choline dehydrogenase OS=Fusarium oxysporum f. sp. vasinfectum 25433 OX=1089449 GN=FOTG_03317 PE=3 SV=1	FOTG_03317
cytoplasm	X0LZW7	157	K	0.0226643	Down	Choline dehydrogenase OS=Fusarium oxysporum f. sp. vasinfectum 25433 OX=1089449 GN=FOTG_03317 PE=3 SV=1	FOTG_03317
cytoplasm	X0LZW7	122	K	0.0114939	Down	Choline dehydrogenase OS=Fusarium oxysporum f. sp. vasinfectum 25433 OX=1089449 GN=FOTG_03317 PE=3 SV=1	FOTG_03317
cytoplasm	X0LZW7	257	K	0.0149985	Down	Choline dehydrogenase OS=Fusarium oxysporum f. sp. vasinfectum 25433 OX=1089449 GN=FOTG_03317 PE=3 SV=1	FOTG_03317
cytoplasm	X0LZW7	429	K	0.0100469	Down	Choline dehydrogenase OS=Fusarium oxysporum f. sp. vasinfectum 25433 OX=1089449 GN=FOTG_03317 PE=3 SV=1	FOTG_03317
cytoplasm	X0LZW7	280	K	0.0344829	Down	Choline dehydrogenase OS=Fusarium oxysporum f. sp. vasinfectum 25433 OX=1089449 GN=FOTG_03317 PE=3 SV=1	FOTG_03317
cytoplasm	X0LZW7	153	K	0.000138291	Down	Choline dehydrogenase OS=Fusarium oxysporum f. sp. vasinfectum 25433 OX=1089449 GN=FOTG_03317 PE=3 SV=1	FOTG_03317
cytoplasm	X0LZW7	250	K	0.0154154	Down	Choline dehydrogenase OS=Fusarium oxysporum f. sp. vasinfectum 25433 OX=1089449 GN=FOTG_03317 PE=3 SV=1	FOTG_03317
cytoplasm	X0LZW7	246	K	0.0371469	Down	Choline dehydrogenase OS=Fusarium oxysporum f. sp. vasinfectum 25433 OX=1089449 GN=FOTG_03317 PE=3 SV=1	FOTG_03317
cytoplasm	X0LZW7	119	K	0.000136742	Down	Choline dehydrogenase OS=Fusarium oxysporum f. sp. vasinfectum 25433 OX=1089449 GN=FOTG_03317 PE=3 SV=1	FOTG_03317
cytoplasm	X0LZW7	92	K	0.0280757	Down	Choline dehydrogenase OS=Fusarium oxysporum f. sp. vasinfectum 25433 OX=1089449 GN=FOTG_03317 PE=3 SV=1	FOTG_03317
cytoplasm	X0M6F9	868	K	0.00279417	Down	Xanthine dehydrogenase OS=Fusarium oxysporum f. sp. vasinfectum 25433 OX=1089449 GN=FOTG_05349 PE=3 SV=1	FOTG_05349
cytoplasm	X0M6F9	423	K	0.0113344	Down	Xanthine dehydrogenase OS=Fusarium oxysporum f. sp. vasinfectum 25433 OX=1089449 GN=FOTG_05349 PE=3 SV=1	FOTG_05349
cytoplasm	X0M9K4	501	K	0.00658318	Down	Uncharacterized protein OS=Fusarium oxysporum f. sp. vasinfectum 25433 OX=1089449 GN=FOTG_14531 PE=4 SV=1	FOTG_14531
cytoplasm	X0M9K4	110	K	0.0407654	Down	Uncharacterized protein OS=Fusarium oxysporum f. sp. vasinfectum 25433 OX=1089449 GN=FOTG_14531 PE=4 SV=1	FOTG_14531
cytoplasm	X0MCU1	139	K	0.0328218	Down	Importin N-terminal domain-containing protein OS=Fusarium oxysporum f. sp. vasinfectum 25433 OX=1089449 GN=FOTG_00367 PE=3 SV=1	FOTG_00367
cytoplasm	X0MCU1	768	K	0.000510072	Down	Importin N-terminal domain-containing protein OS=Fusarium oxysporum f. sp. vasinfectum 25433 OX=1089449 GN=FOTG_00367 PE=3 SV=1	FOTG_00367
cytoplasm	X0MCU1	843	K	0.00397756	Down	Importin N-terminal domain-containing protein OS=Fusarium oxysporum f. sp. vasinfectum 25433 OX=1089449 GN=FOTG_00367 PE=3 SV=1	FOTG_00367
cytoplasm	X0MHY8	250	K	5.54149e-06	Down	Aldedh domain-containing protein OS=Fusarium oxysporum f. sp. vasinfectum 25433 OX=1089449 GN=FOTG_11779 PE=3 SV=1	FOTG_11779
cytoplasm	X0MHY8	398	K	0.031272	Down	Aldedh domain-containing protein OS=Fusarium oxysporum f. sp. vasinfectum 25433 OX=1089449 GN=FOTG_11779 PE=3 SV=1	FOTG_11779
cytoplasm	X0MNM7	151	K	0.00104182	Down	S-methyl-5'-thioadenosine phosphorylase OS=Fusarium oxysporum f. sp. vasinfectum 25433 OX=1089449 GN=FOTG_01627 PE=3 SV=1	FOTG_01627
cytoplasm	A0A420RLK9	140	K	0.00695579	Down	Pyruvate decarboxylase OS=Fusarium oxysporum OX=5507 GN=BFJ68_g4189 PE=4 SV=1	BFJ68_g4189
cytoplasm	A0A0D2XEY0	170	K	0.00728765	Down	AMP_N domain-containing protein OS=Fusarium oxysporum f. sp. lycopersici (strain 4287 / CBS 123668 / FGSC 9935 / NRRL 34936) OX=426428 PE=3 SV=1	--
cytoplasm	A0A0D2XEY0	150	K	0.0212997	Down	AMP_N domain-containing protein OS=Fusarium oxysporum f. sp. lycopersici (strain 4287 / CBS 123668 / FGSC 9935 / NRRL 34936) OX=426428 PE=3 SV=1	--
cytoplasm	A0A0D2XP14	172	K	0.000744009	Down	L-iditol 2-dehydrogenase OS=Fusarium oxysporum f. sp. lycopersici (strain 4287 / CBS 123668 / FGSC 9935 / NRRL 34936) OX=426428 GN=FOXG_05699 PE=3 SV=1	FOXG_05699
cytoplasm	A0A4Q2UYU4	52	K	0.025156	Down	MYND-type zinc finger protein samB OS=Fusarium oxysporum f. sp. narcissi OX=451672 GN=BFJ63_vAg17819 PE=3 SV=1	BFJ63_vAg17819
cytoplasm	X0L724	154	K	0.00297024	Down	Enoyl-CoA hydratase OS=Fusarium oxysporum f. sp. vasinfectum 25433 OX=1089449 GN=FOTG_14995 PE=3 SV=1	FOTG_14995
cytoplasm	X0LN91	95	K	0.00144133	Down	Uncharacterized protein OS=Fusarium oxysporum f. sp. vasinfectum 25433 OX=1089449 GN=FOTG_06643 PE=4 SV=1	FOTG_06643
cytoplasm	A0A0J9UAQ3	722	K	0.000276937	Down	Beta-glucosidase OS=Fusarium oxysporum f. sp. lycopersici (strain 4287 / CBS 123668 / FGSC 9935 / NRRL 34936) OX=426428 GN=FOXG_01313 PE=3 SV=1	FOXG_01313
cytoplasm	A0A3L6NH62	213	K	0.00011625	Down	Glucosidase 2 subunit beta OS=Fusarium oxysporum f. sp. cepae OX=396571 GN=BFJ65_g10330 PE=4 SV=1	BFJ65_g10330
cytoplasm	X0BZH3	236	K	0.0307552	Down	Uncharacterized protein OS=Fusarium oxysporum f. sp. raphani 54005 OX=1089458 GN=FOQG_09102 PE=4 SV=1	FOQG_09102
cytoplasm	A0A0J9VH02	458	K	0.00643124	Down	Glutamine--tRNA ligase OS=Fusarium oxysporum f. sp. lycopersici (strain 4287 / CBS 123668 / FGSC 9935 / NRRL 34936) OX=426428 GN=FOXG_10491 PE=3 SV=1	FOXG_10491
cytoplasm	A0A0J9VH02	443	K	0.0455678	Down	Glutamine--tRNA ligase OS=Fusarium oxysporum f. sp. lycopersici (strain 4287 / CBS 123668 / FGSC 9935 / NRRL 34936) OX=426428 GN=FOXG_10491 PE=3 SV=1	FOXG_10491
cytoplasm	A0A0J9VH02	505	K	0.0071613	Down	Glutamine--tRNA ligase OS=Fusarium oxysporum f. sp. lycopersici (strain 4287 / CBS 123668 / FGSC 9935 / NRRL 34936) OX=426428 GN=FOXG_10491 PE=3 SV=1	FOXG_10491
cytoplasm	A0A0J9VH02	129	K	0.00199476	Down	Glutamine--tRNA ligase OS=Fusarium oxysporum f. sp. lycopersici (strain 4287 / CBS 123668 / FGSC 9935 / NRRL 34936) OX=426428 GN=FOXG_10491 PE=3 SV=1	FOXG_10491
cytoplasm	A0A420RKP7	174	K	0.0170802	Down	Amine oxidase OS=Fusarium oxysporum OX=5507 GN=BFJ68_g4451 PE=3 SV=1	BFJ68_g4451
cytoplasm	A0A420RKP7	291	K	0.000736388	Down	Amine oxidase OS=Fusarium oxysporum OX=5507 GN=BFJ68_g4451 PE=3 SV=1	BFJ68_g4451
cytoplasm	W9PDG0	137	K	0.00953706	Down	Superoxide dismutase [Cu-Zn] OS=Fusarium oxysporum f. sp. pisi HDV247 OX=1080344 GN=FOVG_09628 PE=3 SV=1	FOVG_09628
cytoplasm	A0A2H3H307	238	K	0.000342701	Down	Uncharacterized protein OS=Fusarium oxysporum f. sp. radicis-cucumerinum OX=327505 GN=AU210_005735 PE=3 SV=1	AU210_005735
cytoplasm	F9FL63	219	K	0.0189763	Down	Uncharacterized protein OS=Fusarium oxysporum (strain Fo5176) OX=660025 GN=FOXB_07142 PE=4 SV=1	FOXB_07142
cytoplasm	F9FL63	776	K	8.97374e-06	Down	Uncharacterized protein OS=Fusarium oxysporum (strain Fo5176) OX=660025 GN=FOXB_07142 PE=4 SV=1	FOXB_07142
cytoplasm	F9FL63	653	K	0.00436793	Down	Uncharacterized protein OS=Fusarium oxysporum (strain Fo5176) OX=660025 GN=FOXB_07142 PE=4 SV=1	FOXB_07142
cytoplasm	F9FL63	66	K	0.0259511	Down	Uncharacterized protein OS=Fusarium oxysporum (strain Fo5176) OX=660025 GN=FOXB_07142 PE=4 SV=1	FOXB_07142
cytoplasm	F9FL63	946	K	0.00433872	Down	Uncharacterized protein OS=Fusarium oxysporum (strain Fo5176) OX=660025 GN=FOXB_07142 PE=4 SV=1	FOXB_07142
cytoplasm	N4UUL4	296	K	0.00103781	Down	Mitochondrial carnitine carrier OS=Fusarium oxysporum f. sp. cubense (strain race 1) OX=1229664 GN=FOC1_g10011135 PE=3 SV=1	FOC1_g10011135
cytoplasm	A0A2H3SN71	48	K	0.00826103	Down	Uncharacterized protein OS=Fusarium oxysporum OX=5507 GN=FRV6_02124 PE=4 SV=1	FRV6_02124
cytoplasm	A0A2H3SN71	72	K	0.0197464	Down	Uncharacterized protein OS=Fusarium oxysporum OX=5507 GN=FRV6_02124 PE=4 SV=1	FRV6_02124
cytoplasm	A0A2H3SN71	88	K	0.0107024	Down	Uncharacterized protein OS=Fusarium oxysporum OX=5507 GN=FRV6_02124 PE=4 SV=1	FRV6_02124
cytoplasm	X0B5G3	13	K	0.000307694	Down	Uncharacterized protein OS=Fusarium oxysporum f. sp. melonis 26406 OX=1089452 GN=FOMG_01200 PE=4 SV=1	FOMG_01200
cytoplasm	X0LVM8	253	K	0.0124719	Down	Acetylornithine deacetylase OS=Fusarium oxysporum f. sp. vasinfectum 25433 OX=1089449 GN=FOTG_04975 PE=3 SV=1	FOTG_04975
cytoplasm	X0LVM8	157	K	0.0207225	Down	Acetylornithine deacetylase OS=Fusarium oxysporum f. sp. vasinfectum 25433 OX=1089449 GN=FOTG_04975 PE=3 SV=1	FOTG_04975
cytoplasm	X0LVM8	371	K	0.0056582	Down	Acetylornithine deacetylase OS=Fusarium oxysporum f. sp. vasinfectum 25433 OX=1089449 GN=FOTG_04975 PE=3 SV=1	FOTG_04975
cytoplasm	X0LVM8	230	K	0.0162983	Down	Acetylornithine deacetylase OS=Fusarium oxysporum f. sp. vasinfectum 25433 OX=1089449 GN=FOTG_04975 PE=3 SV=1	FOTG_04975
cytoplasm	A0A2H3T8X7	488	K	0.0014991	Down	Probable ubiquitin-protein ligase (E1-like (Ubiquitin-activating) enzym) OS=Fusarium oxysporum OX=5507 GN=FRV6_09124 PE=3 SV=1	FRV6_09124
cytoplasm	A0A2H3T8X7	839	K	0.0147089	Down	Probable ubiquitin-protein ligase (E1-like (Ubiquitin-activating) enzym) OS=Fusarium oxysporum OX=5507 GN=FRV6_09124 PE=3 SV=1	FRV6_09124
cytoplasm	X0HA37	151	K	3.68084e-05	Down	N-acetyltransferase domain-containing protein OS=Fusarium oxysporum f. sp. conglutinans race 2 54008 OX=1089457 GN=FOPG_15184 PE=4 SV=1	FOPG_15184
cytoplasm	N4U6M1	244	K	0.0125995	Down	Glutamyl-tRNA(Gln) amidotransferase subunit A 1 (Fragment) OS=Fusarium oxysporum f. sp. cubense (strain race 1) OX=1229664 GN=FOC1_g10003266 PE=4 SV=1	FOC1_g10003266
cytoplasm	A0A420PN75	308	K	0.0030168	Down	Vesicle-fusing ATPase OS=Fusarium oxysporum OX=5507 GN=BFJ68_g15344 PE=3 SV=1	BFJ68_g15344
cytoplasm	F9F407	302	K	0.00293137	Down	S-adenosylmethionine synthase OS=Fusarium oxysporum (strain Fo5176) OX=660025 GN=FOXB_01132 PE=3 SV=1	FOXB_01132
cytoplasm	F9F407	110	K	0.00981514	Down	S-adenosylmethionine synthase OS=Fusarium oxysporum (strain Fo5176) OX=660025 GN=FOXB_01132 PE=3 SV=1	FOXB_01132
cytoplasm	F9F407	115	K	0.00147965	Down	S-adenosylmethionine synthase OS=Fusarium oxysporum (strain Fo5176) OX=660025 GN=FOXB_01132 PE=3 SV=1	FOXB_01132
cytoplasm	F9F407	66	K	0.000725544	Down	S-adenosylmethionine synthase OS=Fusarium oxysporum (strain Fo5176) OX=660025 GN=FOXB_01132 PE=3 SV=1	FOXB_01132
cytoplasm	F9F407	74	K	0.0136905	Down	S-adenosylmethionine synthase OS=Fusarium oxysporum (strain Fo5176) OX=660025 GN=FOXB_01132 PE=3 SV=1	FOXB_01132
cytoplasm	F9F407	298	K	0.00147807	Down	S-adenosylmethionine synthase OS=Fusarium oxysporum (strain Fo5176) OX=660025 GN=FOXB_01132 PE=3 SV=1	FOXB_01132
cytoplasm	F9F407	278	K	0.012319	Down	S-adenosylmethionine synthase OS=Fusarium oxysporum (strain Fo5176) OX=660025 GN=FOXB_01132 PE=3 SV=1	FOXB_01132
cytoplasm	F9F407	202	K	0.00191756	Down	S-adenosylmethionine synthase OS=Fusarium oxysporum (strain Fo5176) OX=660025 GN=FOXB_01132 PE=3 SV=1	FOXB_01132
cytoplasm	F9F407	247	K	0.0470983	Down	S-adenosylmethionine synthase OS=Fusarium oxysporum (strain Fo5176) OX=660025 GN=FOXB_01132 PE=3 SV=1	FOXB_01132
cytoplasm	F9F407	316	K	0.0443494	Down	S-adenosylmethionine synthase OS=Fusarium oxysporum (strain Fo5176) OX=660025 GN=FOXB_01132 PE=3 SV=1	FOXB_01132
cytoplasm	N4TPT1	141	K	0.0101513	Down	DNA-directed RNA polymerases I and III subunit RPAC1 OS=Fusarium oxysporum f. sp. cubense (strain race 1) OX=1229664 GN=FOC1_g10015996 PE=3 SV=1	FOC1_g10015996
cytoplasm	N4TTW0	224	K	0.00598406	Down	Inositol-3-phosphate synthase OS=Fusarium oxysporum f. sp. cubense (strain race 1) OX=1229664 GN=FOC1_g10012930 PE=3 SV=1	FOC1_g10012930
cytoplasm	N4TTW0	53	K	0.00457591	Down	Inositol-3-phosphate synthase OS=Fusarium oxysporum f. sp. cubense (strain race 1) OX=1229664 GN=FOC1_g10012930 PE=3 SV=1	FOC1_g10012930
cytoplasm	X0C2H9	81	K	0.00864314	Down	SesA domain-containing protein OS=Fusarium oxysporum f. sp. raphani 54005 OX=1089458 GN=FOQG_10726 PE=4 SV=1	FOQG_10726
cytoplasm	A0A420TDM8	221	K	0.0103317	Down	Cyclin-dependent kinase 1 OS=Fusarium oxysporum OX=5507 GN=BFJ70_g5890 PE=3 SV=1	BFJ70_g5890
cytoplasm	X0C1L8	204	K	0.00499813	Down	Uncharacterized protein OS=Fusarium oxysporum f. sp. raphani 54005 OX=1089458 GN=FOQG_08483 PE=4 SV=1	FOQG_08483
cytoplasm	X0MM31	298	K	0.000154372	Down	DFP domain-containing protein OS=Fusarium oxysporum f. sp. vasinfectum 25433 OX=1089449 GN=FOTG_01310 PE=3 SV=1	FOTG_01310
cytoplasm	A0A5C6TNN9	46	K	0.00568871	Down	Mitochondrial 18 kDa protein OS=Fusarium oxysporum f. sp. cubense OX=61366 GN=FocTR4_00006595 PE=3 SV=1	FocTR4_00006595
cytoplasm	A0A5C6TNN9	258	K	0.00993709	Down	Mitochondrial 18 kDa protein OS=Fusarium oxysporum f. sp. cubense OX=61366 GN=FocTR4_00006595 PE=3 SV=1	FocTR4_00006595
cytoplasm	X0M8E0	14	K	0.0265753	Down	Pribosyltran domain-containing protein OS=Fusarium oxysporum f. sp. vasinfectum 25433 OX=1089449 GN=FOTG_01242 PE=4 SV=1	FOTG_01242
cytoplasm	W9QQ80	182	K	0.0462514	Down	Elongation factor 1-beta OS=Fusarium oxysporum f. sp. pisi HDV247 OX=1080344 GN=FOVG_01118 PE=3 SV=1	FOVG_01118
cytoplasm	X0A752	58	K	0.00780338	Up	Mitochondrial chaperone BCS1 OS=Fusarium oxysporum f. sp. melonis 26406 OX=1089452 GN=FOMG_07021 PE=3 SV=1	FOMG_07021
cytoplasm	X0BD20	84	K	0.00114859	Down	Shikimate kinase OS=Fusarium oxysporum f. sp. raphani 54005 OX=1089458 GN=FOQG_15348 PE=4 SV=1	FOQG_15348
cytoplasm	X0LUF3	25	K	0.00164853	Down	D-amino-acid oxidase OS=Fusarium oxysporum f. sp. vasinfectum 25433 OX=1089449 GN=FOTG_04717 PE=3 SV=1	FOTG_04717
cytoplasm	X0LUF3	73	K	0.0058973	Down	D-amino-acid oxidase OS=Fusarium oxysporum f. sp. vasinfectum 25433 OX=1089449 GN=FOTG_04717 PE=3 SV=1	FOTG_04717
cytoplasm	X0M136	569	K	0.00302478	Down	3-isopropylmalate dehydratase OS=Fusarium oxysporum f. sp. vasinfectum 25433 OX=1089449 GN=FOTG_03498 PE=3 SV=1	FOTG_03498
cytoplasm,mitochondria	X0BRJ1	209	K	0.00116336	Down	Uncharacterized protein OS=Fusarium oxysporum f. sp. raphani 54005 OX=1089458 GN=FOQG_14436 PE=4 SV=1	FOQG_14436
cytoplasm,mitochondria	A0A2H3TT70	194	K	0.00199387	Down	Uncharacterized protein OS=Fusarium oxysporum OX=5507 GN=FRV6_14993 PE=4 SV=1	FRV6_14993
cytoplasm,mitochondria	A0A2H3TT70	99	K	0.000324333	Down	Uncharacterized protein OS=Fusarium oxysporum OX=5507 GN=FRV6_14993 PE=4 SV=1	FRV6_14993
cytoplasm,mitochondria	A0A2H3TT70	105	K	0.000111531	Down	Uncharacterized protein OS=Fusarium oxysporum OX=5507 GN=FRV6_14993 PE=4 SV=1	FRV6_14993
cytoplasm,mitochondria	X0DIV4	118	K	0.0021118	Down	Probable electron transfer flavoprotein subunit beta OS=Fusarium oxysporum f. sp. raphani 54005 OX=1089458 GN=FOQG_04438 PE=3 SV=1	FOQG_04438
cytoplasm,mitochondria	X0DIV4	24	K	0.0009414	Down	Probable electron transfer flavoprotein subunit beta OS=Fusarium oxysporum f. sp. raphani 54005 OX=1089458 GN=FOQG_04438 PE=3 SV=1	FOQG_04438
cytoplasm,mitochondria	N4TMG0	185	K	0.000748503	Down	6-phosphogluconolactonase OS=Fusarium oxysporum f. sp. cubense (strain race 1) OX=1229664 GN=FOC1_g10013994 PE=3 SV=1	FOC1_g10013994
cytoplasm,mitochondria	N4TMG0	50	K	0.000717887	Down	6-phosphogluconolactonase OS=Fusarium oxysporum f. sp. cubense (strain race 1) OX=1229664 GN=FOC1_g10013994 PE=3 SV=1	FOC1_g10013994
cytoplasm,mitochondria	F9FVX2	122	K	0.0131539	Down	Uncharacterized protein OS=Fusarium oxysporum (strain Fo5176) OX=660025 GN=FOXB_10553 PE=4 SV=1	FOXB_10553
cytoplasm,mitochondria	N4UH98	214	K	0.00415416	Down	Uncharacterized protein OS=Fusarium oxysporum f. sp. cubense (strain race 1) OX=1229664 GN=FOC1_g10009984 PE=4 SV=1	FOC1_g10009984
cytoplasm,mitochondria	N4UH98	119	K	2.96964e-06	Down	Uncharacterized protein OS=Fusarium oxysporum f. sp. cubense (strain race 1) OX=1229664 GN=FOC1_g10009984 PE=4 SV=1	FOC1_g10009984
cytoplasm,mitochondria	X0HHB6	324	K	0.000108351	Down	Oxidoreductase OS=Fusarium oxysporum f. sp. conglutinans race 2 54008 OX=1089457 GN=FOPG_13015 PE=4 SV=1	FOPG_13015
cytoplasm,mitochondria	X0KU21	231	K	0.0361928	Down	Uncharacterized protein OS=Fusarium oxysporum f. sp. vasinfectum 25433 OX=1089449 GN=FOTG_14700 PE=3 SV=1	FOTG_14700
cytoplasm,mitochondria	N4UJY9	37	K	0.000322183	Down	60S ribosomal protein L19, mitochondrial OS=Fusarium oxysporum f. sp. cubense (strain race 1) OX=1229664 GN=FOC1_g10010293 PE=3 SV=1	FOC1_g10010293
cytoplasm,nucleus	A0A559KVH0	21	K	0.00305438	Down	GTP-binding protein ypt1 OS=Fusarium oxysporum f. sp. cubense OX=61366 GN=ypt-1 PE=4 SV=1	ypt-1
cytoplasm,nucleus	A0A559KVH0	122	K	0.000262871	Down	GTP-binding protein ypt1 OS=Fusarium oxysporum f. sp. cubense OX=61366 GN=ypt-1 PE=4 SV=1	ypt-1
cytoplasm,nucleus	A0A559KVH0	55	K	0.000141186	Down	GTP-binding protein ypt1 OS=Fusarium oxysporum f. sp. cubense OX=61366 GN=ypt-1 PE=4 SV=1	ypt-1
cytoplasm,nucleus	A0A420QZG1	264	K	0.00936338	Down	ATPase_AAA_core domain-containing protein OS=Fusarium oxysporum OX=5507 GN=BFJ68_g8771 PE=4 SV=1	BFJ68_g8771
cytoplasm,nucleus	A0A2H3HSN7	2497	K	0.000111938	Down	Uncharacterized protein OS=Fusarium oxysporum f. sp. radicis-cucumerinum OX=327505 GN=AU210_000727 PE=4 SV=1	AU210_000727
cytoplasm,nucleus	A0A2H3HSN7	2287	K	0.00126202	Down	Uncharacterized protein OS=Fusarium oxysporum f. sp. radicis-cucumerinum OX=327505 GN=AU210_000727 PE=4 SV=1	AU210_000727
cytoplasm,nucleus	X0ATQ3	420	K	9.34784e-05	Down	Peroxin-5 OS=Fusarium oxysporum f. sp. melonis 26406 OX=1089452 GN=FOMG_00878 PE=3 SV=1	FOMG_00878
cytoplasm,nucleus	F9FEK2	272	K	1.22211e-06	Down	Omp85 domain-containing protein OS=Fusarium oxysporum (strain Fo5176) OX=660025 GN=FOXB_04830 PE=4 SV=1	FOXB_04830
cytoplasm,nucleus	F9FEK2	440	K	0.000346227	Down	Omp85 domain-containing protein OS=Fusarium oxysporum (strain Fo5176) OX=660025 GN=FOXB_04830 PE=4 SV=1	FOXB_04830
cytoplasm,nucleus	X0A0N3	550	K	0.000277267	Down	STE/STE7 protein kinase OS=Fusarium oxysporum f. sp. melonis 26406 OX=1089452 GN=FOMG_11220 PE=4 SV=1	FOMG_11220
cytoplasm,nucleus	A0A420STQ0	664	K	0.000494784	Down	DNA repair protein rad16 OS=Fusarium oxysporum OX=5507 GN=BFJ70_g8967 PE=3 SV=1	BFJ70_g8967
cytoplasm,nucleus	A0A420RY35	385	K	0.00029717	Down	Peroxisomal catalase OS=Fusarium oxysporum OX=5507 GN=BFJ68_g2224 PE=3 SV=1	BFJ68_g2224
cytoplasm,nucleus	A0A420RY35	274	K	0.0469339	Down	Peroxisomal catalase OS=Fusarium oxysporum OX=5507 GN=BFJ68_g2224 PE=3 SV=1	BFJ68_g2224
cytoplasm,nucleus	A0A420RY35	394	K	0.00275904	Down	Peroxisomal catalase OS=Fusarium oxysporum OX=5507 GN=BFJ68_g2224 PE=3 SV=1	BFJ68_g2224
cytoplasm,nucleus	A0A0D2XSE9	194	K	0.000366361	Down	Uncharacterized protein OS=Fusarium oxysporum f. sp. lycopersici (strain 4287 / CBS 123668 / FGSC 9935 / NRRL 34936) OX=426428 PE=4 SV=1	--
cytoplasm,nucleus	A0A5C6T9J8	216	K	0.00220559	Down	Citrulline--aspartate ligase OS=Fusarium oxysporum f. sp. cubense OX=61366 GN=FocTR4_00002821 PE=4 SV=1	FocTR4_00002821
cytoplasm,nucleus	X0AMI7	45	K	0.00776092	Down	Uncharacterized protein OS=Fusarium oxysporum f. sp. melonis 26406 OX=1089452 GN=FOMG_03852 PE=4 SV=1	FOMG_03852
cytoplasm,nucleus	X0AMI7	151	K	7.47897e-05	Down	Uncharacterized protein OS=Fusarium oxysporum f. sp. melonis 26406 OX=1089452 GN=FOMG_03852 PE=4 SV=1	FOMG_03852
cytoplasm,nucleus	X0AMI7	180	K	0.0138516	Down	Uncharacterized protein OS=Fusarium oxysporum f. sp. melonis 26406 OX=1089452 GN=FOMG_03852 PE=4 SV=1	FOMG_03852
cytoplasm,nucleus	X0LZX5	366	K	0.00282954	Down	Dynamin-type G domain-containing protein OS=Fusarium oxysporum f. sp. vasinfectum 25433 OX=1089449 GN=FOTG_04126 PE=4 SV=1	FOTG_04126
cytoplasm,nucleus	X0JP23	385	K	0.00011411	Down	Ubiquitin-like 1-activating enzyme E1 A OS=Fusarium oxysporum f. sp. conglutinans race 2 54008 OX=1089457 GN=FOPG_02160 PE=3 SV=1	FOPG_02160
cytoplasm,nucleus	A0A0J9VC53	76	K	0.000672353	Down	Smr domain-containing protein OS=Fusarium oxysporum f. sp. lycopersici (strain 4287 / CBS 123668 / FGSC 9935 / NRRL 34936) OX=426428 GN=FOXG_09361 PE=4 SV=1	FOXG_09361
cytoplasm,nucleus	X0MC45	448	K	0.00019286	Down	Guanylate kinase-like domain-containing protein OS=Fusarium oxysporum f. sp. vasinfectum 25433 OX=1089449 GN=FOTG_03843 PE=4 SV=1	FOTG_03843
cytoplasm,nucleus	X0MC45	145	K	0.0294613	Down	Guanylate kinase-like domain-containing protein OS=Fusarium oxysporum f. sp. vasinfectum 25433 OX=1089449 GN=FOTG_03843 PE=4 SV=1	FOTG_03843
cytoplasm,nucleus	A0A2H3TI23	224	K	0.000154757	Down	Related to histone methyltransferase OS=Fusarium oxysporum OX=5507 GN=FRV6_12495 PE=4 SV=1	FRV6_12495
cytoplasm,nucleus	A0A2H3TI23	232	K	3.43035e-06	Down	Related to histone methyltransferase OS=Fusarium oxysporum OX=5507 GN=FRV6_12495 PE=4 SV=1	FRV6_12495
cytoplasm,nucleus	N4UTU7	33	K	0.00462207	Down	Helo_like_N domain-containing protein OS=Fusarium oxysporum f. sp. cubense (strain race 1) OX=1229664 GN=FOC1_g10004466 PE=4 SV=1	FOC1_g10004466
cytoplasm,nucleus	A0A4Q2VXW0	261	K	0.00815765	Down	Ysc84 domain-containing protein OS=Fusarium oxysporum f. sp. narcissi OX=451672 GN=BFJ63_vAg5961 PE=4 SV=1	BFJ63_vAg5961
cytoplasm,nucleus	A0A4Q2VXW0	255	K	2.30694e-05	Down	Ysc84 domain-containing protein OS=Fusarium oxysporum f. sp. narcissi OX=451672 GN=BFJ63_vAg5961 PE=4 SV=1	BFJ63_vAg5961
cytoplasm,nucleus	N4UVJ2	169	K	4.88297e-05	Down	Ribosomal protein arginine N-methytransferase rmt3 OS=Fusarium oxysporum f. sp. cubense (strain race 1) OX=1229664 GN=FOC1_g10009529 PE=4 SV=1	FOC1_g10009529
cytoplasm,nucleus	N4UVJ2	469	K	0.0101692	Down	Ribosomal protein arginine N-methytransferase rmt3 OS=Fusarium oxysporum f. sp. cubense (strain race 1) OX=1229664 GN=FOC1_g10009529 PE=4 SV=1	FOC1_g10009529
cytoplasm,nucleus	A0A0J9UAV0	154	K	0.0303336	Down	AP-3 complex subunit delta OS=Fusarium oxysporum f. sp. lycopersici (strain 4287 / CBS 123668 / FGSC 9935 / NRRL 34936) OX=426428 GN=FOXG_01460 PE=3 SV=1	FOXG_01460
cytoplasm,nucleus	A0A5C6TCD6	56	K	0.000869111	Down	Uncharacterized protein OS=Fusarium oxysporum f. sp. cubense OX=61366 GN=FocTR4_00003229 PE=4 SV=1	FocTR4_00003229
cytoplasm,nucleus	A0A5C6TCD6	41	K	0.0331245	Down	Uncharacterized protein OS=Fusarium oxysporum f. sp. cubense OX=61366 GN=FocTR4_00003229 PE=4 SV=1	FocTR4_00003229
cytoplasm,nucleus	A0A6M7ZHL4	101	K	0.000259843	Down	Prefoldin beta subunit OS=Fusarium oxysporum Fo47 OX=660027 GN=FOBC_13037 PE=4 SV=1	FOBC_13037
cytoplasm,nucleus	N4UKY1	30	K	3.41754e-05	Down	Carbonic anhydrase OS=Fusarium oxysporum f. sp. cubense (strain race 1) OX=1229664 GN=FOC1_g10004998 PE=3 SV=1	FOC1_g10004998
cytoplasm,nucleus	N4UKY1	37	K	2.21876e-05	Down	Carbonic anhydrase OS=Fusarium oxysporum f. sp. cubense (strain race 1) OX=1229664 GN=FOC1_g10004998 PE=3 SV=1	FOC1_g10004998
cytoplasm,nucleus	N4UKY1	28	K	2.58641e-05	Down	Carbonic anhydrase OS=Fusarium oxysporum f. sp. cubense (strain race 1) OX=1229664 GN=FOC1_g10004998 PE=3 SV=1	FOC1_g10004998
cytoplasm,nucleus	N4UKY1	101	K	0.00153432	Down	Carbonic anhydrase OS=Fusarium oxysporum f. sp. cubense (strain race 1) OX=1229664 GN=FOC1_g10004998 PE=3 SV=1	FOC1_g10004998
cytoplasm,nucleus	N4UKY1	151	K	0.000291765	Down	Carbonic anhydrase OS=Fusarium oxysporum f. sp. cubense (strain race 1) OX=1229664 GN=FOC1_g10004998 PE=3 SV=1	FOC1_g10004998
cytoplasm,nucleus	A0A3L6MZB2	18	K	6.44448e-05	Down	HET domain-containing protein OS=Fusarium oxysporum f. sp. cepae OX=396571 GN=BFJ65_g14422 PE=4 SV=1	BFJ65_g14422
cytoplasm,nucleus	A0A2H3GHQ4	131	K	0.000240626	Down	RanBD1 domain-containing protein OS=Fusarium oxysporum f. sp. radicis-cucumerinum OX=327505 GN=AU210_011798 PE=4 SV=1	AU210_011798
cytoplasm,nucleus	A0A420NCC6	28	K	0.000309755	Down	Nudix hydrolase domain-containing protein OS=Fusarium oxysporum OX=5507 GN=BFJ69_g5913 PE=4 SV=1	BFJ69_g5913
cytoplasm,nucleus	A0A420NCC6	12	K	0.00338028	Down	Nudix hydrolase domain-containing protein OS=Fusarium oxysporum OX=5507 GN=BFJ69_g5913 PE=4 SV=1	BFJ69_g5913
cytoplasm,nucleus	A0A2H3GXR6	346	K	0.0401171	Down	FACT complex subunit OS=Fusarium oxysporum f. sp. radicis-cucumerinum OX=327505 GN=AU210_007890 PE=3 SV=1	AU210_007890
cytoplasm,nucleus	A0A2H3GXR6	89	K	0.00102834	Down	FACT complex subunit OS=Fusarium oxysporum f. sp. radicis-cucumerinum OX=327505 GN=AU210_007890 PE=3 SV=1	AU210_007890
cytoplasm,nucleus	A0A2H3GXR6	378	K	0.00028948	Down	FACT complex subunit OS=Fusarium oxysporum f. sp. radicis-cucumerinum OX=327505 GN=AU210_007890 PE=3 SV=1	AU210_007890
cytoplasm,nucleus	A0A2H3GXR6	354	K	0.000760847	Down	FACT complex subunit OS=Fusarium oxysporum f. sp. radicis-cucumerinum OX=327505 GN=AU210_007890 PE=3 SV=1	AU210_007890
cytoplasm,nucleus	A0A2H3GXR6	469	K	0.000347227	Down	FACT complex subunit OS=Fusarium oxysporum f. sp. radicis-cucumerinum OX=327505 GN=AU210_007890 PE=3 SV=1	AU210_007890
cytoplasm,nucleus	A0A2H3H6D8	371	K	0.00525961	Down	Uncharacterized protein OS=Fusarium oxysporum f. sp. radicis-cucumerinum OX=327505 GN=AU210_006684 PE=4 SV=1	AU210_006684
cytoplasm,nucleus	A0A2H3H6D8	100	K	0.00718486	Down	Uncharacterized protein OS=Fusarium oxysporum f. sp. radicis-cucumerinum OX=327505 GN=AU210_006684 PE=4 SV=1	AU210_006684
cytoplasm,nucleus	A0A2H3H6D8	108	K	0.000338191	Down	Uncharacterized protein OS=Fusarium oxysporum f. sp. radicis-cucumerinum OX=327505 GN=AU210_006684 PE=4 SV=1	AU210_006684
cytoplasm,nucleus	A0A2H3H6D8	73	K	0.0218343	Up	Uncharacterized protein OS=Fusarium oxysporum f. sp. radicis-cucumerinum OX=327505 GN=AU210_006684 PE=4 SV=1	AU210_006684
cytoplasm,nucleus	A0A2H3H6D8	388	K	0.00416641	Down	Uncharacterized protein OS=Fusarium oxysporum f. sp. radicis-cucumerinum OX=327505 GN=AU210_006684 PE=4 SV=1	AU210_006684
cytoplasm,nucleus	A0A2H3H6D8	396	K	0.000516891	Down	Uncharacterized protein OS=Fusarium oxysporum f. sp. radicis-cucumerinum OX=327505 GN=AU210_006684 PE=4 SV=1	AU210_006684
cytoplasm,nucleus	I0CCA5	400	K	0.00915663	Down	Catalase OS=Fusarium oxysporum f. sp. cubense OX=61366 PE=2 SV=1	--
cytoplasm,nucleus	A0A2H3HI16	763	K	4.68296e-05	Down	Sec39 domain-containing protein OS=Fusarium oxysporum f. sp. radicis-cucumerinum OX=327505 GN=AU210_005023 PE=4 SV=1	AU210_005023
cytoplasm,nucleus	A0A6M7YV34	437	K	0.0112815	Down	Translation initiation factor 3 subunit A OS=Fusarium oxysporum Fo47 OX=660027 GN=FOBC_05036 PE=4 SV=1	FOBC_05036
cytoplasm,nucleus	A0A6M7YV34	328	K	0.0151314	Down	Translation initiation factor 3 subunit A OS=Fusarium oxysporum Fo47 OX=660027 GN=FOBC_05036 PE=4 SV=1	FOBC_05036
cytoplasm,nucleus	A0A6M7YV34	548	K	0.000950118	Down	Translation initiation factor 3 subunit A OS=Fusarium oxysporum Fo47 OX=660027 GN=FOBC_05036 PE=4 SV=1	FOBC_05036
cytoplasm,nucleus	A0A6M7YV34	563	K	0.00254829	Down	Translation initiation factor 3 subunit A OS=Fusarium oxysporum Fo47 OX=660027 GN=FOBC_05036 PE=4 SV=1	FOBC_05036
cytoplasm,nucleus	A0A2H3HLS1	47	K	0.000274868	Down	UCR_hinge domain-containing protein OS=Fusarium oxysporum f. sp. radicis-cucumerinum OX=327505 GN=AU210_002688 PE=3 SV=1	AU210_002688
cytoplasm,nucleus	A0A420R5V2	106	K	6.54026e-05	Down	Metacaspase-1A OS=Fusarium oxysporum OX=5507 GN=BFJ68_g7774 PE=3 SV=1	BFJ68_g7774
cytoplasm,nucleus	X0CSP1	1099	K	0.000790916	Down	Glutamate synthase [NADPH] OS=Fusarium oxysporum f. sp. raphani 54005 OX=1089458 GN=FOQG_05056 PE=3 SV=1	FOQG_05056
cytoplasm,nucleus	X0CSP1	110	K	1.11569e-06	Down	Glutamate synthase [NADPH] OS=Fusarium oxysporum f. sp. raphani 54005 OX=1089458 GN=FOQG_05056 PE=3 SV=1	FOQG_05056
cytoplasm,nucleus	X0CSP1	1892	K	0.000612086	Down	Glutamate synthase [NADPH] OS=Fusarium oxysporum f. sp. raphani 54005 OX=1089458 GN=FOQG_05056 PE=3 SV=1	FOQG_05056
cytoplasm,nucleus	X0CSP1	782	K	0.00389522	Down	Glutamate synthase [NADPH] OS=Fusarium oxysporum f. sp. raphani 54005 OX=1089458 GN=FOQG_05056 PE=3 SV=1	FOQG_05056
cytoplasm,nucleus	X0CSP1	1189	K	0.00291364	Down	Glutamate synthase [NADPH] OS=Fusarium oxysporum f. sp. raphani 54005 OX=1089458 GN=FOQG_05056 PE=3 SV=1	FOQG_05056
cytoplasm,nucleus	X0CSP1	134	K	0.000124965	Down	Glutamate synthase [NADPH] OS=Fusarium oxysporum f. sp. raphani 54005 OX=1089458 GN=FOQG_05056 PE=3 SV=1	FOQG_05056
cytoplasm,nucleus	X0CSP1	1874	K	0.000464774	Down	Glutamate synthase [NADPH] OS=Fusarium oxysporum f. sp. raphani 54005 OX=1089458 GN=FOQG_05056 PE=3 SV=1	FOQG_05056
cytoplasm,nucleus	X0CSP1	1890	K	0.0060006	Down	Glutamate synthase [NADPH] OS=Fusarium oxysporum f. sp. raphani 54005 OX=1089458 GN=FOQG_05056 PE=3 SV=1	FOQG_05056
cytoplasm,nucleus	X0CSP1	773	K	0.00592405	Down	Glutamate synthase [NADPH] OS=Fusarium oxysporum f. sp. raphani 54005 OX=1089458 GN=FOQG_05056 PE=3 SV=1	FOQG_05056
cytoplasm,nucleus	X0CSP1	176	K	6.19181e-06	Down	Glutamate synthase [NADPH] OS=Fusarium oxysporum f. sp. raphani 54005 OX=1089458 GN=FOQG_05056 PE=3 SV=1	FOQG_05056
cytoplasm,nucleus	X0CSP1	902	K	0.000874127	Down	Glutamate synthase [NADPH] OS=Fusarium oxysporum f. sp. raphani 54005 OX=1089458 GN=FOQG_05056 PE=3 SV=1	FOQG_05056
cytoplasm,nucleus	X0CSP1	1260	K	0.0118813	Down	Glutamate synthase [NADPH] OS=Fusarium oxysporum f. sp. raphani 54005 OX=1089458 GN=FOQG_05056 PE=3 SV=1	FOQG_05056
cytoplasm,nucleus	X0CSP1	1723	K	0.0131039	Down	Glutamate synthase [NADPH] OS=Fusarium oxysporum f. sp. raphani 54005 OX=1089458 GN=FOQG_05056 PE=3 SV=1	FOQG_05056
cytoplasm,nucleus	X0CSP1	1156	K	0.000190794	Down	Glutamate synthase [NADPH] OS=Fusarium oxysporum f. sp. raphani 54005 OX=1089458 GN=FOQG_05056 PE=3 SV=1	FOQG_05056
cytoplasm,nucleus	X0CSP1	642	K	0.000105832	Down	Glutamate synthase [NADPH] OS=Fusarium oxysporum f. sp. raphani 54005 OX=1089458 GN=FOQG_05056 PE=3 SV=1	FOQG_05056
cytoplasm,nucleus	X0CSP1	762	K	0.00225116	Down	Glutamate synthase [NADPH] OS=Fusarium oxysporum f. sp. raphani 54005 OX=1089458 GN=FOQG_05056 PE=3 SV=1	FOQG_05056
cytoplasm,nucleus	X0HVT0	397	K	0.00597646	Down	Eukaryotic translation initiation factor 3 subunit D OS=Fusarium oxysporum f. sp. conglutinans race 2 54008 OX=1089457 GN=FOPG_05895 PE=3 SV=1	FOPG_05895
cytoplasm,nucleus	X0HVT0	433	K	0.0071317	Down	Eukaryotic translation initiation factor 3 subunit D OS=Fusarium oxysporum f. sp. conglutinans race 2 54008 OX=1089457 GN=FOPG_05895 PE=3 SV=1	FOPG_05895
cytoplasm,nucleus	A0A420PU54	346	K	0.0260298	Down	Uncharacterized protein OS=Fusarium oxysporum OX=5507 GN=BFJ68_g14581 PE=3 SV=1	BFJ68_g14581
cytoplasm,nucleus	W9IP27	121	K	0.00434341	Down	Uncharacterized protein OS=Fusarium oxysporum NRRL 32931 OX=660029 GN=FOYG_07215 PE=4 SV=1	FOYG_07215
cytoplasm,nucleus	X0LVT3	786	K	0.00541119	Down	Trehalose 6-phosphate synthase OS=Fusarium oxysporum f. sp. vasinfectum 25433 OX=1089449 GN=FOTG_05034 PE=3 SV=1	FOTG_05034
cytoplasm,nucleus	X0LVT3	438	K	8.14326e-06	Down	Trehalose 6-phosphate synthase OS=Fusarium oxysporum f. sp. vasinfectum 25433 OX=1089449 GN=FOTG_05034 PE=3 SV=1	FOTG_05034
cytoplasm,nucleus	X0LVT3	458	K	0.0485001	Down	Trehalose 6-phosphate synthase OS=Fusarium oxysporum f. sp. vasinfectum 25433 OX=1089449 GN=FOTG_05034 PE=3 SV=1	FOTG_05034
cytoplasm,nucleus	A0A2H3I902	175	K	0.000157714	Down	GTP-binding nuclear protein OS=Fusarium oxysporum f. sp. radicis-cucumerinum OX=327505 GN=AU210_000846 PE=3 SV=1	AU210_000846
cytoplasm,nucleus	A0A2H3I902	218	K	1.83154e-06	Down	GTP-binding nuclear protein OS=Fusarium oxysporum f. sp. radicis-cucumerinum OX=327505 GN=AU210_000846 PE=3 SV=1	AU210_000846
cytoplasm,nucleus	A0A2H3I902	228	K	0.00198491	Down	GTP-binding nuclear protein OS=Fusarium oxysporum f. sp. radicis-cucumerinum OX=327505 GN=AU210_000846 PE=3 SV=1	AU210_000846
cytoplasm,nucleus	A0A2H3I902	235	K	6.27048e-06	Down	GTP-binding nuclear protein OS=Fusarium oxysporum f. sp. radicis-cucumerinum OX=327505 GN=AU210_000846 PE=3 SV=1	AU210_000846
cytoplasm,nucleus	N4U894	118	K	0.000877747	Down	Uncharacterized protein OS=Fusarium oxysporum f. sp. cubense (strain race 1) OX=1229664 GN=FOC1_g10010925 PE=4 SV=1	FOC1_g10010925
cytoplasm,nucleus	X0HIJ3	106	K	0.000379234	Down	Alpha-galactosidase OS=Fusarium oxysporum f. sp. conglutinans race 2 54008 OX=1089457 GN=FOPG_12788 PE=3 SV=1	FOPG_12788
cytoplasm,nucleus	X0M3A1	108	K	0.0132971	Up	HAT1-interacting factor 1 OS=Fusarium oxysporum f. sp. vasinfectum 25433 OX=1089449 GN=FOTG_02909 PE=4 SV=1	FOTG_02909
cytoplasm,nucleus	X0M3A1	470	K	0.0118513	Down	HAT1-interacting factor 1 OS=Fusarium oxysporum f. sp. vasinfectum 25433 OX=1089449 GN=FOTG_02909 PE=4 SV=1	FOTG_02909
cytoplasm,nucleus	X0M3A1	153	K	0.00423967	Down	HAT1-interacting factor 1 OS=Fusarium oxysporum f. sp. vasinfectum 25433 OX=1089449 GN=FOTG_02909 PE=4 SV=1	FOTG_02909
cytoplasm,nucleus	F9FSE7	686	K	0.00808758	Down	Uncharacterized protein OS=Fusarium oxysporum (strain Fo5176) OX=660025 GN=FOXB_09328 PE=4 SV=1	FOXB_09328
cytoplasm,nucleus	A0A2H3SYJ2	611	K	0.000839711	Down	AMPK1_CBM domain-containing protein OS=Fusarium oxysporum OX=5507 GN=FRV6_01736 PE=4 SV=1	FRV6_01736
cytoplasm,nucleus	A0A2H3SYJ2	49	K	2.04193e-05	Down	AMPK1_CBM domain-containing protein OS=Fusarium oxysporum OX=5507 GN=FRV6_01736 PE=4 SV=1	FRV6_01736
cytoplasm,nucleus	A0A2H3SYJ2	406	K	0.000598559	Down	AMPK1_CBM domain-containing protein OS=Fusarium oxysporum OX=5507 GN=FRV6_01736 PE=4 SV=1	FRV6_01736
cytoplasm,nucleus	W9QDR5	20	K	0.0215942	Down	Uncharacterized protein OS=Fusarium oxysporum f. sp. pisi HDV247 OX=1080344 GN=FOVG_01209 PE=4 SV=1	FOVG_01209
cytoplasm,nucleus	X0HKS2	322	K	0.000257176	Down	Uncharacterized protein OS=Fusarium oxysporum f. sp. conglutinans race 2 54008 OX=1089457 GN=FOPG_08320 PE=4 SV=1	FOPG_08320
cytoplasm,nucleus	N4UF19	1395	K	0.00331519	Down	Dynein heavy chain, cytoplasmic OS=Fusarium oxysporum f. sp. cubense (strain race 1) OX=1229664 GN=FOC1_g10011159 PE=4 SV=1	FOC1_g10011159
cytoplasm,nucleus	X0A4H9	350	K	0.024243	Down	Protein SSH4 OS=Fusarium oxysporum f. sp. melonis 26406 OX=1089452 GN=FOMG_10589 PE=3 SV=1	FOMG_10589
cytoplasm,nucleus	N4UR09	99	K	0.00323475	Down	Sulfotransfer_1 domain-containing protein OS=Fusarium oxysporum f. sp. cubense (strain race 1) OX=1229664 GN=FOC1_g10006108 PE=4 SV=1	FOC1_g10006108
cytoplasm,nucleus	N4UR09	292	K	0.000829094	Down	Sulfotransfer_1 domain-containing protein OS=Fusarium oxysporum f. sp. cubense (strain race 1) OX=1229664 GN=FOC1_g10006108 PE=4 SV=1	FOC1_g10006108
cytoplasm,nucleus	W9NZX8	7	K	0.00418173	Down	Thioredoxin OS=Fusarium oxysporum f. sp. pisi HDV247 OX=1080344 GN=FOVG_10294 PE=3 SV=1	FOVG_10294
cytoplasm,nucleus	X0MQB4	146	K	0.000112052	Down	Uncharacterized protein OS=Fusarium oxysporum f. sp. vasinfectum 25433 OX=1089449 GN=FOTG_00105 PE=4 SV=1	FOTG_00105
cytoplasm,nucleus	A0A420PM28	84	K	2.90702e-05	Down	Bromo domain-containing protein OS=Fusarium oxysporum OX=5507 GN=BFJ68_g15513 PE=4 SV=1	BFJ68_g15513
cytoplasm,nucleus	A0A420PM28	21	K	3.58798e-06	Down	Bromo domain-containing protein OS=Fusarium oxysporum OX=5507 GN=BFJ68_g15513 PE=4 SV=1	BFJ68_g15513
cytoplasm,nucleus	A0A420PM28	184	K	0.00290386	Down	Bromo domain-containing protein OS=Fusarium oxysporum OX=5507 GN=BFJ68_g15513 PE=4 SV=1	BFJ68_g15513
cytoplasm,nucleus	A0A5C6SLX2	976	K	5.76949e-06	Down	NAD-specific glutamate dehydrogenase OS=Fusarium oxysporum f. sp. cubense OX=61366 GN=FocTR4_00014289 PE=3 SV=1	FocTR4_00014289
cytoplasm,nucleus	A0A5C6SLX2	516	K	0.00037213	Down	NAD-specific glutamate dehydrogenase OS=Fusarium oxysporum f. sp. cubense OX=61366 GN=FocTR4_00014289 PE=3 SV=1	FocTR4_00014289
cytoplasm,nucleus	A0A3L6NDF6	244	K	0.000223749	Down	Actin-related protein 3 OS=Fusarium oxysporum f. sp. cepae OX=396571 GN=BFJ65_g11803 PE=3 SV=1	BFJ65_g11803
cytoplasm,nucleus	A0A3L6NDF6	416	K	0.000274723	Down	Actin-related protein 3 OS=Fusarium oxysporum f. sp. cepae OX=396571 GN=BFJ65_g11803 PE=3 SV=1	BFJ65_g11803
cytoplasm,nucleus	A0A3L6NJS6	62	K	0.000363676	Down	Isopentenyl-diphosphate Delta-isomerase OS=Fusarium oxysporum f. sp. cepae OX=396571 GN=BFJ65_g8623 PE=3 SV=1	BFJ65_g8623
cytoplasm,nucleus	W9PV70	52	K	0.000851485	Down	CIA30 domain-containing protein OS=Fusarium oxysporum f. sp. pisi HDV247 OX=1080344 GN=FOVG_04191 PE=3 SV=1	FOVG_04191
cytoplasm,nucleus	W9PWK3	25	K	4.20774e-05	Down	Arf-GAP domain-containing protein OS=Fusarium oxysporum f. sp. pisi HDV247 OX=1080344 GN=FOVG_04503 PE=4 SV=1	FOVG_04503
cytoplasm,nucleus	W9PSK7	153	K	0.000213023	Down	Mitochondrial import receptor subunit tom-70 OS=Fusarium oxysporum f. sp. pisi HDV247 OX=1080344 GN=FOVG_06393 PE=4 SV=1	FOVG_06393
cytoplasm,nucleus	W9PSK7	158	K	0.00729675	Down	Mitochondrial import receptor subunit tom-70 OS=Fusarium oxysporum f. sp. pisi HDV247 OX=1080344 GN=FOVG_06393 PE=4 SV=1	FOVG_06393
cytoplasm,nucleus	W9PSK7	522	K	1.34171e-06	Down	Mitochondrial import receptor subunit tom-70 OS=Fusarium oxysporum f. sp. pisi HDV247 OX=1080344 GN=FOVG_06393 PE=4 SV=1	FOVG_06393
cytoplasm,nucleus	W9PSK7	413	K	3.65064e-05	Down	Mitochondrial import receptor subunit tom-70 OS=Fusarium oxysporum f. sp. pisi HDV247 OX=1080344 GN=FOVG_06393 PE=4 SV=1	FOVG_06393
cytoplasm,nucleus	W9PSK7	142	K	0.000101386	Down	Mitochondrial import receptor subunit tom-70 OS=Fusarium oxysporum f. sp. pisi HDV247 OX=1080344 GN=FOVG_06393 PE=4 SV=1	FOVG_06393
cytoplasm,nucleus	W9PSK7	146	K	9.74267e-06	Down	Mitochondrial import receptor subunit tom-70 OS=Fusarium oxysporum f. sp. pisi HDV247 OX=1080344 GN=FOVG_06393 PE=4 SV=1	FOVG_06393
[truncated: 3,044 more rows]

## Sheet: I_6hvsI_0h
Table S5. Fusarium oxysporum f. sp. cucumerinum subcellular subcellular location of lysine-acetylated proteins differentially regulated in the comparison
Subcellular localization	Protein accession	Position	Amino acid	I_6h/I_0h P value	Regulated Type	Protein description	Gene name
cytoplasm	N4TT19	109	K	0.0330623	Down	S-(hydroxymethyl)glutathione dehydrogenase OS=Fusarium oxysporum f. sp. cubense (strain race 1) OX=1229664 GN=FOC1_g10012635 PE=3 SV=1	FOC1_g10012635
cytoplasm	N4TT19	122	K	0.00398205	Down	S-(hydroxymethyl)glutathione dehydrogenase OS=Fusarium oxysporum f. sp. cubense (strain race 1) OX=1229664 GN=FOC1_g10012635 PE=3 SV=1	FOC1_g10012635
cytoplasm	N4TT19	6	K	0.00156957	Down	S-(hydroxymethyl)glutathione dehydrogenase OS=Fusarium oxysporum f. sp. cubense (strain race 1) OX=1229664 GN=FOC1_g10012635 PE=3 SV=1	FOC1_g10012635
cytoplasm	A0A5C6SQI3	410	K	0.000613144	Down	Asparagine synthase (glutamine-hydrolyzing) OS=Fusarium oxysporum f. sp. cubense OX=61366 GN=FocTR4_00008759 PE=4 SV=1	FocTR4_00008759
cytoplasm	A0A5C6SQI3	176	K	0.00269326	Down	Asparagine synthase (glutamine-hydrolyzing) OS=Fusarium oxysporum f. sp. cubense OX=61366 GN=FocTR4_00008759 PE=4 SV=1	FocTR4_00008759
cytoplasm	A0A5C6SQI3	193	K	0.000400441	Down	Asparagine synthase (glutamine-hydrolyzing) OS=Fusarium oxysporum f. sp. cubense OX=61366 GN=FocTR4_00008759 PE=4 SV=1	FocTR4_00008759
cytoplasm	A0A5C6SQI3	509	K	0.000213522	Down	Asparagine synthase (glutamine-hydrolyzing) OS=Fusarium oxysporum f. sp. cubense OX=61366 GN=FocTR4_00008759 PE=4 SV=1	FocTR4_00008759
cytoplasm	A0A5C6SQI3	520	K	0.0397299	Down	Asparagine synthase (glutamine-hydrolyzing) OS=Fusarium oxysporum f. sp. cubense OX=61366 GN=FocTR4_00008759 PE=4 SV=1	FocTR4_00008759
cytoplasm	A0A5C6SQI3	398	K	5.69235e-05	Down	Asparagine synthase (glutamine-hydrolyzing) OS=Fusarium oxysporum f. sp. cubense OX=61366 GN=FocTR4_00008759 PE=4 SV=1	FocTR4_00008759
cytoplasm	A0A5C6SQI3	185	K	0.000723268	Down	Asparagine synthase (glutamine-hydrolyzing) OS=Fusarium oxysporum f. sp. cubense OX=61366 GN=FocTR4_00008759 PE=4 SV=1	FocTR4_00008759
cytoplasm	A0A5C6T091	84	K	0.000220785	Down	Alanine--tRNA ligase OS=Fusarium oxysporum f. sp. cubense OX=61366 GN=ALA1 PE=3 SV=1	ALA1
cytoplasm	A0A5C6T091	870	K	0.00509911	Down	Alanine--tRNA ligase OS=Fusarium oxysporum f. sp. cubense OX=61366 GN=ALA1 PE=3 SV=1	ALA1
cytoplasm	A0A5C6T091	623	K	0.00285008	Down	Alanine--tRNA ligase OS=Fusarium oxysporum f. sp. cubense OX=61366 GN=ALA1 PE=3 SV=1	ALA1
cytoplasm	A0A5C6T091	639	K	0.00077308	Down	Alanine--tRNA ligase OS=Fusarium oxysporum f. sp. cubense OX=61366 GN=ALA1 PE=3 SV=1	ALA1
cytoplasm	A0A5C6T091	15	K	5.20041e-05	Down	Alanine--tRNA ligase OS=Fusarium oxysporum f. sp. cubense OX=61366 GN=ALA1 PE=3 SV=1	ALA1
cytoplasm	A0A5C6T091	938	K	0.000208268	Down	Alanine--tRNA ligase OS=Fusarium oxysporum f. sp. cubense OX=61366 GN=ALA1 PE=3 SV=1	ALA1
cytoplasm	A0A5C6T091	240	K	1.76421e-05	Down	Alanine--tRNA ligase OS=Fusarium oxysporum f. sp. cubense OX=61366 GN=ALA1 PE=3 SV=1	ALA1
cytoplasm	A0A5C6T091	532	K	0.00993929	Down	Alanine--tRNA ligase OS=Fusarium oxysporum f. sp. cubense OX=61366 GN=ALA1 PE=3 SV=1	ALA1
cytoplasm	A0A2H3I0W3	54	K	0.0049118	Down	Uncharacterized protein OS=Fusarium oxysporum f. sp. radicis-cucumerinum OX=327505 GN=AU210_001334 PE=3 SV=1	AU210_001334
cytoplasm	A0A2H3I0W3	601	K	0.00659398	Down	Uncharacterized protein OS=Fusarium oxysporum f. sp. radicis-cucumerinum OX=327505 GN=AU210_001334 PE=3 SV=1	AU210_001334
cytoplasm	A0A2H3I0W3	359	K	0.00058364	Down	Uncharacterized protein OS=Fusarium oxysporum f. sp. radicis-cucumerinum OX=327505 GN=AU210_001334 PE=3 SV=1	AU210_001334
cytoplasm	A0A2H3I0W3	86	K	0.000242359	Down	Uncharacterized protein OS=Fusarium oxysporum f. sp. radicis-cucumerinum OX=327505 GN=AU210_001334 PE=3 SV=1	AU210_001334
cytoplasm	A0A2H3I0W3	110	K	6.61486e-07	Down	Uncharacterized protein OS=Fusarium oxysporum f. sp. radicis-cucumerinum OX=327505 GN=AU210_001334 PE=3 SV=1	AU210_001334
cytoplasm	A0A2H3I0W3	98	K	0.00484468	Down	Uncharacterized protein OS=Fusarium oxysporum f. sp. radicis-cucumerinum OX=327505 GN=AU210_001334 PE=3 SV=1	AU210_001334
cytoplasm	A0A2H3I0W3	326	K	0.00453919	Down	Uncharacterized protein OS=Fusarium oxysporum f. sp. radicis-cucumerinum OX=327505 GN=AU210_001334 PE=3 SV=1	AU210_001334
cytoplasm	A0A2H3I0W3	95	K	0.00417898	Down	Uncharacterized protein OS=Fusarium oxysporum f. sp. radicis-cucumerinum OX=327505 GN=AU210_001334 PE=3 SV=1	AU210_001334
cytoplasm	A0A2H3I0W3	506	K	0.0034166	Down	Uncharacterized protein OS=Fusarium oxysporum f. sp. radicis-cucumerinum OX=327505 GN=AU210_001334 PE=3 SV=1	AU210_001334
cytoplasm	A0A2H3I0W3	423	K	0.0060336	Down	Uncharacterized protein OS=Fusarium oxysporum f. sp. radicis-cucumerinum OX=327505 GN=AU210_001334 PE=3 SV=1	AU210_001334
cytoplasm	A0A2H3I0W3	244	K	0.00393179	Down	Uncharacterized protein OS=Fusarium oxysporum f. sp. radicis-cucumerinum OX=327505 GN=AU210_001334 PE=3 SV=1	AU210_001334
cytoplasm	A0A2H3I0W3	499	K	0.0130166	Down	Uncharacterized protein OS=Fusarium oxysporum f. sp. radicis-cucumerinum OX=327505 GN=AU210_001334 PE=3 SV=1	AU210_001334
cytoplasm	A0A2H3I0W3	450	K	0.00034581	Down	Uncharacterized protein OS=Fusarium oxysporum f. sp. radicis-cucumerinum OX=327505 GN=AU210_001334 PE=3 SV=1	AU210_001334
cytoplasm	A0A2H3I0W3	323	K	0.000947381	Down	Uncharacterized protein OS=Fusarium oxysporum f. sp. radicis-cucumerinum OX=327505 GN=AU210_001334 PE=3 SV=1	AU210_001334
cytoplasm	A0A0C4DHR5	692	K	0.00730128	Down	Bifunctional cytochrome P450/NADPH--P450 reductase OS=Fusarium oxysporum f. sp. lycopersici (strain 4287 / CBS 123668 / FGSC 9935 / NRRL 34936) OX=426428 GN=FOXG_04152 PE=3 SV=1	FOXG_04152
cytoplasm	W9HVH9	147	K	0.00911521	Down	Adenylosuccinate lyase OS=Fusarium oxysporum NRRL 32931 OX=660029 GN=FOYG_13977 PE=3 SV=1	FOYG_13977
cytoplasm	W9HVH9	243	K	0.000707453	Down	Adenylosuccinate lyase OS=Fusarium oxysporum NRRL 32931 OX=660029 GN=FOYG_13977 PE=3 SV=1	FOYG_13977
cytoplasm	W9HVH9	416	K	0.0184272	Down	Adenylosuccinate lyase OS=Fusarium oxysporum NRRL 32931 OX=660029 GN=FOYG_13977 PE=3 SV=1	FOYG_13977
cytoplasm	A0A0C4DJS8	252	K	0.000556086	Down	Uncharacterized protein OS=Fusarium oxysporum f. sp. lycopersici (strain 4287 / CBS 123668 / FGSC 9935 / NRRL 34936) OX=426428 PE=4 SV=1	--
cytoplasm	A0A0C4DJS8	167	K	0.0476366	Up	Uncharacterized protein OS=Fusarium oxysporum f. sp. lycopersici (strain 4287 / CBS 123668 / FGSC 9935 / NRRL 34936) OX=426428 PE=4 SV=1	--
cytoplasm	W9IMY4	291	K	0.00114863	Down	Probable acetate kinase OS=Fusarium oxysporum NRRL 32931 OX=660029 GN=FOYG_07299 PE=3 SV=1	FOYG_07299
cytoplasm	W9IMY4	65	K	1.50481e-05	Down	Probable acetate kinase OS=Fusarium oxysporum NRRL 32931 OX=660029 GN=FOYG_07299 PE=3 SV=1	FOYG_07299
cytoplasm	W9IMY4	229	K	0.00126189	Down	Probable acetate kinase OS=Fusarium oxysporum NRRL 32931 OX=660029 GN=FOYG_07299 PE=3 SV=1	FOYG_07299
cytoplasm	W9IMY4	273	K	0.00839511	Down	Probable acetate kinase OS=Fusarium oxysporum NRRL 32931 OX=660029 GN=FOYG_07299 PE=3 SV=1	FOYG_07299
cytoplasm	X0M4G5	105	K	0.00641882	Down	Phenylalanine--tRNA ligase OS=Fusarium oxysporum f. sp. vasinfectum 25433 OX=1089449 GN=FOTG_05638 PE=3 SV=1	FOTG_05638
cytoplasm	X0M4G5	109	K	0.000127056	Down	Phenylalanine--tRNA ligase OS=Fusarium oxysporum f. sp. vasinfectum 25433 OX=1089449 GN=FOTG_05638 PE=3 SV=1	FOTG_05638
cytoplasm	X0H295	202	K	0.00790971	Down	ABM domain-containing protein OS=Fusarium oxysporum f. sp. conglutinans race 2 54008 OX=1089457 GN=FOPG_14233 PE=4 SV=1	FOPG_14233
cytoplasm	F9F704	657	K	0.0489986	Down	Dipeptidyl peptidase 3 OS=Fusarium oxysporum (strain Fo5176) OX=660025 GN=FOXB_02179 PE=3 SV=1	FOXB_02179
cytoplasm	F9F704	24	K	0.0323714	Down	Dipeptidyl peptidase 3 OS=Fusarium oxysporum (strain Fo5176) OX=660025 GN=FOXB_02179 PE=3 SV=1	FOXB_02179
cytoplasm	F9F704	624	K	0.000210661	Down	Dipeptidyl peptidase 3 OS=Fusarium oxysporum (strain Fo5176) OX=660025 GN=FOXB_02179 PE=3 SV=1	FOXB_02179
cytoplasm	A0A0D2X947	368	K	7.53087e-05	Down	Annexin OS=Fusarium oxysporum f. sp. lycopersici (strain 4287 / CBS 123668 / FGSC 9935 / NRRL 34936) OX=426428 PE=3 SV=1	--
cytoplasm	A0A0D2XA10	108	K	0.00559985	Down	CAMK/CAMK1 protein kinase OS=Fusarium oxysporum f. sp. lycopersici (strain 4287 / CBS 123668 / FGSC 9935 / NRRL 34936) OX=426428 GN=FOXG_00725 PE=3 SV=1	FOXG_00725
cytoplasm	A0A0D2XA10	20	K	0.00476562	Down	CAMK/CAMK1 protein kinase OS=Fusarium oxysporum f. sp. lycopersici (strain 4287 / CBS 123668 / FGSC 9935 / NRRL 34936) OX=426428 GN=FOXG_00725 PE=3 SV=1	FOXG_00725
cytoplasm	A0A0D2XA10	45	K	0.0268151	Down	CAMK/CAMK1 protein kinase OS=Fusarium oxysporum f. sp. lycopersici (strain 4287 / CBS 123668 / FGSC 9935 / NRRL 34936) OX=426428 GN=FOXG_00725 PE=3 SV=1	FOXG_00725
cytoplasm	X0BV25	94	K	0.000292427	Down	Protein SEY1 OS=Fusarium oxysporum f. sp. melonis 26406 OX=1089452 GN=SEY1 PE=3 SV=1	SEY1
cytoplasm	X0BV25	643	K	0.00750385	Down	Protein SEY1 OS=Fusarium oxysporum f. sp. melonis 26406 OX=1089452 GN=SEY1 PE=3 SV=1	SEY1
cytoplasm	X0BV25	387	K	0.024346	Down	Protein SEY1 OS=Fusarium oxysporum f. sp. melonis 26406 OX=1089452 GN=SEY1 PE=3 SV=1	SEY1
cytoplasm	X0B6L2	124	K	0.000913663	Down	PH domain-containing protein OS=Fusarium oxysporum f. sp. melonis 26406 OX=1089452 GN=FOMG_01571 PE=4 SV=1	FOMG_01571
cytoplasm	X0B6L2	127	K	0.0004238	Down	PH domain-containing protein OS=Fusarium oxysporum f. sp. melonis 26406 OX=1089452 GN=FOMG_01571 PE=4 SV=1	FOMG_01571
cytoplasm	X0B6L2	98	K	1.99271e-06	Down	PH domain-containing protein OS=Fusarium oxysporum f. sp. melonis 26406 OX=1089452 GN=FOMG_01571 PE=4 SV=1	FOMG_01571
cytoplasm	X0B6L2	117	K	0.00277724	Down	PH domain-containing protein OS=Fusarium oxysporum f. sp. melonis 26406 OX=1089452 GN=FOMG_01571 PE=4 SV=1	FOMG_01571
cytoplasm	X0B6L2	180	K	0.000227492	Down	PH domain-containing protein OS=Fusarium oxysporum f. sp. melonis 26406 OX=1089452 GN=FOMG_01571 PE=4 SV=1	FOMG_01571
cytoplasm	X0B6L2	187	K	2.83303e-05	Down	PH domain-containing protein OS=Fusarium oxysporum f. sp. melonis 26406 OX=1089452 GN=FOMG_01571 PE=4 SV=1	FOMG_01571
cytoplasm	X0B6L2	90	K	0.00403599	Down	PH domain-containing protein OS=Fusarium oxysporum f. sp. melonis 26406 OX=1089452 GN=FOMG_01571 PE=4 SV=1	FOMG_01571
cytoplasm	X0B6L2	144	K	0.00236575	Down	PH domain-containing protein OS=Fusarium oxysporum f. sp. melonis 26406 OX=1089452 GN=FOMG_01571 PE=4 SV=1	FOMG_01571
cytoplasm	X0B6L2	183	K	0.0116173	Down	PH domain-containing protein OS=Fusarium oxysporum f. sp. melonis 26406 OX=1089452 GN=FOMG_01571 PE=4 SV=1	FOMG_01571
cytoplasm	F9G8M4	153	K	0.000527182	Down	ANK_REP_REGION domain-containing protein OS=Fusarium oxysporum (strain Fo5176) OX=660025 GN=FOXB_15006 PE=4 SV=1	FOXB_15006
cytoplasm	F9G8M4	446	K	0.00381389	Down	ANK_REP_REGION domain-containing protein OS=Fusarium oxysporum (strain Fo5176) OX=660025 GN=FOXB_15006 PE=4 SV=1	FOXB_15006
cytoplasm	A0A0J9UAD8	114	K	0.0191861	Down	Glutamine-dependent NAD(+) synthetase OS=Fusarium oxysporum f. sp. lycopersici (strain 4287 / CBS 123668 / FGSC 9935 / NRRL 34936) OX=426428 GN=FOXG_01512 PE=3 SV=1	FOXG_01512
cytoplasm	A0A0D2XD21	368	K	0.000294984	Down	Uncharacterized protein OS=Fusarium oxysporum f. sp. lycopersici (strain 4287 / CBS 123668 / FGSC 9935 / NRRL 34936) OX=426428 GN=FOXG_01796 PE=4 SV=1	FOXG_01796
cytoplasm	A0A0D2XD21	102	K	0.0192646	Down	Uncharacterized protein OS=Fusarium oxysporum f. sp. lycopersici (strain 4287 / CBS 123668 / FGSC 9935 / NRRL 34936) OX=426428 GN=FOXG_01796 PE=4 SV=1	FOXG_01796
cytoplasm	X0D1E4	373	K	0.00820876	Down	Uncharacterized protein OS=Fusarium oxysporum f. sp. raphani 54005 OX=1089458 GN=FOQG_00695 PE=4 SV=1	FOQG_00695
cytoplasm	A0A2H3HN01	505	K	0.0226051	Down	Uncharacterized protein OS=Fusarium oxysporum f. sp. radicis-cucumerinum OX=327505 GN=AU210_006367 PE=4 SV=1	AU210_006367
cytoplasm	A0A2H3HN01	890	K	0.0130883	Down	Uncharacterized protein OS=Fusarium oxysporum f. sp. radicis-cucumerinum OX=327505 GN=AU210_006367 PE=4 SV=1	AU210_006367
cytoplasm	A0A2H3HN01	727	K	0.000301415	Down	Uncharacterized protein OS=Fusarium oxysporum f. sp. radicis-cucumerinum OX=327505 GN=AU210_006367 PE=4 SV=1	AU210_006367
cytoplasm	A0A2H3HN01	764	K	0.00390162	Down	Uncharacterized protein OS=Fusarium oxysporum f. sp. radicis-cucumerinum OX=327505 GN=AU210_006367 PE=4 SV=1	AU210_006367
cytoplasm	A0A2H3HN01	714	K	0.0314983	Down	Uncharacterized protein OS=Fusarium oxysporum f. sp. radicis-cucumerinum OX=327505 GN=AU210_006367 PE=4 SV=1	AU210_006367
cytoplasm	A0A0D2XDE5	67	K	4.10636e-05	Down	Uncharacterized protein OS=Fusarium oxysporum f. sp. lycopersici (strain 4287 / CBS 123668 / FGSC 9935 / NRRL 34936) OX=426428 GN=FOXG_01924 PE=3 SV=1	FOXG_01924
cytoplasm	A0A2H3T4D6	65	K	0.000387604	Down	Related to P.glauca late embryogenesis abundant protein and YBR177c and YPL095c OS=Fusarium oxysporum OX=5507 GN=FRV6_07514 PE=3 SV=1	FRV6_07514
cytoplasm	A0A420M5P5	288	K	0.00963194	Down	DNA helicase (Fragment) OS=Fusarium oxysporum OX=5507 GN=BFJ69_g18342 PE=3 SV=1	BFJ69_g18342
cytoplasm	X0IMJ3	274	K	0.00193065	Down	Sacchrp_dh_NADP domain-containing protein OS=Fusarium oxysporum f. sp. conglutinans race 2 54008 OX=1089457 GN=FOPG_02622 PE=4 SV=1	FOPG_02622
cytoplasm	X0IMJ3	411	K	0.0226058	Down	Sacchrp_dh_NADP domain-containing protein OS=Fusarium oxysporum f. sp. conglutinans race 2 54008 OX=1089457 GN=FOPG_02622 PE=4 SV=1	FOPG_02622
cytoplasm	X0IMJ3	5	K	2.55589e-05	Down	Sacchrp_dh_NADP domain-containing protein OS=Fusarium oxysporum f. sp. conglutinans race 2 54008 OX=1089457 GN=FOPG_02622 PE=4 SV=1	FOPG_02622
cytoplasm	X0MTX4	1630	K	0.0419947	Down	Uncharacterized protein OS=Fusarium oxysporum f. sp. vasinfectum 25433 OX=1089449 GN=FOTG_00864 PE=4 SV=1	FOTG_00864
cytoplasm	X0MTX4	1433	K	0.0100787	Down	Uncharacterized protein OS=Fusarium oxysporum f. sp. vasinfectum 25433 OX=1089449 GN=FOTG_00864 PE=4 SV=1	FOTG_00864
cytoplasm	A0A0D2XE44	222	K	9.42192e-05	Down	GTP-binding protein 128up OS=Fusarium oxysporum f. sp. lycopersici (strain 4287 / CBS 123668 / FGSC 9935 / NRRL 34936) OX=426428 GN=FOXG_02175 PE=4 SV=1	FOXG_02175
cytoplasm	A0A2H3HL55	391	K	0.000119364	Down	Uncharacterized protein OS=Fusarium oxysporum f. sp. radicis-cucumerinum OX=327505 GN=AU210_006887 PE=3 SV=1	AU210_006887
cytoplasm	A0A2H3HL55	143	K	0.00766533	Down	Uncharacterized protein OS=Fusarium oxysporum f. sp. radicis-cucumerinum OX=327505 GN=AU210_006887 PE=3 SV=1	AU210_006887
cytoplasm	A0A0D2XGE1	89	K	0.00848231	Down	Meth_synt_2 domain-containing protein OS=Fusarium oxysporum f. sp. lycopersici (strain 4287 / CBS 123668 / FGSC 9935 / NRRL 34936) OX=426428 GN=FOXG_02984 PE=4 SV=1	FOXG_02984
cytoplasm	N4THJ8	28	K	6.3747e-05	Down	Putative AIM2 family protein C30D10.14 OS=Fusarium oxysporum f. sp. cubense (strain race 1) OX=1229664 GN=FOC1_g10014977 PE=4 SV=1	FOC1_g10014977
cytoplasm	N4THJ8	245	K	5.81634e-05	Down	Putative AIM2 family protein C30D10.14 OS=Fusarium oxysporum f. sp. cubense (strain race 1) OX=1229664 GN=FOC1_g10014977 PE=4 SV=1	FOC1_g10014977
cytoplasm	N4THJ8	253	K	0.00221754	Down	Putative AIM2 family protein C30D10.14 OS=Fusarium oxysporum f. sp. cubense (strain race 1) OX=1229664 GN=FOC1_g10014977 PE=4 SV=1	FOC1_g10014977
cytoplasm	N4THJ8	120	K	0.0271629	Down	Putative AIM2 family protein C30D10.14 OS=Fusarium oxysporum f. sp. cubense (strain race 1) OX=1229664 GN=FOC1_g10014977 PE=4 SV=1	FOC1_g10014977
cytoplasm	N4THJ8	212	K	0.000264393	Down	Putative AIM2 family protein C30D10.14 OS=Fusarium oxysporum f. sp. cubense (strain race 1) OX=1229664 GN=FOC1_g10014977 PE=4 SV=1	FOC1_g10014977
cytoplasm	N4THJ8	89	K	0.00143664	Down	Putative AIM2 family protein C30D10.14 OS=Fusarium oxysporum f. sp. cubense (strain race 1) OX=1229664 GN=FOC1_g10014977 PE=4 SV=1	FOC1_g10014977
cytoplasm	N4THJ8	81	K	0.00169086	Down	Putative AIM2 family protein C30D10.14 OS=Fusarium oxysporum f. sp. cubense (strain race 1) OX=1229664 GN=FOC1_g10014977 PE=4 SV=1	FOC1_g10014977
cytoplasm	A0A0D2XGT7	123	K	0.00122452	Down	Uncharacterized protein OS=Fusarium oxysporum f. sp. lycopersici (strain 4287 / CBS 123668 / FGSC 9935 / NRRL 34936) OX=426428 PE=3 SV=1	--
cytoplasm	A0A0D2XHT9	198	K	0.000399554	Down	Phospho-2-dehydro-3-deoxyheptonate aldolase OS=Fusarium oxysporum f. sp. lycopersici (strain 4287 / CBS 123668 / FGSC 9935 / NRRL 34936) OX=426428 GN=FOXG_03487 PE=3 SV=1	FOXG_03487
cytoplasm	A0A0D2XHT9	184	K	0.0147942	Down	Phospho-2-dehydro-3-deoxyheptonate aldolase OS=Fusarium oxysporum f. sp. lycopersici (strain 4287 / CBS 123668 / FGSC 9935 / NRRL 34936) OX=426428 GN=FOXG_03487 PE=3 SV=1	FOXG_03487
cytoplasm	A0A0D2XHT9	112	K	0.000453328	Down	Phospho-2-dehydro-3-deoxyheptonate aldolase OS=Fusarium oxysporum f. sp. lycopersici (strain 4287 / CBS 123668 / FGSC 9935 / NRRL 34936) OX=426428 GN=FOXG_03487 PE=3 SV=1	FOXG_03487
cytoplasm	A0A0D2XIN1	497	K	0.000640245	Down	CTP synthase OS=Fusarium oxysporum f. sp. lycopersici (strain 4287 / CBS 123668 / FGSC 9935 / NRRL 34936) OX=426428 PE=3 SV=1	--
cytoplasm	A0A0D2XIN1	188	K	0.00112898	Down	CTP synthase OS=Fusarium oxysporum f. sp. lycopersici (strain 4287 / CBS 123668 / FGSC 9935 / NRRL 34936) OX=426428 PE=3 SV=1	--
cytoplasm	A0A0D2XIN1	318	K	0.00407827	Down	CTP synthase OS=Fusarium oxysporum f. sp. lycopersici (strain 4287 / CBS 123668 / FGSC 9935 / NRRL 34936) OX=426428 PE=3 SV=1	--
cytoplasm	N4U8U0	27	K	3.4422e-05	Down	Importin subunit beta-2 OS=Fusarium oxysporum f. sp. cubense (strain race 1) OX=1229664 GN=FOC1_g10005751 PE=4 SV=1	FOC1_g10005751
cytoplasm	A0A5C6TF76	217	K	0.00815608	Down	Sugar phosphate phosphatase OS=Fusarium oxysporum f. sp. cubense OX=61366 GN=FocTR4_00004010 PE=3 SV=1	FocTR4_00004010
cytoplasm	A0A5C6TF76	41	K	0.000298166	Down	Sugar phosphate phosphatase OS=Fusarium oxysporum f. sp. cubense OX=61366 GN=FocTR4_00004010 PE=3 SV=1	FocTR4_00004010
cytoplasm	A0A5C6TF76	427	K	9.24851e-05	Down	Sugar phosphate phosphatase OS=Fusarium oxysporum f. sp. cubense OX=61366 GN=FocTR4_00004010 PE=3 SV=1	FocTR4_00004010
cytoplasm	A0A5C6TF76	11	K	0.00126949	Down	Sugar phosphate phosphatase OS=Fusarium oxysporum f. sp. cubense OX=61366 GN=FocTR4_00004010 PE=3 SV=1	FocTR4_00004010
cytoplasm	X0MJ10	93	K	0.000103971	Down	Oxidoreductase OS=Fusarium oxysporum f. sp. vasinfectum 25433 OX=1089449 GN=FOTG_02031 PE=4 SV=1	FOTG_02031
cytoplasm	X0MJ10	55	K	0.000260986	Down	Oxidoreductase OS=Fusarium oxysporum f. sp. vasinfectum 25433 OX=1089449 GN=FOTG_02031 PE=4 SV=1	FOTG_02031
cytoplasm	X0MJ10	165	K	0.00216451	Down	Oxidoreductase OS=Fusarium oxysporum f. sp. vasinfectum 25433 OX=1089449 GN=FOTG_02031 PE=4 SV=1	FOTG_02031
cytoplasm	A0A0D2XKH4	89	K	0.00490411	Down	MHD domain-containing protein OS=Fusarium oxysporum f. sp. lycopersici (strain 4287 / CBS 123668 / FGSC 9935 / NRRL 34936) OX=426428 PE=3 SV=1	--
cytoplasm	A0A0D2XLR8	2109	K	0.00158226	Down	Vacuolar protein sorting-associated protein OS=Fusarium oxysporum f. sp. lycopersici (strain 4287 / CBS 123668 / FGSC 9935 / NRRL 34936) OX=426428 GN=FOXG_04892 PE=3 SV=1	FOXG_04892
cytoplasm	X0I8H6	14	K	0.00258807	Down	dCMP deaminase OS=Fusarium oxysporum f. sp. conglutinans race 2 54008 OX=1089457 GN=FOPG_02987 PE=3 SV=1	FOPG_02987
cytoplasm	N4U8E7	315	K	0.0017797	Down	Nitrile-specifier protein 5 OS=Fusarium oxysporum f. sp. cubense (strain race 1) OX=1229664 GN=FOC1_g10010990 PE=4 SV=1	FOC1_g10010990
cytoplasm	N4U0T1	109	K	0.00221497	Down	Putative inactive serine/threonine-protein kinase scy1 OS=Fusarium oxysporum f. sp. cubense (strain race 1) OX=1229664 GN=FOC1_g10012639 PE=4 SV=1	FOC1_g10012639
cytoplasm	A0A0D2XNX2	18	K	6.8752e-05	Down	Uncharacterized protein OS=Fusarium oxysporum f. sp. lycopersici (strain 4287 / CBS 123668 / FGSC 9935 / NRRL 34936) OX=426428 PE=4 SV=1	--
cytoplasm	A0A0D2XNX2	20	K	0.00277872	Down	Uncharacterized protein OS=Fusarium oxysporum f. sp. lycopersici (strain 4287 / CBS 123668 / FGSC 9935 / NRRL 34936) OX=426428 PE=4 SV=1	--
cytoplasm	A0A0D2XNX2	61	K	0.00143504	Down	Uncharacterized protein OS=Fusarium oxysporum f. sp. lycopersici (strain 4287 / CBS 123668 / FGSC 9935 / NRRL 34936) OX=426428 PE=4 SV=1	--
cytoplasm	A0A0D2XNX2	73	K	0.0044479	Down	Uncharacterized protein OS=Fusarium oxysporum f. sp. lycopersici (strain 4287 / CBS 123668 / FGSC 9935 / NRRL 34936) OX=426428 PE=4 SV=1	--
cytoplasm	A0A0D2XNX2	7	K	7.52361e-06	Down	Uncharacterized protein OS=Fusarium oxysporum f. sp. lycopersici (strain 4287 / CBS 123668 / FGSC 9935 / NRRL 34936) OX=426428 PE=4 SV=1	--
cytoplasm	W9PXG0	68	K	0.0126598	Down	Negative cofactor 2 complex subunit beta OS=Fusarium oxysporum f. sp. pisi HDV247 OX=1080344 GN=FOVG_04258 PE=4 SV=1	FOVG_04258
cytoplasm	X0CIX8	269	K	6.7909e-05	Down	SurE domain-containing protein OS=Fusarium oxysporum f. sp. raphani 54005 OX=1089458 GN=FOQG_04481 PE=4 SV=1	FOQG_04481
cytoplasm	N4UUG8	359	K	0.0135088	Down	3-oxoacyl-[acyl-carrier-protein] reductase OS=Fusarium oxysporum f. sp. cubense (strain race 1) OX=1229664 GN=FOC1_g10011077 PE=3 SV=1	FOC1_g10011077
cytoplasm	N4UUG8	964	K	0.000877822	Down	3-oxoacyl-[acyl-carrier-protein] reductase OS=Fusarium oxysporum f. sp. cubense (strain race 1) OX=1229664 GN=FOC1_g10011077 PE=3 SV=1	FOC1_g10011077
cytoplasm	N4UUG8	752	K	0.015911	Down	3-oxoacyl-[acyl-carrier-protein] reductase OS=Fusarium oxysporum f. sp. cubense (strain race 1) OX=1229664 GN=FOC1_g10011077 PE=3 SV=1	FOC1_g10011077
cytoplasm	N4UUG8	1626	K	0.020273	Down	3-oxoacyl-[acyl-carrier-protein] reductase OS=Fusarium oxysporum f. sp. cubense (strain race 1) OX=1229664 GN=FOC1_g10011077 PE=3 SV=1	FOC1_g10011077
cytoplasm	N4UUG8	1142	K	0.0420649	Down	3-oxoacyl-[acyl-carrier-protein] reductase OS=Fusarium oxysporum f. sp. cubense (strain race 1) OX=1229664 GN=FOC1_g10011077 PE=3 SV=1	FOC1_g10011077
cytoplasm	N4UUG8	1035	K	0.0155482	Down	3-oxoacyl-[acyl-carrier-protein] reductase OS=Fusarium oxysporum f. sp. cubense (strain race 1) OX=1229664 GN=FOC1_g10011077 PE=3 SV=1	FOC1_g10011077
cytoplasm	N4UUG8	620	K	0.0253802	Down	3-oxoacyl-[acyl-carrier-protein] reductase OS=Fusarium oxysporum f. sp. cubense (strain race 1) OX=1229664 GN=FOC1_g10011077 PE=3 SV=1	FOC1_g10011077
cytoplasm	N4UUG8	611	K	0.0107559	Down	3-oxoacyl-[acyl-carrier-protein] reductase OS=Fusarium oxysporum f. sp. cubense (strain race 1) OX=1229664 GN=FOC1_g10011077 PE=3 SV=1	FOC1_g10011077
cytoplasm	N4UUG8	1668	K	0.00031776	Down	3-oxoacyl-[acyl-carrier-protein] reductase OS=Fusarium oxysporum f. sp. cubense (strain race 1) OX=1229664 GN=FOC1_g10011077 PE=3 SV=1	FOC1_g10011077
cytoplasm	N4UUG8	772	K	0.000896633	Down	3-oxoacyl-[acyl-carrier-protein] reductase OS=Fusarium oxysporum f. sp. cubense (strain race 1) OX=1229664 GN=FOC1_g10011077 PE=3 SV=1	FOC1_g10011077
cytoplasm	N4UUG8	556	K	0.000340363	Down	3-oxoacyl-[acyl-carrier-protein] reductase OS=Fusarium oxysporum f. sp. cubense (strain race 1) OX=1229664 GN=FOC1_g10011077 PE=3 SV=1	FOC1_g10011077
cytoplasm	N4UUG8	635	K	0.00444853	Down	3-oxoacyl-[acyl-carrier-protein] reductase OS=Fusarium oxysporum f. sp. cubense (strain race 1) OX=1229664 GN=FOC1_g10011077 PE=3 SV=1	FOC1_g10011077
cytoplasm	N4UUG8	643	K	0.00135703	Down	3-oxoacyl-[acyl-carrier-protein] reductase OS=Fusarium oxysporum f. sp. cubense (strain race 1) OX=1229664 GN=FOC1_g10011077 PE=3 SV=1	FOC1_g10011077
cytoplasm	N4UUG8	64	K	0.0177776	Down	3-oxoacyl-[acyl-carrier-protein] reductase OS=Fusarium oxysporum f. sp. cubense (strain race 1) OX=1229664 GN=FOC1_g10011077 PE=3 SV=1	FOC1_g10011077
cytoplasm	N4UUG8	72	K	0.000729433	Down	3-oxoacyl-[acyl-carrier-protein] reductase OS=Fusarium oxysporum f. sp. cubense (strain race 1) OX=1229664 GN=FOC1_g10011077 PE=3 SV=1	FOC1_g10011077
cytoplasm	N4UUG8	536	K	0.00105738	Down	3-oxoacyl-[acyl-carrier-protein] reductase OS=Fusarium oxysporum f. sp. cubense (strain race 1) OX=1229664 GN=FOC1_g10011077 PE=3 SV=1	FOC1_g10011077
cytoplasm	N4UUG8	1643	K	0.000508912	Down	3-oxoacyl-[acyl-carrier-protein] reductase OS=Fusarium oxysporum f. sp. cubense (strain race 1) OX=1229664 GN=FOC1_g10011077 PE=3 SV=1	FOC1_g10011077
cytoplasm	N4UUG8	592	K	1.87508e-05	Down	3-oxoacyl-[acyl-carrier-protein] reductase OS=Fusarium oxysporum f. sp. cubense (strain race 1) OX=1229664 GN=FOC1_g10011077 PE=3 SV=1	FOC1_g10011077
cytoplasm	N4UUG8	1060	K	0.010863	Down	3-oxoacyl-[acyl-carrier-protein] reductase OS=Fusarium oxysporum f. sp. cubense (strain race 1) OX=1229664 GN=FOC1_g10011077 PE=3 SV=1	FOC1_g10011077
cytoplasm	N4UUG8	1663	K	0.00484758	Down	3-oxoacyl-[acyl-carrier-protein] reductase OS=Fusarium oxysporum f. sp. cubense (strain race 1) OX=1229664 GN=FOC1_g10011077 PE=3 SV=1	FOC1_g10011077
cytoplasm	N4UUG8	344	K	0.0264416	Down	3-oxoacyl-[acyl-carrier-protein] reductase OS=Fusarium oxysporum f. sp. cubense (strain race 1) OX=1229664 GN=FOC1_g10011077 PE=3 SV=1	FOC1_g10011077
cytoplasm	N4UUG8	1790	K	0.0109985	Down	3-oxoacyl-[acyl-carrier-protein] reductase OS=Fusarium oxysporum f. sp. cubense (strain race 1) OX=1229664 GN=FOC1_g10011077 PE=3 SV=1	FOC1_g10011077
cytoplasm	N4UUG8	1116	K	0.0404317	Down	3-oxoacyl-[acyl-carrier-protein] reductase OS=Fusarium oxysporum f. sp. cubense (strain race 1) OX=1229664 GN=FOC1_g10011077 PE=3 SV=1	FOC1_g10011077
cytoplasm	N4UUG8	1535	K	0.0256632	Down	3-oxoacyl-[acyl-carrier-protein] reductase OS=Fusarium oxysporum f. sp. cubense (strain race 1) OX=1229664 GN=FOC1_g10011077 PE=3 SV=1	FOC1_g10011077
cytoplasm	A0A0J9W7K7	34	K	0.01103	Down	Alcohol dehydrogenase OS=Fusarium oxysporum f. sp. lycopersici (strain 4287 / CBS 123668 / FGSC 9935 / NRRL 34936) OX=426428 GN=FOXG_16141 PE=3 SV=1	FOXG_16141
cytoplasm	A0A0D2XUR0	942	K	0.000160014	Down	Leucyl-tRNA synthetase OS=Fusarium oxysporum f. sp. lycopersici (strain 4287 / CBS 123668 / FGSC 9935 / NRRL 34936) OX=426428 PE=3 SV=1	--
cytoplasm	A0A0D2XUR0	420	K	1.48765e-05	Down	Leucyl-tRNA synthetase OS=Fusarium oxysporum f. sp. lycopersici (strain 4287 / CBS 123668 / FGSC 9935 / NRRL 34936) OX=426428 PE=3 SV=1	--
cytoplasm	A0A0D2XUR0	548	K	0.000244096	Down	Leucyl-tRNA synthetase OS=Fusarium oxysporum f. sp. lycopersici (strain 4287 / CBS 123668 / FGSC 9935 / NRRL 34936) OX=426428 PE=3 SV=1	--
cytoplasm	A0A0D2XUR0	707	K	0.000119269	Down	Leucyl-tRNA synthetase OS=Fusarium oxysporum f. sp. lycopersici (strain 4287 / CBS 123668 / FGSC 9935 / NRRL 34936) OX=426428 PE=3 SV=1	--
cytoplasm	W9PIT4	53	K	0.000152388	Down	3-isopropylmalate dehydrogenase OS=Fusarium oxysporum f. sp. pisi HDV247 OX=1080344 GN=FOVG_07489 PE=3 SV=1	FOVG_07489
cytoplasm	W9PIT4	190	K	0.0278883	Down	3-isopropylmalate dehydrogenase OS=Fusarium oxysporum f. sp. pisi HDV247 OX=1080344 GN=FOVG_07489 PE=3 SV=1	FOVG_07489
cytoplasm	A0A559LP62	182	K	0.00206815	Down	Ribosome-interacting GTPase 2 OS=Fusarium oxysporum f. sp. cubense OX=61366 GN=RBG2 PE=4 SV=1	RBG2
cytoplasm	A0A559LP62	198	K	0.000775187	Down	Ribosome-interacting GTPase 2 OS=Fusarium oxysporum f. sp. cubense OX=61366 GN=RBG2 PE=4 SV=1	RBG2
cytoplasm	A0A559LP62	83	K	0.000236145	Down	Ribosome-interacting GTPase 2 OS=Fusarium oxysporum f. sp. cubense OX=61366 GN=RBG2 PE=4 SV=1	RBG2
cytoplasm	A0A0J9V4J2	63	K	0.0101948	Down	THUMP domain-containing protein OS=Fusarium oxysporum f. sp. lycopersici (strain 4287 / CBS 123668 / FGSC 9935 / NRRL 34936) OX=426428 GN=FOXG_08147 PE=4 SV=1	FOXG_08147
cytoplasm	A0A0J9V4J2	240	K	0.0208525	Down	THUMP domain-containing protein OS=Fusarium oxysporum f. sp. lycopersici (strain 4287 / CBS 123668 / FGSC 9935 / NRRL 34936) OX=426428 GN=FOXG_08147 PE=4 SV=1	FOXG_08147
cytoplasm	N4UA48	156	K	0.000102328	Down	Proteasome activator complex subunit 4 OS=Fusarium oxysporum f. sp. cubense (strain race 1) OX=1229664 GN=FOC1_g10005220 PE=3 SV=1	FOC1_g10005220
cytoplasm	A0A2H3HNC4	28	K	0.000914123	Down	Aspartate aminotransferase OS=Fusarium oxysporum f. sp. radicis-cucumerinum OX=327505 GN=AU210_003093 PE=3 SV=1	AU210_003093
cytoplasm	A0A2H3HNC4	210	K	0.00306859	Down	Aspartate aminotransferase OS=Fusarium oxysporum f. sp. radicis-cucumerinum OX=327505 GN=AU210_003093 PE=3 SV=1	AU210_003093
cytoplasm	A0A2H3HNC4	173	K	0.00254244	Down	Aspartate aminotransferase OS=Fusarium oxysporum f. sp. radicis-cucumerinum OX=327505 GN=AU210_003093 PE=3 SV=1	AU210_003093
cytoplasm	A0A0D2XWL0	60	K	0.00735213	Down	4HBT domain-containing protein OS=Fusarium oxysporum f. sp. lycopersici (strain 4287 / CBS 123668 / FGSC 9935 / NRRL 34936) OX=426428 PE=4 SV=1	--
cytoplasm	X0CDN3	38	K	0.0134121	Down	Glutathione S-transferase OS=Fusarium oxysporum f. sp. raphani 54005 OX=1089458 GN=FOQG_05648 PE=3 SV=1	FOQG_05648
cytoplasm	X0CDN3	116	K	0.00316026	Down	Glutathione S-transferase OS=Fusarium oxysporum f. sp. raphani 54005 OX=1089458 GN=FOQG_05648 PE=3 SV=1	FOQG_05648
cytoplasm	A0A0D2XXX4	267	K	0.00220689	Down	Eukaryotic translation initiation factor 3 subunit B OS=Fusarium oxysporum f. sp. lycopersici (strain 4287 / CBS 123668 / FGSC 9935 / NRRL 34936) OX=426428 GN=PRT1 PE=3 SV=1	PRT1
cytoplasm	A0A0D2XXX4	280	K	0.00408814	Down	Eukaryotic translation initiation factor 3 subunit B OS=Fusarium oxysporum f. sp. lycopersici (strain 4287 / CBS 123668 / FGSC 9935 / NRRL 34936) OX=426428 GN=PRT1 PE=3 SV=1	PRT1
cytoplasm	A0A0D2XXX4	210	K	2.41295e-05	Down	Eukaryotic translation initiation factor 3 subunit B OS=Fusarium oxysporum f. sp. lycopersici (strain 4287 / CBS 123668 / FGSC 9935 / NRRL 34936) OX=426428 GN=PRT1 PE=3 SV=1	PRT1
cytoplasm	A0A0D2XXX4	121	K	0.00896824	Down	Eukaryotic translation initiation factor 3 subunit B OS=Fusarium oxysporum f. sp. lycopersici (strain 4287 / CBS 123668 / FGSC 9935 / NRRL 34936) OX=426428 GN=PRT1 PE=3 SV=1	PRT1
cytoplasm	A0A5C6SKV0	182	K	0.00705277	Down	Cytosolic Fe-S cluster assembly factor CFD1 OS=Fusarium oxysporum f. sp. cubense OX=61366 GN=CFD1 PE=3 SV=1	CFD1
cytoplasm	X0L6Z3	187	K	0.00292121	Down	D-aminopeptidase OS=Fusarium oxysporum f. sp. vasinfectum 25433 OX=1089449 GN=FOTG_14930 PE=4 SV=1	FOTG_14930
cytoplasm	A0A0D2Y0V5	13	K	0.00518958	Down	Gamma-glutamylcyclotransferase OS=Fusarium oxysporum f. sp. lycopersici (strain 4287 / CBS 123668 / FGSC 9935 / NRRL 34936) OX=426428 PE=4 SV=1	--
cytoplasm	A0A420QD47	760	K	0.0348079	Down	Vacuolar protein sorting-associated protein 35 OS=Fusarium oxysporum OX=5507 GN=BFJ68_g11901 PE=3 SV=1	BFJ68_g11901
cytoplasm	A0A420QD47	751	K	0.000200532	Down	Vacuolar protein sorting-associated protein 35 OS=Fusarium oxysporum OX=5507 GN=BFJ68_g11901 PE=3 SV=1	BFJ68_g11901
cytoplasm	A0A420QD47	550	K	0.0315208	Down	Vacuolar protein sorting-associated protein 35 OS=Fusarium oxysporum OX=5507 GN=BFJ68_g11901 PE=3 SV=1	BFJ68_g11901
cytoplasm	A0A420QD47	546	K	3.4839e-05	Down	Vacuolar protein sorting-associated protein 35 OS=Fusarium oxysporum OX=5507 GN=BFJ68_g11901 PE=3 SV=1	BFJ68_g11901
cytoplasm	A0A420QD47	623	K	0.0160714	Down	Vacuolar protein sorting-associated protein 35 OS=Fusarium oxysporum OX=5507 GN=BFJ68_g11901 PE=3 SV=1	BFJ68_g11901
cytoplasm	X0LQZ0	588	K	0.0290637	Down	Elongation factor 2 OS=Fusarium oxysporum f. sp. vasinfectum 25433 OX=1089449 GN=FOTG_09074 PE=4 SV=1	FOTG_09074
cytoplasm	X0LQZ0	346	K	0.0158789	Down	Elongation factor 2 OS=Fusarium oxysporum f. sp. vasinfectum 25433 OX=1089449 GN=FOTG_09074 PE=4 SV=1	FOTG_09074
cytoplasm	A0A0D2Y2Q2	95	K	0.00495223	Down	Translationally-controlled tumor protein homolog OS=Fusarium oxysporum f. sp. lycopersici (strain 4287 / CBS 123668 / FGSC 9935 / NRRL 34936) OX=426428 GN=FOXG_10551 PE=3 SV=1	FOXG_10551
cytoplasm	A0A0D2Y2Q2	113	K	0.000772041	Down	Translationally-controlled tumor protein homolog OS=Fusarium oxysporum f. sp. lycopersici (strain 4287 / CBS 123668 / FGSC 9935 / NRRL 34936) OX=426428 GN=FOXG_10551 PE=3 SV=1	FOXG_10551
cytoplasm	A0A0D2Y2Q2	120	K	0.00068388	Down	Translationally-controlled tumor protein homolog OS=Fusarium oxysporum f. sp. lycopersici (strain 4287 / CBS 123668 / FGSC 9935 / NRRL 34936) OX=426428 GN=FOXG_10551 PE=3 SV=1	FOXG_10551
cytoplasm	A0A0D2Y2Q2	81	K	0.000501913	Down	Translationally-controlled tumor protein homolog OS=Fusarium oxysporum f. sp. lycopersici (strain 4287 / CBS 123668 / FGSC 9935 / NRRL 34936) OX=426428 GN=FOXG_10551 PE=3 SV=1	FOXG_10551
cytoplasm	W9KYC3	9	K	0.00168689	Down	Uncharacterized protein OS=Fusarium oxysporum Fo47 OX=660027 GN=FOBC_02223 PE=3 SV=1	FOBC_02223
cytoplasm	W9KYC3	207	K	0.00165573	Down	Uncharacterized protein OS=Fusarium oxysporum Fo47 OX=660027 GN=FOBC_02223 PE=3 SV=1	FOBC_02223
cytoplasm	W9KYC3	257	K	8.26809e-05	Down	Uncharacterized protein OS=Fusarium oxysporum Fo47 OX=660027 GN=FOBC_02223 PE=3 SV=1	FOBC_02223
cytoplasm	W9KYC3	176	K	0.000438887	Down	Uncharacterized protein OS=Fusarium oxysporum Fo47 OX=660027 GN=FOBC_02223 PE=3 SV=1	FOBC_02223
cytoplasm	W9KYC3	25	K	0.00391429	Down	Uncharacterized protein OS=Fusarium oxysporum Fo47 OX=660027 GN=FOBC_02223 PE=3 SV=1	FOBC_02223
cytoplasm	W9KYC3	173	K	0.00250008	Down	Uncharacterized protein OS=Fusarium oxysporum Fo47 OX=660027 GN=FOBC_02223 PE=3 SV=1	FOBC_02223
cytoplasm	A0A0D2Y4J1	279	K	0.00909682	Down	PCI domain-containing protein OS=Fusarium oxysporum f. sp. lycopersici (strain 4287 / CBS 123668 / FGSC 9935 / NRRL 34936) OX=426428 PE=4 SV=1	--
cytoplasm	X0LM79	495	K	0.00279378	Down	Galactokinase OS=Fusarium oxysporum f. sp. vasinfectum 25433 OX=1089449 GN=FOTG_06496 PE=3 SV=1	FOTG_06496
cytoplasm	X0LM79	130	K	0.029145	Down	Galactokinase OS=Fusarium oxysporum f. sp. vasinfectum 25433 OX=1089449 GN=FOTG_06496 PE=3 SV=1	FOTG_06496
cytoplasm	N4THC4	396	K	0.00997139	Up	Phosphotransferase OS=Fusarium oxysporum f. sp. cubense (strain race 1) OX=1229664 GN=FOC1_g10006276 PE=3 SV=1	FOC1_g10006276
cytoplasm	X0L0P8	168	K	0.0213297	Down	Uncharacterized protein OS=Fusarium oxysporum f. sp. vasinfectum 25433 OX=1089449 GN=FOTG_12647 PE=4 SV=1	FOTG_12647
cytoplasm	X0M8Q9	444	K	0.00448529	Down	Uncharacterized protein OS=Fusarium oxysporum f. sp. vasinfectum 25433 OX=1089449 GN=FOTG_14751 PE=4 SV=1	FOTG_14751
cytoplasm	X0HJE5	16	K	0.0305611	Down	Fructose-1,6-bisphosphatase OS=Fusarium oxysporum f. sp. conglutinans race 2 54008 OX=1089457 GN=FOPG_08680 PE=3 SV=1	FOPG_08680
cytoplasm	X0HJE5	82	K	6.77345e-06	Down	Fructose-1,6-bisphosphatase OS=Fusarium oxysporum f. sp. conglutinans race 2 54008 OX=1089457 GN=FOPG_08680 PE=3 SV=1	FOPG_08680
cytoplasm	X0HJE5	87	K	0.00463701	Down	Fructose-1,6-bisphosphatase OS=Fusarium oxysporum f. sp. conglutinans race 2 54008 OX=1089457 GN=FOPG_08680 PE=3 SV=1	FOPG_08680
cytoplasm	X0HJE5	236	K	0.0105685	Down	Fructose-1,6-bisphosphatase OS=Fusarium oxysporum f. sp. conglutinans race 2 54008 OX=1089457 GN=FOPG_08680 PE=3 SV=1	FOPG_08680
cytoplasm	X0HJE5	207	K	0.00204402	Down	Fructose-1,6-bisphosphatase OS=Fusarium oxysporum f. sp. conglutinans race 2 54008 OX=1089457 GN=FOPG_08680 PE=3 SV=1	FOPG_08680
cytoplasm	X0HG03	802	K	0.00234929	Down	Uncharacterized protein OS=Fusarium oxysporum f. sp. conglutinans race 2 54008 OX=1089457 GN=FOPG_13531 PE=3 SV=1	FOPG_13531
cytoplasm	X0HG03	234	K	0.000101876	Down	Uncharacterized protein OS=Fusarium oxysporum f. sp. conglutinans race 2 54008 OX=1089457 GN=FOPG_13531 PE=3 SV=1	FOPG_13531
cytoplasm	X0HG03	527	K	0.00016754	Down	Uncharacterized protein OS=Fusarium oxysporum f. sp. conglutinans race 2 54008 OX=1089457 GN=FOPG_13531 PE=3 SV=1	FOPG_13531
cytoplasm	X0HG03	130	K	0.008072	Down	Uncharacterized protein OS=Fusarium oxysporum f. sp. conglutinans race 2 54008 OX=1089457 GN=FOPG_13531 PE=3 SV=1	FOPG_13531
cytoplasm	X0HG03	579	K	0.000197665	Down	Uncharacterized protein OS=Fusarium oxysporum f. sp. conglutinans race 2 54008 OX=1089457 GN=FOPG_13531 PE=3 SV=1	FOPG_13531
cytoplasm	X0HG03	489	K	0.00132318	Down	Uncharacterized protein OS=Fusarium oxysporum f. sp. conglutinans race 2 54008 OX=1089457 GN=FOPG_13531 PE=3 SV=1	FOPG_13531
cytoplasm	X0HG03	128	K	0.0325385	Down	Uncharacterized protein OS=Fusarium oxysporum f. sp. conglutinans race 2 54008 OX=1089457 GN=FOPG_13531 PE=3 SV=1	FOPG_13531
cytoplasm	X0H0W2	428	K	0.000104651	Down	Amidase OS=Fusarium oxysporum f. sp. conglutinans race 2 54008 OX=1089457 GN=FOPG_14729 PE=3 SV=1	FOPG_14729
cytoplasm	X0H0W2	490	K	0.000546179	Down	Amidase OS=Fusarium oxysporum f. sp. conglutinans race 2 54008 OX=1089457 GN=FOPG_14729 PE=3 SV=1	FOPG_14729
cytoplasm	X0H0W2	338	K	0.018289	Down	Amidase OS=Fusarium oxysporum f. sp. conglutinans race 2 54008 OX=1089457 GN=FOPG_14729 PE=3 SV=1	FOPG_14729
cytoplasm	X0JCI5	500	K	0.0360375	Down	Isoleucyl-tRNA synthetase OS=Fusarium oxysporum f. sp. conglutinans race 2 54008 OX=1089457 GN=FOPG_04228 PE=3 SV=1	FOPG_04228
cytoplasm	X0JCI5	371	K	0.00537793	Down	Isoleucyl-tRNA synthetase OS=Fusarium oxysporum f. sp. conglutinans race 2 54008 OX=1089457 GN=FOPG_04228 PE=3 SV=1	FOPG_04228
cytoplasm	X0JCI5	390	K	0.00156849	Down	Isoleucyl-tRNA synthetase OS=Fusarium oxysporum f. sp. conglutinans race 2 54008 OX=1089457 GN=FOPG_04228 PE=3 SV=1	FOPG_04228
cytoplasm	X0JCI5	996	K	0.000975677	Down	Isoleucyl-tRNA synthetase OS=Fusarium oxysporum f. sp. conglutinans race 2 54008 OX=1089457 GN=FOPG_04228 PE=3 SV=1	FOPG_04228
cytoplasm	X0JCI5	604	K	0.0102697	Down	Isoleucyl-tRNA synthetase OS=Fusarium oxysporum f. sp. conglutinans race 2 54008 OX=1089457 GN=FOPG_04228 PE=3 SV=1	FOPG_04228
cytoplasm	X0JCI5	362	K	0.00349746	Down	Isoleucyl-tRNA synthetase OS=Fusarium oxysporum f. sp. conglutinans race 2 54008 OX=1089457 GN=FOPG_04228 PE=3 SV=1	FOPG_04228
cytoplasm	X0JCI5	69	K	6.00099e-06	Down	Isoleucyl-tRNA synthetase OS=Fusarium oxysporum f. sp. conglutinans race 2 54008 OX=1089457 GN=FOPG_04228 PE=3 SV=1	FOPG_04228
cytoplasm	A0A420Q5S4	300	K	0.0282207	Down	Aspartate aminotransferase OS=Fusarium oxysporum OX=5507 GN=BFJ68_g12951 PE=3 SV=1	BFJ68_g12951
cytoplasm	A0A420Q5S4	23	K	0.00111981	Down	Aspartate aminotransferase OS=Fusarium oxysporum OX=5507 GN=BFJ68_g12951 PE=3 SV=1	BFJ68_g12951
cytoplasm	A0A420Q5S4	147	K	0.000454221	Down	Aspartate aminotransferase OS=Fusarium oxysporum OX=5507 GN=BFJ68_g12951 PE=3 SV=1	BFJ68_g12951
cytoplasm	A0A420Q5S4	389	K	0.000900608	Down	Aspartate aminotransferase OS=Fusarium oxysporum OX=5507 GN=BFJ68_g12951 PE=3 SV=1	BFJ68_g12951
cytoplasm	A0A420Q5S4	116	K	0.0185848	Down	Aspartate aminotransferase OS=Fusarium oxysporum OX=5507 GN=BFJ68_g12951 PE=3 SV=1	BFJ68_g12951
cytoplasm	A0A0D2Y8Z6	91	K	9.31062e-05	Down	RRM domain-containing protein OS=Fusarium oxysporum f. sp. lycopersici (strain 4287 / CBS 123668 / FGSC 9935 / NRRL 34936) OX=426428 PE=4 SV=1	--
cytoplasm	A0A0D2Y8Z6	97	K	8.85512e-05	Down	RRM domain-containing protein OS=Fusarium oxysporum f. sp. lycopersici (strain 4287 / CBS 123668 / FGSC 9935 / NRRL 34936) OX=426428 PE=4 SV=1	--
cytoplasm	A0A0D2Y8Z6	37	K	0.00409972	Down	RRM domain-containing protein OS=Fusarium oxysporum f. sp. lycopersici (strain 4287 / CBS 123668 / FGSC 9935 / NRRL 34936) OX=426428 PE=4 SV=1	--
cytoplasm	A0A0D2Y8Z6	43	K	0.00431614	Down	RRM domain-containing protein OS=Fusarium oxysporum f. sp. lycopersici (strain 4287 / CBS 123668 / FGSC 9935 / NRRL 34936) OX=426428 PE=4 SV=1	--
cytoplasm	A0A0D2Y8Z6	104	K	0.00919784	Down	RRM domain-containing protein OS=Fusarium oxysporum f. sp. lycopersici (strain 4287 / CBS 123668 / FGSC 9935 / NRRL 34936) OX=426428 PE=4 SV=1	--
cytoplasm	A0A0D2Y8Z6	77	K	0.000387806	Down	RRM domain-containing protein OS=Fusarium oxysporum f. sp. lycopersici (strain 4287 / CBS 123668 / FGSC 9935 / NRRL 34936) OX=426428 PE=4 SV=1	--
cytoplasm	A0A0D2Y921	28	K	0.0119629	Down	HMA domain-containing protein OS=Fusarium oxysporum f. sp. lycopersici (strain 4287 / CBS 123668 / FGSC 9935 / NRRL 34936) OX=426428 PE=4 SV=1	--
cytoplasm	X0A2L5	497	K	0.00283	Down	Histone deacetylase 6/10 OS=Fusarium oxysporum f. sp. melonis 26406 OX=1089452 GN=FOMG_10330 PE=4 SV=1	FOMG_10330
cytoplasm	W9I834	91	K	0.000962653	Down	Uncharacterized protein OS=Fusarium oxysporum NRRL 32931 OX=660029 GN=FOYG_10274 PE=3 SV=1	FOYG_10274
cytoplasm	W9ZI44	56	K	0.031059	Down	Sterol 24-C-methyltransferase OS=Fusarium oxysporum f. sp. melonis 26406 OX=1089452 GN=FOMG_15451 PE=3 SV=1	FOMG_15451
cytoplasm	X0BN39	759	K	0.000237113	Down	Uncharacterized protein OS=Fusarium oxysporum f. sp. raphani 54005 OX=1089458 GN=FOQG_12424 PE=4 SV=1	FOQG_12424
cytoplasm	W9QHY1	138	K	0.00153461	Down	Uncharacterized protein OS=Fusarium oxysporum f. sp. pisi HDV247 OX=1080344 GN=FOVG_01561 PE=4 SV=1	FOVG_01561
cytoplasm	W9QHY1	32	K	0.00241228	Down	Uncharacterized protein OS=Fusarium oxysporum f. sp. pisi HDV247 OX=1080344 GN=FOVG_01561 PE=4 SV=1	FOVG_01561
cytoplasm	A0A5C6T0X9	419	K	0.0195223	Down	Uncharacterized protein OS=Fusarium oxysporum f. sp. cubense OX=61366 GN=FocTR4_00001294 PE=3 SV=1	FocTR4_00001294
cytoplasm	X0I4T7	283	K	0.00056087	Down	Epimerase domain-containing protein OS=Fusarium oxysporum f. sp. conglutinans race 2 54008 OX=1089457 GN=FOPG_03844 PE=4 SV=1	FOPG_03844
cytoplasm	X0M3N3	248	K	0.00304378	Down	Oxidoreductase OS=Fusarium oxysporum f. sp. vasinfectum 25433 OX=1089449 GN=FOTG_06239 PE=4 SV=1	FOTG_06239
cytoplasm	W9IL00	51	K	0.000594271	Down	Uncharacterized protein OS=Fusarium oxysporum NRRL 32931 OX=660029 GN=FOYG_06900 PE=3 SV=1	FOYG_06900
cytoplasm	W9IL00	281	K	0.000535759	Down	Uncharacterized protein OS=Fusarium oxysporum NRRL 32931 OX=660029 GN=FOYG_06900 PE=3 SV=1	FOYG_06900
cytoplasm	A0A5C6T046	364	K	0.00348482	Down	Arginine N-methyltransferase 2 OS=Fusarium oxysporum f. sp. cubense OX=61366 GN=FocTR4_00001088 PE=3 SV=1	FocTR4_00001088
cytoplasm	A0A5C6T046	41	K	0.000244223	Down	Arginine N-methyltransferase 2 OS=Fusarium oxysporum f. sp. cubense OX=61366 GN=FocTR4_00001088 PE=3 SV=1	FocTR4_00001088
cytoplasm	W9L647	52	K	0.00940559	Down	Uncharacterized protein OS=Fusarium oxysporum Fo47 OX=660027 GN=FOBC_00711 PE=4 SV=1	FOBC_00711
cytoplasm	X0IYS7	791	K	2.57688e-05	Down	Urease OS=Fusarium oxysporum f. sp. conglutinans race 2 54008 OX=1089457 GN=FOPG_00019 PE=3 SV=1	FOPG_00019
cytoplasm	X0IYS7	317	K	0.0120769	Down	Urease OS=Fusarium oxysporum f. sp. conglutinans race 2 54008 OX=1089457 GN=FOPG_00019 PE=3 SV=1	FOPG_00019
cytoplasm	F9F206	426	K	4.71165e-05	Down	Histidine--tRNA ligase OS=Fusarium oxysporum (strain Fo5176) OX=660025 GN=FOXB_00430 PE=3 SV=1	FOXB_00430
cytoplasm	F9F206	376	K	0.000367976	Down	Histidine--tRNA ligase OS=Fusarium oxysporum (strain Fo5176) OX=660025 GN=FOXB_00430 PE=3 SV=1	FOXB_00430
cytoplasm	F9F206	172	K	0.0241471	Down	Histidine--tRNA ligase OS=Fusarium oxysporum (strain Fo5176) OX=660025 GN=FOXB_00430 PE=3 SV=1	FOXB_00430
cytoplasm	F9F206	383	K	0.0173522	Down	Histidine--tRNA ligase OS=Fusarium oxysporum (strain Fo5176) OX=660025 GN=FOXB_00430 PE=3 SV=1	FOXB_00430
cytoplasm	A0A0J9UDS6	177	K	0.000673556	Down	Proteasome subunit beta OS=Fusarium oxysporum f. sp. lycopersici (strain 4287 / CBS 123668 / FGSC 9935 / NRRL 34936) OX=426428 GN=FOXG_02020 PE=3 SV=1	FOXG_02020
cytoplasm	W9J0V2	121	K	0.000281439	Down	Glutamate dehydrogenase OS=Fusarium oxysporum NRRL 32931 OX=660029 GN=FOYG_03331 PE=3 SV=1	FOYG_03331
cytoplasm	W9J0V2	251	K	0.00464275	Down	Glutamate dehydrogenase OS=Fusarium oxysporum NRRL 32931 OX=660029 GN=FOYG_03331 PE=3 SV=1	FOYG_03331
cytoplasm	W9J0V2	276	K	0.000313436	Down	Glutamate dehydrogenase OS=Fusarium oxysporum NRRL 32931 OX=660029 GN=FOYG_03331 PE=3 SV=1	FOYG_03331
cytoplasm	W9J0V2	303	K	0.00120023	Down	Glutamate dehydrogenase OS=Fusarium oxysporum NRRL 32931 OX=660029 GN=FOYG_03331 PE=3 SV=1	FOYG_03331
cytoplasm	W9J0V2	56	K	0.00611754	Down	Glutamate dehydrogenase OS=Fusarium oxysporum NRRL 32931 OX=660029 GN=FOYG_03331 PE=3 SV=1	FOYG_03331
cytoplasm	W9J0V2	355	K	0.0314197	Down	Glutamate dehydrogenase OS=Fusarium oxysporum NRRL 32931 OX=660029 GN=FOYG_03331 PE=3 SV=1	FOYG_03331
cytoplasm	A0A420Q4Y7	649	K	8.3478e-06	Down	ATP-dependent DNA helicase II subunit 2 OS=Fusarium oxysporum OX=5507 GN=BFJ68_g13031 PE=3 SV=1	BFJ68_g13031
cytoplasm	A0A420Q4Y7	49	K	0.000798086	Down	ATP-dependent DNA helicase II subunit 2 OS=Fusarium oxysporum OX=5507 GN=BFJ68_g13031 PE=3 SV=1	BFJ68_g13031
cytoplasm	A0A0J9UI89	88	K	0.0268624	Down	Aspartyl-tRNA synthetase OS=Fusarium oxysporum f. sp. lycopersici (strain 4287 / CBS 123668 / FGSC 9935 / NRRL 34936) OX=426428 GN=FOXG_03094 PE=4 SV=1	FOXG_03094
cytoplasm	A0A0J9UI89	440	K	0.0116857	Down	Aspartyl-tRNA synthetase OS=Fusarium oxysporum f. sp. lycopersici (strain 4287 / CBS 123668 / FGSC 9935 / NRRL 34936) OX=426428 GN=FOXG_03094 PE=4 SV=1	FOXG_03094
cytoplasm	A0A0J9UI89	106	K	0.0248844	Down	Aspartyl-tRNA synthetase OS=Fusarium oxysporum f. sp. lycopersici (strain 4287 / CBS 123668 / FGSC 9935 / NRRL 34936) OX=426428 GN=FOXG_03094 PE=4 SV=1	FOXG_03094
cytoplasm	A0A0J9UJP3	166	K	0.0255344	Down	AMP-binding domain-containing protein OS=Fusarium oxysporum f. sp. lycopersici (strain 4287 / CBS 123668 / FGSC 9935 / NRRL 34936) OX=426428 GN=FOXG_03354 PE=4 SV=1	FOXG_03354
cytoplasm	A0A0J9UJP3	330	K	0.00270666	Down	AMP-binding domain-containing protein OS=Fusarium oxysporum f. sp. lycopersici (strain 4287 / CBS 123668 / FGSC 9935 / NRRL 34936) OX=426428 GN=FOXG_03354 PE=4 SV=1	FOXG_03354
cytoplasm	A0A0J9UJP3	609	K	0.0186503	Down	AMP-binding domain-containing protein OS=Fusarium oxysporum f. sp. lycopersici (strain 4287 / CBS 123668 / FGSC 9935 / NRRL 34936) OX=426428 GN=FOXG_03354 PE=4 SV=1	FOXG_03354
cytoplasm	A0A0J9UJP3	20	K	1.68337e-05	Down	AMP-binding domain-containing protein OS=Fusarium oxysporum f. sp. lycopersici (strain 4287 / CBS 123668 / FGSC 9935 / NRRL 34936) OX=426428 GN=FOXG_03354 PE=4 SV=1	FOXG_03354
cytoplasm	A0A0J9UJP3	430	K	0.0110927	Down	AMP-binding domain-containing protein OS=Fusarium oxysporum f. sp. lycopersici (strain 4287 / CBS 123668 / FGSC 9935 / NRRL 34936) OX=426428 GN=FOXG_03354 PE=4 SV=1	FOXG_03354
cytoplasm	A0A0J9UJP3	439	K	0.0262034	Down	AMP-binding domain-containing protein OS=Fusarium oxysporum f. sp. lycopersici (strain 4287 / CBS 123668 / FGSC 9935 / NRRL 34936) OX=426428 GN=FOXG_03354 PE=4 SV=1	FOXG_03354
cytoplasm	A0A0J9UJP3	139	K	0.000469101	Down	AMP-binding domain-containing protein OS=Fusarium oxysporum f. sp. lycopersici (strain 4287 / CBS 123668 / FGSC 9935 / NRRL 34936) OX=426428 GN=FOXG_03354 PE=4 SV=1	FOXG_03354
cytoplasm	A0A0J9UJP3	151	K	2.51905e-05	Down	AMP-binding domain-containing protein OS=Fusarium oxysporum f. sp. lycopersici (strain 4287 / CBS 123668 / FGSC 9935 / NRRL 34936) OX=426428 GN=FOXG_03354 PE=4 SV=1	FOXG_03354
cytoplasm	A0A0J9UJP3	275	K	3.47099e-05	Down	AMP-binding domain-containing protein OS=Fusarium oxysporum f. sp. lycopersici (strain 4287 / CBS 123668 / FGSC 9935 / NRRL 34936) OX=426428 GN=FOXG_03354 PE=4 SV=1	FOXG_03354
cytoplasm	A0A6M7YZL8	593	K	0.040514	Down	HAL protein kinase OS=Fusarium oxysporum Fo47 OX=660027 GN=FOBC_09780 PE=4 SV=1	FOBC_09780
cytoplasm	F9FMG1	1080	K	0.0368573	Down	Importin N-terminal domain-containing protein OS=Fusarium oxysporum (strain Fo5176) OX=660025 GN=FOXB_07591 PE=4 SV=1	FOXB_07591
cytoplasm	F9FMG1	72	K	0.0218058	Down	Importin N-terminal domain-containing protein OS=Fusarium oxysporum (strain Fo5176) OX=660025 GN=FOXB_07591 PE=4 SV=1	FOXB_07591
cytoplasm	F9FMG1	725	K	0.00128572	Down	Importin N-terminal domain-containing protein OS=Fusarium oxysporum (strain Fo5176) OX=660025 GN=FOXB_07591 PE=4 SV=1	FOXB_07591
cytoplasm	A0A2H3GRL6	361	K	0.00049401	Down	ERF-3 OS=Fusarium oxysporum f. sp. radicis-cucumerinum OX=327505 GN=AU210_009453 PE=4 SV=1	AU210_009453
cytoplasm	A0A2H3GRL6	652	K	0.0242645	Down	ERF-3 OS=Fusarium oxysporum f. sp. radicis-cucumerinum OX=327505 GN=AU210_009453 PE=4 SV=1	AU210_009453
cytoplasm	A0A2H3GRL6	340	K	0.00889583	Down	ERF-3 OS=Fusarium oxysporum f. sp. radicis-cucumerinum OX=327505 GN=AU210_009453 PE=4 SV=1	AU210_009453
cytoplasm	A0A2H3GRL6	523	K	0.00355456	Down	ERF-3 OS=Fusarium oxysporum f. sp. radicis-cucumerinum OX=327505 GN=AU210_009453 PE=4 SV=1	AU210_009453
cytoplasm	A0A2H3GRL6	597	K	0.00253989	Down	ERF-3 OS=Fusarium oxysporum f. sp. radicis-cucumerinum OX=327505 GN=AU210_009453 PE=4 SV=1	AU210_009453
cytoplasm	A0A2H3GRL6	291	K	0.000426966	Down	ERF-3 OS=Fusarium oxysporum f. sp. radicis-cucumerinum OX=327505 GN=AU210_009453 PE=4 SV=1	AU210_009453
cytoplasm	A0A2H3GRL6	393	K	0.00953562	Down	ERF-3 OS=Fusarium oxysporum f. sp. radicis-cucumerinum OX=327505 GN=AU210_009453 PE=4 SV=1	AU210_009453
cytoplasm	A0A420RZW9	586	K	0.0043699	Down	Leukotriene A(4) hydrolase OS=Fusarium oxysporum OX=5507 GN=BFJ68_g1795 PE=3 SV=1	BFJ68_g1795
cytoplasm	A0A420RZW9	154	K	0.000294252	Down	Leukotriene A(4) hydrolase OS=Fusarium oxysporum OX=5507 GN=BFJ68_g1795 PE=3 SV=1	BFJ68_g1795
cytoplasm	A0A5C6SQW0	374	K	0.00310485	Down	ABC1 domain-containing protein OS=Fusarium oxysporum f. sp. cubense OX=61366 GN=FocTR4_00008755 PE=4 SV=1	FocTR4_00008755
cytoplasm	A0A0J9UWK8	196	K	0.00247301	Down	50S ribosomal protein L18e OS=Fusarium oxysporum f. sp. lycopersici (strain 4287 / CBS 123668 / FGSC 9935 / NRRL 34936) OX=426428 GN=FOXG_05561 PE=3 SV=1	FOXG_05561
cytoplasm	A0A0J9UWK8	143	K	5.79216e-05	Down	50S ribosomal protein L18e OS=Fusarium oxysporum f. sp. lycopersici (strain 4287 / CBS 123668 / FGSC 9935 / NRRL 34936) OX=426428 GN=FOXG_05561 PE=3 SV=1	FOXG_05561
cytoplasm	A0A0J9UWK8	92	K	5.70774e-06	Down	50S ribosomal protein L18e OS=Fusarium oxysporum f. sp. lycopersici (strain 4287 / CBS 123668 / FGSC 9935 / NRRL 34936) OX=426428 GN=FOXG_05561 PE=3 SV=1	FOXG_05561
cytoplasm	A0A0J9UWK8	66	K	0.000239242	Down	50S ribosomal protein L18e OS=Fusarium oxysporum f. sp. lycopersici (strain 4287 / CBS 123668 / FGSC 9935 / NRRL 34936) OX=426428 GN=FOXG_05561 PE=3 SV=1	FOXG_05561
cytoplasm	W9IRK9	124	K	0.0186802	Down	Chorismate mutase OS=Fusarium oxysporum NRRL 32931 OX=660029 GN=FOYG_04810 PE=4 SV=1	FOYG_04810
cytoplasm	A0A0J9UXY9	1152	K	0.00513086	Down	Formylglycinamide ribonucleotide amidotransferase OS=Fusarium oxysporum f. sp. lycopersici (strain 4287 / CBS 123668 / FGSC 9935 / NRRL 34936) OX=426428 GN=FOXG_06129 PE=3 SV=1	FOXG_06129
cytoplasm	A0A0J9UXY9	1003	K	0.000118187	Down	Formylglycinamide ribonucleotide amidotransferase OS=Fusarium oxysporum f. sp. lycopersici (strain 4287 / CBS 123668 / FGSC 9935 / NRRL 34936) OX=426428 GN=FOXG_06129 PE=3 SV=1	FOXG_06129
cytoplasm	A0A0J9UXY9	639	K	0.001049	Down	Formylglycinamide ribonucleotide amidotransferase OS=Fusarium oxysporum f. sp. lycopersici (strain 4287 / CBS 123668 / FGSC 9935 / NRRL 34936) OX=426428 GN=FOXG_06129 PE=3 SV=1	FOXG_06129
cytoplasm	A0A0J9UXY9	648	K	0.0151346	Down	Formylglycinamide ribonucleotide amidotransferase OS=Fusarium oxysporum f. sp. lycopersici (strain 4287 / CBS 123668 / FGSC 9935 / NRRL 34936) OX=426428 GN=FOXG_06129 PE=3 SV=1	FOXG_06129
cytoplasm	N4TZT0	149	K	0.00796876	Down	NAD/NADP-dependent indole-3-acetaldehyde reductase OS=Fusarium oxysporum f. sp. cubense (strain race 1) OX=1229664 GN=FOC1_g10014213 PE=4 SV=1	FOC1_g10014213
cytoplasm	N4TZT0	90	K	0.00203277	Down	NAD/NADP-dependent indole-3-acetaldehyde reductase OS=Fusarium oxysporum f. sp. cubense (strain race 1) OX=1229664 GN=FOC1_g10014213 PE=4 SV=1	FOC1_g10014213
cytoplasm	N4TZT0	222	K	0.000140595	Down	NAD/NADP-dependent indole-3-acetaldehyde reductase OS=Fusarium oxysporum f. sp. cubense (strain race 1) OX=1229664 GN=FOC1_g10014213 PE=4 SV=1	FOC1_g10014213
cytoplasm	N4TZT0	194	K	0.000510248	Down	NAD/NADP-dependent indole-3-acetaldehyde reductase OS=Fusarium oxysporum f. sp. cubense (strain race 1) OX=1229664 GN=FOC1_g10014213 PE=4 SV=1	FOC1_g10014213
cytoplasm	A0A0J9V7E4	309	K	0.00036818	Down	Survival factor 1 OS=Fusarium oxysporum f. sp. lycopersici (strain 4287 / CBS 123668 / FGSC 9935 / NRRL 34936) OX=426428 GN=FOXG_19842 PE=3 SV=1	FOXG_19842
cytoplasm	A0A0J9V7E4	257	K	0.00104006	Down	Survival factor 1 OS=Fusarium oxysporum f. sp. lycopersici (strain 4287 / CBS 123668 / FGSC 9935 / NRRL 34936) OX=426428 GN=FOXG_19842 PE=3 SV=1	FOXG_19842
cytoplasm	N4U3B8	79	K	0.00127909	Down	Glycerol-3-phosphate dehydrogenase [NAD(+)] OS=Fusarium oxysporum f. sp. cubense (strain race 1) OX=1229664 GN=FOC1_g10009176 PE=3 SV=1	FOC1_g10009176
cytoplasm	X0AH38	67	K	0.000920389	Down	TauD domain-containing protein OS=Fusarium oxysporum f. sp. melonis 26406 OX=1089452 GN=FOMG_07118 PE=4 SV=1	FOMG_07118
cytoplasm	W9IA74	40	K	0.00179818	Down	40S ribosomal protein S14 OS=Fusarium oxysporum NRRL 32931 OX=660029 GN=FOYG_08759 PE=3 SV=1	FOYG_08759
cytoplasm	X0M7T4	267	K	0.0042551	Down	Methionine aminopeptidase OS=Fusarium oxysporum f. sp. vasinfectum 25433 OX=1089449 GN=FOTG_05544 PE=3 SV=1	FOTG_05544
cytoplasm	X0M7T4	271	K	0.000318819	Down	Methionine aminopeptidase OS=Fusarium oxysporum f. sp. vasinfectum 25433 OX=1089449 GN=FOTG_05544 PE=3 SV=1	FOTG_05544
cytoplasm	X0M7T4	300	K	0.00102407	Down	Methionine aminopeptidase OS=Fusarium oxysporum f. sp. vasinfectum 25433 OX=1089449 GN=FOTG_05544 PE=3 SV=1	FOTG_05544
cytoplasm	X0M7T4	113	K	0.00107635	Down	Methionine aminopeptidase OS=Fusarium oxysporum f. sp. vasinfectum 25433 OX=1089449 GN=FOTG_05544 PE=3 SV=1	FOTG_05544
cytoplasm	X0M7T4	52	K	0.000789048	Down	Methionine aminopeptidase OS=Fusarium oxysporum f. sp. vasinfectum 25433 OX=1089449 GN=FOTG_05544 PE=3 SV=1	FOTG_05544
cytoplasm	X0M7T4	158	K	0.0116405	Down	Methionine aminopeptidase OS=Fusarium oxysporum f. sp. vasinfectum 25433 OX=1089449 GN=FOTG_05544 PE=3 SV=1	FOTG_05544
cytoplasm	W9P3Y4	505	K	0.00195577	Down	UDP-glucose 6-dehydrogenase OS=Fusarium oxysporum f. sp. pisi HDV247 OX=1080344 GN=FOVG_11821 PE=3 SV=1	FOVG_11821
cytoplasm	W9P3Y4	394	K	0.00051569	Down	UDP-glucose 6-dehydrogenase OS=Fusarium oxysporum f. sp. pisi HDV247 OX=1080344 GN=FOVG_11821 PE=3 SV=1	FOVG_11821
cytoplasm	W9P3Y4	169	K	0.000541999	Down	UDP-glucose 6-dehydrogenase OS=Fusarium oxysporum f. sp. pisi HDV247 OX=1080344 GN=FOVG_11821 PE=3 SV=1	FOVG_11821
cytoplasm	W9P3Y4	106	K	0.00216279	Down	UDP-glucose 6-dehydrogenase OS=Fusarium oxysporum f. sp. pisi HDV247 OX=1080344 GN=FOVG_11821 PE=3 SV=1	FOVG_11821
cytoplasm	W9P3Y4	369	K	0.00911542	Down	UDP-glucose 6-dehydrogenase OS=Fusarium oxysporum f. sp. pisi HDV247 OX=1080344 GN=FOVG_11821 PE=3 SV=1	FOVG_11821
cytoplasm	W9P3Y4	475	K	0.000684079	Down	UDP-glucose 6-dehydrogenase OS=Fusarium oxysporum f. sp. pisi HDV247 OX=1080344 GN=FOVG_11821 PE=3 SV=1	FOVG_11821
cytoplasm	W9P3Y4	236	K	0.00080642	Down	UDP-glucose 6-dehydrogenase OS=Fusarium oxysporum f. sp. pisi HDV247 OX=1080344 GN=FOVG_11821 PE=3 SV=1	FOVG_11821
cytoplasm	A0A5C6SG33	37	K	0.000138803	Down	Uncharacterized protein OS=Fusarium oxysporum f. sp. cubense OX=61366 GN=FocTR4_00011478 PE=3 SV=1	FocTR4_00011478
cytoplasm	W9HQH6	163	K	0.0280248	Down	Ethanolamine-phosphate cytidylyltransferase OS=Fusarium oxysporum NRRL 32931 OX=660029 GN=FOYG_12000 PE=3 SV=1	FOYG_12000
cytoplasm	W9HQH6	168	K	0.0133693	Down	Ethanolamine-phosphate cytidylyltransferase OS=Fusarium oxysporum NRRL 32931 OX=660029 GN=FOYG_12000 PE=3 SV=1	FOYG_12000
cytoplasm	A0A0J9VXA2	1478	K	0.0168371	Down	DNA-directed RNA polymerase subunit OS=Fusarium oxysporum f. sp. lycopersici (strain 4287 / CBS 123668 / FGSC 9935 / NRRL 34936) OX=426428 GN=FOXG_13951 PE=3 SV=1	FOXG_13951
cytoplasm	X0HVJ9	200	K	0.00739818	Down	Uncharacterized protein OS=Fusarium oxysporum f. sp. conglutinans race 2 54008 OX=1089457 GN=FOPG_09227 PE=4 SV=1	FOPG_09227
cytoplasm	W9IHQ0	117	K	0.0216882	Down	Deoxyuridine 5'-triphosphate nucleotidohydrolase OS=Fusarium oxysporum NRRL 32931 OX=660029 GN=FOYG_07024 PE=3 SV=1	FOYG_07024
cytoplasm	W9IHQ0	98	K	0.000674573	Down	Deoxyuridine 5'-triphosphate nucleotidohydrolase OS=Fusarium oxysporum NRRL 32931 OX=660029 GN=FOYG_07024 PE=3 SV=1	FOYG_07024
cytoplasm	W9Q0B1	91	K	0.000985926	Down	D-3-phosphoglycerate dehydrogenase OS=Fusarium oxysporum f. sp. pisi HDV247 OX=1080344 GN=FOVG_03436 PE=3 SV=1	FOVG_03436
cytoplasm	W9Q0B1	54	K	0.000713085	Down	D-3-phosphoglycerate dehydrogenase OS=Fusarium oxysporum f. sp. pisi HDV247 OX=1080344 GN=FOVG_03436 PE=3 SV=1	FOVG_03436
cytoplasm	W9Q0B1	193	K	0.00175252	Down	D-3-phosphoglycerate dehydrogenase OS=Fusarium oxysporum f. sp. pisi HDV247 OX=1080344 GN=FOVG_03436 PE=3 SV=1	FOVG_03436
cytoplasm	W9Q0B1	417	K	0.000189647	Down	D-3-phosphoglycerate dehydrogenase OS=Fusarium oxysporum f. sp. pisi HDV247 OX=1080344 GN=FOVG_03436 PE=3 SV=1	FOVG_03436
cytoplasm	W9Q0B1	197	K	0.00716214	Down	D-3-phosphoglycerate dehydrogenase OS=Fusarium oxysporum f. sp. pisi HDV247 OX=1080344 GN=FOVG_03436 PE=3 SV=1	FOVG_03436
cytoplasm	A0A5C6TI32	92	K	0.00328037	Down	Pyruvate carboxylase OS=Fusarium oxysporum f. sp. cubense OX=61366 GN=FocTR4_00005098 PE=4 SV=1	FocTR4_00005098
cytoplasm	A0A5C6TI32	158	K	0.00873062	Down	Pyruvate carboxylase OS=Fusarium oxysporum f. sp. cubense OX=61366 GN=FocTR4_00005098 PE=4 SV=1	FocTR4_00005098
cytoplasm	A0A5C6TI32	231	K	0.0114578	Down	Pyruvate carboxylase OS=Fusarium oxysporum f. sp. cubense OX=61366 GN=FocTR4_00005098 PE=4 SV=1	FocTR4_00005098
cytoplasm	A0A5C6TI32	192	K	0.00112863	Down	Pyruvate carboxylase OS=Fusarium oxysporum f. sp. cubense OX=61366 GN=FocTR4_00005098 PE=4 SV=1	FocTR4_00005098
cytoplasm	A0A5C6TI32	576	K	0.000271661	Down	Pyruvate carboxylase OS=Fusarium oxysporum f. sp. cubense OX=61366 GN=FocTR4_00005098 PE=4 SV=1	FocTR4_00005098
cytoplasm	A0A5C6TI32	530	K	0.000877273	Down	Pyruvate carboxylase OS=Fusarium oxysporum f. sp. cubense OX=61366 GN=FocTR4_00005098 PE=4 SV=1	FocTR4_00005098
cytoplasm	A0A5C6TI32	399	K	0.000834196	Down	Pyruvate carboxylase OS=Fusarium oxysporum f. sp. cubense OX=61366 GN=FocTR4_00005098 PE=4 SV=1	FocTR4_00005098
cytoplasm	A0A5C6TI32	554	K	0.000472459	Down	Pyruvate carboxylase OS=Fusarium oxysporum f. sp. cubense OX=61366 GN=FocTR4_00005098 PE=4 SV=1	FocTR4_00005098
cytoplasm	A0A5C6TI32	904	K	0.00730253	Down	Pyruvate carboxylase OS=Fusarium oxysporum f. sp. cubense OX=61366 GN=FocTR4_00005098 PE=4 SV=1	FocTR4_00005098
cytoplasm	A0A5C6TI32	731	K	0.0288832	Down	Pyruvate carboxylase OS=Fusarium oxysporum f. sp. cubense OX=61366 GN=FocTR4_00005098 PE=4 SV=1	FocTR4_00005098
cytoplasm	A0A5C6TI32	306	K	0.000140118	Down	Pyruvate carboxylase OS=Fusarium oxysporum f. sp. cubense OX=61366 GN=FocTR4_00005098 PE=4 SV=1	FocTR4_00005098
cytoplasm	A0A5C6TI32	1001	K	0.00460629	Down	Pyruvate carboxylase OS=Fusarium oxysporum f. sp. cubense OX=61366 GN=FocTR4_00005098 PE=4 SV=1	FocTR4_00005098
cytoplasm	A0A5C6TI32	83	K	0.00411402	Down	Pyruvate carboxylase OS=Fusarium oxysporum f. sp. cubense OX=61366 GN=FocTR4_00005098 PE=4 SV=1	FocTR4_00005098
cytoplasm	A0A5C6TI32	924	K	0.000632423	Down	Pyruvate carboxylase OS=Fusarium oxysporum f. sp. cubense OX=61366 GN=FocTR4_00005098 PE=4 SV=1	FocTR4_00005098
cytoplasm	A0A5C6TI32	1027	K	0.000287491	Down	Pyruvate carboxylase OS=Fusarium oxysporum f. sp. cubense OX=61366 GN=FocTR4_00005098 PE=4 SV=1	FocTR4_00005098
cytoplasm	A0A0J9WRY2	92	K	0.000961289	Down	Saccharopine dehydrogenase [NAD(+), L-lysine-forming] OS=Fusarium oxysporum f. sp. lycopersici (strain 4287 / CBS 123668 / FGSC 9935 / NRRL 34936) OX=426428 GN=FOXG_12862 PE=3 SV=1	FOXG_12862
cytoplasm	A0A0J9WRY2	103	K	0.000822352	Down	Saccharopine dehydrogenase [NAD(+), L-lysine-forming] OS=Fusarium oxysporum f. sp. lycopersici (strain 4287 / CBS 123668 / FGSC 9935 / NRRL 34936) OX=426428 GN=FOXG_12862 PE=3 SV=1	FOXG_12862
cytoplasm	A0A0J9WRY2	357	K	0.000725598	Down	Saccharopine dehydrogenase [NAD(+), L-lysine-forming] OS=Fusarium oxysporum f. sp. lycopersici (strain 4287 / CBS 123668 / FGSC 9935 / NRRL 34936) OX=426428 GN=FOXG_12862 PE=3 SV=1	FOXG_12862
cytoplasm	A0A5C2IHW9	21	K	0.000248363	Down	Translation elongation factor 1-alpha (Fragment) OS=Fusarium oxysporum OX=5507 GN=tef-1alpha PE=4 SV=1	tef-1alpha
cytoplasm	A0A5C2IHW9	5	K	0.00119459	Down	Translation elongation factor 1-alpha (Fragment) OS=Fusarium oxysporum OX=5507 GN=tef-1alpha PE=4 SV=1	tef-1alpha
cytoplasm	A0A0U1ZES9	30	K	0.0285209	Down	Translation elongation factor 1-alpha (Fragment) OS=Fusarium oxysporum OX=5507 PE=4 SV=1	--
cytoplasm	W9ZKA0	68	K	0.0225579	Down	Uncharacterized protein OS=Fusarium oxysporum f. sp. melonis 26406 OX=1089452 GN=FOMG_15148 PE=4 SV=1	FOMG_15148
cytoplasm	W9ZKA0	39	K	0.00237104	Down	Uncharacterized protein OS=Fusarium oxysporum f. sp. melonis 26406 OX=1089452 GN=FOMG_15148 PE=4 SV=1	FOMG_15148
cytoplasm	W9Z4A7	147	K	0.0134884	Down	Beta-glucosidase (Fragment) OS=Fusarium oxysporum f. sp. melonis 26406 OX=1089452 GN=FOMG_19749 PE=3 SV=1	FOMG_19749
cytoplasm	X0C0B6	64	K	0.0140762	Down	Uncharacterized protein OS=Fusarium oxysporum f. sp. raphani 54005 OX=1089458 GN=FOQG_08920 PE=4 SV=1	FOQG_08920
cytoplasm	A0A420Q5X9	318	K	0.00447088	Down	Putative voltage-gated potassium channel subunit beta OS=Fusarium oxysporum OX=5507 GN=BFJ68_g12868 PE=3 SV=1	BFJ68_g12868
cytoplasm	A0A420Q5X9	284	K	0.000595076	Down	Putative voltage-gated potassium channel subunit beta OS=Fusarium oxysporum OX=5507 GN=BFJ68_g12868 PE=3 SV=1	BFJ68_g12868
cytoplasm	A0A420RB14	202	K	0.00547858	Down	NmrA domain-containing protein OS=Fusarium oxysporum OX=5507 GN=BFJ68_g6617 PE=4 SV=1	BFJ68_g6617
cytoplasm	A0A420RB14	101	K	0.00069834	Down	NmrA domain-containing protein OS=Fusarium oxysporum OX=5507 GN=BFJ68_g6617 PE=4 SV=1	BFJ68_g6617
cytoplasm	A0A420RB14	165	K	0.01513	Down	NmrA domain-containing protein OS=Fusarium oxysporum OX=5507 GN=BFJ68_g6617 PE=4 SV=1	BFJ68_g6617
cytoplasm	W9HY96	785	K	5.76515e-05	Down	Elongation factor 3 OS=Fusarium oxysporum NRRL 32931 OX=660029 GN=FOYG_12455 PE=3 SV=1	FOYG_12455
cytoplasm	W9HY96	588	K	0.000490336	Down	Elongation factor 3 OS=Fusarium oxysporum NRRL 32931 OX=660029 GN=FOYG_12455 PE=3 SV=1	FOYG_12455
cytoplasm	W9HY96	197	K	0.00244119	Down	Elongation factor 3 OS=Fusarium oxysporum NRRL 32931 OX=660029 GN=FOYG_12455 PE=3 SV=1	FOYG_12455
cytoplasm	W9HY96	818	K	4.07964e-05	Down	Elongation factor 3 OS=Fusarium oxysporum NRRL 32931 OX=660029 GN=FOYG_12455 PE=3 SV=1	FOYG_12455
cytoplasm	W9HY96	836	K	0.000775572	Down	Elongation factor 3 OS=Fusarium oxysporum NRRL 32931 OX=660029 GN=FOYG_12455 PE=3 SV=1	FOYG_12455
cytoplasm	W9HY96	718	K	0.00186951	Down	Elongation factor 3 OS=Fusarium oxysporum NRRL 32931 OX=660029 GN=FOYG_12455 PE=3 SV=1	FOYG_12455
cytoplasm	W9HY96	112	K	0.000392063	Down	Elongation factor 3 OS=Fusarium oxysporum NRRL 32931 OX=660029 GN=FOYG_12455 PE=3 SV=1	FOYG_12455
cytoplasm	W9HY96	270	K	2.8018e-05	Down	Elongation factor 3 OS=Fusarium oxysporum NRRL 32931 OX=660029 GN=FOYG_12455 PE=3 SV=1	FOYG_12455
cytoplasm	W9HY96	301	K	0.0043739	Down	Elongation factor 3 OS=Fusarium oxysporum NRRL 32931 OX=660029 GN=FOYG_12455 PE=3 SV=1	FOYG_12455
cytoplasm	W9HY96	671	K	0.0016151	Down	Elongation factor 3 OS=Fusarium oxysporum NRRL 32931 OX=660029 GN=FOYG_12455 PE=3 SV=1	FOYG_12455
cytoplasm	W9HY96	147	K	0.00487324	Down	Elongation factor 3 OS=Fusarium oxysporum NRRL 32931 OX=660029 GN=FOYG_12455 PE=3 SV=1	FOYG_12455
cytoplasm	W9HY96	316	K	0.00566079	Down	Elongation factor 3 OS=Fusarium oxysporum NRRL 32931 OX=660029 GN=FOYG_12455 PE=3 SV=1	FOYG_12455
cytoplasm	W9HY96	915	K	0.000345824	Down	Elongation factor 3 OS=Fusarium oxysporum NRRL 32931 OX=660029 GN=FOYG_12455 PE=3 SV=1	FOYG_12455
cytoplasm	W9HY96	475	K	0.0124834	Down	Elongation factor 3 OS=Fusarium oxysporum NRRL 32931 OX=660029 GN=FOYG_12455 PE=3 SV=1	FOYG_12455
cytoplasm	W9HY96	350	K	0.0115482	Down	Elongation factor 3 OS=Fusarium oxysporum NRRL 32931 OX=660029 GN=FOYG_12455 PE=3 SV=1	FOYG_12455
cytoplasm	A0A420R1M3	230	K	2.74029e-06	Down	Putative urease accessory protein ureG-like OS=Fusarium oxysporum OX=5507 GN=BFJ68_g8515 PE=3 SV=1	BFJ68_g8515
cytoplasm	A0A5C6SNB8	28	K	0.000395439	Down	Aldedh domain-containing protein OS=Fusarium oxysporum f. sp. cubense OX=61366 GN=FocTR4_00014200 PE=3 SV=1	FocTR4_00014200
cytoplasm	A0A5C6SNB8	237	K	0.00544423	Down	Aldedh domain-containing protein OS=Fusarium oxysporum f. sp. cubense OX=61366 GN=FocTR4_00014200 PE=3 SV=1	FocTR4_00014200
cytoplasm	A0A5C6SNB8	87	K	0.0152533	Down	Aldedh domain-containing protein OS=Fusarium oxysporum f. sp. cubense OX=61366 GN=FocTR4_00014200 PE=3 SV=1	FocTR4_00014200
cytoplasm	A0A5C6SNB8	343	K	0.00739381	Down	Aldedh domain-containing protein OS=Fusarium oxysporum f. sp. cubense OX=61366 GN=FocTR4_00014200 PE=3 SV=1	FocTR4_00014200
cytoplasm	A0A420PNL3	342	K	0.00120424	Down	Uncharacterized protein OS=Fusarium oxysporum OX=5507 GN=BFJ71_g9227 PE=4 SV=1	BFJ71_g9227
cytoplasm	W9PBC1	239	K	0.000126644	Down	V-type proton ATPase subunit OS=Fusarium oxysporum f. sp. pisi HDV247 OX=1080344 GN=FOVG_11034 PE=3 SV=1	FOVG_11034
cytoplasm	W9PBC1	69	K	0.00684044	Down	V-type proton ATPase subunit OS=Fusarium oxysporum f. sp. pisi HDV247 OX=1080344 GN=FOVG_11034 PE=3 SV=1	FOVG_11034
cytoplasm	A0A2H3U247	655	K	0.0170573	Down	Multifunctional tryptophan biosynthesis protein OS=Fusarium oxysporum OX=5507 GN=FRV6_12356 PE=3 SV=1	FRV6_12356
cytoplasm	A0A2H3U247	57	K	0.0106493	Down	Multifunctional tryptophan biosynthesis protein OS=Fusarium oxysporum OX=5507 GN=FRV6_12356 PE=3 SV=1	FRV6_12356
cytoplasm	A0A2H3U247	525	K	0.02827	Down	Multifunctional tryptophan biosynthesis protein OS=Fusarium oxysporum OX=5507 GN=FRV6_12356 PE=3 SV=1	FRV6_12356
cytoplasm	A0A2H3GNA5	83	K	4.83812e-05	Down	CS domain-containing protein OS=Fusarium oxysporum f. sp. radicis-cucumerinum OX=327505 GN=AU210_010810 PE=4 SV=1	AU210_010810
cytoplasm	A0A2H3GNA5	60	K	0.00439788	Down	CS domain-containing protein OS=Fusarium oxysporum f. sp. radicis-cucumerinum OX=327505 GN=AU210_010810 PE=4 SV=1	AU210_010810
cytoplasm	A0A2H3GNA5	113	K	0.00135688	Down	CS domain-containing protein OS=Fusarium oxysporum f. sp. radicis-cucumerinum OX=327505 GN=AU210_010810 PE=4 SV=1	AU210_010810
cytoplasm	A0A559KY39	654	K	0.00162999	Down	Malonamoyl-CoA synthetase vrtB OS=Fusarium oxysporum f. sp. cubense OX=61366 GN=vrtB PE=3 SV=1	vrtB
cytoplasm	A0A559KY39	41	K	0.00266992	Down	Malonamoyl-CoA synthetase vrtB OS=Fusarium oxysporum f. sp. cubense OX=61366 GN=vrtB PE=3 SV=1	vrtB
cytoplasm	A0A5C6SLZ3	37	K	0.00203066	Down	Uncharacterized protein OS=Fusarium oxysporum f. sp. cubense OX=61366 GN=FocTR4_00014093 PE=3 SV=1	FocTR4_00014093
cytoplasm	X0MNL6	150	K	9.18944e-05	Down	DNA-(apurinic or apyrimidinic site) lyase OS=Fusarium oxysporum f. sp. vasinfectum 25433 OX=1089449 GN=FOTG_01620 PE=3 SV=1	FOTG_01620
cytoplasm	X0MNL6	295	K	0.000305004	Down	DNA-(apurinic or apyrimidinic site) lyase OS=Fusarium oxysporum f. sp. vasinfectum 25433 OX=1089449 GN=FOTG_01620 PE=3 SV=1	FOTG_01620
cytoplasm	A0A2H3GQX7	45	K	0.000972124	Down	PH domain-containing protein OS=Fusarium oxysporum f. sp. radicis-cucumerinum OX=327505 GN=AU210_009290 PE=4 SV=1	AU210_009290
cytoplasm	A0A2H3GQX7	391	K	7.11984e-05	Down	PH domain-containing protein OS=Fusarium oxysporum f. sp. radicis-cucumerinum OX=327505 GN=AU210_009290 PE=4 SV=1	AU210_009290
cytoplasm	N4TPT4	866	K	0.000705887	Down	[NU+] prion formation protein 1 OS=Fusarium oxysporum f. sp. cubense (strain race 1) OX=1229664 GN=FOC1_g10006928 PE=3 SV=1	FOC1_g10006928
cytoplasm	N4TPT4	325	K	0.0330999	Down	[NU+] prion formation protein 1 OS=Fusarium oxysporum f. sp. cubense (strain race 1) OX=1229664 GN=FOC1_g10006928 PE=3 SV=1	FOC1_g10006928
cytoplasm	W9I927	118	K	1.05534e-05	Down	Uncharacterized protein OS=Fusarium oxysporum NRRL 32931 OX=660029 GN=FOYG_09975 PE=4 SV=1	FOYG_09975
cytoplasm	W9I927	97	K	0.0368967	Down	Uncharacterized protein OS=Fusarium oxysporum NRRL 32931 OX=660029 GN=FOYG_09975 PE=4 SV=1	FOYG_09975
cytoplasm	W9I927	83	K	0.00698082	Down	Uncharacterized protein OS=Fusarium oxysporum NRRL 32931 OX=660029 GN=FOYG_09975 PE=4 SV=1	FOYG_09975
cytoplasm	W9I927	105	K	1.53058e-05	Down	Uncharacterized protein OS=Fusarium oxysporum NRRL 32931 OX=660029 GN=FOYG_09975 PE=4 SV=1	FOYG_09975
cytoplasm	W9I927	7	K	0.0270529	Down	Uncharacterized protein OS=Fusarium oxysporum NRRL 32931 OX=660029 GN=FOYG_09975 PE=4 SV=1	FOYG_09975
cytoplasm	X0MMZ9	201	K	0.0025363	Down	26S proteasome regulatory subunit N7 OS=Fusarium oxysporum f. sp. vasinfectum 25433 OX=1089449 GN=FOTG_01611 PE=4 SV=1	FOTG_01611
cytoplasm	F9FKI6	319	K	0.0258051	Down	Signal recognition particle 54 kDa protein OS=Fusarium oxysporum (strain Fo5176) OX=660025 GN=FOXB_06915 PE=3 SV=1	FOXB_06915
cytoplasm	F9FKI6	57	K	0.036584	Down	Signal recognition particle 54 kDa protein OS=Fusarium oxysporum (strain Fo5176) OX=660025 GN=FOXB_06915 PE=3 SV=1	FOXB_06915
cytoplasm	X0MMH2	12	K	0.00182962	Down	Nitric oxide dioxygenase OS=Fusarium oxysporum f. sp. vasinfectum 25433 OX=1089449 GN=FOTG_10385 PE=3 SV=1	FOTG_10385
cytoplasm	X0MMH2	23	K	0.019116	Down	Nitric oxide dioxygenase OS=Fusarium oxysporum f. sp. vasinfectum 25433 OX=1089449 GN=FOTG_10385 PE=3 SV=1	FOTG_10385
cytoplasm	X0MMH2	334	K	0.00395799	Down	Nitric oxide dioxygenase OS=Fusarium oxysporum f. sp. vasinfectum 25433 OX=1089449 GN=FOTG_10385 PE=3 SV=1	FOTG_10385
cytoplasm	A0A420S002	151	K	0.0096038	Down	Uncharacterized protein OS=Fusarium oxysporum OX=5507 GN=BFJ68_g1850 PE=4 SV=1	BFJ68_g1850
cytoplasm	A0A420U9K4	178	K	0.000982667	Down	Glutamine synthetase OS=Fusarium oxysporum OX=5507 GN=BFJ70_g1648 PE=3 SV=1	BFJ70_g1648
cytoplasm	A0A420U9K4	325	K	0.000139459	Down	Glutamine synthetase OS=Fusarium oxysporum OX=5507 GN=BFJ70_g1648 PE=3 SV=1	BFJ70_g1648
cytoplasm	A0A420U9K4	17	K	9.60565e-05	Down	Glutamine synthetase OS=Fusarium oxysporum OX=5507 GN=BFJ70_g1648 PE=3 SV=1	BFJ70_g1648
cytoplasm	A0A420U9K4	21	K	0.00790828	Down	Glutamine synthetase OS=Fusarium oxysporum OX=5507 GN=BFJ70_g1648 PE=3 SV=1	BFJ70_g1648
cytoplasm	A0A420U9K4	273	K	0.00297193	Down	Glutamine synthetase OS=Fusarium oxysporum OX=5507 GN=BFJ70_g1648 PE=3 SV=1	BFJ70_g1648
cytoplasm	A0A420U9K4	256	K	0.000153178	Down	Glutamine synthetase OS=Fusarium oxysporum OX=5507 GN=BFJ70_g1648 PE=3 SV=1	BFJ70_g1648
cytoplasm	A0A420U9K4	232	K	0.0104879	Down	Glutamine synthetase OS=Fusarium oxysporum OX=5507 GN=BFJ70_g1648 PE=3 SV=1	BFJ70_g1648
cytoplasm	A0A420U9K4	238	K	0.000432926	Down	Glutamine synthetase OS=Fusarium oxysporum OX=5507 GN=BFJ70_g1648 PE=3 SV=1	BFJ70_g1648
cytoplasm	A0A2H3GXA4	59	K	0.000691037	Down	Cytochrome b5 heme-binding domain-containing protein OS=Fusarium oxysporum f. sp. radicis-cucumerinum OX=327505 GN=AU210_007737 PE=3 SV=1	AU210_007737
cytoplasm	A0A2H3GXA4	12	K	0.0159136	Down	Cytochrome b5 heme-binding domain-containing protein OS=Fusarium oxysporum f. sp. radicis-cucumerinum OX=327505 GN=AU210_007737 PE=3 SV=1	AU210_007737
cytoplasm	A0A2H3GXA4	51	K	0.000289235	Down	Cytochrome b5 heme-binding domain-containing protein OS=Fusarium oxysporum f. sp. radicis-cucumerinum OX=327505 GN=AU210_007737 PE=3 SV=1	AU210_007737
cytoplasm	A0A2H3GXA4	55	K	0.0341018	Down	Cytochrome b5 heme-binding domain-containing protein OS=Fusarium oxysporum f. sp. radicis-cucumerinum OX=327505 GN=AU210_007737 PE=3 SV=1	AU210_007737
cytoplasm	A0A2H3GXH2	37	K	0.00612593	Down	Amidohydro-rel domain-containing protein OS=Fusarium oxysporum f. sp. radicis-cucumerinum OX=327505 GN=AU210_007887 PE=4 SV=1	AU210_007887
cytoplasm	X0LYA1	111	K	5.26912e-05	Down	Homoserine O-acetyltransferase OS=Fusarium oxysporum f. sp. vasinfectum 25433 OX=1089449 GN=FOTG_07225 PE=3 SV=1	FOTG_07225
cytoplasm	X0LYA1	286	K	0.000444085	Down	Homoserine O-acetyltransferase OS=Fusarium oxysporum f. sp. vasinfectum 25433 OX=1089449 GN=FOTG_07225 PE=3 SV=1	FOTG_07225
cytoplasm	X0LYA1	220	K	0.00656329	Down	Homoserine O-acetyltransferase OS=Fusarium oxysporum f. sp. vasinfectum 25433 OX=1089449 GN=FOTG_07225 PE=3 SV=1	FOTG_07225
cytoplasm	X0LYA1	237	K	0.0271	Down	Homoserine O-acetyltransferase OS=Fusarium oxysporum f. sp. vasinfectum 25433 OX=1089449 GN=FOTG_07225 PE=3 SV=1	FOTG_07225
cytoplasm	X0LYA1	161	K	0.00451283	Down	Homoserine O-acetyltransferase OS=Fusarium oxysporum f. sp. vasinfectum 25433 OX=1089449 GN=FOTG_07225 PE=3 SV=1	FOTG_07225
cytoplasm	X0LG31	786	K	0.00446729	Down	Pentafunctional AROM polypeptide OS=Fusarium oxysporum f. sp. vasinfectum 25433 OX=1089449 GN=FOTG_07944 PE=3 SV=1	FOTG_07944
cytoplasm	X0LG31	957	K	0.0259305	Down	Pentafunctional AROM polypeptide OS=Fusarium oxysporum f. sp. vasinfectum 25433 OX=1089449 GN=FOTG_07944 PE=3 SV=1	FOTG_07944
cytoplasm	A0A2H3GY62	174	K	0.0174025	Down	Ribosome biogenesis protein ERB1 OS=Fusarium oxysporum f. sp. radicis-cucumerinum OX=327505 GN=ERB1 PE=3 SV=1	ERB1
cytoplasm	A0A2H3GYK8	35	K	0.000132976	Down	Uncharacterized protein OS=Fusarium oxysporum f. sp. radicis-cucumerinum OX=327505 GN=AU210_007560 PE=3 SV=1	AU210_007560
cytoplasm	A0A2H3GYR0	381	K	0.000987151	Down	Adenosylhomocysteinase OS=Fusarium oxysporum f. sp. radicis-cucumerinum OX=327505 GN=AU210_010426 PE=3 SV=1	AU210_010426
cytoplasm	A0A2H3GYR0	386	K	3.00082e-05	Down	Adenosylhomocysteinase OS=Fusarium oxysporum f. sp. radicis-cucumerinum OX=327505 GN=AU210_010426 PE=3 SV=1	AU210_010426
cytoplasm	A0A2H3GYR0	270	K	0.0439256	Down	Adenosylhomocysteinase OS=Fusarium oxysporum f. sp. radicis-cucumerinum OX=327505 GN=AU210_010426 PE=3 SV=1	AU210_010426
cytoplasm	A0A2H3GYR0	217	K	0.036113	Down	Adenosylhomocysteinase OS=Fusarium oxysporum f. sp. radicis-cucumerinum OX=327505 GN=AU210_010426 PE=3 SV=1	AU210_010426
cytoplasm	A0A2H3GYR0	392	K	7.31032e-06	Down	Adenosylhomocysteinase OS=Fusarium oxysporum f. sp. radicis-cucumerinum OX=327505 GN=AU210_010426 PE=3 SV=1	AU210_010426
cytoplasm	A0A2H3GYR0	9	K	0.000506485	Down	Adenosylhomocysteinase OS=Fusarium oxysporum f. sp. radicis-cucumerinum OX=327505 GN=AU210_010426 PE=3 SV=1	AU210_010426
cytoplasm	A0A2H3GYR0	428	K	0.0118628	Down	Adenosylhomocysteinase OS=Fusarium oxysporum f. sp. radicis-cucumerinum OX=327505 GN=AU210_010426 PE=3 SV=1	AU210_010426
cytoplasm	A0A2H3GYR0	443	K	0.00583111	Up	Adenosylhomocysteinase OS=Fusarium oxysporum f. sp. radicis-cucumerinum OX=327505 GN=AU210_010426 PE=3 SV=1	AU210_010426
cytoplasm	A0A2H3GYR0	145	K	0.00959869	Down	Adenosylhomocysteinase OS=Fusarium oxysporum f. sp. radicis-cucumerinum OX=327505 GN=AU210_010426 PE=3 SV=1	AU210_010426
[truncated: 4,420 more rows]

## Sheet: I_0hvsW_0h
Table S5. Fusarium oxysporum f. sp. cucumerinum subcellular subcellular location of lysine-acetylated proteins differentially regulated in the comparison
[truncated: 1,800 more rows]

[truncated: 1 more sheets: I_6hvsW_6h]
