# Supplementary material for: Quantitative Acetylome Analysis of Differentially Modified Proteins in Virulence-Differentiated Fusarium oxysporum f. sp. cucumerinum Isolates during Cucumber Colonization
Source: J Fungi (Basel). 2023 Sep 13;9(9):920. doi: 10.3390/jof9090920 (PMC10532600; doi:10.3390/jof9090920)
Supplement: Supplementary file 1 [file jof-09-00920-s001.zip › Supplementary Table S6.xlsx]

## Sheet: W_6hvsW_0h
Table S6. Fusarium oxysporum f. sp. cucumerinum Eukaryotic Orthologous Group (KOG) functional description of differentially regulated lysine-acetylated proteins in the comparison
Category description	Protein accession	Position	Amino acid	W_6h/W_0h P value	Regulated Type	Protein description	Gene name	Subcellular localization	KEGG KO No.	KEGG Gene	KEGG pathway	Biological Process	Cellular Component	Molecular Function	Pfam ID	Domain description	KOG NO.	KOG description
[A] RNA processing and modification	N4TZ42	126	K	5.16782e-05	Down	Polyadenylate-binding protein OS=Fusarium oxysporum f. sp. cubense (strain race 1) OX=1229664 GN=FOC1_g10014787 PE=3 SV=1	FOC1_g10014787	cytoplasm,nucleus	K13126	PABPC; polyadenylate-binding protein	map03013 RNA transport; map03015 mRNA surveillance pathway; map03018 RNA degradation	GO:0006403 RNA localization; GO:0006405 RNA export from nucleus; GO:0006406 mRNA export from nucleus; GO:0006417 regulation of translation; GO:0006446 regulation of translational initiation; GO:0006611 protein export from nucleus; GO:0006810 transport; GO:0006886 intracellular protein transport; GO:0006913 nucleocytoplasmic transport; GO:0008104 protein localization; GO:0008152 metabolic process;…	GO:0005622 intracellular; GO:0005623 cell; GO:0005634 nucleus; GO:0005681 spliceosomal complex; GO:0005737 cytoplasm; GO:0005840 ribosome; GO:0010494 cytoplasmic stress granule; GO:0032991 protein-containing complex; GO:0035770 ribonucleoprotein granule; GO:0036464 cytoplasmic ribonucleoprotein granule; GO:0043226 organelle; GO:0043227 membrane-bounded organelle; GO:0043228 non-membrane-bounded o…	GO:0003676 nucleic acid binding; GO:0003682 chromatin binding; GO:0003723 RNA binding; GO:0003727 single-stranded RNA binding; GO:0003729 mRNA binding; GO:0004857 enzyme inhibitor activity; GO:0005488 binding; GO:0008143 poly(A) binding; GO:0008428 ribonuclease inhibitor activity; GO:0030234 enzyme regulator activity; GO:0070717 poly-purine tract binding; GO:0097159 organic cyclic compound bindin…	PF00076	RNA recognition motif. (a.k.a. RRM, RBD, or RNP domain)	KOG0123	Polyadenylate-binding protein (RRM superfamily)
	N4U836	120	K	0.00596038	Down	Putative RNA-binding protein sce3 OS=Fusarium oxysporum f. sp. cubense (strain race 1) OX=1229664 GN=FOC1_g10008132 PE=4 SV=1	FOC1_g10008132	nucleus	K03258	EIF4B; translation initiation factor 4B	map03013 RNA transport	GO:0001731 formation of translation preinitiation complex; GO:0002181 cytoplasmic translation; GO:0002183 cytoplasmic translational initiation; GO:0006412 translation; GO:0006413 translational initiation; GO:0006518 peptide metabolic process; GO:0006807 nitrogen compound metabolic process; GO:0008152 metabolic process; GO:0009058 biosynthetic process; GO:0009059 macromolecule biosynthetic process…	GO:0005622 intracellular; GO:0005623 cell; GO:0005737 cytoplasm; GO:0005844 polysome; GO:0010494 cytoplasmic stress granule; GO:0016281 eukaryotic translation initiation factor 4F complex; GO:0032991 protein-containing complex; GO:0035770 ribonucleoprotein granule; GO:0036464 cytoplasmic ribonucleoprotein granule; GO:0043226 organelle; GO:0043228 non-membrane-bounded organelle; GO:0043229 intrace…	GO:0003676 nucleic acid binding; GO:0003723 RNA binding; GO:0003725 double-stranded RNA binding; GO:0003727 single-stranded RNA binding; GO:0003729 mRNA binding; GO:0003743 translation initiation factor activity; GO:0005488 binding; GO:0008135 translation factor activity, RNA binding; GO:0033592 RNA strand annealing activity; GO:0034057 RNA strand-exchange activity; GO:0043021 ribonucleoprotein c…	PF00076	RNA recognition motif. (a.k.a. RRM, RBD, or RNP domain)	KOG0118	FOG: RRM domain
	A0A2H3H6D8	396	K	0.000516891	Down	Uncharacterized protein OS=Fusarium oxysporum f. sp. radicis-cucumerinum OX=327505 GN=AU210_006684 PE=4 SV=1	AU210_006684	cytoplasm,nucleus				GO:0006464 cellular protein modification process; GO:0006508 proteolysis; GO:0006807 nitrogen compound metabolic process; GO:0006914 autophagy; GO:0008152 metabolic process; GO:0009056 catabolic process; GO:0009987 cellular process; GO:0016236 macroautophagy; GO:0016579 protein deubiquitination; GO:0019538 protein metabolic process; GO:0032386 regulation of intracellular transport; GO:0032879 reg…	GO:0000932 P-body; GO:0005622 intracellular; GO:0005623 cell; GO:0005737 cytoplasm; GO:0005829 cytosol; GO:0010494 cytoplasmic stress granule; GO:0032991 protein-containing complex; GO:0035770 ribonucleoprotein granule; GO:0036464 cytoplasmic ribonucleoprotein granule; GO:0043226 organelle; GO:0043228 non-membrane-bounded organelle; GO:0043229 intracellular organelle; GO:0043232 intracellular non…	GO:0003676 nucleic acid binding; GO:0003723 RNA binding; GO:0003729 mRNA binding; GO:0005488 binding; GO:0043021 ribonucleoprotein complex binding; GO:0044877 protein-containing complex binding; GO:0097159 organic cyclic compound binding; GO:1901363 heterocyclic compound binding; GO:1905538 polysome binding;	PF02136; PF00076	Nuclear transport factor 2 (NTF2) domain; RNA recognition motif. (a.k.a. RRM, RBD, or RNP domain)	KOG0116	RasGAP SH3 binding protein rasputin, contains NTF2 and RRM domains
	A0A2H3H6D8	388	K	0.00416641	Down	Uncharacterized protein OS=Fusarium oxysporum f. sp. radicis-cucumerinum OX=327505 GN=AU210_006684 PE=4 SV=1	AU210_006684	cytoplasm,nucleus				GO:0006464 cellular protein modification process; GO:0006508 proteolysis; GO:0006807 nitrogen compound metabolic process; GO:0006914 autophagy; GO:0008152 metabolic process; GO:0009056 catabolic process; GO:0009987 cellular process; GO:0016236 macroautophagy; GO:0016579 protein deubiquitination; GO:0019538 protein metabolic process; GO:0032386 regulation of intracellular transport; GO:0032879 reg…	GO:0000932 P-body; GO:0005622 intracellular; GO:0005623 cell; GO:0005737 cytoplasm; GO:0005829 cytosol; GO:0010494 cytoplasmic stress granule; GO:0032991 protein-containing complex; GO:0035770 ribonucleoprotein granule; GO:0036464 cytoplasmic ribonucleoprotein granule; GO:0043226 organelle; GO:0043228 non-membrane-bounded organelle; GO:0043229 intracellular organelle; GO:0043232 intracellular non…	GO:0003676 nucleic acid binding; GO:0003723 RNA binding; GO:0003729 mRNA binding; GO:0005488 binding; GO:0043021 ribonucleoprotein complex binding; GO:0044877 protein-containing complex binding; GO:0097159 organic cyclic compound binding; GO:1901363 heterocyclic compound binding; GO:1905538 polysome binding;	PF02136; PF00076	Nuclear transport factor 2 (NTF2) domain; RNA recognition motif. (a.k.a. RRM, RBD, or RNP domain)	KOG0116	RasGAP SH3 binding protein rasputin, contains NTF2 and RRM domains
	A0A2H3H6D8	73	K	0.0218343	Up	Uncharacterized protein OS=Fusarium oxysporum f. sp. radicis-cucumerinum OX=327505 GN=AU210_006684 PE=4 SV=1	AU210_006684	cytoplasm,nucleus				GO:0006464 cellular protein modification process; GO:0006508 proteolysis; GO:0006807 nitrogen compound metabolic process; GO:0006914 autophagy; GO:0008152 metabolic process; GO:0009056 catabolic process; GO:0009987 cellular process; GO:0016236 macroautophagy; GO:0016579 protein deubiquitination; GO:0019538 protein metabolic process; GO:0032386 regulation of intracellular transport; GO:0032879 reg…	GO:0000932 P-body; GO:0005622 intracellular; GO:0005623 cell; GO:0005737 cytoplasm; GO:0005829 cytosol; GO:0010494 cytoplasmic stress granule; GO:0032991 protein-containing complex; GO:0035770 ribonucleoprotein granule; GO:0036464 cytoplasmic ribonucleoprotein granule; GO:0043226 organelle; GO:0043228 non-membrane-bounded organelle; GO:0043229 intracellular organelle; GO:0043232 intracellular non…	GO:0003676 nucleic acid binding; GO:0003723 RNA binding; GO:0003729 mRNA binding; GO:0005488 binding; GO:0043021 ribonucleoprotein complex binding; GO:0044877 protein-containing complex binding; GO:0097159 organic cyclic compound binding; GO:1901363 heterocyclic compound binding; GO:1905538 polysome binding;	PF02136; PF00076	Nuclear transport factor 2 (NTF2) domain; RNA recognition motif. (a.k.a. RRM, RBD, or RNP domain)	KOG0116	RasGAP SH3 binding protein rasputin, contains NTF2 and RRM domains
	A0A2H3H6D8	108	K	0.000338191	Down	Uncharacterized protein OS=Fusarium oxysporum f. sp. radicis-cucumerinum OX=327505 GN=AU210_006684 PE=4 SV=1	AU210_006684	cytoplasm,nucleus				GO:0006464 cellular protein modification process; GO:0006508 proteolysis; GO:0006807 nitrogen compound metabolic process; GO:0006914 autophagy; GO:0008152 metabolic process; GO:0009056 catabolic process; GO:0009987 cellular process; GO:0016236 macroautophagy; GO:0016579 protein deubiquitination; GO:0019538 protein metabolic process; GO:0032386 regulation of intracellular transport; GO:0032879 reg…	GO:0000932 P-body; GO:0005622 intracellular; GO:0005623 cell; GO:0005737 cytoplasm; GO:0005829 cytosol; GO:0010494 cytoplasmic stress granule; GO:0032991 protein-containing complex; GO:0035770 ribonucleoprotein granule; GO:0036464 cytoplasmic ribonucleoprotein granule; GO:0043226 organelle; GO:0043228 non-membrane-bounded organelle; GO:0043229 intracellular organelle; GO:0043232 intracellular non…	GO:0003676 nucleic acid binding; GO:0003723 RNA binding; GO:0003729 mRNA binding; GO:0005488 binding; GO:0043021 ribonucleoprotein complex binding; GO:0044877 protein-containing complex binding; GO:0097159 organic cyclic compound binding; GO:1901363 heterocyclic compound binding; GO:1905538 polysome binding;	PF02136; PF00076	Nuclear transport factor 2 (NTF2) domain; RNA recognition motif. (a.k.a. RRM, RBD, or RNP domain)	KOG0116	RasGAP SH3 binding protein rasputin, contains NTF2 and RRM domains
	A0A2H3H6D8	100	K	0.00718486	Down	Uncharacterized protein OS=Fusarium oxysporum f. sp. radicis-cucumerinum OX=327505 GN=AU210_006684 PE=4 SV=1	AU210_006684	cytoplasm,nucleus				GO:0006464 cellular protein modification process; GO:0006508 proteolysis; GO:0006807 nitrogen compound metabolic process; GO:0006914 autophagy; GO:0008152 metabolic process; GO:0009056 catabolic process; GO:0009987 cellular process; GO:0016236 macroautophagy; GO:0016579 protein deubiquitination; GO:0019538 protein metabolic process; GO:0032386 regulation of intracellular transport; GO:0032879 reg…	GO:0000932 P-body; GO:0005622 intracellular; GO:0005623 cell; GO:0005737 cytoplasm; GO:0005829 cytosol; GO:0010494 cytoplasmic stress granule; GO:0032991 protein-containing complex; GO:0035770 ribonucleoprotein granule; GO:0036464 cytoplasmic ribonucleoprotein granule; GO:0043226 organelle; GO:0043228 non-membrane-bounded organelle; GO:0043229 intracellular organelle; GO:0043232 intracellular non…	GO:0003676 nucleic acid binding; GO:0003723 RNA binding; GO:0003729 mRNA binding; GO:0005488 binding; GO:0043021 ribonucleoprotein complex binding; GO:0044877 protein-containing complex binding; GO:0097159 organic cyclic compound binding; GO:1901363 heterocyclic compound binding; GO:1905538 polysome binding;	PF02136; PF00076	Nuclear transport factor 2 (NTF2) domain; RNA recognition motif. (a.k.a. RRM, RBD, or RNP domain)	KOG0116	RasGAP SH3 binding protein rasputin, contains NTF2 and RRM domains
	A0A2H3H6D8	371	K	0.00525961	Down	Uncharacterized protein OS=Fusarium oxysporum f. sp. radicis-cucumerinum OX=327505 GN=AU210_006684 PE=4 SV=1	AU210_006684	cytoplasm,nucleus				GO:0006464 cellular protein modification process; GO:0006508 proteolysis; GO:0006807 nitrogen compound metabolic process; GO:0006914 autophagy; GO:0008152 metabolic process; GO:0009056 catabolic process; GO:0009987 cellular process; GO:0016236 macroautophagy; GO:0016579 protein deubiquitination; GO:0019538 protein metabolic process; GO:0032386 regulation of intracellular transport; GO:0032879 reg…	GO:0000932 P-body; GO:0005622 intracellular; GO:0005623 cell; GO:0005737 cytoplasm; GO:0005829 cytosol; GO:0010494 cytoplasmic stress granule; GO:0032991 protein-containing complex; GO:0035770 ribonucleoprotein granule; GO:0036464 cytoplasmic ribonucleoprotein granule; GO:0043226 organelle; GO:0043228 non-membrane-bounded organelle; GO:0043229 intracellular organelle; GO:0043232 intracellular non…	GO:0003676 nucleic acid binding; GO:0003723 RNA binding; GO:0003729 mRNA binding; GO:0005488 binding; GO:0043021 ribonucleoprotein complex binding; GO:0044877 protein-containing complex binding; GO:0097159 organic cyclic compound binding; GO:1901363 heterocyclic compound binding; GO:1905538 polysome binding;	PF02136; PF00076	Nuclear transport factor 2 (NTF2) domain; RNA recognition motif. (a.k.a. RRM, RBD, or RNP domain)	KOG0116	RasGAP SH3 binding protein rasputin, contains NTF2 and RRM domains
	A0A2H3H5Q4	204	K	0.00847757	Down	Uncharacterized protein OS=Fusarium oxysporum f. sp. radicis-cucumerinum OX=327505 GN=AU210_006481 PE=3 SV=1	AU210_006481	nucleus	K11594	DDX3X, bel; ATP-dependent RNA helicase DDX3X [EC:3.6.4.13]		GO:0002181 cytoplasmic translation; GO:0002183 cytoplasmic translational initiation; GO:0006139 nucleobase-containing compound metabolic process; GO:0006412 translation; GO:0006413 translational initiation; GO:0006518 peptide metabolic process; GO:0006725 cellular aromatic compound metabolic process; GO:0006807 nitrogen compound metabolic process; GO:0008152 metabolic process; GO:0009058 biosynth…	GO:0005622 intracellular; GO:0005623 cell; GO:0005634 nucleus; GO:0005730 nucleolus; GO:0005737 cytoplasm; GO:0031974 membrane-enclosed lumen; GO:0031981 nuclear lumen; GO:0043226 organelle; GO:0043227 membrane-bounded organelle; GO:0043228 non-membrane-bounded organelle; GO:0043229 intracellular organelle; GO:0043231 intracellular membrane-bounded organelle; GO:0043232 intracellular non-membrane…	GO:0003676 nucleic acid binding; GO:0003723 RNA binding; GO:0003724 RNA helicase activity; GO:0003743 translation initiation factor activity; GO:0003824 catalytic activity; GO:0004386 helicase activity; GO:0005488 binding; GO:0008135 translation factor activity, RNA binding; GO:0008186 RNA-dependent ATPase activity; GO:0016462 pyrophosphatase activity; GO:0016787 hydrolase activity; GO:0016817 hy…	PF00270	DEAD/DEAH box helicase	KOG0335	ATP-dependent RNA helicase
	W9J193	82	K	0.003606	Down	Uncharacterized protein OS=Fusarium oxysporum NRRL 32931 OX=660029 GN=FOYG_03412 PE=3 SV=1	FOYG_03412	nucleus	K12831	SF3B4, SAP49; splicing factor 3B subunit 4	map03040 Spliceosome	GO:0000375 RNA splicing, via transesterification reactions; GO:0000377 RNA splicing, via transesterification reactions with bulged adenosine as nucleophile; GO:0000398 mRNA splicing, via spliceosome; GO:0006139 nucleobase-containing compound metabolic process; GO:0006396 RNA processing; GO:0006397 mRNA processing; GO:0006725 cellular aromatic compound metabolic process; GO:0006807 nitrogen compou…	GO:0005622 intracellular; GO:0005623 cell; GO:0005634 nucleus; GO:0005681 spliceosomal complex; GO:0005684 U2-type spliceosomal complex; GO:0005686 U2 snRNP; GO:0030532 small nuclear ribonucleoprotein complex; GO:0032991 protein-containing complex; GO:0043226 organelle; GO:0043227 membrane-bounded organelle; GO:0043229 intracellular organelle; GO:0043231 intracellular membrane-bounded organelle; …	GO:0003676 nucleic acid binding; GO:0003723 RNA binding; GO:0005488 binding; GO:0097159 organic cyclic compound binding; GO:1901363 heterocyclic compound binding;	PF00076	RNA recognition motif. (a.k.a. RRM, RBD, or RNP domain)	KOG0131	Splicing factor 3b, subunit 4
	A0A559KN62	191	K	0.00456518	Down	Pre-mRNA-splicing factor slt-11 OS=Fusarium oxysporum f. sp. cubense OX=61366 GN=slt-11 PE=3 SV=1	slt-11	cytoplasm	K12872	RBM22, SLT11; pre-mRNA-splicing factor RBM22/SLT11	map03040 Spliceosome	GO:0000375 RNA splicing, via transesterification reactions; GO:0000377 RNA splicing, via transesterification reactions with bulged adenosine as nucleophile; GO:0000387 spliceosomal snRNP assembly; GO:0000398 mRNA splicing, via spliceosome; GO:0006139 nucleobase-containing compound metabolic process; GO:0006396 RNA processing; GO:0006397 mRNA processing; GO:0006725 cellular aromatic compound metab…	GO:0000974 Prp19 complex; GO:0005622 intracellular; GO:0005623 cell; GO:0005634 nucleus; GO:0005681 spliceosomal complex; GO:0005684 U2-type spliceosomal complex; GO:0032991 protein-containing complex; GO:0043226 organelle; GO:0043227 membrane-bounded organelle; GO:0043229 intracellular organelle; GO:0043231 intracellular membrane-bounded organelle; GO:0071006 U2-type catalytic step 1 spliceosome…	GO:0003676 nucleic acid binding; GO:0003723 RNA binding; GO:0005488 binding; GO:0017069 snRNA binding; GO:0017070 U6 snRNA binding; GO:0036002 pre-mRNA binding; GO:0097159 organic cyclic compound binding; GO:1901363 heterocyclic compound binding;	PF00076	RNA recognition motif. (a.k.a. RRM, RBD, or RNP domain)	KOG0153	Predicted RNA-binding protein (RRM superfamily)
	A0A559KN62	251	K	0.000851945	Down	Pre-mRNA-splicing factor slt-11 OS=Fusarium oxysporum f. sp. cubense OX=61366 GN=slt-11 PE=3 SV=1	slt-11	cytoplasm	K12872	RBM22, SLT11; pre-mRNA-splicing factor RBM22/SLT11	map03040 Spliceosome	GO:0000375 RNA splicing, via transesterification reactions; GO:0000377 RNA splicing, via transesterification reactions with bulged adenosine as nucleophile; GO:0000387 spliceosomal snRNP assembly; GO:0000398 mRNA splicing, via spliceosome; GO:0006139 nucleobase-containing compound metabolic process; GO:0006396 RNA processing; GO:0006397 mRNA processing; GO:0006725 cellular aromatic compound metab…	GO:0000974 Prp19 complex; GO:0005622 intracellular; GO:0005623 cell; GO:0005634 nucleus; GO:0005681 spliceosomal complex; GO:0005684 U2-type spliceosomal complex; GO:0032991 protein-containing complex; GO:0043226 organelle; GO:0043227 membrane-bounded organelle; GO:0043229 intracellular organelle; GO:0043231 intracellular membrane-bounded organelle; GO:0071006 U2-type catalytic step 1 spliceosome…	GO:0003676 nucleic acid binding; GO:0003723 RNA binding; GO:0005488 binding; GO:0017069 snRNA binding; GO:0017070 U6 snRNA binding; GO:0036002 pre-mRNA binding; GO:0097159 organic cyclic compound binding; GO:1901363 heterocyclic compound binding;	PF00076	RNA recognition motif. (a.k.a. RRM, RBD, or RNP domain)	KOG0153	Predicted RNA-binding protein (RRM superfamily)
	A0A2H3GY40	712	K	0.00344276	Down	Uncharacterized protein OS=Fusarium oxysporum f. sp. radicis-cucumerinum OX=327505 GN=AU210_008066 PE=4 SV=1	AU210_008066	nucleus	K22611	SART3, TIP110; squamous cell carcinoma antigen recognized by T-cells 3		GO:0000244 spliceosomal tri-snRNP complex assembly; GO:0000245 spliceosomal complex assembly; GO:0000375 RNA splicing, via transesterification reactions; GO:0000377 RNA splicing, via transesterification reactions with bulged adenosine as nucleophile; GO:0000387 spliceosomal snRNP assembly; GO:0000398 mRNA splicing, via spliceosome; GO:0006139 nucleobase-containing compound metabolic process; GO:0…	GO:0005622 intracellular; GO:0005623 cell; GO:0005634 nucleus; GO:0005688 U6 snRNP; GO:0030532 small nuclear ribonucleoprotein complex; GO:0032991 protein-containing complex; GO:0043226 organelle; GO:0043227 membrane-bounded organelle; GO:0043229 intracellular organelle; GO:0043231 intracellular membrane-bounded organelle; GO:0097525 spliceosomal snRNP complex; GO:0120114 Sm-like protein family c…	GO:0003676 nucleic acid binding; GO:0003723 RNA binding; GO:0005488 binding; GO:0017069 snRNA binding; GO:0017070 U6 snRNA binding; GO:0097159 organic cyclic compound binding; GO:1901363 heterocyclic compound binding;	PF00076	RNA recognition motif. (a.k.a. RRM, RBD, or RNP domain)	KOG0128	RNA-binding protein SART3 (RRM superfamily)
	W9HSK1	383	K	0.0429689	Down	ATP-dependent RNA helicase DBP2 OS=Fusarium oxysporum NRRL 32931 OX=660029 GN=FOYG_12510 PE=3 SV=1	FOYG_12510	nucleus	K12823	DDX5, DBP2; ATP-dependent RNA helicase DDX5/DBP2 [EC:3.6.4.13]	map03040 Spliceosome	GO:0000184 nuclear-transcribed mRNA catabolic process, nonsense-mediated decay; GO:0000956 nuclear-transcribed mRNA catabolic process; GO:0006139 nucleobase-containing compound metabolic process; GO:0006364 rRNA processing; GO:0006396 RNA processing; GO:0006401 RNA catabolic process; GO:0006402 mRNA catabolic process; GO:0006725 cellular aromatic compound metabolic process; GO:0006807 nitrogen co…	GO:0005622 intracellular; GO:0005623 cell; GO:0005634 nucleus; GO:0005730 nucleolus; GO:0005737 cytoplasm; GO:0005739 mitochondrion; GO:0031974 membrane-enclosed lumen; GO:0031981 nuclear lumen; GO:0043226 organelle; GO:0043227 membrane-bounded organelle; GO:0043228 non-membrane-bounded organelle; GO:0043229 intracellular organelle; GO:0043231 intracellular membrane-bounded organelle; GO:0043232 …	GO:0000166 nucleotide binding; GO:0003724 RNA helicase activity; GO:0003824 catalytic activity; GO:0004386 helicase activity; GO:0005488 binding; GO:0005524 ATP binding; GO:0008144 drug binding; GO:0008186 RNA-dependent ATPase activity; GO:0016462 pyrophosphatase activity; GO:0016787 hydrolase activity; GO:0016817 hydrolase activity, acting on acid anhydrides; GO:0016818 hydrolase activity, actin…	PF00270	DEAD/DEAH box helicase	KOG0331	ATP-dependent RNA helicase
	W9HSK1	288	K	7.16164e-05	Down	ATP-dependent RNA helicase DBP2 OS=Fusarium oxysporum NRRL 32931 OX=660029 GN=FOYG_12510 PE=3 SV=1	FOYG_12510	nucleus	K12823	DDX5, DBP2; ATP-dependent RNA helicase DDX5/DBP2 [EC:3.6.4.13]	map03040 Spliceosome	GO:0000184 nuclear-transcribed mRNA catabolic process, nonsense-mediated decay; GO:0000956 nuclear-transcribed mRNA catabolic process; GO:0006139 nucleobase-containing compound metabolic process; GO:0006364 rRNA processing; GO:0006396 RNA processing; GO:0006401 RNA catabolic process; GO:0006402 mRNA catabolic process; GO:0006725 cellular aromatic compound metabolic process; GO:0006807 nitrogen co…	GO:0005622 intracellular; GO:0005623 cell; GO:0005634 nucleus; GO:0005730 nucleolus; GO:0005737 cytoplasm; GO:0005739 mitochondrion; GO:0031974 membrane-enclosed lumen; GO:0031981 nuclear lumen; GO:0043226 organelle; GO:0043227 membrane-bounded organelle; GO:0043228 non-membrane-bounded organelle; GO:0043229 intracellular organelle; GO:0043231 intracellular membrane-bounded organelle; GO:0043232 …	GO:0000166 nucleotide binding; GO:0003724 RNA helicase activity; GO:0003824 catalytic activity; GO:0004386 helicase activity; GO:0005488 binding; GO:0005524 ATP binding; GO:0008144 drug binding; GO:0008186 RNA-dependent ATPase activity; GO:0016462 pyrophosphatase activity; GO:0016787 hydrolase activity; GO:0016817 hydrolase activity, acting on acid anhydrides; GO:0016818 hydrolase activity, actin…	PF00270	DEAD/DEAH box helicase	KOG0331	ATP-dependent RNA helicase
	W9HSK1	131	K	0.00327331	Down	ATP-dependent RNA helicase DBP2 OS=Fusarium oxysporum NRRL 32931 OX=660029 GN=FOYG_12510 PE=3 SV=1	FOYG_12510	nucleus	K12823	DDX5, DBP2; ATP-dependent RNA helicase DDX5/DBP2 [EC:3.6.4.13]	map03040 Spliceosome	GO:0000184 nuclear-transcribed mRNA catabolic process, nonsense-mediated decay; GO:0000956 nuclear-transcribed mRNA catabolic process; GO:0006139 nucleobase-containing compound metabolic process; GO:0006364 rRNA processing; GO:0006396 RNA processing; GO:0006401 RNA catabolic process; GO:0006402 mRNA catabolic process; GO:0006725 cellular aromatic compound metabolic process; GO:0006807 nitrogen co…	GO:0005622 intracellular; GO:0005623 cell; GO:0005634 nucleus; GO:0005730 nucleolus; GO:0005737 cytoplasm; GO:0005739 mitochondrion; GO:0031974 membrane-enclosed lumen; GO:0031981 nuclear lumen; GO:0043226 organelle; GO:0043227 membrane-bounded organelle; GO:0043228 non-membrane-bounded organelle; GO:0043229 intracellular organelle; GO:0043231 intracellular membrane-bounded organelle; GO:0043232 …	GO:0000166 nucleotide binding; GO:0003724 RNA helicase activity; GO:0003824 catalytic activity; GO:0004386 helicase activity; GO:0005488 binding; GO:0005524 ATP binding; GO:0008144 drug binding; GO:0008186 RNA-dependent ATPase activity; GO:0016462 pyrophosphatase activity; GO:0016787 hydrolase activity; GO:0016817 hydrolase activity, acting on acid anhydrides; GO:0016818 hydrolase activity, actin…	PF00270	DEAD/DEAH box helicase	KOG0331	ATP-dependent RNA helicase
	A0A2H3HGQ7	14	K	0.0360634	Down	U1-type domain-containing protein OS=Fusarium oxysporum f. sp. radicis-cucumerinum OX=327505 GN=AU210_004616 PE=4 SV=1	AU210_004616	nucleus				GO:0000375 RNA splicing, via transesterification reactions; GO:0000377 RNA splicing, via transesterification reactions with bulged adenosine as nucleophile; GO:0000398 mRNA splicing, via spliceosome; GO:0006139 nucleobase-containing compound metabolic process; GO:0006396 RNA processing; GO:0006397 mRNA processing; GO:0006725 cellular aromatic compound metabolic process; GO:0006807 nitrogen compou…			PF06220	U1 zinc finger	KOG0150	Spliceosomal protein FBP21
	A0A2H3GMN9	3	K	0.000403122	Down	RRM domain-containing protein OS=Fusarium oxysporum f. sp. radicis-cucumerinum OX=327505 GN=AU210_013105 PE=4 SV=1	AU210_013105	nucleus							PF00076	RNA recognition motif. (a.k.a. RRM, RBD, or RNP domain)	KOG0118	FOG: RRM domain
	F9FR78	294	K	0.000235982	Down	Uncharacterized protein OS=Fusarium oxysporum (strain Fo5176) OX=660025 GN=FOXB_08908 PE=3 SV=1	FOXB_08908	nucleus				GO:0000375 RNA splicing, via transesterification reactions; GO:0000377 RNA splicing, via transesterification reactions with bulged adenosine as nucleophile; GO:0000387 spliceosomal snRNP assembly; GO:0000398 mRNA splicing, via spliceosome; GO:0006139 nucleobase-containing compound metabolic process; GO:0006396 RNA processing; GO:0006397 mRNA processing; GO:0006725 cellular aromatic compound metab…	GO:0000974 Prp19 complex; GO:0005622 intracellular; GO:0005623 cell; GO:0005634 nucleus; GO:0005681 spliceosomal complex; GO:0005684 U2-type spliceosomal complex; GO:0032991 protein-containing complex; GO:0043226 organelle; GO:0043227 membrane-bounded organelle; GO:0043229 intracellular organelle; GO:0043231 intracellular membrane-bounded organelle; GO:0071006 U2-type catalytic step 1 spliceosome…	GO:0003676 nucleic acid binding; GO:0003723 RNA binding; GO:0005488 binding; GO:0017069 snRNA binding; GO:0017070 U6 snRNA binding; GO:0036002 pre-mRNA binding; GO:0097159 organic cyclic compound binding; GO:1901363 heterocyclic compound binding;	PF00076	RNA recognition motif. (a.k.a. RRM, RBD, or RNP domain)	KOG0118	FOG: RRM domain
	A0A6M7Z2Q2	217	K	0.00492998	Down	Uncharacterized protein OS=Fusarium oxysporum Fo47 OX=660027 GN=FOBC_06318 PE=4 SV=1	FOBC_06318	nucleus				GO:0000245 spliceosomal complex assembly; GO:0000375 RNA splicing, via transesterification reactions; GO:0000377 RNA splicing, via transesterification reactions with bulged adenosine as nucleophile; GO:0000398 mRNA splicing, via spliceosome; GO:0006139 nucleobase-containing compound metabolic process; GO:0006376 mRNA splice site selection; GO:0006396 RNA processing; GO:0006397 mRNA processing; GO…	GO:0000243 commitment complex; GO:0005622 intracellular; GO:0005623 cell; GO:0005634 nucleus; GO:0005681 spliceosomal complex; GO:0005684 U2-type spliceosomal complex; GO:0005685 U1 snRNP; GO:0005737 cytoplasm; GO:0010494 cytoplasmic stress granule; GO:0030532 small nuclear ribonucleoprotein complex; GO:0032991 protein-containing complex; GO:0035770 ribonucleoprotein granule; GO:0036464 cytoplasm…	GO:0003676 nucleic acid binding; GO:0003723 RNA binding; GO:0003729 mRNA binding; GO:0005488 binding; GO:0097159 organic cyclic compound binding; GO:1901363 heterocyclic compound binding;	PF00076	RNA recognition motif. (a.k.a. RRM, RBD, or RNP domain)	KOG0118	FOG: RRM domain
	X0HVW6	430	K	0.00292757	Down	Pre-mRNA-splicing factor prp46 OS=Fusarium oxysporum f. sp. conglutinans race 2 54008 OX=1089457 GN=FOPG_05919 PE=4 SV=1	FOPG_05919	nucleus	K12862	PLRG1, PRL1, PRP46; pleiotropic regulator 1	map03040 Spliceosome	GO:0000375 RNA splicing, via transesterification reactions; GO:0000377 RNA splicing, via transesterification reactions with bulged adenosine as nucleophile; GO:0000398 mRNA splicing, via spliceosome; GO:0006139 nucleobase-containing compound metabolic process; GO:0006396 RNA processing; GO:0006397 mRNA processing; GO:0006725 cellular aromatic compound metabolic process; GO:0006807 nitrogen compou…	GO:0000151 ubiquitin ligase complex; GO:0000974 Prp19 complex; GO:0005622 intracellular; GO:0005623 cell; GO:0005634 nucleus; GO:0005681 spliceosomal complex; GO:0031461 cullin-RING ubiquitin ligase complex; GO:0032991 protein-containing complex; GO:0043226 organelle; GO:0043227 membrane-bounded organelle; GO:0043229 intracellular organelle; GO:0043231 intracellular membrane-bounded organelle; GO…				KOG0285	Pleiotropic regulator 1
	X0HVW6	436	K	0.00351775	Down	Pre-mRNA-splicing factor prp46 OS=Fusarium oxysporum f. sp. conglutinans race 2 54008 OX=1089457 GN=FOPG_05919 PE=4 SV=1	FOPG_05919	nucleus	K12862	PLRG1, PRL1, PRP46; pleiotropic regulator 1	map03040 Spliceosome	GO:0000375 RNA splicing, via transesterification reactions; GO:0000377 RNA splicing, via transesterification reactions with bulged adenosine as nucleophile; GO:0000398 mRNA splicing, via spliceosome; GO:0006139 nucleobase-containing compound metabolic process; GO:0006396 RNA processing; GO:0006397 mRNA processing; GO:0006725 cellular aromatic compound metabolic process; GO:0006807 nitrogen compou…	GO:0000151 ubiquitin ligase complex; GO:0000974 Prp19 complex; GO:0005622 intracellular; GO:0005623 cell; GO:0005634 nucleus; GO:0005681 spliceosomal complex; GO:0031461 cullin-RING ubiquitin ligase complex; GO:0032991 protein-containing complex; GO:0043226 organelle; GO:0043227 membrane-bounded organelle; GO:0043229 intracellular organelle; GO:0043231 intracellular membrane-bounded organelle; GO…				KOG0285	Pleiotropic regulator 1
	X0AEE1	200	K	0.00301144	Down	H/ACA ribonucleoprotein complex subunit 2 OS=Fusarium oxysporum f. sp. melonis 26406 OX=1089452 GN=FOMG_06461 PE=3 SV=1	FOMG_06461	nucleus	K11129	NHP2, NOLA2; H/ACA ribonucleoprotein complex subunit 2	map03008 Ribosome biogenesis in eukaryotes				PF01248	Ribosomal protein L7Ae/L30e/S12e/Gadd45 family	KOG3167	Box H/ACA snoRNP component, involved in ribosomal RNA pseudouridinylation
	X0AEE1	24	K	0.000308742	Down	H/ACA ribonucleoprotein complex subunit 2 OS=Fusarium oxysporum f. sp. melonis 26406 OX=1089452 GN=FOMG_06461 PE=3 SV=1	FOMG_06461	nucleus	K11129	NHP2, NOLA2; H/ACA ribonucleoprotein complex subunit 2	map03008 Ribosome biogenesis in eukaryotes				PF01248	Ribosomal protein L7Ae/L30e/S12e/Gadd45 family	KOG3167	Box H/ACA snoRNP component, involved in ribosomal RNA pseudouridinylation
	X0AEE1	236	K	0.000552525	Down	H/ACA ribonucleoprotein complex subunit 2 OS=Fusarium oxysporum f. sp. melonis 26406 OX=1089452 GN=FOMG_06461 PE=3 SV=1	FOMG_06461	nucleus	K11129	NHP2, NOLA2; H/ACA ribonucleoprotein complex subunit 2	map03008 Ribosome biogenesis in eukaryotes				PF01248	Ribosomal protein L7Ae/L30e/S12e/Gadd45 family	KOG3167	Box H/ACA snoRNP component, involved in ribosomal RNA pseudouridinylation
	X0AEE1	178	K	0.00756195	Down	H/ACA ribonucleoprotein complex subunit 2 OS=Fusarium oxysporum f. sp. melonis 26406 OX=1089452 GN=FOMG_06461 PE=3 SV=1	FOMG_06461	nucleus	K11129	NHP2, NOLA2; H/ACA ribonucleoprotein complex subunit 2	map03008 Ribosome biogenesis in eukaryotes				PF01248	Ribosomal protein L7Ae/L30e/S12e/Gadd45 family	KOG3167	Box H/ACA snoRNP component, involved in ribosomal RNA pseudouridinylation
	X0AEE1	106	K	0.00830014	Down	H/ACA ribonucleoprotein complex subunit 2 OS=Fusarium oxysporum f. sp. melonis 26406 OX=1089452 GN=FOMG_06461 PE=3 SV=1	FOMG_06461	nucleus	K11129	NHP2, NOLA2; H/ACA ribonucleoprotein complex subunit 2	map03008 Ribosome biogenesis in eukaryotes				PF01248	Ribosomal protein L7Ae/L30e/S12e/Gadd45 family	KOG3167	Box H/ACA snoRNP component, involved in ribosomal RNA pseudouridinylation
	N4TIL5	42	K	0.0167013	Down	RNA-binding protein rnp24 OS=Fusarium oxysporum f. sp. cubense (strain race 1) OX=1229664 GN=FOC1_g10012687 PE=4 SV=1	FOC1_g10012687	nucleus				GO:0006139 nucleobase-containing compound metabolic process; GO:0006364 rRNA processing; GO:0006396 RNA processing; GO:0006725 cellular aromatic compound metabolic process; GO:0006807 nitrogen compound metabolic process; GO:0008152 metabolic process; GO:0009987 cellular process; GO:0010467 gene expression; GO:0016070 RNA metabolic process; GO:0016072 rRNA metabolic process; GO:0022613 ribonucleop…	GO:0005622 intracellular; GO:0005623 cell; GO:0005634 nucleus; GO:0005730 nucleolus; GO:0030684 preribosome; GO:0031974 membrane-enclosed lumen; GO:0031981 nuclear lumen; GO:0032991 protein-containing complex; GO:0043226 organelle; GO:0043227 membrane-bounded organelle; GO:0043228 non-membrane-bounded organelle; GO:0043229 intracellular organelle; GO:0043231 intracellular membrane-bounded organel…	GO:0003676 nucleic acid binding; GO:0003723 RNA binding; GO:0005488 binding; GO:0097159 organic cyclic compound binding; GO:1901363 heterocyclic compound binding;	PF00076	RNA recognition motif. (a.k.a. RRM, RBD, or RNP domain)	KOG4210	Nuclear localization sequence binding protein
	X0B2E1	417	K	0.00592996	Down	Uncharacterized protein OS=Fusarium oxysporum f. sp. melonis 26406 OX=1089452 GN=FOMG_00752 PE=4 SV=1	FOMG_00752	nucleus	K23039	NAB2; nuclear polyadenylated RNA-binding protein NAB2		GO:0006139 nucleobase-containing compound metabolic process; GO:0006378 mRNA polyadenylation; GO:0006396 RNA processing; GO:0006397 mRNA processing; GO:0006725 cellular aromatic compound metabolic process; GO:0006807 nitrogen compound metabolic process; GO:0008152 metabolic process; GO:0009892 negative regulation of metabolic process; GO:0009893 positive regulation of metabolic process; GO:000989…	GO:0005622 intracellular; GO:0005623 cell; GO:0005634 nucleus; GO:0005737 cytoplasm; GO:0043226 organelle; GO:0043227 membrane-bounded organelle; GO:0043229 intracellular organelle; GO:0043231 intracellular membrane-bounded organelle;	GO:0003676 nucleic acid binding; GO:0003723 RNA binding; GO:0003727 single-stranded RNA binding; GO:0005488 binding; GO:0008143 poly(A) binding; GO:0036002 pre-mRNA binding; GO:0070717 poly-purine tract binding; GO:0097159 organic cyclic compound binding; GO:1901363 heterocyclic compound binding;			KOG3702	Nuclear polyadenylated RNA binding protein
	X0B2E1	356	K	0.0470697	Down	Uncharacterized protein OS=Fusarium oxysporum f. sp. melonis 26406 OX=1089452 GN=FOMG_00752 PE=4 SV=1	FOMG_00752	nucleus	K23039	NAB2; nuclear polyadenylated RNA-binding protein NAB2		GO:0006139 nucleobase-containing compound metabolic process; GO:0006378 mRNA polyadenylation; GO:0006396 RNA processing; GO:0006397 mRNA processing; GO:0006725 cellular aromatic compound metabolic process; GO:0006807 nitrogen compound metabolic process; GO:0008152 metabolic process; GO:0009892 negative regulation of metabolic process; GO:0009893 positive regulation of metabolic process; GO:000989…	GO:0005622 intracellular; GO:0005623 cell; GO:0005634 nucleus; GO:0005737 cytoplasm; GO:0043226 organelle; GO:0043227 membrane-bounded organelle; GO:0043229 intracellular organelle; GO:0043231 intracellular membrane-bounded organelle;	GO:0003676 nucleic acid binding; GO:0003723 RNA binding; GO:0003727 single-stranded RNA binding; GO:0005488 binding; GO:0008143 poly(A) binding; GO:0036002 pre-mRNA binding; GO:0070717 poly-purine tract binding; GO:0097159 organic cyclic compound binding; GO:1901363 heterocyclic compound binding;			KOG3702	Nuclear polyadenylated RNA binding protein
	X0M5Q7	30	K	0.00356051	Down	Uncharacterized protein OS=Fusarium oxysporum f. sp. vasinfectum 25433 OX=1089449 GN=FOTG_05938 PE=4 SV=1	FOTG_05938	nucleus	K14781	DHR2; ATP-dependent RNA helicase DHR2 [EC:3.6.4.13]		GO:0000462 maturation of SSU-rRNA from tricistronic rRNA transcript (SSU-rRNA, 5.8S rRNA, LSU-rRNA); GO:0006139 nucleobase-containing compound metabolic process; GO:0006364 rRNA processing; GO:0006396 RNA processing; GO:0006725 cellular aromatic compound metabolic process; GO:0006807 nitrogen compound metabolic process; GO:0008152 metabolic process; GO:0009987 cellular process; GO:0010467 gene ex…	GO:0005622 intracellular; GO:0005623 cell; GO:0005634 nucleus; GO:0005730 nucleolus; GO:0005737 cytoplasm; GO:0031974 membrane-enclosed lumen; GO:0031981 nuclear lumen; GO:0043226 organelle; GO:0043227 membrane-bounded organelle; GO:0043228 non-membrane-bounded organelle; GO:0043229 intracellular organelle; GO:0043231 intracellular membrane-bounded organelle; GO:0043232 intracellular non-membrane…	GO:0000166 nucleotide binding; GO:0003676 nucleic acid binding; GO:0003723 RNA binding; GO:0003724 RNA helicase activity; GO:0003824 catalytic activity; GO:0004386 helicase activity; GO:0005488 binding; GO:0005524 ATP binding; GO:0008144 drug binding; GO:0008186 RNA-dependent ATPase activity; GO:0016462 pyrophosphatase activity; GO:0016787 hydrolase activity; GO:0016817 hydrolase activity, acting…	PF04408; PF07717	Helicase associated domain (HA2); Oligonucleotide/oligosaccharide-binding (OB)-fold	KOG0922	DEAH-box RNA helicase
	A0A5C6TCX7	120	K	0.0116091	Down	Uncharacterized protein OS=Fusarium oxysporum f. sp. cubense OX=61366 GN=FocTR4_00003203 PE=4 SV=1	FocTR4_00003203	cytoplasm				GO:0000723 telomere maintenance; GO:0000956 nuclear-transcribed mRNA catabolic process; GO:0006139 nucleobase-containing compound metabolic process; GO:0006259 DNA metabolic process; GO:0006401 RNA catabolic process; GO:0006402 mRNA catabolic process; GO:0006403 RNA localization; GO:0006405 RNA export from nucleus; GO:0006406 mRNA export from nucleus; GO:0006611 protein export from nucleus; GO:00…	GO:0005622 intracellular; GO:0005623 cell; GO:0005634 nucleus; GO:0005737 cytoplasm; GO:0005829 cytosol; GO:0010494 cytoplasmic stress granule; GO:0016020 membrane; GO:0016021 integral component of membrane; GO:0031224 intrinsic component of membrane; GO:0032991 protein-containing complex; GO:0035770 ribonucleoprotein granule; GO:0036464 cytoplasmic ribonucleoprotein granule; GO:0043226 organelle…	GO:0003676 nucleic acid binding; GO:0003677 DNA binding; GO:0003697 single-stranded DNA binding; GO:0003723 RNA binding; GO:0003729 mRNA binding; GO:0005488 binding; GO:0042162 telomeric DNA binding; GO:0043047 single-stranded telomeric DNA binding; GO:0043565 sequence-specific DNA binding; GO:0097159 organic cyclic compound binding; GO:0098847 sequence-specific single stranded DNA binding; GO:19…	PF00076	RNA recognition motif. (a.k.a. RRM, RBD, or RNP domain)	KOG0118	FOG: RRM domain
	A0A5C6TCX7	115	K	0.000704743	Down	Uncharacterized protein OS=Fusarium oxysporum f. sp. cubense OX=61366 GN=FocTR4_00003203 PE=4 SV=1	FocTR4_00003203	cytoplasm				GO:0000723 telomere maintenance; GO:0000956 nuclear-transcribed mRNA catabolic process; GO:0006139 nucleobase-containing compound metabolic process; GO:0006259 DNA metabolic process; GO:0006401 RNA catabolic process; GO:0006402 mRNA catabolic process; GO:0006403 RNA localization; GO:0006405 RNA export from nucleus; GO:0006406 mRNA export from nucleus; GO:0006611 protein export from nucleus; GO:00…	GO:0005622 intracellular; GO:0005623 cell; GO:0005634 nucleus; GO:0005737 cytoplasm; GO:0005829 cytosol; GO:0010494 cytoplasmic stress granule; GO:0016020 membrane; GO:0016021 integral component of membrane; GO:0031224 intrinsic component of membrane; GO:0032991 protein-containing complex; GO:0035770 ribonucleoprotein granule; GO:0036464 cytoplasmic ribonucleoprotein granule; GO:0043226 organelle…	GO:0003676 nucleic acid binding; GO:0003677 DNA binding; GO:0003697 single-stranded DNA binding; GO:0003723 RNA binding; GO:0003729 mRNA binding; GO:0005488 binding; GO:0042162 telomeric DNA binding; GO:0043047 single-stranded telomeric DNA binding; GO:0043565 sequence-specific DNA binding; GO:0097159 organic cyclic compound binding; GO:0098847 sequence-specific single stranded DNA binding; GO:19…	PF00076	RNA recognition motif. (a.k.a. RRM, RBD, or RNP domain)	KOG0118	FOG: RRM domain
	A0A5C6TCX7	257	K	0.00684869	Down	Uncharacterized protein OS=Fusarium oxysporum f. sp. cubense OX=61366 GN=FocTR4_00003203 PE=4 SV=1	FocTR4_00003203	cytoplasm				GO:0000723 telomere maintenance; GO:0000956 nuclear-transcribed mRNA catabolic process; GO:0006139 nucleobase-containing compound metabolic process; GO:0006259 DNA metabolic process; GO:0006401 RNA catabolic process; GO:0006402 mRNA catabolic process; GO:0006403 RNA localization; GO:0006405 RNA export from nucleus; GO:0006406 mRNA export from nucleus; GO:0006611 protein export from nucleus; GO:00…	GO:0005622 intracellular; GO:0005623 cell; GO:0005634 nucleus; GO:0005737 cytoplasm; GO:0005829 cytosol; GO:0010494 cytoplasmic stress granule; GO:0016020 membrane; GO:0016021 integral component of membrane; GO:0031224 intrinsic component of membrane; GO:0032991 protein-containing complex; GO:0035770 ribonucleoprotein granule; GO:0036464 cytoplasmic ribonucleoprotein granule; GO:0043226 organelle…	GO:0003676 nucleic acid binding; GO:0003677 DNA binding; GO:0003697 single-stranded DNA binding; GO:0003723 RNA binding; GO:0003729 mRNA binding; GO:0005488 binding; GO:0042162 telomeric DNA binding; GO:0043047 single-stranded telomeric DNA binding; GO:0043565 sequence-specific DNA binding; GO:0097159 organic cyclic compound binding; GO:0098847 sequence-specific single stranded DNA binding; GO:19…	PF00076	RNA recognition motif. (a.k.a. RRM, RBD, or RNP domain)	KOG0118	FOG: RRM domain
	A0A5C6TLH9	134	K	8.47022e-05	Down	KRR1 small subunit processome component OS=Fusarium oxysporum f. sp. cubense OX=61366 GN=FocTR4_00006525 PE=3 SV=1	FocTR4_00006525	nucleus	K06961	KRR1; ribosomal RNA assembly protein		GO:0000447 endonucleolytic cleavage in ITS1 to separate SSU-rRNA from 5.8S rRNA and LSU-rRNA from tricistronic rRNA transcript (SSU-rRNA, 5.8S rRNA, LSU-rRNA); GO:0000460 maturation of 5.8S rRNA; GO:0000462 maturation of SSU-rRNA from tricistronic rRNA transcript (SSU-rRNA, 5.8S rRNA, LSU-rRNA); GO:0000466 maturation of 5.8S rRNA from tricistronic rRNA transcript (SSU-rRNA, 5.8S rRNA, LSU-rRNA); …	GO:0005622 intracellular; GO:0005623 cell; GO:0005634 nucleus; GO:0005730 nucleolus; GO:0030684 preribosome; GO:0030686 90S preribosome; GO:0031974 membrane-enclosed lumen; GO:0031981 nuclear lumen; GO:0032040 small-subunit processome; GO:0032991 protein-containing complex; GO:0043226 organelle; GO:0043227 membrane-bounded organelle; GO:0043228 non-membrane-bounded organelle; GO:0043229 intracell…	GO:0003676 nucleic acid binding; GO:0003723 RNA binding; GO:0005488 binding; GO:0097159 organic cyclic compound binding; GO:1901363 heterocyclic compound binding;			KOG2874	rRNA processing protein
	A0A6M7Z2Q2	165	K	3.96065e-05	Down	Uncharacterized protein OS=Fusarium oxysporum Fo47 OX=660027 GN=FOBC_06318 PE=4 SV=1	FOBC_06318	nucleus				GO:0000245 spliceosomal complex assembly; GO:0000375 RNA splicing, via transesterification reactions; GO:0000377 RNA splicing, via transesterification reactions with bulged adenosine as nucleophile; GO:0000398 mRNA splicing, via spliceosome; GO:0006139 nucleobase-containing compound metabolic process; GO:0006376 mRNA splice site selection; GO:0006396 RNA processing; GO:0006397 mRNA processing; GO…	GO:0000243 commitment complex; GO:0005622 intracellular; GO:0005623 cell; GO:0005634 nucleus; GO:0005681 spliceosomal complex; GO:0005684 U2-type spliceosomal complex; GO:0005685 U1 snRNP; GO:0005737 cytoplasm; GO:0010494 cytoplasmic stress granule; GO:0030532 small nuclear ribonucleoprotein complex; GO:0032991 protein-containing complex; GO:0035770 ribonucleoprotein granule; GO:0036464 cytoplasm…	GO:0003676 nucleic acid binding; GO:0003723 RNA binding; GO:0003729 mRNA binding; GO:0005488 binding; GO:0097159 organic cyclic compound binding; GO:1901363 heterocyclic compound binding;	PF00076	RNA recognition motif. (a.k.a. RRM, RBD, or RNP domain)	KOG0118	FOG: RRM domain
	X0HVW6	309	K	0.00557824	Down	Pre-mRNA-splicing factor prp46 OS=Fusarium oxysporum f. sp. conglutinans race 2 54008 OX=1089457 GN=FOPG_05919 PE=4 SV=1	FOPG_05919	nucleus	K12862	PLRG1, PRL1, PRP46; pleiotropic regulator 1	map03040 Spliceosome	GO:0000375 RNA splicing, via transesterification reactions; GO:0000377 RNA splicing, via transesterification reactions with bulged adenosine as nucleophile; GO:0000398 mRNA splicing, via spliceosome; GO:0006139 nucleobase-containing compound metabolic process; GO:0006396 RNA processing; GO:0006397 mRNA processing; GO:0006725 cellular aromatic compound metabolic process; GO:0006807 nitrogen compou…	GO:0000151 ubiquitin ligase complex; GO:0000974 Prp19 complex; GO:0005622 intracellular; GO:0005623 cell; GO:0005634 nucleus; GO:0005681 spliceosomal complex; GO:0031461 cullin-RING ubiquitin ligase complex; GO:0032991 protein-containing complex; GO:0043226 organelle; GO:0043227 membrane-bounded organelle; GO:0043229 intracellular organelle; GO:0043231 intracellular membrane-bounded organelle; GO…				KOG0285	Pleiotropic regulator 1
	N4UPX7	377	K	0.000985293	Down	Uncharacterized protein OS=Fusarium oxysporum f. sp. cubense (strain race 1) OX=1229664 GN=FOC1_g10008862 PE=3 SV=1	FOC1_g10008862	nucleus	K17679	MSS116; ATP-dependent RNA helicase MSS116, mitochondrial [EC:3.6.4.13]		GO:0000959 mitochondrial RNA metabolic process; GO:0000963 mitochondrial RNA processing; GO:0006139 nucleobase-containing compound metabolic process; GO:0006396 RNA processing; GO:0006397 mRNA processing; GO:0006725 cellular aromatic compound metabolic process; GO:0006807 nitrogen compound metabolic process; GO:0008152 metabolic process; GO:0009987 cellular process; GO:0010467 gene expression; GO…	GO:0005622 intracellular; GO:0005623 cell; GO:0005634 nucleus; GO:0005730 nucleolus; GO:0005737 cytoplasm; GO:0005739 mitochondrion; GO:0005759 mitochondrial matrix; GO:0031974 membrane-enclosed lumen; GO:0031981 nuclear lumen; GO:0043226 organelle; GO:0043227 membrane-bounded organelle; GO:0043228 non-membrane-bounded organelle; GO:0043229 intracellular organelle; GO:0043231 intracellular membra…	GO:0000166 nucleotide binding; GO:0003724 RNA helicase activity; GO:0003824 catalytic activity; GO:0004386 helicase activity; GO:0005488 binding; GO:0005524 ATP binding; GO:0008144 drug binding; GO:0008186 RNA-dependent ATPase activity; GO:0016462 pyrophosphatase activity; GO:0016787 hydrolase activity; GO:0016817 hydrolase activity, acting on acid anhydrides; GO:0016818 hydrolase activity, actin…	PF00270	DEAD/DEAH box helicase	KOG0342	ATP-dependent RNA helicase pitchoune
	A0A420RH73	156	K	0.000703027	Down	Branchpoint-bridging protein OS=Fusarium oxysporum OX=5507 GN=BFJ68_g5004 PE=3 SV=1	BFJ68_g5004	nucleus	K13095	SF1; splicing factor 1		GO:0000375 RNA splicing, via transesterification reactions; GO:0000377 RNA splicing, via transesterification reactions with bulged adenosine as nucleophile; GO:0000398 mRNA splicing, via spliceosome; GO:0006139 nucleobase-containing compound metabolic process; GO:0006396 RNA processing; GO:0006397 mRNA processing; GO:0006725 cellular aromatic compound metabolic process; GO:0006807 nitrogen compou…	GO:0000243 commitment complex; GO:0005622 intracellular; GO:0005623 cell; GO:0005634 nucleus; GO:0005681 spliceosomal complex; GO:0005684 U2-type spliceosomal complex; GO:0005737 cytoplasm; GO:0005829 cytosol; GO:0032991 protein-containing complex; GO:0043226 organelle; GO:0043227 membrane-bounded organelle; GO:0043229 intracellular organelle; GO:0043231 intracellular membrane-bounded organelle; …	GO:0003676 nucleic acid binding; GO:0003723 RNA binding; GO:0005488 binding; GO:0036002 pre-mRNA binding; GO:0045131 pre-mRNA branch point binding; GO:0097159 organic cyclic compound binding; GO:1901363 heterocyclic compound binding;	PF00013; PF00098	KH domain; Zinc knuckle	KOG0119	Splicing factor 1/branch point binding protein (RRM superfamily)
	X0I737	554	K	0.000102441	Down	Nucleolar protein 58 OS=Fusarium oxysporum f. sp. conglutinans race 2 54008 OX=1089457 GN=FOPG_06365 PE=3 SV=1	FOPG_06365	cytoplasm	K14565	NOP58; nucleolar protein 58	map03008 Ribosome biogenesis in eukaryotes	GO:0000154 rRNA modification; GO:0000447 endonucleolytic cleavage in ITS1 to separate SSU-rRNA from 5.8S rRNA and LSU-rRNA from tricistronic rRNA transcript (SSU-rRNA, 5.8S rRNA, LSU-rRNA); GO:0000460 maturation of 5.8S rRNA; GO:0000462 maturation of SSU-rRNA from tricistronic rRNA transcript (SSU-rRNA, 5.8S rRNA, LSU-rRNA); GO:0000466 maturation of 5.8S rRNA from tricistronic rRNA transcript (SS…	GO:0005622 intracellular; GO:0005623 cell; GO:0005634 nucleus; GO:0005730 nucleolus; GO:0005732 small nucleolar ribonucleoprotein complex; GO:0030684 preribosome; GO:0030686 90S preribosome; GO:0031428 box C/D snoRNP complex; GO:0031974 membrane-enclosed lumen; GO:0031981 nuclear lumen; GO:0032040 small-subunit processome; GO:0032991 protein-containing complex; GO:0043226 organelle; GO:0043227 me…	GO:0003676 nucleic acid binding; GO:0003723 RNA binding; GO:0003729 mRNA binding; GO:0005488 binding; GO:0030515 snoRNA binding; GO:0097159 organic cyclic compound binding; GO:1901363 heterocyclic compound binding;	PF08156	NOP5NT (NUC127) domain	KOG2572	Ribosome biogenesis protein - Nop58p/Nop5p
	A0A0D2XPW9	120	K	0.0304764	Down	Uncharacterized protein OS=Fusarium oxysporum f. sp. lycopersici (strain 4287 / CBS 123668 / FGSC 9935 / NRRL 34936) OX=426428 PE=4 SV=1	--	nucleus	K10643	CNOT4, NOT4, MOT2; CCR4-NOT transcription complex subunit 4 [EC:2.3.2.27]	map03018 RNA degradation	GO:0000209 protein polyubiquitination; GO:0000288 nuclear-transcribed mRNA catabolic process, deadenylation-dependent decay; GO:0000289 nuclear-transcribed mRNA poly(A) tail shortening; GO:0000956 nuclear-transcribed mRNA catabolic process; GO:0006139 nucleobase-containing compound metabolic process; GO:0006355 regulation of transcription, DNA-templated; GO:0006357 regulation of transcription by …	GO:0005622 intracellular; GO:0005623 cell; GO:0005737 cytoplasm; GO:0030014 CCR4-NOT complex; GO:0030015 CCR4-NOT core complex; GO:0032991 protein-containing complex;	GO:0003676 nucleic acid binding; GO:0003677 DNA binding; GO:0003723 RNA binding; GO:0003824 catalytic activity; GO:0004842 ubiquitin-protein transferase activity; GO:0005488 binding; GO:0016740 transferase activity; GO:0019787 ubiquitin-like protein transferase activity; GO:0043565 sequence-specific DNA binding; GO:0061630 ubiquitin protein ligase activity; GO:0061659 ubiquitin-like protein ligas…	PF00076	RNA recognition motif. (a.k.a. RRM, RBD, or RNP domain)	KOG2068	MOT2 transcription factor
	A0A0D2XJP4	219	K	0.00052161	Down	Lupus La protein OS=Fusarium oxysporum f. sp. lycopersici (strain 4287 / CBS 123668 / FGSC 9935 / NRRL 34936) OX=426428 GN=FOXG_04156 PE=4 SV=1	FOXG_04156	nucleus	K11090	LA, SSB; lupus La protein		GO:0000966 RNA 5'-end processing; GO:0001682 tRNA 5'-leader removal; GO:0006139 nucleobase-containing compound metabolic process; GO:0006351 transcription, DNA-templated; GO:0006353 DNA-templated transcription, termination; GO:0006383 transcription by RNA polymerase III; GO:0006386 termination of RNA polymerase III transcription; GO:0006396 RNA processing; GO:0006399 tRNA metabolic process; GO:00…	GO:0005622 intracellular; GO:0005623 cell; GO:0005634 nucleus; GO:0005654 nucleoplasm; GO:0005730 nucleolus; GO:0005737 cytoplasm; GO:0031974 membrane-enclosed lumen; GO:0031981 nuclear lumen; GO:0043226 organelle; GO:0043227 membrane-bounded organelle; GO:0043228 non-membrane-bounded organelle; GO:0043229 intracellular organelle; GO:0043231 intracellular membrane-bounded organelle; GO:0043232 in…	GO:0000049 tRNA binding; GO:0003676 nucleic acid binding; GO:0003723 RNA binding; GO:0003725 double-stranded RNA binding; GO:0003727 single-stranded RNA binding; GO:0005488 binding; GO:0033592 RNA strand annealing activity; GO:0097159 organic cyclic compound binding; GO:0097617 annealing activity; GO:1901363 heterocyclic compound binding;	PF05383; PF00076	La domain; RNA recognition motif. (a.k.a. RRM, RBD, or RNP domain)	KOG0118	FOG: RRM domain
	A0A0D2XJP4	173	K	8.39631e-05	Down	Lupus La protein OS=Fusarium oxysporum f. sp. lycopersici (strain 4287 / CBS 123668 / FGSC 9935 / NRRL 34936) OX=426428 GN=FOXG_04156 PE=4 SV=1	FOXG_04156	nucleus	K11090	LA, SSB; lupus La protein		GO:0000966 RNA 5'-end processing; GO:0001682 tRNA 5'-leader removal; GO:0006139 nucleobase-containing compound metabolic process; GO:0006351 transcription, DNA-templated; GO:0006353 DNA-templated transcription, termination; GO:0006383 transcription by RNA polymerase III; GO:0006386 termination of RNA polymerase III transcription; GO:0006396 RNA processing; GO:0006399 tRNA metabolic process; GO:00…	GO:0005622 intracellular; GO:0005623 cell; GO:0005634 nucleus; GO:0005654 nucleoplasm; GO:0005730 nucleolus; GO:0005737 cytoplasm; GO:0031974 membrane-enclosed lumen; GO:0031981 nuclear lumen; GO:0043226 organelle; GO:0043227 membrane-bounded organelle; GO:0043228 non-membrane-bounded organelle; GO:0043229 intracellular organelle; GO:0043231 intracellular membrane-bounded organelle; GO:0043232 in…	GO:0000049 tRNA binding; GO:0003676 nucleic acid binding; GO:0003723 RNA binding; GO:0003725 double-stranded RNA binding; GO:0003727 single-stranded RNA binding; GO:0005488 binding; GO:0033592 RNA strand annealing activity; GO:0097159 organic cyclic compound binding; GO:0097617 annealing activity; GO:1901363 heterocyclic compound binding;	PF05383; PF00076	La domain; RNA recognition motif. (a.k.a. RRM, RBD, or RNP domain)	KOG0118	FOG: RRM domain
	A0A0D2XJP4	171	K	0.00446937	Down	Lupus La protein OS=Fusarium oxysporum f. sp. lycopersici (strain 4287 / CBS 123668 / FGSC 9935 / NRRL 34936) OX=426428 GN=FOXG_04156 PE=4 SV=1	FOXG_04156	nucleus	K11090	LA, SSB; lupus La protein		GO:0000966 RNA 5'-end processing; GO:0001682 tRNA 5'-leader removal; GO:0006139 nucleobase-containing compound metabolic process; GO:0006351 transcription, DNA-templated; GO:0006353 DNA-templated transcription, termination; GO:0006383 transcription by RNA polymerase III; GO:0006386 termination of RNA polymerase III transcription; GO:0006396 RNA processing; GO:0006399 tRNA metabolic process; GO:00…	GO:0005622 intracellular; GO:0005623 cell; GO:0005634 nucleus; GO:0005654 nucleoplasm; GO:0005730 nucleolus; GO:0005737 cytoplasm; GO:0031974 membrane-enclosed lumen; GO:0031981 nuclear lumen; GO:0043226 organelle; GO:0043227 membrane-bounded organelle; GO:0043228 non-membrane-bounded organelle; GO:0043229 intracellular organelle; GO:0043231 intracellular membrane-bounded organelle; GO:0043232 in…	GO:0000049 tRNA binding; GO:0003676 nucleic acid binding; GO:0003723 RNA binding; GO:0003725 double-stranded RNA binding; GO:0003727 single-stranded RNA binding; GO:0005488 binding; GO:0033592 RNA strand annealing activity; GO:0097159 organic cyclic compound binding; GO:0097617 annealing activity; GO:1901363 heterocyclic compound binding;	PF05383; PF00076	La domain; RNA recognition motif. (a.k.a. RRM, RBD, or RNP domain)	KOG0118	FOG: RRM domain
	A0A0D2XJP4	237	K	2.12487e-07	Down	Lupus La protein OS=Fusarium oxysporum f. sp. lycopersici (strain 4287 / CBS 123668 / FGSC 9935 / NRRL 34936) OX=426428 GN=FOXG_04156 PE=4 SV=1	FOXG_04156	nucleus	K11090	LA, SSB; lupus La protein		GO:0000966 RNA 5'-end processing; GO:0001682 tRNA 5'-leader removal; GO:0006139 nucleobase-containing compound metabolic process; GO:0006351 transcription, DNA-templated; GO:0006353 DNA-templated transcription, termination; GO:0006383 transcription by RNA polymerase III; GO:0006386 termination of RNA polymerase III transcription; GO:0006396 RNA processing; GO:0006399 tRNA metabolic process; GO:00…	GO:0005622 intracellular; GO:0005623 cell; GO:0005634 nucleus; GO:0005654 nucleoplasm; GO:0005730 nucleolus; GO:0005737 cytoplasm; GO:0031974 membrane-enclosed lumen; GO:0031981 nuclear lumen; GO:0043226 organelle; GO:0043227 membrane-bounded organelle; GO:0043228 non-membrane-bounded organelle; GO:0043229 intracellular organelle; GO:0043231 intracellular membrane-bounded organelle; GO:0043232 in…	GO:0000049 tRNA binding; GO:0003676 nucleic acid binding; GO:0003723 RNA binding; GO:0003725 double-stranded RNA binding; GO:0003727 single-stranded RNA binding; GO:0005488 binding; GO:0033592 RNA strand annealing activity; GO:0097159 organic cyclic compound binding; GO:0097617 annealing activity; GO:1901363 heterocyclic compound binding;	PF05383; PF00076	La domain; RNA recognition motif. (a.k.a. RRM, RBD, or RNP domain)	KOG0118	FOG: RRM domain
	A0A0D2XJP4	56	K	0.000240314	Down	Lupus La protein OS=Fusarium oxysporum f. sp. lycopersici (strain 4287 / CBS 123668 / FGSC 9935 / NRRL 34936) OX=426428 GN=FOXG_04156 PE=4 SV=1	FOXG_04156	nucleus	K11090	LA, SSB; lupus La protein		GO:0000966 RNA 5'-end processing; GO:0001682 tRNA 5'-leader removal; GO:0006139 nucleobase-containing compound metabolic process; GO:0006351 transcription, DNA-templated; GO:0006353 DNA-templated transcription, termination; GO:0006383 transcription by RNA polymerase III; GO:0006386 termination of RNA polymerase III transcription; GO:0006396 RNA processing; GO:0006399 tRNA metabolic process; GO:00…	GO:0005622 intracellular; GO:0005623 cell; GO:0005634 nucleus; GO:0005654 nucleoplasm; GO:0005730 nucleolus; GO:0005737 cytoplasm; GO:0031974 membrane-enclosed lumen; GO:0031981 nuclear lumen; GO:0043226 organelle; GO:0043227 membrane-bounded organelle; GO:0043228 non-membrane-bounded organelle; GO:0043229 intracellular organelle; GO:0043231 intracellular membrane-bounded organelle; GO:0043232 in…	GO:0000049 tRNA binding; GO:0003676 nucleic acid binding; GO:0003723 RNA binding; GO:0003725 double-stranded RNA binding; GO:0003727 single-stranded RNA binding; GO:0005488 binding; GO:0033592 RNA strand annealing activity; GO:0097159 organic cyclic compound binding; GO:0097617 annealing activity; GO:1901363 heterocyclic compound binding;	PF05383; PF00076	La domain; RNA recognition motif. (a.k.a. RRM, RBD, or RNP domain)	KOG0118	FOG: RRM domain
	A0A0D2XJP4	261	K	5.74471e-06	Down	Lupus La protein OS=Fusarium oxysporum f. sp. lycopersici (strain 4287 / CBS 123668 / FGSC 9935 / NRRL 34936) OX=426428 GN=FOXG_04156 PE=4 SV=1	FOXG_04156	nucleus	K11090	LA, SSB; lupus La protein		GO:0000966 RNA 5'-end processing; GO:0001682 tRNA 5'-leader removal; GO:0006139 nucleobase-containing compound metabolic process; GO:0006351 transcription, DNA-templated; GO:0006353 DNA-templated transcription, termination; GO:0006383 transcription by RNA polymerase III; GO:0006386 termination of RNA polymerase III transcription; GO:0006396 RNA processing; GO:0006399 tRNA metabolic process; GO:00…	GO:0005622 intracellular; GO:0005623 cell; GO:0005634 nucleus; GO:0005654 nucleoplasm; GO:0005730 nucleolus; GO:0005737 cytoplasm; GO:0031974 membrane-enclosed lumen; GO:0031981 nuclear lumen; GO:0043226 organelle; GO:0043227 membrane-bounded organelle; GO:0043228 non-membrane-bounded organelle; GO:0043229 intracellular organelle; GO:0043231 intracellular membrane-bounded organelle; GO:0043232 in…	GO:0000049 tRNA binding; GO:0003676 nucleic acid binding; GO:0003723 RNA binding; GO:0003725 double-stranded RNA binding; GO:0003727 single-stranded RNA binding; GO:0005488 binding; GO:0033592 RNA strand annealing activity; GO:0097159 organic cyclic compound binding; GO:0097617 annealing activity; GO:1901363 heterocyclic compound binding;	PF05383; PF00076	La domain; RNA recognition motif. (a.k.a. RRM, RBD, or RNP domain)	KOG0118	FOG: RRM domain
	N4TYE5	237	K	0.00439145	Down	Polyadenylation factor subunit 2 OS=Fusarium oxysporum f. sp. cubense (strain race 1) OX=1229664 GN=FOC1_g10013504 PE=4 SV=1	FOC1_g10013504	nucleus	K15542	PFS2; polyadenylation factor subunit 2	map03015 mRNA surveillance pathway	GO:0006139 nucleobase-containing compound metabolic process; GO:0006378 mRNA polyadenylation; GO:0006379 mRNA cleavage; GO:0006396 RNA processing; GO:0006397 mRNA processing; GO:0006725 cellular aromatic compound metabolic process; GO:0006807 nitrogen compound metabolic process; GO:0008152 metabolic process; GO:0009987 cellular process; GO:0010467 gene expression; GO:0016070 RNA metabolic process…	GO:0000228 nuclear chromosome; GO:0000785 chromatin; GO:0000790 nuclear chromatin; GO:0005622 intracellular; GO:0005623 cell; GO:0005634 nucleus; GO:0005654 nucleoplasm; GO:0005694 chromosome; GO:0005847 mRNA cleavage and polyadenylation specificity factor complex; GO:0005849 mRNA cleavage factor complex; GO:0031974 membrane-enclosed lumen; GO:0031981 nuclear lumen; GO:0032991 protein-containing …				KOG0284	Polyadenylation factor I complex, subunit PFS2
	X0MTX4	1433	K	0.00894683	Down	Uncharacterized protein OS=Fusarium oxysporum f. sp. vasinfectum 25433 OX=1089449 GN=FOTG_00864 PE=4 SV=1	FOTG_00864	cytoplasm	K15192	BTAF1, MOT1; TATA-binding protein-associated factor [EC:3.6.4.-]		GO:0006139 nucleobase-containing compound metabolic process; GO:0006351 transcription, DNA-templated; GO:0006355 regulation of transcription, DNA-templated; GO:0006357 regulation of transcription by RNA polymerase II; GO:0006360 transcription by RNA polymerase I; GO:0006364 rRNA processing; GO:0006366 transcription by RNA polymerase II; GO:0006396 RNA processing; GO:0006725 cellular aromatic comp…	GO:0000228 nuclear chromosome; GO:0005622 intracellular; GO:0005623 cell; GO:0005634 nucleus; GO:0005694 chromosome; GO:0005737 cytoplasm; GO:0005739 mitochondrion; GO:0031974 membrane-enclosed lumen; GO:0031981 nuclear lumen; GO:0043226 organelle; GO:0043227 membrane-bounded organelle; GO:0043228 non-membrane-bounded organelle; GO:0043229 intracellular organelle; GO:0043231 intracellular membran…	GO:0003676 nucleic acid binding; GO:0003677 DNA binding; GO:0003824 catalytic activity; GO:0005488 binding; GO:0005515 protein binding; GO:0008134 transcription factor binding; GO:0016462 pyrophosphatase activity; GO:0016787 hydrolase activity; GO:0016817 hydrolase activity, acting on acid anhydrides; GO:0016818 hydrolase activity, acting on acid anhydrides, in phosphorus-containing anhydrides; G…			KOG0392	SNF2 family DNA-dependent ATPase domain-containing protein
	X0ACK8	593	K	0.00602652	Down	Pre-mRNA-splicing ATP-dependent RNA helicase PRP28 OS=Fusarium oxysporum f. sp. melonis 26406 OX=1089452 GN=FOMG_05094 PE=3 SV=1	FOMG_05094	nucleus	K12858	DDX23, PRP28; ATP-dependent RNA helicase DDX23/PRP28 [EC:3.6.4.13]	map03040 Spliceosome	GO:0000245 spliceosomal complex assembly; GO:0000354 cis assembly of pre-catalytic spliceosome; GO:0000375 RNA splicing, via transesterification reactions; GO:0000377 RNA splicing, via transesterification reactions with bulged adenosine as nucleophile; GO:0000395 mRNA 5'-splice site recognition; GO:0000398 mRNA splicing, via spliceosome; GO:0006139 nucleobase-containing compound metabolic process…	GO:0005622 intracellular; GO:0005623 cell; GO:0005634 nucleus; GO:0005681 spliceosomal complex; GO:0005682 U5 snRNP; GO:0005730 nucleolus; GO:0005737 cytoplasm; GO:0030532 small nuclear ribonucleoprotein complex; GO:0031974 membrane-enclosed lumen; GO:0031981 nuclear lumen; GO:0032991 protein-containing complex; GO:0043226 organelle; GO:0043227 membrane-bounded organelle; GO:0043228 non-membrane-…	GO:0000384 first spliceosomal transesterification activity; GO:0003676 nucleic acid binding; GO:0003723 RNA binding; GO:0003724 RNA helicase activity; GO:0003824 catalytic activity; GO:0004386 helicase activity; GO:0005488 binding; GO:0008186 RNA-dependent ATPase activity; GO:0016462 pyrophosphatase activity; GO:0016787 hydrolase activity; GO:0016817 hydrolase activity, acting on acid anhydrides;…	PF00270	DEAD/DEAH box helicase	KOG0333	U5 snRNP-like RNA helicase subunit
	A0A0D2XD59	126	K	0.00166588	Down	Uncharacterized protein OS=Fusarium oxysporum f. sp. lycopersici (strain 4287 / CBS 123668 / FGSC 9935 / NRRL 34936) OX=426428 PE=4 SV=1	--	cytoskeleton	K18738	HEK; heterogeneous nuclear rnp K-like protein		GO:0000723 telomere maintenance; GO:0001932 regulation of protein phosphorylation; GO:0001933 negative regulation of protein phosphorylation; GO:0006139 nucleobase-containing compound metabolic process; GO:0006259 DNA metabolic process; GO:0006278 RNA-dependent DNA biosynthetic process; GO:0006403 RNA localization; GO:0006725 cellular aromatic compound metabolic process; GO:0006807 nitrogen compo…	GO:0000228 nuclear chromosome; GO:0000781 chromosome, telomeric region; GO:0000784 nuclear chromosome, telomeric region; GO:0000932 P-body; GO:0005622 intracellular; GO:0005623 cell; GO:0005634 nucleus; GO:0005694 chromosome; GO:0005737 cytoplasm; GO:0031974 membrane-enclosed lumen; GO:0031981 nuclear lumen; GO:0032991 protein-containing complex; GO:0035770 ribonucleoprotein granule; GO:0036464 c…	GO:0003676 nucleic acid binding; GO:0003723 RNA binding; GO:0003729 mRNA binding; GO:0003730 mRNA 3'-UTR binding; GO:0005488 binding; GO:0017091 AU-rich element binding; GO:0035925 mRNA 3'-UTR AU-rich region binding; GO:0097159 organic cyclic compound binding; GO:1901363 heterocyclic compound binding;	PF00013	KH domain	KOG2190	PolyC-binding proteins alphaCP-1 and related KH domain proteins
	A0A0D2XD59	34	K	0.000924481	Down	Uncharacterized protein OS=Fusarium oxysporum f. sp. lycopersici (strain 4287 / CBS 123668 / FGSC 9935 / NRRL 34936) OX=426428 PE=4 SV=1	--	cytoskeleton	K18738	HEK; heterogeneous nuclear rnp K-like protein		GO:0000723 telomere maintenance; GO:0001932 regulation of protein phosphorylation; GO:0001933 negative regulation of protein phosphorylation; GO:0006139 nucleobase-containing compound metabolic process; GO:0006259 DNA metabolic process; GO:0006278 RNA-dependent DNA biosynthetic process; GO:0006403 RNA localization; GO:0006725 cellular aromatic compound metabolic process; GO:0006807 nitrogen compo…	GO:0000228 nuclear chromosome; GO:0000781 chromosome, telomeric region; GO:0000784 nuclear chromosome, telomeric region; GO:0000932 P-body; GO:0005622 intracellular; GO:0005623 cell; GO:0005634 nucleus; GO:0005694 chromosome; GO:0005737 cytoplasm; GO:0031974 membrane-enclosed lumen; GO:0031981 nuclear lumen; GO:0032991 protein-containing complex; GO:0035770 ribonucleoprotein granule; GO:0036464 c…	GO:0003676 nucleic acid binding; GO:0003723 RNA binding; GO:0003729 mRNA binding; GO:0003730 mRNA 3'-UTR binding; GO:0005488 binding; GO:0017091 AU-rich element binding; GO:0035925 mRNA 3'-UTR AU-rich region binding; GO:0097159 organic cyclic compound binding; GO:1901363 heterocyclic compound binding;	PF00013	KH domain	KOG2190	PolyC-binding proteins alphaCP-1 and related KH domain proteins
	W9L2Z5	77	K	0.0225388	Down	RRM domain-containing protein OS=Fusarium oxysporum Fo47 OX=660027 GN=FOZG_01326 PE=4 SV=1	FOZG_01326	nucleus							PF00076	RNA recognition motif. (a.k.a. RRM, RBD, or RNP domain)	KOG0118	FOG: RRM domain
	W9IM26	467	K	0.000844004	Down	Uncharacterized protein OS=Fusarium oxysporum NRRL 32931 OX=660029 GN=FOYG_06838 PE=3 SV=1	FOYG_06838	nucleus	K14284	NXF, TAP, MEX67; nuclear RNA export factor	map03008 Ribosome biogenesis in eukaryotes; map03013 RNA transport; map03015 mRNA surveillance pathway	GO:0000054 ribosomal subunit export from nucleus; GO:0000055 ribosomal large subunit export from nucleus; GO:0000056 ribosomal small subunit export from nucleus; GO:0006403 RNA localization; GO:0006405 RNA export from nucleus; GO:0006406 mRNA export from nucleus; GO:0006611 protein export from nucleus; GO:0006810 transport; GO:0006886 intracellular protein transport; GO:0006913 nucleocytoplasmic …	GO:0005622 intracellular; GO:0005623 cell; GO:0005634 nucleus; GO:0005635 nuclear envelope; GO:0005643 nuclear pore; GO:0005654 nucleoplasm; GO:0005730 nucleolus; GO:0005737 cytoplasm; GO:0012505 endomembrane system; GO:0016020 membrane; GO:0016021 integral component of membrane; GO:0030684 preribosome; GO:0030687 preribosome, large subunit precursor; GO:0031224 intrinsic component of membrane; G…	GO:0003676 nucleic acid binding; GO:0003723 RNA binding; GO:0003729 mRNA binding; GO:0005488 binding; GO:0005515 protein binding; GO:0097159 organic cyclic compound binding; GO:1901363 heterocyclic compound binding;	PF02136; PF03943	Nuclear transport factor 2 (NTF2) domain; TAP C-terminal domain	KOG3763	mRNA export factor TAP/MEX67
	X0I737	160	K	0.00512736	Down	Nucleolar protein 58 OS=Fusarium oxysporum f. sp. conglutinans race 2 54008 OX=1089457 GN=FOPG_06365 PE=3 SV=1	FOPG_06365	cytoplasm	K14565	NOP58; nucleolar protein 58	map03008 Ribosome biogenesis in eukaryotes	GO:0000154 rRNA modification; GO:0000447 endonucleolytic cleavage in ITS1 to separate SSU-rRNA from 5.8S rRNA and LSU-rRNA from tricistronic rRNA transcript (SSU-rRNA, 5.8S rRNA, LSU-rRNA); GO:0000460 maturation of 5.8S rRNA; GO:0000462 maturation of SSU-rRNA from tricistronic rRNA transcript (SSU-rRNA, 5.8S rRNA, LSU-rRNA); GO:0000466 maturation of 5.8S rRNA from tricistronic rRNA transcript (SS…	GO:0005622 intracellular; GO:0005623 cell; GO:0005634 nucleus; GO:0005730 nucleolus; GO:0005732 small nucleolar ribonucleoprotein complex; GO:0030684 preribosome; GO:0030686 90S preribosome; GO:0031428 box C/D snoRNP complex; GO:0031974 membrane-enclosed lumen; GO:0031981 nuclear lumen; GO:0032040 small-subunit processome; GO:0032991 protein-containing complex; GO:0043226 organelle; GO:0043227 me…	GO:0003676 nucleic acid binding; GO:0003723 RNA binding; GO:0003729 mRNA binding; GO:0005488 binding; GO:0030515 snoRNA binding; GO:0097159 organic cyclic compound binding; GO:1901363 heterocyclic compound binding;	PF08156	NOP5NT (NUC127) domain	KOG2572	Ribosome biogenesis protein - Nop58p/Nop5p
	X0CTK8	146	K	0.000137467	Down	Uncharacterized protein OS=Fusarium oxysporum f. sp. raphani 54005 OX=1089458 GN=FOQG_02680 PE=4 SV=1	FOQG_02680	nucleus				GO:0000375 RNA splicing, via transesterification reactions; GO:0000377 RNA splicing, via transesterification reactions with bulged adenosine as nucleophile; GO:0000398 mRNA splicing, via spliceosome; GO:0006139 nucleobase-containing compound metabolic process; GO:0006396 RNA processing; GO:0006397 mRNA processing; GO:0006725 cellular aromatic compound metabolic process; GO:0006807 nitrogen compou…		GO:0003676 nucleic acid binding; GO:0003723 RNA binding; GO:0005488 binding; GO:0097159 organic cyclic compound binding; GO:1901363 heterocyclic compound binding;	PF00013	KH domain	KOG1960	Predicted RNA-binding protein, contains KH domains
	X0I737	25	K	0.00334298	Down	Nucleolar protein 58 OS=Fusarium oxysporum f. sp. conglutinans race 2 54008 OX=1089457 GN=FOPG_06365 PE=3 SV=1	FOPG_06365	cytoplasm	K14565	NOP58; nucleolar protein 58	map03008 Ribosome biogenesis in eukaryotes	GO:0000154 rRNA modification; GO:0000447 endonucleolytic cleavage in ITS1 to separate SSU-rRNA from 5.8S rRNA and LSU-rRNA from tricistronic rRNA transcript (SSU-rRNA, 5.8S rRNA, LSU-rRNA); GO:0000460 maturation of 5.8S rRNA; GO:0000462 maturation of SSU-rRNA from tricistronic rRNA transcript (SSU-rRNA, 5.8S rRNA, LSU-rRNA); GO:0000466 maturation of 5.8S rRNA from tricistronic rRNA transcript (SS…	GO:0005622 intracellular; GO:0005623 cell; GO:0005634 nucleus; GO:0005730 nucleolus; GO:0005732 small nucleolar ribonucleoprotein complex; GO:0030684 preribosome; GO:0030686 90S preribosome; GO:0031428 box C/D snoRNP complex; GO:0031974 membrane-enclosed lumen; GO:0031981 nuclear lumen; GO:0032040 small-subunit processome; GO:0032991 protein-containing complex; GO:0043226 organelle; GO:0043227 me…	GO:0003676 nucleic acid binding; GO:0003723 RNA binding; GO:0003729 mRNA binding; GO:0005488 binding; GO:0030515 snoRNA binding; GO:0097159 organic cyclic compound binding; GO:1901363 heterocyclic compound binding;	PF08156	NOP5NT (NUC127) domain	KOG2572	Ribosome biogenesis protein - Nop58p/Nop5p
	A0A0D2XPW9	215	K	0.00647179	Down	Uncharacterized protein OS=Fusarium oxysporum f. sp. lycopersici (strain 4287 / CBS 123668 / FGSC 9935 / NRRL 34936) OX=426428 PE=4 SV=1	--	nucleus	K10643	CNOT4, NOT4, MOT2; CCR4-NOT transcription complex subunit 4 [EC:2.3.2.27]	map03018 RNA degradation	GO:0000209 protein polyubiquitination; GO:0000288 nuclear-transcribed mRNA catabolic process, deadenylation-dependent decay; GO:0000289 nuclear-transcribed mRNA poly(A) tail shortening; GO:0000956 nuclear-transcribed mRNA catabolic process; GO:0006139 nucleobase-containing compound metabolic process; GO:0006355 regulation of transcription, DNA-templated; GO:0006357 regulation of transcription by …	GO:0005622 intracellular; GO:0005623 cell; GO:0005737 cytoplasm; GO:0030014 CCR4-NOT complex; GO:0030015 CCR4-NOT core complex; GO:0032991 protein-containing complex;	GO:0003676 nucleic acid binding; GO:0003677 DNA binding; GO:0003723 RNA binding; GO:0003824 catalytic activity; GO:0004842 ubiquitin-protein transferase activity; GO:0005488 binding; GO:0016740 transferase activity; GO:0019787 ubiquitin-like protein transferase activity; GO:0043565 sequence-specific DNA binding; GO:0061630 ubiquitin protein ligase activity; GO:0061659 ubiquitin-like protein ligas…	PF00076	RNA recognition motif. (a.k.a. RRM, RBD, or RNP domain)	KOG2068	MOT2 transcription factor
	A0A0J9VEK3	73	K	0.000363426	Down	Protein mago nashi like 2 OS=Fusarium oxysporum f. sp. lycopersici (strain 4287 / CBS 123668 / FGSC 9935 / NRRL 34936) OX=426428 GN=FOXG_10260 PE=3 SV=1	FOXG_10260	nucleus	K12877	MAGOH; protein mago nashi	map03013 RNA transport; map03015 mRNA surveillance pathway; map03040 Spliceosome	GO:0000375 RNA splicing, via transesterification reactions; GO:0000377 RNA splicing, via transesterification reactions with bulged adenosine as nucleophile; GO:0000398 mRNA splicing, via spliceosome; GO:0006139 nucleobase-containing compound metabolic process; GO:0006396 RNA processing; GO:0006397 mRNA processing; GO:0006725 cellular aromatic compound metabolic process; GO:0006807 nitrogen compou…	GO:0005622 intracellular; GO:0005623 cell; GO:0005634 nucleus; GO:0032991 protein-containing complex; GO:0035145 exon-exon junction complex; GO:0043226 organelle; GO:0043227 membrane-bounded organelle; GO:0043229 intracellular organelle; GO:0043231 intracellular membrane-bounded organelle;				KOG3392	Exon-exon junction complex, Magoh component
	A0A0J9V9W6	27	K	0.0271533	Up	H/ACA ribonucleoprotein complex subunit NOP10 OS=Fusarium oxysporum f. sp. lycopersici (strain 4287 / CBS 123668 / FGSC 9935 / NRRL 34936) OX=426428 GN=FOXG_19954 PE=3 SV=1	FOXG_19954	mitochondria	K11130	NOP10, NOLA3; H/ACA ribonucleoprotein complex subunit 3	map03008 Ribosome biogenesis in eukaryotes	GO:0000154 rRNA modification; GO:0000469 cleavage involved in rRNA processing; GO:0000723 telomere maintenance; GO:0001522 pseudouridine synthesis; GO:0006139 nucleobase-containing compound metabolic process; GO:0006259 DNA metabolic process; GO:0006278 RNA-dependent DNA biosynthetic process; GO:0006364 rRNA processing; GO:0006396 RNA processing; GO:0006725 cellular aromatic compound metabolic pr…	GO:0005622 intracellular; GO:0005623 cell; GO:0005634 nucleus; GO:0005654 nucleoplasm; GO:0005697 telomerase holoenzyme complex; GO:0005730 nucleolus; GO:0005732 small nucleolar ribonucleoprotein complex; GO:0015030 Cajal body; GO:0016604 nuclear body; GO:0031429 box H/ACA snoRNP complex; GO:0031974 membrane-enclosed lumen; GO:0031981 nuclear lumen; GO:0032991 protein-containing complex; GO:00432…	GO:0003676 nucleic acid binding; GO:0003723 RNA binding; GO:0005488 binding; GO:0019843 rRNA binding; GO:0030515 snoRNA binding; GO:0034513 box H/ACA snoRNA binding; GO:0070034 telomerase RNA binding; GO:0097159 organic cyclic compound binding; GO:1901363 heterocyclic compound binding;			KOG3503	H/ACA snoRNP complex, subunit NOP10
	X0MRE0	20	K	0.00040898	Down	Uncharacterized protein OS=Fusarium oxysporum f. sp. vasinfectum 25433 OX=1089449 GN=FOTG_09438 PE=4 SV=1	FOTG_09438	nucleus	K14651	TAF15, NPL3; transcription initiation factor TFIID subunit 15	map03022 Basal transcription factors	GO:0000375 RNA splicing, via transesterification reactions; GO:0000377 RNA splicing, via transesterification reactions with bulged adenosine as nucleophile; GO:0000398 mRNA splicing, via spliceosome; GO:0006139 nucleobase-containing compound metabolic process; GO:0006396 RNA processing; GO:0006397 mRNA processing; GO:0006725 cellular aromatic compound metabolic process; GO:0006807 nitrogen compou…	GO:0005622 intracellular; GO:0005623 cell; GO:0005634 nucleus; GO:0043226 organelle; GO:0043227 membrane-bounded organelle; GO:0043229 intracellular organelle; GO:0043231 intracellular membrane-bounded organelle;	GO:0001067 regulatory region nucleic acid binding; GO:0001069 regulatory region RNA binding; GO:0003676 nucleic acid binding; GO:0003723 RNA binding; GO:0003727 single-stranded RNA binding; GO:0003729 mRNA binding; GO:0005488 binding; GO:0008143 poly(A) binding; GO:0070717 poly-purine tract binding; GO:0097159 organic cyclic compound binding; GO:1901363 heterocyclic compound binding;	PF00076	RNA recognition motif. (a.k.a. RRM, RBD, or RNP domain)	KOG0106	Alternative splicing factor SRp55/B52/SRp75 (RRM superfamily)
	W9PN01	144	K	3.66759e-05	Down	Histone-glutamine methyltransferase OS=Fusarium oxysporum f. sp. pisi HDV247 OX=1080344 GN=FOVG_08549 PE=3 SV=1	FOVG_08549	mitochondria	K14563	NOP1, FBL; rRNA 2'-O-methyltransferase fibrillarin [EC:2.1.1.-]	map03008 Ribosome biogenesis in eukaryotes	GO:0000154 rRNA modification; GO:0000494 box C/D snoRNA 3'-end processing; GO:0001510 RNA methylation; GO:0006139 nucleobase-containing compound metabolic process; GO:0006325 chromatin organization; GO:0006364 rRNA processing; GO:0006396 RNA processing; GO:0006464 cellular protein modification process; GO:0006479 protein methylation; GO:0006725 cellular aromatic compound metabolic process; GO:000…	GO:0005622 intracellular; GO:0005623 cell; GO:0005634 nucleus; GO:0005654 nucleoplasm; GO:0005730 nucleolus; GO:0005732 small nucleolar ribonucleoprotein complex; GO:0015030 Cajal body; GO:0016604 nuclear body; GO:0030684 preribosome; GO:0030686 90S preribosome; GO:0031428 box C/D snoRNP complex; GO:0031974 membrane-enclosed lumen; GO:0031981 nuclear lumen; GO:0032040 small-subunit processome; GO…	GO:0003676 nucleic acid binding; GO:0003723 RNA binding; GO:0003729 mRNA binding; GO:0003824 catalytic activity; GO:0005488 binding; GO:0008168 methyltransferase activity; GO:0008170 N-methyltransferase activity; GO:0008173 RNA methyltransferase activity; GO:0008276 protein methyltransferase activity; GO:0008649 rRNA methyltransferase activity; GO:0008757 S-adenosylmethionine-dependent methyltran…	PF01269	Fibrillarin	KOG1596	Fibrillarin and related nucleolar RNA-binding proteins
	W9PN01	132	K	0.00601311	Down	Histone-glutamine methyltransferase OS=Fusarium oxysporum f. sp. pisi HDV247 OX=1080344 GN=FOVG_08549 PE=3 SV=1	FOVG_08549	mitochondria	K14563	NOP1, FBL; rRNA 2'-O-methyltransferase fibrillarin [EC:2.1.1.-]	map03008 Ribosome biogenesis in eukaryotes	GO:0000154 rRNA modification; GO:0000494 box C/D snoRNA 3'-end processing; GO:0001510 RNA methylation; GO:0006139 nucleobase-containing compound metabolic process; GO:0006325 chromatin organization; GO:0006364 rRNA processing; GO:0006396 RNA processing; GO:0006464 cellular protein modification process; GO:0006479 protein methylation; GO:0006725 cellular aromatic compound metabolic process; GO:000…	GO:0005622 intracellular; GO:0005623 cell; GO:0005634 nucleus; GO:0005654 nucleoplasm; GO:0005730 nucleolus; GO:0005732 small nucleolar ribonucleoprotein complex; GO:0015030 Cajal body; GO:0016604 nuclear body; GO:0030684 preribosome; GO:0030686 90S preribosome; GO:0031428 box C/D snoRNP complex; GO:0031974 membrane-enclosed lumen; GO:0031981 nuclear lumen; GO:0032040 small-subunit processome; GO…	GO:0003676 nucleic acid binding; GO:0003723 RNA binding; GO:0003729 mRNA binding; GO:0003824 catalytic activity; GO:0005488 binding; GO:0008168 methyltransferase activity; GO:0008170 N-methyltransferase activity; GO:0008173 RNA methyltransferase activity; GO:0008276 protein methyltransferase activity; GO:0008649 rRNA methyltransferase activity; GO:0008757 S-adenosylmethionine-dependent methyltran…	PF01269	Fibrillarin	KOG1596	Fibrillarin and related nucleolar RNA-binding proteins
	F9FW51	278	K	0.0127711	Down	Uncharacterized protein OS=Fusarium oxysporum (strain Fo5176) OX=660025 GN=FOXB_10632 PE=4 SV=1	FOXB_10632	nucleus	K17974	JSN1, PUF1; protein JSN1		GO:0000288 nuclear-transcribed mRNA catabolic process, deadenylation-dependent decay; GO:0000956 nuclear-transcribed mRNA catabolic process; GO:0006139 nucleobase-containing compound metabolic process; GO:0006401 RNA catabolic process; GO:0006402 mRNA catabolic process; GO:0006725 cellular aromatic compound metabolic process; GO:0006807 nitrogen compound metabolic process; GO:0008152 metabolic pr…		GO:0003676 nucleic acid binding; GO:0003723 RNA binding; GO:0003729 mRNA binding; GO:0005488 binding; GO:0097159 organic cyclic compound binding; GO:1901363 heterocyclic compound binding;	PF00076	RNA recognition motif. (a.k.a. RRM, RBD, or RNP domain)	KOG4574	RNA-binding protein (contains RRM and Pumilio-like repeats)
	X0I488	608	K	0.000112539	Down	C2H2-type domain-containing protein OS=Fusarium oxysporum f. sp. conglutinans race 2 54008 OX=1089457 GN=FOPG_03701 PE=4 SV=1	FOPG_03701	nucleus				GO:0006325 chromatin organization; GO:0006342 chromatin silencing; GO:0006355 regulation of transcription, DNA-templated; GO:0006996 organelle organization; GO:0009889 regulation of biosynthetic process; GO:0009890 negative regulation of biosynthetic process; GO:0009892 negative regulation of metabolic process; GO:0009987 cellular process; GO:0010468 regulation of gene expression; GO:0010556 regu…	GO:0000228 nuclear chromosome; GO:0000785 chromatin; GO:0000790 nuclear chromatin; GO:0005622 intracellular; GO:0005623 cell; GO:0005634 nucleus; GO:0005654 nucleoplasm; GO:0005694 chromosome; GO:0016604 nuclear body; GO:0031974 membrane-enclosed lumen; GO:0031981 nuclear lumen; GO:0032991 protein-containing complex; GO:0043226 organelle; GO:0043227 membrane-bounded organelle; GO:0043228 non-memb…		PF13821	Domain of unknown function (DUF4187)	KOG2295	C2H2 Zn-finger protein
	X0I488	404	K	0.0171955	Down	C2H2-type domain-containing protein OS=Fusarium oxysporum f. sp. conglutinans race 2 54008 OX=1089457 GN=FOPG_03701 PE=4 SV=1	FOPG_03701	nucleus				GO:0006325 chromatin organization; GO:0006342 chromatin silencing; GO:0006355 regulation of transcription, DNA-templated; GO:0006996 organelle organization; GO:0009889 regulation of biosynthetic process; GO:0009890 negative regulation of biosynthetic process; GO:0009892 negative regulation of metabolic process; GO:0009987 cellular process; GO:0010468 regulation of gene expression; GO:0010556 regu…	GO:0000228 nuclear chromosome; GO:0000785 chromatin; GO:0000790 nuclear chromatin; GO:0005622 intracellular; GO:0005623 cell; GO:0005634 nucleus; GO:0005654 nucleoplasm; GO:0005694 chromosome; GO:0016604 nuclear body; GO:0031974 membrane-enclosed lumen; GO:0031981 nuclear lumen; GO:0032991 protein-containing complex; GO:0043226 organelle; GO:0043227 membrane-bounded organelle; GO:0043228 non-memb…		PF13821	Domain of unknown function (DUF4187)	KOG2295	C2H2 Zn-finger protein
	W9I834	91	K	3.96869e-05	Down	Uncharacterized protein OS=Fusarium oxysporum NRRL 32931 OX=660029 GN=FOYG_10274 PE=3 SV=1	FOYG_10274	cytoplasm	K12599	SKI2, SKIV2L; antiviral helicase SKI2 [EC:3.6.4.-]	map03018 RNA degradation	GO:0000184 nuclear-transcribed mRNA catabolic process, nonsense-mediated decay; GO:0000288 nuclear-transcribed mRNA catabolic process, deadenylation-dependent decay; GO:0000291 nuclear-transcribed mRNA catabolic process, exonucleolytic; GO:0000956 nuclear-transcribed mRNA catabolic process; GO:0006139 nucleobase-containing compound metabolic process; GO:0006401 RNA catabolic process; GO:0006402 m…	GO:0005622 intracellular; GO:0005623 cell; GO:0005634 nucleus; GO:0005730 nucleolus; GO:0005737 cytoplasm; GO:0031974 membrane-enclosed lumen; GO:0031981 nuclear lumen; GO:0032991 protein-containing complex; GO:0043226 organelle; GO:0043227 membrane-bounded organelle; GO:0043228 non-membrane-bounded organelle; GO:0043229 intracellular organelle; GO:0043231 intracellular membrane-bounded organelle…	GO:0003676 nucleic acid binding; GO:0003723 RNA binding; GO:0003724 RNA helicase activity; GO:0003729 mRNA binding; GO:0003824 catalytic activity; GO:0004386 helicase activity; GO:0005488 binding; GO:0008186 RNA-dependent ATPase activity; GO:0016462 pyrophosphatase activity; GO:0016787 hydrolase activity; GO:0016817 hydrolase activity, acting on acid anhydrides; GO:0016818 hydrolase activity, act…	PF00270; PF13234; PF08148	DEAD/DEAH box helicase; rRNA-processing arch domain; DSHCT (NUC185) domain	KOG0947	Cytoplasmic exosomal RNA helicase SKI2, DEAD-box superfamily
	A0A0D2Y8Z6	77	K	0.000157255	Down	RRM domain-containing protein OS=Fusarium oxysporum f. sp. lycopersici (strain 4287 / CBS 123668 / FGSC 9935 / NRRL 34936) OX=426428 PE=4 SV=1	--	cytoplasm	K12881	THOC4, ALY; THO complex subunit 4	map03013 RNA transport; map03015 mRNA surveillance pathway; map03040 Spliceosome	GO:0006139 nucleobase-containing compound metabolic process; GO:0006259 DNA metabolic process; GO:0006281 DNA repair; GO:0006283 transcription-coupled nucleotide-excision repair; GO:0006289 nucleotide-excision repair; GO:0006403 RNA localization; GO:0006405 RNA export from nucleus; GO:0006406 mRNA export from nucleus; GO:0006611 protein export from nucleus; GO:0006725 cellular aromatic compound m…	GO:0000346 transcription export complex; GO:0005622 intracellular; GO:0005623 cell; GO:0005634 nucleus; GO:0032991 protein-containing complex; GO:0043226 organelle; GO:0043227 membrane-bounded organelle; GO:0043229 intracellular organelle; GO:0043231 intracellular membrane-bounded organelle;	GO:0003676 nucleic acid binding; GO:0003723 RNA binding; GO:0004857 enzyme inhibitor activity; GO:0005488 binding; GO:0030234 enzyme regulator activity; GO:0042030 ATPase inhibitor activity; GO:0060589 nucleoside-triphosphatase regulator activity; GO:0060590 ATPase regulator activity; GO:0097159 organic cyclic compound binding; GO:0098772 molecular function regulator; GO:1901363 heterocyclic comp…	PF00076	RNA recognition motif. (a.k.a. RRM, RBD, or RNP domain)	KOG0533	RRM motif-containing protein
	A0A0D2Y8Z6	104	K	0.00706292	Down	RRM domain-containing protein OS=Fusarium oxysporum f. sp. lycopersici (strain 4287 / CBS 123668 / FGSC 9935 / NRRL 34936) OX=426428 PE=4 SV=1	--	cytoplasm	K12881	THOC4, ALY; THO complex subunit 4	map03013 RNA transport; map03015 mRNA surveillance pathway; map03040 Spliceosome	GO:0006139 nucleobase-containing compound metabolic process; GO:0006259 DNA metabolic process; GO:0006281 DNA repair; GO:0006283 transcription-coupled nucleotide-excision repair; GO:0006289 nucleotide-excision repair; GO:0006403 RNA localization; GO:0006405 RNA export from nucleus; GO:0006406 mRNA export from nucleus; GO:0006611 protein export from nucleus; GO:0006725 cellular aromatic compound m…	GO:0000346 transcription export complex; GO:0005622 intracellular; GO:0005623 cell; GO:0005634 nucleus; GO:0032991 protein-containing complex; GO:0043226 organelle; GO:0043227 membrane-bounded organelle; GO:0043229 intracellular organelle; GO:0043231 intracellular membrane-bounded organelle;	GO:0003676 nucleic acid binding; GO:0003723 RNA binding; GO:0004857 enzyme inhibitor activity; GO:0005488 binding; GO:0030234 enzyme regulator activity; GO:0042030 ATPase inhibitor activity; GO:0060589 nucleoside-triphosphatase regulator activity; GO:0060590 ATPase regulator activity; GO:0097159 organic cyclic compound binding; GO:0098772 molecular function regulator; GO:1901363 heterocyclic comp…	PF00076	RNA recognition motif. (a.k.a. RRM, RBD, or RNP domain)	KOG0533	RRM motif-containing protein
	A0A0D2Y8Z6	37	K	0.00639242	Down	RRM domain-containing protein OS=Fusarium oxysporum f. sp. lycopersici (strain 4287 / CBS 123668 / FGSC 9935 / NRRL 34936) OX=426428 PE=4 SV=1	--	cytoplasm	K12881	THOC4, ALY; THO complex subunit 4	map03013 RNA transport; map03015 mRNA surveillance pathway; map03040 Spliceosome	GO:0006139 nucleobase-containing compound metabolic process; GO:0006259 DNA metabolic process; GO:0006281 DNA repair; GO:0006283 transcription-coupled nucleotide-excision repair; GO:0006289 nucleotide-excision repair; GO:0006403 RNA localization; GO:0006405 RNA export from nucleus; GO:0006406 mRNA export from nucleus; GO:0006611 protein export from nucleus; GO:0006725 cellular aromatic compound m…	GO:0000346 transcription export complex; GO:0005622 intracellular; GO:0005623 cell; GO:0005634 nucleus; GO:0032991 protein-containing complex; GO:0043226 organelle; GO:0043227 membrane-bounded organelle; GO:0043229 intracellular organelle; GO:0043231 intracellular membrane-bounded organelle;	GO:0003676 nucleic acid binding; GO:0003723 RNA binding; GO:0004857 enzyme inhibitor activity; GO:0005488 binding; GO:0030234 enzyme regulator activity; GO:0042030 ATPase inhibitor activity; GO:0060589 nucleoside-triphosphatase regulator activity; GO:0060590 ATPase regulator activity; GO:0097159 organic cyclic compound binding; GO:0098772 molecular function regulator; GO:1901363 heterocyclic comp…	PF00076	RNA recognition motif. (a.k.a. RRM, RBD, or RNP domain)	KOG0533	RRM motif-containing protein
	A0A0D2Y8Z6	97	K	3.7731e-05	Down	RRM domain-containing protein OS=Fusarium oxysporum f. sp. lycopersici (strain 4287 / CBS 123668 / FGSC 9935 / NRRL 34936) OX=426428 PE=4 SV=1	--	cytoplasm	K12881	THOC4, ALY; THO complex subunit 4	map03013 RNA transport; map03015 mRNA surveillance pathway; map03040 Spliceosome	GO:0006139 nucleobase-containing compound metabolic process; GO:0006259 DNA metabolic process; GO:0006281 DNA repair; GO:0006283 transcription-coupled nucleotide-excision repair; GO:0006289 nucleotide-excision repair; GO:0006403 RNA localization; GO:0006405 RNA export from nucleus; GO:0006406 mRNA export from nucleus; GO:0006611 protein export from nucleus; GO:0006725 cellular aromatic compound m…	GO:0000346 transcription export complex; GO:0005622 intracellular; GO:0005623 cell; GO:0005634 nucleus; GO:0032991 protein-containing complex; GO:0043226 organelle; GO:0043227 membrane-bounded organelle; GO:0043229 intracellular organelle; GO:0043231 intracellular membrane-bounded organelle;	GO:0003676 nucleic acid binding; GO:0003723 RNA binding; GO:0004857 enzyme inhibitor activity; GO:0005488 binding; GO:0030234 enzyme regulator activity; GO:0042030 ATPase inhibitor activity; GO:0060589 nucleoside-triphosphatase regulator activity; GO:0060590 ATPase regulator activity; GO:0097159 organic cyclic compound binding; GO:0098772 molecular function regulator; GO:1901363 heterocyclic comp…	PF00076	RNA recognition motif. (a.k.a. RRM, RBD, or RNP domain)	KOG0533	RRM motif-containing protein
	A0A0D2Y8Z6	91	K	7.06708e-05	Down	RRM domain-containing protein OS=Fusarium oxysporum f. sp. lycopersici (strain 4287 / CBS 123668 / FGSC 9935 / NRRL 34936) OX=426428 PE=4 SV=1	--	cytoplasm	K12881	THOC4, ALY; THO complex subunit 4	map03013 RNA transport; map03015 mRNA surveillance pathway; map03040 Spliceosome	GO:0006139 nucleobase-containing compound metabolic process; GO:0006259 DNA metabolic process; GO:0006281 DNA repair; GO:0006283 transcription-coupled nucleotide-excision repair; GO:0006289 nucleotide-excision repair; GO:0006403 RNA localization; GO:0006405 RNA export from nucleus; GO:0006406 mRNA export from nucleus; GO:0006611 protein export from nucleus; GO:0006725 cellular aromatic compound m…	GO:0000346 transcription export complex; GO:0005622 intracellular; GO:0005623 cell; GO:0005634 nucleus; GO:0032991 protein-containing complex; GO:0043226 organelle; GO:0043227 membrane-bounded organelle; GO:0043229 intracellular organelle; GO:0043231 intracellular membrane-bounded organelle;	GO:0003676 nucleic acid binding; GO:0003723 RNA binding; GO:0004857 enzyme inhibitor activity; GO:0005488 binding; GO:0030234 enzyme regulator activity; GO:0042030 ATPase inhibitor activity; GO:0060589 nucleoside-triphosphatase regulator activity; GO:0060590 ATPase regulator activity; GO:0097159 organic cyclic compound binding; GO:0098772 molecular function regulator; GO:1901363 heterocyclic comp…	PF00076	RNA recognition motif. (a.k.a. RRM, RBD, or RNP domain)	KOG0533	RRM motif-containing protein
	A0A0D2XZR2	201	K	0.0147467	Down	Nudix hydrolase domain-containing protein OS=Fusarium oxysporum f. sp. lycopersici (strain 4287 / CBS 123668 / FGSC 9935 / NRRL 34936) OX=426428 GN=FOXG_09494 PE=3 SV=1	FOXG_09494	nucleus	K12613	DCP2; mRNA-decapping enzyme subunit 2 [EC:3.6.1.62]	map03018 RNA degradation	GO:0000288 nuclear-transcribed mRNA catabolic process, deadenylation-dependent decay; GO:0000290 deadenylation-dependent decapping of nuclear-transcribed mRNA; GO:0000291 nuclear-transcribed mRNA catabolic process, exonucleolytic; GO:0000956 nuclear-transcribed mRNA catabolic process; GO:0006139 nucleobase-containing compound metabolic process; GO:0006355 regulation of transcription, DNA-template…	GO:0000932 P-body; GO:0005622 intracellular; GO:0005623 cell; GO:0005634 nucleus; GO:0005737 cytoplasm; GO:0005845 mRNA cap binding complex; GO:0010494 cytoplasmic stress granule; GO:0016020 membrane; GO:0032991 protein-containing complex; GO:0034518 RNA cap binding complex; GO:0035770 ribonucleoprotein granule; GO:0036464 cytoplasmic ribonucleoprotein granule; GO:0043226 organelle; GO:0043227 me…	GO:0000166 nucleotide binding; GO:0000287 magnesium ion binding; GO:0003676 nucleic acid binding; GO:0003682 chromatin binding; GO:0003723 RNA binding; GO:0003727 single-stranded RNA binding; GO:0003729 mRNA binding; GO:0003824 catalytic activity; GO:0005488 binding; GO:0005524 ATP binding; GO:0008144 drug binding; GO:0016462 pyrophosphatase activity; GO:0016787 hydrolase activity; GO:0016817 hyd…	PF05026; PF00293	Dcp2, box A domain; NUDIX domain	KOG2937	Decapping enzyme complex, predicted pyrophosphatase DCP2
	X0I737	187	K	0.0306903	Down	Nucleolar protein 58 OS=Fusarium oxysporum f. sp. conglutinans race 2 54008 OX=1089457 GN=FOPG_06365 PE=3 SV=1	FOPG_06365	cytoplasm	K14565	NOP58; nucleolar protein 58	map03008 Ribosome biogenesis in eukaryotes	GO:0000154 rRNA modification; GO:0000447 endonucleolytic cleavage in ITS1 to separate SSU-rRNA from 5.8S rRNA and LSU-rRNA from tricistronic rRNA transcript (SSU-rRNA, 5.8S rRNA, LSU-rRNA); GO:0000460 maturation of 5.8S rRNA; GO:0000462 maturation of SSU-rRNA from tricistronic rRNA transcript (SSU-rRNA, 5.8S rRNA, LSU-rRNA); GO:0000466 maturation of 5.8S rRNA from tricistronic rRNA transcript (SS…	GO:0005622 intracellular; GO:0005623 cell; GO:0005634 nucleus; GO:0005730 nucleolus; GO:0005732 small nucleolar ribonucleoprotein complex; GO:0030684 preribosome; GO:0030686 90S preribosome; GO:0031428 box C/D snoRNP complex; GO:0031974 membrane-enclosed lumen; GO:0031981 nuclear lumen; GO:0032040 small-subunit processome; GO:0032991 protein-containing complex; GO:0043226 organelle; GO:0043227 me…	GO:0003676 nucleic acid binding; GO:0003723 RNA binding; GO:0003729 mRNA binding; GO:0005488 binding; GO:0030515 snoRNA binding; GO:0097159 organic cyclic compound binding; GO:1901363 heterocyclic compound binding;	PF08156	NOP5NT (NUC127) domain	KOG2572	Ribosome biogenesis protein - Nop58p/Nop5p
	A0A2H3HSN7	2287	K	0.00126202	Down	Uncharacterized protein OS=Fusarium oxysporum f. sp. radicis-cucumerinum OX=327505 GN=AU210_000727 PE=4 SV=1	AU210_000727	cytoplasm,nucleus	K12854	SNRNP200, BRR2; pre-mRNA-splicing helicase BRR2 [EC:3.6.4.13]	map03040 Spliceosome	GO:0000375 RNA splicing, via transesterification reactions; GO:0000377 RNA splicing, via transesterification reactions with bulged adenosine as nucleophile; GO:0000388 spliceosome conformational change to release U4 (or U4atac) and U1 (or U11); GO:0000393 spliceosomal conformational changes to generate catalytic conformation; GO:0000398 mRNA splicing, via spliceosome; GO:0006139 nucleobase-contai…	GO:0005622 intracellular; GO:0005623 cell; GO:0005634 nucleus; GO:0005681 spliceosomal complex; GO:0005682 U5 snRNP; GO:0030532 small nuclear ribonucleoprotein complex; GO:0032991 protein-containing complex; GO:0043226 organelle; GO:0043227 membrane-bounded organelle; GO:0043229 intracellular organelle; GO:0043231 intracellular membrane-bounded organelle; GO:0046540 U4/U6 x U5 tri-snRNP complex; …	GO:0003724 RNA helicase activity; GO:0003824 catalytic activity; GO:0004386 helicase activity; GO:0008186 RNA-dependent ATPase activity; GO:0016462 pyrophosphatase activity; GO:0016787 hydrolase activity; GO:0016817 hydrolase activity, acting on acid anhydrides; GO:0016818 hydrolase activity, acting on acid anhydrides, in phosphorus-containing anhydrides; GO:0016887 ATPase activity; GO:0017111 nu…	PF00270; PF00855	DEAD/DEAH box helicase; PWWP domain	KOG0951	RNA helicase BRR2, DEAD-box superfamily
	X0MKU2	175	K	0.00135196	Down	PWI domain-containing protein OS=Fusarium oxysporum f. sp. vasinfectum 25433 OX=1089449 GN=FOTG_02630 PE=4 SV=1	FOTG_02630	nucleus				GO:0000245 spliceosomal complex assembly; GO:0000375 RNA splicing, via transesterification reactions; GO:0000377 RNA splicing, via transesterification reactions with bulged adenosine as nucleophile; GO:0000381 regulation of alternative mRNA splicing, via spliceosome; GO:0000395 mRNA 5'-splice site recognition; GO:0000398 mRNA splicing, via spliceosome; GO:0006139 nucleobase-containing compound me…	GO:0005622 intracellular; GO:0005623 cell; GO:0005634 nucleus; GO:0005681 spliceosomal complex; GO:0005684 U2-type spliceosomal complex; GO:0005685 U1 snRNP; GO:0005737 cytoplasm; GO:0030532 small nuclear ribonucleoprotein complex; GO:0032991 protein-containing complex; GO:0043226 organelle; GO:0043227 membrane-bounded organelle; GO:0043229 intracellular organelle; GO:0043231 intracellular membra…	GO:0003676 nucleic acid binding; GO:0003723 RNA binding; GO:0003729 mRNA binding; GO:0005488 binding; GO:0097159 organic cyclic compound binding; GO:1901363 heterocyclic compound binding;			KOG2253	U1 snRNP complex, subunit SNU71 and related PWI-motif proteins
	A0A5C6T5S5	84	K	0.0131159	Down	ANK_REP_REGION domain-containing protein OS=Fusarium oxysporum f. sp. cubense OX=61366 GN=FocTR4_00010498 PE=3 SV=1	FocTR4_00010498	cytoplasm				GO:0006508 proteolysis; GO:0006511 ubiquitin-dependent protein catabolic process; GO:0006515 protein quality control for misfolded or incompletely synthesized proteins; GO:0006807 nitrogen compound metabolic process; GO:0006950 response to stress; GO:0008152 metabolic process; GO:0009056 catabolic process; GO:0009057 macromolecule catabolic process; GO:0009987 cellular process; GO:0010033 respons…	GO:0005622 intracellular; GO:0005623 cell; GO:0005737 cytoplasm; GO:0005739 mitochondrion; GO:0005740 mitochondrial envelope; GO:0005741 mitochondrial outer membrane; GO:0005783 endoplasmic reticulum; GO:0005789 endoplasmic reticulum membrane; GO:0005829 cytosol; GO:0012505 endomembrane system; GO:0016020 membrane; GO:0019867 outer membrane; GO:0031090 organelle membrane; GO:0031966 mitochondrial…				KOG2505	Ankyrin repeat protein
	A0A4Q2VMM6	123	K	0.00135872	Down	Nucleolar protein 58 OS=Fusarium oxysporum f. sp. narcissi OX=451672 GN=BFJ63_vAg9533 PE=3 SV=1	BFJ63_vAg9533	cytoplasm	K14564	NOP56; nucleolar protein 56	map03008 Ribosome biogenesis in eukaryotes	GO:0000154 rRNA modification; GO:0006139 nucleobase-containing compound metabolic process; GO:0006364 rRNA processing; GO:0006396 RNA processing; GO:0006725 cellular aromatic compound metabolic process; GO:0006807 nitrogen compound metabolic process; GO:0008152 metabolic process; GO:0009451 RNA modification; GO:0009987 cellular process; GO:0010467 gene expression; GO:0016070 RNA metabolic process…	GO:0005622 intracellular; GO:0005623 cell; GO:0005634 nucleus; GO:0005730 nucleolus; GO:0005732 small nucleolar ribonucleoprotein complex; GO:0030532 small nuclear ribonucleoprotein complex; GO:0030684 preribosome; GO:0030686 90S preribosome; GO:0031428 box C/D snoRNP complex; GO:0031974 membrane-enclosed lumen; GO:0031981 nuclear lumen; GO:0032040 small-subunit processome; GO:0032991 protein-con…	GO:0003676 nucleic acid binding; GO:0003723 RNA binding; GO:0003729 mRNA binding; GO:0005488 binding; GO:0030515 snoRNA binding; GO:0097159 organic cyclic compound binding; GO:1901363 heterocyclic compound binding;	PF00704; PF08156	Glycosyl hydrolases family 18; NOP5NT (NUC127) domain	KOG2573	Ribosome biogenesis protein - Nop56p/Sik1p
	W9PK67	57	K	0.000101872	Down	Uncharacterized protein OS=Fusarium oxysporum f. sp. pisi HDV247 OX=1080344 GN=FOVG_08368 PE=3 SV=1	FOVG_08368	nucleus				GO:0000245 spliceosomal complex assembly; GO:0000375 RNA splicing, via transesterification reactions; GO:0000377 RNA splicing, via transesterification reactions with bulged adenosine as nucleophile; GO:0000395 mRNA 5'-splice site recognition; GO:0000398 mRNA splicing, via spliceosome; GO:0006139 nucleobase-containing compound metabolic process; GO:0006376 mRNA splice site selection; GO:0006396 RN…	GO:0005622 intracellular; GO:0005623 cell; GO:0005634 nucleus; GO:0005681 spliceosomal complex; GO:0005684 U2-type spliceosomal complex; GO:0005685 U1 snRNP; GO:0005737 cytoplasm; GO:0005829 cytosol; GO:0030532 small nuclear ribonucleoprotein complex; GO:0032991 protein-containing complex; GO:0043226 organelle; GO:0043227 membrane-bounded organelle; GO:0043229 intracellular organelle; GO:0043231 …	GO:0003676 nucleic acid binding; GO:0003723 RNA binding; GO:0003729 mRNA binding; GO:0005488 binding; GO:0097159 organic cyclic compound binding; GO:1901363 heterocyclic compound binding;			KOG0796	Spliceosome subunit
	W9PK67	221	K	5.18857e-05	Down	Uncharacterized protein OS=Fusarium oxysporum f. sp. pisi HDV247 OX=1080344 GN=FOVG_08368 PE=3 SV=1	FOVG_08368	nucleus				GO:0000245 spliceosomal complex assembly; GO:0000375 RNA splicing, via transesterification reactions; GO:0000377 RNA splicing, via transesterification reactions with bulged adenosine as nucleophile; GO:0000395 mRNA 5'-splice site recognition; GO:0000398 mRNA splicing, via spliceosome; GO:0006139 nucleobase-containing compound metabolic process; GO:0006376 mRNA splice site selection; GO:0006396 RN…	GO:0005622 intracellular; GO:0005623 cell; GO:0005634 nucleus; GO:0005681 spliceosomal complex; GO:0005684 U2-type spliceosomal complex; GO:0005685 U1 snRNP; GO:0005737 cytoplasm; GO:0005829 cytosol; GO:0030532 small nuclear ribonucleoprotein complex; GO:0032991 protein-containing complex; GO:0043226 organelle; GO:0043227 membrane-bounded organelle; GO:0043229 intracellular organelle; GO:0043231 …	GO:0003676 nucleic acid binding; GO:0003723 RNA binding; GO:0003729 mRNA binding; GO:0005488 binding; GO:0097159 organic cyclic compound binding; GO:1901363 heterocyclic compound binding;			KOG0796	Spliceosome subunit
	W9HFA5	1197	K	0.0050073	Down	Uncharacterized protein OS=Fusarium oxysporum NRRL 32931 OX=660029 GN=FOYG_17156 PE=3 SV=1	FOYG_17156	cytoplasm,nucleus							PF00270	DEAD/DEAH box helicase	KOG0351	ATP-dependent DNA helicase
	W9HBT2	1059	K	0.000953596	Down	Uncharacterized protein OS=Fusarium oxysporum NRRL 32931 OX=660029 GN=FOYG_16817 PE=4 SV=1	FOYG_16817	extracellular							PF05729	NACHT domain	KOG0295	WD40 repeat-containing protein
	W9I125	162	K	0.00251801	Down	Poly(A)-specific ribonuclease OS=Fusarium oxysporum NRRL 32931 OX=660029 GN=FOYG_11273 PE=3 SV=1	FOYG_11273	nucleus	K12581	CNOT7_8, CAF1, POP2; CCR4-NOT transcription complex subunit 7/8	map03018 RNA degradation	GO:0000288 nuclear-transcribed mRNA catabolic process, deadenylation-dependent decay; GO:0000289 nuclear-transcribed mRNA poly(A) tail shortening; GO:0000291 nuclear-transcribed mRNA catabolic process, exonucleolytic; GO:0000956 nuclear-transcribed mRNA catabolic process; GO:0006139 nucleobase-containing compound metabolic process; GO:0006351 transcription, DNA-templated; GO:0006354 DNA-templated…	GO:0000932 P-body; GO:0005622 intracellular; GO:0005623 cell; GO:0005737 cytoplasm; GO:0005937 mating projection; GO:0030014 CCR4-NOT complex; GO:0030015 CCR4-NOT core complex; GO:0030427 site of polarized growth; GO:0032991 protein-containing complex; GO:0035770 ribonucleoprotein granule; GO:0036464 cytoplasmic ribonucleoprotein granule; GO:0042995 cell projection; GO:0043226 organelle; GO:00432…	GO:0000175 3'-5'-exoribonuclease activity; GO:0003676 nucleic acid binding; GO:0003723 RNA binding; GO:0003729 mRNA binding; GO:0003824 catalytic activity; GO:0004518 nuclease activity; GO:0004527 exonuclease activity; GO:0004532 exoribonuclease activity; GO:0004535 poly(A)-specific ribonuclease activity; GO:0004540 ribonuclease activity; GO:0005488 binding; GO:0008408 3'-5' exonuclease activity;…			KOG0304	mRNA deadenylase subunit
	W9I125	122	K	0.00710673	Down	Poly(A)-specific ribonuclease OS=Fusarium oxysporum NRRL 32931 OX=660029 GN=FOYG_11273 PE=3 SV=1	FOYG_11273	nucleus	K12581	CNOT7_8, CAF1, POP2; CCR4-NOT transcription complex subunit 7/8	map03018 RNA degradation	GO:0000288 nuclear-transcribed mRNA catabolic process, deadenylation-dependent decay; GO:0000289 nuclear-transcribed mRNA poly(A) tail shortening; GO:0000291 nuclear-transcribed mRNA catabolic process, exonucleolytic; GO:0000956 nuclear-transcribed mRNA catabolic process; GO:0006139 nucleobase-containing compound metabolic process; GO:0006351 transcription, DNA-templated; GO:0006354 DNA-templated…	GO:0000932 P-body; GO:0005622 intracellular; GO:0005623 cell; GO:0005737 cytoplasm; GO:0005937 mating projection; GO:0030014 CCR4-NOT complex; GO:0030015 CCR4-NOT core complex; GO:0030427 site of polarized growth; GO:0032991 protein-containing complex; GO:0035770 ribonucleoprotein granule; GO:0036464 cytoplasmic ribonucleoprotein granule; GO:0042995 cell projection; GO:0043226 organelle; GO:00432…	GO:0000175 3'-5'-exoribonuclease activity; GO:0003676 nucleic acid binding; GO:0003723 RNA binding; GO:0003729 mRNA binding; GO:0003824 catalytic activity; GO:0004518 nuclease activity; GO:0004527 exonuclease activity; GO:0004532 exoribonuclease activity; GO:0004535 poly(A)-specific ribonuclease activity; GO:0004540 ribonuclease activity; GO:0005488 binding; GO:0008408 3'-5' exonuclease activity;…			KOG0304	mRNA deadenylase subunit
	W9K6S2	58	K	0.0159461	Down	ATP-dependent RNA helicase SUB2 OS=Fusarium oxysporum Fo47 OX=660027 GN=FOZG_08943 PE=4 SV=1	FOZG_08943	cytoplasm,nucleus	K12812	DDX39B, UAP56, SUB2; ATP-dependent RNA helicase UAP56/SUB2 [EC:3.6.4.13]	map03013 RNA transport; map03015 mRNA surveillance pathway; map03040 Spliceosome	GO:0000375 RNA splicing, via transesterification reactions; GO:0000377 RNA splicing, via transesterification reactions with bulged adenosine as nucleophile; GO:0000398 mRNA splicing, via spliceosome; GO:0006139 nucleobase-containing compound metabolic process; GO:0006259 DNA metabolic process; GO:0006281 DNA repair; GO:0006283 transcription-coupled nucleotide-excision repair; GO:0006289 nucleotid…	GO:0000346 transcription export complex; GO:0000781 chromosome, telomeric region; GO:0005622 intracellular; GO:0005623 cell; GO:0005634 nucleus; GO:0005681 spliceosomal complex; GO:0005694 chromosome; GO:0005730 nucleolus; GO:0005737 cytoplasm; GO:0031974 membrane-enclosed lumen; GO:0031981 nuclear lumen; GO:0032991 protein-containing complex; GO:0043226 organelle; GO:0043227 membrane-bounded org…	GO:0003724 RNA helicase activity; GO:0003824 catalytic activity; GO:0004386 helicase activity; GO:0008186 RNA-dependent ATPase activity; GO:0016462 pyrophosphatase activity; GO:0016787 hydrolase activity; GO:0016817 hydrolase activity, acting on acid anhydrides; GO:0016818 hydrolase activity, acting on acid anhydrides, in phosphorus-containing anhydrides; GO:0016887 ATPase activity; GO:0017111 nu…	PF00270	DEAD/DEAH box helicase	KOG0329	ATP-dependent RNA helicase
	W9K6S2	160	K	0.0419456	Down	ATP-dependent RNA helicase SUB2 OS=Fusarium oxysporum Fo47 OX=660027 GN=FOZG_08943 PE=4 SV=1	FOZG_08943	cytoplasm,nucleus	K12812	DDX39B, UAP56, SUB2; ATP-dependent RNA helicase UAP56/SUB2 [EC:3.6.4.13]	map03013 RNA transport; map03015 mRNA surveillance pathway; map03040 Spliceosome	GO:0000375 RNA splicing, via transesterification reactions; GO:0000377 RNA splicing, via transesterification reactions with bulged adenosine as nucleophile; GO:0000398 mRNA splicing, via spliceosome; GO:0006139 nucleobase-containing compound metabolic process; GO:0006259 DNA metabolic process; GO:0006281 DNA repair; GO:0006283 transcription-coupled nucleotide-excision repair; GO:0006289 nucleotid…	GO:0000346 transcription export complex; GO:0000781 chromosome, telomeric region; GO:0005622 intracellular; GO:0005623 cell; GO:0005634 nucleus; GO:0005681 spliceosomal complex; GO:0005694 chromosome; GO:0005730 nucleolus; GO:0005737 cytoplasm; GO:0031974 membrane-enclosed lumen; GO:0031981 nuclear lumen; GO:0032991 protein-containing complex; GO:0043226 organelle; GO:0043227 membrane-bounded org…	GO:0003724 RNA helicase activity; GO:0003824 catalytic activity; GO:0004386 helicase activity; GO:0008186 RNA-dependent ATPase activity; GO:0016462 pyrophosphatase activity; GO:0016787 hydrolase activity; GO:0016817 hydrolase activity, acting on acid anhydrides; GO:0016818 hydrolase activity, acting on acid anhydrides, in phosphorus-containing anhydrides; GO:0016887 ATPase activity; GO:0017111 nu…	PF00270	DEAD/DEAH box helicase	KOG0329	ATP-dependent RNA helicase
	W9K6S2	167	K	3.89672e-06	Down	ATP-dependent RNA helicase SUB2 OS=Fusarium oxysporum Fo47 OX=660027 GN=FOZG_08943 PE=4 SV=1	FOZG_08943	cytoplasm,nucleus	K12812	DDX39B, UAP56, SUB2; ATP-dependent RNA helicase UAP56/SUB2 [EC:3.6.4.13]	map03013 RNA transport; map03015 mRNA surveillance pathway; map03040 Spliceosome	GO:0000375 RNA splicing, via transesterification reactions; GO:0000377 RNA splicing, via transesterification reactions with bulged adenosine as nucleophile; GO:0000398 mRNA splicing, via spliceosome; GO:0006139 nucleobase-containing compound metabolic process; GO:0006259 DNA metabolic process; GO:0006281 DNA repair; GO:0006283 transcription-coupled nucleotide-excision repair; GO:0006289 nucleotid…	GO:0000346 transcription export complex; GO:0000781 chromosome, telomeric region; GO:0005622 intracellular; GO:0005623 cell; GO:0005634 nucleus; GO:0005681 spliceosomal complex; GO:0005694 chromosome; GO:0005730 nucleolus; GO:0005737 cytoplasm; GO:0031974 membrane-enclosed lumen; GO:0031981 nuclear lumen; GO:0032991 protein-containing complex; GO:0043226 organelle; GO:0043227 membrane-bounded org…	GO:0003724 RNA helicase activity; GO:0003824 catalytic activity; GO:0004386 helicase activity; GO:0008186 RNA-dependent ATPase activity; GO:0016462 pyrophosphatase activity; GO:0016787 hydrolase activity; GO:0016817 hydrolase activity, acting on acid anhydrides; GO:0016818 hydrolase activity, acting on acid anhydrides, in phosphorus-containing anhydrides; GO:0016887 ATPase activity; GO:0017111 nu…	PF00270	DEAD/DEAH box helicase	KOG0329	ATP-dependent RNA helicase
	W9K6S2	248	K	4.40846e-05	Down	ATP-dependent RNA helicase SUB2 OS=Fusarium oxysporum Fo47 OX=660027 GN=FOZG_08943 PE=4 SV=1	FOZG_08943	cytoplasm,nucleus	K12812	DDX39B, UAP56, SUB2; ATP-dependent RNA helicase UAP56/SUB2 [EC:3.6.4.13]	map03013 RNA transport; map03015 mRNA surveillance pathway; map03040 Spliceosome	GO:0000375 RNA splicing, via transesterification reactions; GO:0000377 RNA splicing, via transesterification reactions with bulged adenosine as nucleophile; GO:0000398 mRNA splicing, via spliceosome; GO:0006139 nucleobase-containing compound metabolic process; GO:0006259 DNA metabolic process; GO:0006281 DNA repair; GO:0006283 transcription-coupled nucleotide-excision repair; GO:0006289 nucleotid…	GO:0000346 transcription export complex; GO:0000781 chromosome, telomeric region; GO:0005622 intracellular; GO:0005623 cell; GO:0005634 nucleus; GO:0005681 spliceosomal complex; GO:0005694 chromosome; GO:0005730 nucleolus; GO:0005737 cytoplasm; GO:0031974 membrane-enclosed lumen; GO:0031981 nuclear lumen; GO:0032991 protein-containing complex; GO:0043226 organelle; GO:0043227 membrane-bounded org…	GO:0003724 RNA helicase activity; GO:0003824 catalytic activity; GO:0004386 helicase activity; GO:0008186 RNA-dependent ATPase activity; GO:0016462 pyrophosphatase activity; GO:0016787 hydrolase activity; GO:0016817 hydrolase activity, acting on acid anhydrides; GO:0016818 hydrolase activity, acting on acid anhydrides, in phosphorus-containing anhydrides; GO:0016887 ATPase activity; GO:0017111 nu…	PF00270	DEAD/DEAH box helicase	KOG0329	ATP-dependent RNA helicase
	W9K6S2	143	K	0.00359097	Down	ATP-dependent RNA helicase SUB2 OS=Fusarium oxysporum Fo47 OX=660027 GN=FOZG_08943 PE=4 SV=1	FOZG_08943	cytoplasm,nucleus	K12812	DDX39B, UAP56, SUB2; ATP-dependent RNA helicase UAP56/SUB2 [EC:3.6.4.13]	map03013 RNA transport; map03015 mRNA surveillance pathway; map03040 Spliceosome	GO:0000375 RNA splicing, via transesterification reactions; GO:0000377 RNA splicing, via transesterification reactions with bulged adenosine as nucleophile; GO:0000398 mRNA splicing, via spliceosome; GO:0006139 nucleobase-containing compound metabolic process; GO:0006259 DNA metabolic process; GO:0006281 DNA repair; GO:0006283 transcription-coupled nucleotide-excision repair; GO:0006289 nucleotid…	GO:0000346 transcription export complex; GO:0000781 chromosome, telomeric region; GO:0005622 intracellular; GO:0005623 cell; GO:0005634 nucleus; GO:0005681 spliceosomal complex; GO:0005694 chromosome; GO:0005730 nucleolus; GO:0005737 cytoplasm; GO:0031974 membrane-enclosed lumen; GO:0031981 nuclear lumen; GO:0032991 protein-containing complex; GO:0043226 organelle; GO:0043227 membrane-bounded org…	GO:0003724 RNA helicase activity; GO:0003824 catalytic activity; GO:0004386 helicase activity; GO:0008186 RNA-dependent ATPase activity; GO:0016462 pyrophosphatase activity; GO:0016787 hydrolase activity; GO:0016817 hydrolase activity, acting on acid anhydrides; GO:0016818 hydrolase activity, acting on acid anhydrides, in phosphorus-containing anhydrides; GO:0016887 ATPase activity; GO:0017111 nu…	PF00270	DEAD/DEAH box helicase	KOG0329	ATP-dependent RNA helicase
	W9K6S2	391	K	6.68061e-05	Down	ATP-dependent RNA helicase SUB2 OS=Fusarium oxysporum Fo47 OX=660027 GN=FOZG_08943 PE=4 SV=1	FOZG_08943	cytoplasm,nucleus	K12812	DDX39B, UAP56, SUB2; ATP-dependent RNA helicase UAP56/SUB2 [EC:3.6.4.13]	map03013 RNA transport; map03015 mRNA surveillance pathway; map03040 Spliceosome	GO:0000375 RNA splicing, via transesterification reactions; GO:0000377 RNA splicing, via transesterification reactions with bulged adenosine as nucleophile; GO:0000398 mRNA splicing, via spliceosome; GO:0006139 nucleobase-containing compound metabolic process; GO:0006259 DNA metabolic process; GO:0006281 DNA repair; GO:0006283 transcription-coupled nucleotide-excision repair; GO:0006289 nucleotid…	GO:0000346 transcription export complex; GO:0000781 chromosome, telomeric region; GO:0005622 intracellular; GO:0005623 cell; GO:0005634 nucleus; GO:0005681 spliceosomal complex; GO:0005694 chromosome; GO:0005730 nucleolus; GO:0005737 cytoplasm; GO:0031974 membrane-enclosed lumen; GO:0031981 nuclear lumen; GO:0032991 protein-containing complex; GO:0043226 organelle; GO:0043227 membrane-bounded org…	GO:0003724 RNA helicase activity; GO:0003824 catalytic activity; GO:0004386 helicase activity; GO:0008186 RNA-dependent ATPase activity; GO:0016462 pyrophosphatase activity; GO:0016787 hydrolase activity; GO:0016817 hydrolase activity, acting on acid anhydrides; GO:0016818 hydrolase activity, acting on acid anhydrides, in phosphorus-containing anhydrides; GO:0016887 ATPase activity; GO:0017111 nu…	PF00270	DEAD/DEAH box helicase	KOG0329	ATP-dependent RNA helicase
	W9K6S2	95	K	0.0399739	Down	ATP-dependent RNA helicase SUB2 OS=Fusarium oxysporum Fo47 OX=660027 GN=FOZG_08943 PE=4 SV=1	FOZG_08943	cytoplasm,nucleus	K12812	DDX39B, UAP56, SUB2; ATP-dependent RNA helicase UAP56/SUB2 [EC:3.6.4.13]	map03013 RNA transport; map03015 mRNA surveillance pathway; map03040 Spliceosome	GO:0000375 RNA splicing, via transesterification reactions; GO:0000377 RNA splicing, via transesterification reactions with bulged adenosine as nucleophile; GO:0000398 mRNA splicing, via spliceosome; GO:0006139 nucleobase-containing compound metabolic process; GO:0006259 DNA metabolic process; GO:0006281 DNA repair; GO:0006283 transcription-coupled nucleotide-excision repair; GO:0006289 nucleotid…	GO:0000346 transcription export complex; GO:0000781 chromosome, telomeric region; GO:0005622 intracellular; GO:0005623 cell; GO:0005634 nucleus; GO:0005681 spliceosomal complex; GO:0005694 chromosome; GO:0005730 nucleolus; GO:0005737 cytoplasm; GO:0031974 membrane-enclosed lumen; GO:0031981 nuclear lumen; GO:0032991 protein-containing complex; GO:0043226 organelle; GO:0043227 membrane-bounded org…	GO:0003724 RNA helicase activity; GO:0003824 catalytic activity; GO:0004386 helicase activity; GO:0008186 RNA-dependent ATPase activity; GO:0016462 pyrophosphatase activity; GO:0016787 hydrolase activity; GO:0016817 hydrolase activity, acting on acid anhydrides; GO:0016818 hydrolase activity, acting on acid anhydrides, in phosphorus-containing anhydrides; GO:0016887 ATPase activity; GO:0017111 nu…	PF00270	DEAD/DEAH box helicase	KOG0329	ATP-dependent RNA helicase
	X0D1N4	852	K	0.00756585	Down	SF3b1 domain-containing protein OS=Fusarium oxysporum f. sp. raphani 54005 OX=1089458 GN=FOQG_00538 PE=3 SV=1	FOQG_00538	plasma membrane	K12828	SF3B1, SAP155; splicing factor 3B subunit 1	map03040 Spliceosome	GO:0000245 spliceosomal complex assembly; GO:0000375 RNA splicing, via transesterification reactions; GO:0000377 RNA splicing, via transesterification reactions with bulged adenosine as nucleophile; GO:0000398 mRNA splicing, via spliceosome; GO:0006139 nucleobase-containing compound metabolic process; GO:0006396 RNA processing; GO:0006397 mRNA processing; GO:0006725 cellular aromatic compound met…	GO:0005622 intracellular; GO:0005623 cell; GO:0005634 nucleus; GO:0005681 spliceosomal complex; GO:0005684 U2-type spliceosomal complex; GO:0005686 U2 snRNP; GO:0030532 small nuclear ribonucleoprotein complex; GO:0032991 protein-containing complex; GO:0043226 organelle; GO:0043227 membrane-bounded organelle; GO:0043229 intracellular organelle; GO:0043231 intracellular membrane-bounded organelle; …	GO:0003676 nucleic acid binding; GO:0003723 RNA binding; GO:0003729 mRNA binding; GO:0005488 binding; GO:0097159 organic cyclic compound binding; GO:1901363 heterocyclic compound binding;	PF08920	Splicing factor 3B subunit 1	KOG0213	Splicing factor 3b, subunit 1
	X0LBZ5	540	K	0.000890349	Down	PAN2-PAN3 deadenylation complex subunit PAN3 OS=Fusarium oxysporum f. sp. vasinfectum 25433 OX=1089449 GN=PAN3 PE=3 SV=1	PAN3	cytoplasm,nucleus	K12572	PAN3; PAB-dependent poly(A)-specific ribonuclease subunit 3	map03018 RNA degradation	GO:0000288 nuclear-transcribed mRNA catabolic process, deadenylation-dependent decay; GO:0000289 nuclear-transcribed mRNA poly(A) tail shortening; GO:0000290 deadenylation-dependent decapping of nuclear-transcribed mRNA; GO:0000956 nuclear-transcribed mRNA catabolic process; GO:0006139 nucleobase-containing compound metabolic process; GO:0006259 DNA metabolic process; GO:0006281 DNA repair; GO:00…	GO:0000932 P-body; GO:0005622 intracellular; GO:0005623 cell; GO:0005737 cytoplasm; GO:0031251 PAN complex; GO:0032991 protein-containing complex; GO:0035770 ribonucleoprotein granule; GO:0036464 cytoplasmic ribonucleoprotein granule; GO:0043226 organelle; GO:0043228 non-membrane-bounded organelle; GO:0043229 intracellular organelle; GO:0043232 intracellular non-membrane-bounded organelle; GO:199…	GO:0003676 nucleic acid binding; GO:0003723 RNA binding; GO:0003727 single-stranded RNA binding; GO:0005488 binding; GO:0008143 poly(A) binding; GO:0070717 poly-purine tract binding; GO:0097159 organic cyclic compound binding; GO:1901363 heterocyclic compound binding;			KOG3741	Poly(A) ribonuclease subunit
	X0AVH0	192	K	0.000909371	Down	Uncharacterized protein OS=Fusarium oxysporum f. sp. melonis 26406 OX=1089452 GN=FOMG_01016 PE=4 SV=1	FOMG_01016	cytoplasm,nucleus	K18738	HEK; heterogeneous nuclear rnp K-like protein		GO:0000723 telomere maintenance; GO:0006139 nucleobase-containing compound metabolic process; GO:0006259 DNA metabolic process; GO:0006725 cellular aromatic compound metabolic process; GO:0006807 nitrogen compound metabolic process; GO:0006996 organelle organization; GO:0008152 metabolic process; GO:0009987 cellular process; GO:0016043 cellular component organization; GO:0032200 telomere organiza…	GO:0005622 intracellular; GO:0005623 cell; GO:0005634 nucleus; GO:0005737 cytoplasm; GO:0043226 organelle; GO:0043227 membrane-bounded organelle; GO:0043229 intracellular organelle; GO:0043231 intracellular membrane-bounded organelle;	GO:0003676 nucleic acid binding; GO:0003723 RNA binding; GO:0003729 mRNA binding; GO:0005488 binding; GO:0097159 organic cyclic compound binding; GO:1901363 heterocyclic compound binding;	PF00013	KH domain	KOG2190	PolyC-binding proteins alphaCP-1 and related KH domain proteins
	A0A420MU61	337	K	0.0329562	Down	Uncharacterized protein OS=Fusarium oxysporum OX=5507 GN=BFJ69_g10915 PE=4 SV=1	BFJ69_g10915	nucleus				GO:0000375 RNA splicing, via transesterification reactions; GO:0000377 RNA splicing, via transesterification reactions with bulged adenosine as nucleophile; GO:0000398 mRNA splicing, via spliceosome; GO:0006139 nucleobase-containing compound metabolic process; GO:0006396 RNA processing; GO:0006397 mRNA processing; GO:0006725 cellular aromatic compound metabolic process; GO:0006807 nitrogen compou…		GO:0003676 nucleic acid binding; GO:0003723 RNA binding; GO:0005488 binding; GO:0008270 zinc ion binding; GO:0043167 ion binding; GO:0043169 cation binding; GO:0046872 metal ion binding; GO:0046914 transition metal ion binding; GO:0097159 organic cyclic compound binding; GO:1901363 heterocyclic compound binding;	PF00641	Zn-finger in Ran binding protein and others	KOG0154	RNA-binding protein RBM5 and related proteins, contain G-patch and RRM domains
	A0A6M7YSI5	373	K	0.00692718	Down	Translation initiation factor RLI1 OS=Fusarium oxysporum Fo47 OX=660027 GN=FOBC_05533 PE=4 SV=1	FOBC_05533	mitochondria	K06174	ABCE1, Rli1; ATP-binding cassette, sub-family E, member 1		GO:0000054 ribosomal subunit export from nucleus; GO:0002181 cytoplasmic translation; GO:0002183 cytoplasmic translational initiation; GO:0006403 RNA localization; GO:0006405 RNA export from nucleus; GO:0006412 translation; GO:0006413 translational initiation; GO:0006415 translational termination; GO:0006417 regulation of translation; GO:0006518 peptide metabolic process; GO:0006611 protein expor…	GO:0005622 intracellular; GO:0005623 cell; GO:0005634 nucleus; GO:0005737 cytoplasm; GO:0030684 preribosome; GO:0030687 preribosome, large subunit precursor; GO:0032991 protein-containing complex; GO:0043226 organelle; GO:0043227 membrane-bounded organelle; GO:0043229 intracellular organelle; GO:0043231 intracellular membrane-bounded organelle; GO:1990904 ribonucleoprotein complex;	GO:0000166 nucleotide binding; GO:0003824 catalytic activity; GO:0005488 binding; GO:0005506 iron ion binding; GO:0005524 ATP binding; GO:0008144 drug binding; GO:0016462 pyrophosphatase activity; GO:0016787 hydrolase activity; GO:0016817 hydrolase activity, acting on acid anhydrides; GO:0016818 hydrolase activity, acting on acid anhydrides, in phosphorus-containing anhydrides; GO:0016887 ATPase …	PF00037; PF00005	4Fe-4S binding domain; ABC transporter	KOG0063	RNAse L inhibitor, ABC superfamily
	X0B5G3	13	K	0.000307694	Down	Uncharacterized protein OS=Fusarium oxysporum f. sp. melonis 26406 OX=1089452 GN=FOMG_01200 PE=4 SV=1	FOMG_01200	cytoplasm	K14319	RANGAP1; Ran GTPase-activating protein 1	map03013 RNA transport	GO:0000054 ribosomal subunit export from nucleus; GO:0006325 chromatin organization; GO:0006342 chromatin silencing; GO:0006348 chromatin silencing at telomere; GO:0006355 regulation of transcription, DNA-templated; GO:0006403 RNA localization; GO:0006404 RNA import into nucleus; GO:0006405 RNA export from nucleus; GO:0006407 rRNA export from nucleus; GO:0006409 tRNA export from nucleus; GO:00066…	GO:0005622 intracellular; GO:0005623 cell; GO:0005634 nucleus; GO:0005635 nuclear envelope; GO:0005737 cytoplasm; GO:0005829 cytosol; GO:0012505 endomembrane system; GO:0016020 membrane; GO:0016021 integral component of membrane; GO:0031090 organelle membrane; GO:0031224 intrinsic component of membrane; GO:0031965 nuclear membrane; GO:0031967 organelle envelope; GO:0031975 envelope; GO:0043226 or…	GO:0005096 GTPase activator activity; GO:0008047 enzyme activator activity; GO:0030234 enzyme regulator activity; GO:0030695 GTPase regulator activity; GO:0060589 nucleoside-triphosphatase regulator activity; GO:0098772 molecular function regulator;			KOG1909	Ran GTPase-activating protein
	N4TZ42	187	K	3.05773e-05	Down	Polyadenylate-binding protein OS=Fusarium oxysporum f. sp. cubense (strain race 1) OX=1229664 GN=FOC1_g10014787 PE=3 SV=1	FOC1_g10014787	cytoplasm,nucleus	K13126	PABPC; polyadenylate-binding protein	map03013 RNA transport; map03015 mRNA surveillance pathway; map03018 RNA degradation	GO:0006403 RNA localization; GO:0006405 RNA export from nucleus; GO:0006406 mRNA export from nucleus; GO:0006417 regulation of translation; GO:0006446 regulation of translational initiation; GO:0006611 protein export from nucleus; GO:0006810 transport; GO:0006886 intracellular protein transport; GO:0006913 nucleocytoplasmic transport; GO:0008104 protein localization; GO:0008152 metabolic process;…	GO:0005622 intracellular; GO:0005623 cell; GO:0005634 nucleus; GO:0005681 spliceosomal complex; GO:0005737 cytoplasm; GO:0005840 ribosome; GO:0010494 cytoplasmic stress granule; GO:0032991 protein-containing complex; GO:0035770 ribonucleoprotein granule; GO:0036464 cytoplasmic ribonucleoprotein granule; GO:0043226 organelle; GO:0043227 membrane-bounded organelle; GO:0043228 non-membrane-bounded o…	GO:0003676 nucleic acid binding; GO:0003682 chromatin binding; GO:0003723 RNA binding; GO:0003727 single-stranded RNA binding; GO:0003729 mRNA binding; GO:0004857 enzyme inhibitor activity; GO:0005488 binding; GO:0008143 poly(A) binding; GO:0008428 ribonuclease inhibitor activity; GO:0030234 enzyme regulator activity; GO:0070717 poly-purine tract binding; GO:0097159 organic cyclic compound bindin…	PF00076	RNA recognition motif. (a.k.a. RRM, RBD, or RNP domain)	KOG0123	Polyadenylate-binding protein (RRM superfamily)
	N4TZ42	216	K	4.5241e-05	Down	Polyadenylate-binding protein OS=Fusarium oxysporum f. sp. cubense (strain race 1) OX=1229664 GN=FOC1_g10014787 PE=3 SV=1	FOC1_g10014787	cytoplasm,nucleus	K13126	PABPC; polyadenylate-binding protein	map03013 RNA transport; map03015 mRNA surveillance pathway; map03018 RNA degradation	GO:0006403 RNA localization; GO:0006405 RNA export from nucleus; GO:0006406 mRNA export from nucleus; GO:0006417 regulation of translation; GO:0006446 regulation of translational initiation; GO:0006611 protein export from nucleus; GO:0006810 transport; GO:0006886 intracellular protein transport; GO:0006913 nucleocytoplasmic transport; GO:0008104 protein localization; GO:0008152 metabolic process;…	GO:0005622 intracellular; GO:0005623 cell; GO:0005634 nucleus; GO:0005681 spliceosomal complex; GO:0005737 cytoplasm; GO:0005840 ribosome; GO:0010494 cytoplasmic stress granule; GO:0032991 protein-containing complex; GO:0035770 ribonucleoprotein granule; GO:0036464 cytoplasmic ribonucleoprotein granule; GO:0043226 organelle; GO:0043227 membrane-bounded organelle; GO:0043228 non-membrane-bounded o…	GO:0003676 nucleic acid binding; GO:0003682 chromatin binding; GO:0003723 RNA binding; GO:0003727 single-stranded RNA binding; GO:0003729 mRNA binding; GO:0004857 enzyme inhibitor activity; GO:0005488 binding; GO:0008143 poly(A) binding; GO:0008428 ribonuclease inhibitor activity; GO:0030234 enzyme regulator activity; GO:0070717 poly-purine tract binding; GO:0097159 organic cyclic compound bindin…	PF00076	RNA recognition motif. (a.k.a. RRM, RBD, or RNP domain)	KOG0123	Polyadenylate-binding protein (RRM superfamily)
	N4TZ42	430	K	0.00668336	Down	Polyadenylate-binding protein OS=Fusarium oxysporum f. sp. cubense (strain race 1) OX=1229664 GN=FOC1_g10014787 PE=3 SV=1	FOC1_g10014787	cytoplasm,nucleus	K13126	PABPC; polyadenylate-binding protein	map03013 RNA transport; map03015 mRNA surveillance pathway; map03018 RNA degradation	GO:0006403 RNA localization; GO:0006405 RNA export from nucleus; GO:0006406 mRNA export from nucleus; GO:0006417 regulation of translation; GO:0006446 regulation of translational initiation; GO:0006611 protein export from nucleus; GO:0006810 transport; GO:0006886 intracellular protein transport; GO:0006913 nucleocytoplasmic transport; GO:0008104 protein localization; GO:0008152 metabolic process;…	GO:0005622 intracellular; GO:0005623 cell; GO:0005634 nucleus; GO:0005681 spliceosomal complex; GO:0005737 cytoplasm; GO:0005840 ribosome; GO:0010494 cytoplasmic stress granule; GO:0032991 protein-containing complex; GO:0035770 ribonucleoprotein granule; GO:0036464 cytoplasmic ribonucleoprotein granule; GO:0043226 organelle; GO:0043227 membrane-bounded organelle; GO:0043228 non-membrane-bounded o…	GO:0003676 nucleic acid binding; GO:0003682 chromatin binding; GO:0003723 RNA binding; GO:0003727 single-stranded RNA binding; GO:0003729 mRNA binding; GO:0004857 enzyme inhibitor activity; GO:0005488 binding; GO:0008143 poly(A) binding; GO:0008428 ribonuclease inhibitor activity; GO:0030234 enzyme regulator activity; GO:0070717 poly-purine tract binding; GO:0097159 organic cyclic compound bindin…	PF00076	RNA recognition motif. (a.k.a. RRM, RBD, or RNP domain)	KOG0123	Polyadenylate-binding protein (RRM superfamily)
	N4TZ42	152	K	0.000254296	Down	Polyadenylate-binding protein OS=Fusarium oxysporum f. sp. cubense (strain race 1) OX=1229664 GN=FOC1_g10014787 PE=3 SV=1	FOC1_g10014787	cytoplasm,nucleus	K13126	PABPC; polyadenylate-binding protein	map03013 RNA transport; map03015 mRNA surveillance pathway; map03018 RNA degradation	GO:0006403 RNA localization; GO:0006405 RNA export from nucleus; GO:0006406 mRNA export from nucleus; GO:0006417 regulation of translation; GO:0006446 regulation of translational initiation; GO:0006611 protein export from nucleus; GO:0006810 transport; GO:0006886 intracellular protein transport; GO:0006913 nucleocytoplasmic transport; GO:0008104 protein localization; GO:0008152 metabolic process;…	GO:0005622 intracellular; GO:0005623 cell; GO:0005634 nucleus; GO:0005681 spliceosomal complex; GO:0005737 cytoplasm; GO:0005840 ribosome; GO:0010494 cytoplasmic stress granule; GO:0032991 protein-containing complex; GO:0035770 ribonucleoprotein granule; GO:0036464 cytoplasmic ribonucleoprotein granule; GO:0043226 organelle; GO:0043227 membrane-bounded organelle; GO:0043228 non-membrane-bounded o…	GO:0003676 nucleic acid binding; GO:0003682 chromatin binding; GO:0003723 RNA binding; GO:0003727 single-stranded RNA binding; GO:0003729 mRNA binding; GO:0004857 enzyme inhibitor activity; GO:0005488 binding; GO:0008143 poly(A) binding; GO:0008428 ribonuclease inhibitor activity; GO:0030234 enzyme regulator activity; GO:0070717 poly-purine tract binding; GO:0097159 organic cyclic compound bindin…	PF00076	RNA recognition motif. (a.k.a. RRM, RBD, or RNP domain)	KOG0123	Polyadenylate-binding protein (RRM superfamily)
	N4TZ42	143	K	0.00807092	Down	Polyadenylate-binding protein OS=Fusarium oxysporum f. sp. cubense (strain race 1) OX=1229664 GN=FOC1_g10014787 PE=3 SV=1	FOC1_g10014787	cytoplasm,nucleus	K13126	PABPC; polyadenylate-binding protein	map03013 RNA transport; map03015 mRNA surveillance pathway; map03018 RNA degradation	GO:0006403 RNA localization; GO:0006405 RNA export from nucleus; GO:0006406 mRNA export from nucleus; GO:0006417 regulation of translation; GO:0006446 regulation of translational initiation; GO:0006611 protein export from nucleus; GO:0006810 transport; GO:0006886 intracellular protein transport; GO:0006913 nucleocytoplasmic transport; GO:0008104 protein localization; GO:0008152 metabolic process;…	GO:0005622 intracellular; GO:0005623 cell; GO:0005634 nucleus; GO:0005681 spliceosomal complex; GO:0005737 cytoplasm; GO:0005840 ribosome; GO:0010494 cytoplasmic stress granule; GO:0032991 protein-containing complex; GO:0035770 ribonucleoprotein granule; GO:0036464 cytoplasmic ribonucleoprotein granule; GO:0043226 organelle; GO:0043227 membrane-bounded organelle; GO:0043228 non-membrane-bounded o…	GO:0003676 nucleic acid binding; GO:0003682 chromatin binding; GO:0003723 RNA binding; GO:0003727 single-stranded RNA binding; GO:0003729 mRNA binding; GO:0004857 enzyme inhibitor activity; GO:0005488 binding; GO:0008143 poly(A) binding; GO:0008428 ribonuclease inhibitor activity; GO:0030234 enzyme regulator activity; GO:0070717 poly-purine tract binding; GO:0097159 organic cyclic compound bindin…	PF00076	RNA recognition motif. (a.k.a. RRM, RBD, or RNP domain)	KOG0123	Polyadenylate-binding protein (RRM superfamily)
	A0A0D2XU91	431	K	0.00016652	Down	Matrin-type domain-containing protein OS=Fusarium oxysporum f. sp. lycopersici (strain 4287 / CBS 123668 / FGSC 9935 / NRRL 34936) OX=426428 PE=3 SV=1	--	nucleus	K12827	SF3A3, SAP61, PRP9; splicing factor 3A subunit 3	map03040 Spliceosome	GO:0000245 spliceosomal complex assembly; GO:0000375 RNA splicing, via transesterification reactions; GO:0000377 RNA splicing, via transesterification reactions with bulged adenosine as nucleophile; GO:0000395 mRNA 5'-splice site recognition; GO:0000398 mRNA splicing, via spliceosome; GO:0006139 nucleobase-containing compound metabolic process; GO:0006376 mRNA splice site selection; GO:0006396 RN…	GO:0005622 intracellular; GO:0005623 cell; GO:0005634 nucleus; GO:0005681 spliceosomal complex; GO:0005684 U2-type spliceosomal complex; GO:0005686 U2 snRNP; GO:0030532 small nuclear ribonucleoprotein complex; GO:0032991 protein-containing complex; GO:0043226 organelle; GO:0043227 membrane-bounded organelle; GO:0043229 intracellular organelle; GO:0043231 intracellular membrane-bounded organelle; …	GO:0003676 nucleic acid binding; GO:0003723 RNA binding; GO:0005488 binding; GO:0097159 organic cyclic compound binding; GO:1901363 heterocyclic compound binding;	PF12108	Splicing factor SF3a60 binding domain	KOG2636	Splicing factor 3a, subunit 3
	A0A0D2XU91	268	K	0.0142338	Down	Matrin-type domain-containing protein OS=Fusarium oxysporum f. sp. lycopersici (strain 4287 / CBS 123668 / FGSC 9935 / NRRL 34936) OX=426428 PE=3 SV=1	--	nucleus	K12827	SF3A3, SAP61, PRP9; splicing factor 3A subunit 3	map03040 Spliceosome	GO:0000245 spliceosomal complex assembly; GO:0000375 RNA splicing, via transesterification reactions; GO:0000377 RNA splicing, via transesterification reactions with bulged adenosine as nucleophile; GO:0000395 mRNA 5'-splice site recognition; GO:0000398 mRNA splicing, via spliceosome; GO:0006139 nucleobase-containing compound metabolic process; GO:0006376 mRNA splice site selection; GO:0006396 RN…	GO:0005622 intracellular; GO:0005623 cell; GO:0005634 nucleus; GO:0005681 spliceosomal complex; GO:0005684 U2-type spliceosomal complex; GO:0005686 U2 snRNP; GO:0030532 small nuclear ribonucleoprotein complex; GO:0032991 protein-containing complex; GO:0043226 organelle; GO:0043227 membrane-bounded organelle; GO:0043229 intracellular organelle; GO:0043231 intracellular membrane-bounded organelle; …	GO:0003676 nucleic acid binding; GO:0003723 RNA binding; GO:0005488 binding; GO:0097159 organic cyclic compound binding; GO:1901363 heterocyclic compound binding;	PF12108	Splicing factor SF3a60 binding domain	KOG2636	Splicing factor 3a, subunit 3
	A0A2H3TI23	224	K	0.000154757	Down	Related to histone methyltransferase OS=Fusarium oxysporum OX=5507 GN=FRV6_12495 PE=4 SV=1	FRV6_12495	cytoplasm,nucleus	K14962	WDR82, SWD2, CPS35; COMPASS component SWD2	map03015 mRNA surveillance pathway	GO:0006139 nucleobase-containing compound metabolic process; GO:0006325 chromatin organization; GO:0006378 mRNA polyadenylation; GO:0006379 mRNA cleavage; GO:0006396 RNA processing; GO:0006397 mRNA processing; GO:0006464 cellular protein modification process; GO:0006479 protein methylation; GO:0006725 cellular aromatic compound metabolic process; GO:0006807 nitrogen compound metabolic process; GO…	GO:0000228 nuclear chromosome; GO:0000785 chromatin; GO:0000790 nuclear chromatin; GO:0005622 intracellular; GO:0005623 cell; GO:0005634 nucleus; GO:0005654 nucleoplasm; GO:0005694 chromosome; GO:0005847 mRNA cleavage and polyadenylation specificity factor complex; GO:0005849 mRNA cleavage factor complex; GO:0008287 protein serine/threonine phosphatase complex; GO:0031974 membrane-enclosed lumen;…	GO:0003682 chromatin binding; GO:0005488 binding;			KOG1446	Histone H3 (Lys4) methyltransferase complex and RNA cleavage factor II complex, subunit SWD2
	A0A2H3TI23	232	K	3.43035e-06	Down	Related to histone methyltransferase OS=Fusarium oxysporum OX=5507 GN=FRV6_12495 PE=4 SV=1	FRV6_12495	cytoplasm,nucleus	K14962	WDR82, SWD2, CPS35; COMPASS component SWD2	map03015 mRNA surveillance pathway	GO:0006139 nucleobase-containing compound metabolic process; GO:0006325 chromatin organization; GO:0006378 mRNA polyadenylation; GO:0006379 mRNA cleavage; GO:0006396 RNA processing; GO:0006397 mRNA processing; GO:0006464 cellular protein modification process; GO:0006479 protein methylation; GO:0006725 cellular aromatic compound metabolic process; GO:0006807 nitrogen compound metabolic process; GO…	GO:0000228 nuclear chromosome; GO:0000785 chromatin; GO:0000790 nuclear chromatin; GO:0005622 intracellular; GO:0005623 cell; GO:0005634 nucleus; GO:0005654 nucleoplasm; GO:0005694 chromosome; GO:0005847 mRNA cleavage and polyadenylation specificity factor complex; GO:0005849 mRNA cleavage factor complex; GO:0008287 protein serine/threonine phosphatase complex; GO:0031974 membrane-enclosed lumen;…	GO:0003682 chromatin binding; GO:0005488 binding;			KOG1446	Histone H3 (Lys4) methyltransferase complex and RNA cleavage factor II complex, subunit SWD2
	N4UUT1	249	K	0.0341896	Down	Single-stranded TG1-3 DNA-binding protein OS=Fusarium oxysporum f. sp. cubense (strain race 1) OX=1229664 GN=FOC1_g10011215 PE=4 SV=1	FOC1_g10011215	cytoplasm,nucleus				GO:0000723 telomere maintenance; GO:0006139 nucleobase-containing compound metabolic process; GO:0006259 DNA metabolic process; GO:0006725 cellular aromatic compound metabolic process; GO:0006807 nitrogen compound metabolic process; GO:0006996 organelle organization; GO:0008152 metabolic process; GO:0009987 cellular process; GO:0016043 cellular component organization; GO:0032200 telomere organiza…	GO:0000228 nuclear chromosome; GO:0000781 chromosome, telomeric region; GO:0000784 nuclear chromosome, telomeric region; GO:0005622 intracellular; GO:0005623 cell; GO:0005634 nucleus; GO:0005694 chromosome; GO:0031974 membrane-enclosed lumen; GO:0031981 nuclear lumen; GO:0043226 organelle; GO:0043227 membrane-bounded organelle; GO:0043228 non-membrane-bounded organelle; GO:0043229 intracellular o…	GO:0003676 nucleic acid binding; GO:0003677 DNA binding; GO:0003697 single-stranded DNA binding; GO:0003723 RNA binding; GO:0005488 binding; GO:0042162 telomeric DNA binding; GO:0043047 single-stranded telomeric DNA binding; GO:0043565 sequence-specific DNA binding; GO:0097159 organic cyclic compound binding; GO:0098847 sequence-specific single stranded DNA binding; GO:1901363 heterocyclic compou…	PF00076	RNA recognition motif. (a.k.a. RRM, RBD, or RNP domain)	KOG0118	FOG: RRM domain
	N4UUT1	334	K	0.00879739	Down	Single-stranded TG1-3 DNA-binding protein OS=Fusarium oxysporum f. sp. cubense (strain race 1) OX=1229664 GN=FOC1_g10011215 PE=4 SV=1	FOC1_g10011215	cytoplasm,nucleus				GO:0000723 telomere maintenance; GO:0006139 nucleobase-containing compound metabolic process; GO:0006259 DNA metabolic process; GO:0006725 cellular aromatic compound metabolic process; GO:0006807 nitrogen compound metabolic process; GO:0006996 organelle organization; GO:0008152 metabolic process; GO:0009987 cellular process; GO:0016043 cellular component organization; GO:0032200 telomere organiza…	GO:0000228 nuclear chromosome; GO:0000781 chromosome, telomeric region; GO:0000784 nuclear chromosome, telomeric region; GO:0005622 intracellular; GO:0005623 cell; GO:0005634 nucleus; GO:0005694 chromosome; GO:0031974 membrane-enclosed lumen; GO:0031981 nuclear lumen; GO:0043226 organelle; GO:0043227 membrane-bounded organelle; GO:0043228 non-membrane-bounded organelle; GO:0043229 intracellular o…	GO:0003676 nucleic acid binding; GO:0003677 DNA binding; GO:0003697 single-stranded DNA binding; GO:0003723 RNA binding; GO:0005488 binding; GO:0042162 telomeric DNA binding; GO:0043047 single-stranded telomeric DNA binding; GO:0043565 sequence-specific DNA binding; GO:0097159 organic cyclic compound binding; GO:0098847 sequence-specific single stranded DNA binding; GO:1901363 heterocyclic compou…	PF00076	RNA recognition motif. (a.k.a. RRM, RBD, or RNP domain)	KOG0118	FOG: RRM domain
	N4UUT1	84	K	0.00522858	Down	Single-stranded TG1-3 DNA-binding protein OS=Fusarium oxysporum f. sp. cubense (strain race 1) OX=1229664 GN=FOC1_g10011215 PE=4 SV=1	FOC1_g10011215	cytoplasm,nucleus				GO:0000723 telomere maintenance; GO:0006139 nucleobase-containing compound metabolic process; GO:0006259 DNA metabolic process; GO:0006725 cellular aromatic compound metabolic process; GO:0006807 nitrogen compound metabolic process; GO:0006996 organelle organization; GO:0008152 metabolic process; GO:0009987 cellular process; GO:0016043 cellular component organization; GO:0032200 telomere organiza…	GO:0000228 nuclear chromosome; GO:0000781 chromosome, telomeric region; GO:0000784 nuclear chromosome, telomeric region; GO:0005622 intracellular; GO:0005623 cell; GO:0005634 nucleus; GO:0005694 chromosome; GO:0031974 membrane-enclosed lumen; GO:0031981 nuclear lumen; GO:0043226 organelle; GO:0043227 membrane-bounded organelle; GO:0043228 non-membrane-bounded organelle; GO:0043229 intracellular o…	GO:0003676 nucleic acid binding; GO:0003677 DNA binding; GO:0003697 single-stranded DNA binding; GO:0003723 RNA binding; GO:0005488 binding; GO:0042162 telomeric DNA binding; GO:0043047 single-stranded telomeric DNA binding; GO:0043565 sequence-specific DNA binding; GO:0097159 organic cyclic compound binding; GO:0098847 sequence-specific single stranded DNA binding; GO:1901363 heterocyclic compou…	PF00076	RNA recognition motif. (a.k.a. RRM, RBD, or RNP domain)	KOG0118	FOG: RRM domain
	N4UUT1	73	K	9.63346e-05	Down	Single-stranded TG1-3 DNA-binding protein OS=Fusarium oxysporum f. sp. cubense (strain race 1) OX=1229664 GN=FOC1_g10011215 PE=4 SV=1	FOC1_g10011215	cytoplasm,nucleus				GO:0000723 telomere maintenance; GO:0006139 nucleobase-containing compound metabolic process; GO:0006259 DNA metabolic process; GO:0006725 cellular aromatic compound metabolic process; GO:0006807 nitrogen compound metabolic process; GO:0006996 organelle organization; GO:0008152 metabolic process; GO:0009987 cellular process; GO:0016043 cellular component organization; GO:0032200 telomere organiza…	GO:0000228 nuclear chromosome; GO:0000781 chromosome, telomeric region; GO:0000784 nuclear chromosome, telomeric region; GO:0005622 intracellular; GO:0005623 cell; GO:0005634 nucleus; GO:0005694 chromosome; GO:0031974 membrane-enclosed lumen; GO:0031981 nuclear lumen; GO:0043226 organelle; GO:0043227 membrane-bounded organelle; GO:0043228 non-membrane-bounded organelle; GO:0043229 intracellular o…	GO:0003676 nucleic acid binding; GO:0003677 DNA binding; GO:0003697 single-stranded DNA binding; GO:0003723 RNA binding; GO:0005488 binding; GO:0042162 telomeric DNA binding; GO:0043047 single-stranded telomeric DNA binding; GO:0043565 sequence-specific DNA binding; GO:0097159 organic cyclic compound binding; GO:0098847 sequence-specific single stranded DNA binding; GO:1901363 heterocyclic compou…	PF00076	RNA recognition motif. (a.k.a. RRM, RBD, or RNP domain)	KOG0118	FOG: RRM domain
	A0A6M7YSI5	94	K	0.0334125	Down	Translation initiation factor RLI1 OS=Fusarium oxysporum Fo47 OX=660027 GN=FOBC_05533 PE=4 SV=1	FOBC_05533	mitochondria	K06174	ABCE1, Rli1; ATP-binding cassette, sub-family E, member 1		GO:0000054 ribosomal subunit export from nucleus; GO:0002181 cytoplasmic translation; GO:0002183 cytoplasmic translational initiation; GO:0006403 RNA localization; GO:0006405 RNA export from nucleus; GO:0006412 translation; GO:0006413 translational initiation; GO:0006415 translational termination; GO:0006417 regulation of translation; GO:0006518 peptide metabolic process; GO:0006611 protein expor…	GO:0005622 intracellular; GO:0005623 cell; GO:0005634 nucleus; GO:0005737 cytoplasm; GO:0030684 preribosome; GO:0030687 preribosome, large subunit precursor; GO:0032991 protein-containing complex; GO:0043226 organelle; GO:0043227 membrane-bounded organelle; GO:0043229 intracellular organelle; GO:0043231 intracellular membrane-bounded organelle; GO:1990904 ribonucleoprotein complex;	GO:0000166 nucleotide binding; GO:0003824 catalytic activity; GO:0005488 binding; GO:0005506 iron ion binding; GO:0005524 ATP binding; GO:0008144 drug binding; GO:0016462 pyrophosphatase activity; GO:0016787 hydrolase activity; GO:0016817 hydrolase activity, acting on acid anhydrides; GO:0016818 hydrolase activity, acting on acid anhydrides, in phosphorus-containing anhydrides; GO:0016887 ATPase …	PF00037; PF00005	4Fe-4S binding domain; ABC transporter	KOG0063	RNAse L inhibitor, ABC superfamily
	A0A6M7YSI5	118	K	0.0126304	Down	Translation initiation factor RLI1 OS=Fusarium oxysporum Fo47 OX=660027 GN=FOBC_05533 PE=4 SV=1	FOBC_05533	mitochondria	K06174	ABCE1, Rli1; ATP-binding cassette, sub-family E, member 1		GO:0000054 ribosomal subunit export from nucleus; GO:0002181 cytoplasmic translation; GO:0002183 cytoplasmic translational initiation; GO:0006403 RNA localization; GO:0006405 RNA export from nucleus; GO:0006412 translation; GO:0006413 translational initiation; GO:0006415 translational termination; GO:0006417 regulation of translation; GO:0006518 peptide metabolic process; GO:0006611 protein expor…	GO:0005622 intracellular; GO:0005623 cell; GO:0005634 nucleus; GO:0005737 cytoplasm; GO:0030684 preribosome; GO:0030687 preribosome, large subunit precursor; GO:0032991 protein-containing complex; GO:0043226 organelle; GO:0043227 membrane-bounded organelle; GO:0043229 intracellular organelle; GO:0043231 intracellular membrane-bounded organelle; GO:1990904 ribonucleoprotein complex;	GO:0000166 nucleotide binding; GO:0003824 catalytic activity; GO:0005488 binding; GO:0005506 iron ion binding; GO:0005524 ATP binding; GO:0008144 drug binding; GO:0016462 pyrophosphatase activity; GO:0016787 hydrolase activity; GO:0016817 hydrolase activity, acting on acid anhydrides; GO:0016818 hydrolase activity, acting on acid anhydrides, in phosphorus-containing anhydrides; GO:0016887 ATPase …	PF00037; PF00005	4Fe-4S binding domain; ABC transporter	KOG0063	RNAse L inhibitor, ABC superfamily
	A0A5C6TI00	487	K	0.000400577	Down	U2 snRNP auxiliary factor large subunit OS=Fusarium oxysporum f. sp. cubense OX=61366 GN=FocTR4_00005129 PE=3 SV=1	FocTR4_00005129	nucleus	K12837	U2AF2; splicing factor U2AF 65 kDa subunit	map03040 Spliceosome	GO:0000245 spliceosomal complex assembly; GO:0000348 mRNA branch site recognition; GO:0000375 RNA splicing, via transesterification reactions; GO:0000377 RNA splicing, via transesterification reactions with bulged adenosine as nucleophile; GO:0000398 mRNA splicing, via spliceosome; GO:0006139 nucleobase-containing compound metabolic process; GO:0006396 RNA processing; GO:0006397 mRNA processing; …	GO:0000243 commitment complex; GO:0005622 intracellular; GO:0005623 cell; GO:0005634 nucleus; GO:0005654 nucleoplasm; GO:0005681 spliceosomal complex; GO:0005684 U2-type spliceosomal complex; GO:0016604 nuclear body; GO:0016607 nuclear speck; GO:0031974 membrane-enclosed lumen; GO:0031981 nuclear lumen; GO:0032991 protein-containing complex; GO:0043226 organelle; GO:0043227 membrane-bounded organ…	GO:0003676 nucleic acid binding; GO:0003723 RNA binding; GO:0003727 single-stranded RNA binding; GO:0003729 mRNA binding; GO:0005488 binding; GO:0008187 poly-pyrimidine tract binding; GO:0030628 pre-mRNA 3'-splice site binding; GO:0036002 pre-mRNA binding; GO:0045131 pre-mRNA branch point binding; GO:0097159 organic cyclic compound binding; GO:1901363 heterocyclic compound binding;	PF00076	RNA recognition motif. (a.k.a. RRM, RBD, or RNP domain)	KOG0120	Splicing factor U2AF, large subunit (RRM superfamily)
	X0AVH0	465	K	8.08106e-06	Down	Uncharacterized protein OS=Fusarium oxysporum f. sp. melonis 26406 OX=1089452 GN=FOMG_01016 PE=4 SV=1	FOMG_01016	cytoplasm,nucleus	K18738	HEK; heterogeneous nuclear rnp K-like protein		GO:0000723 telomere maintenance; GO:0006139 nucleobase-containing compound metabolic process; GO:0006259 DNA metabolic process; GO:0006725 cellular aromatic compound metabolic process; GO:0006807 nitrogen compound metabolic process; GO:0006996 organelle organization; GO:0008152 metabolic process; GO:0009987 cellular process; GO:0016043 cellular component organization; GO:0032200 telomere organiza…	GO:0005622 intracellular; GO:0005623 cell; GO:0005634 nucleus; GO:0005737 cytoplasm; GO:0043226 organelle; GO:0043227 membrane-bounded organelle; GO:0043229 intracellular organelle; GO:0043231 intracellular membrane-bounded organelle;	GO:0003676 nucleic acid binding; GO:0003723 RNA binding; GO:0003729 mRNA binding; GO:0005488 binding; GO:0097159 organic cyclic compound binding; GO:1901363 heterocyclic compound binding;	PF00013	KH domain	KOG2190	PolyC-binding proteins alphaCP-1 and related KH domain proteins
	A0A559L2N5	104	K	2.76741e-05	Down	Nucleoporin GLE2 OS=Fusarium oxysporum f. sp. cubense OX=61366 GN=GLE2 PE=3 SV=1	GLE2	extracellular	K14298	RAE1, GLE2; mRNA export factor	map03013 RNA transport	GO:0000054 ribosomal subunit export from nucleus; GO:0000972 transcription-dependent tethering of RNA polymerase II gene DNA at nuclear periphery; GO:0000973 posttranscriptional tethering of RNA polymerase II gene DNA at nuclear periphery; GO:0006403 RNA localization; GO:0006405 RNA export from nucleus; GO:0006406 mRNA export from nucleus; GO:0006606 protein import into nucleus; GO:0006611 protei…	GO:0005622 intracellular; GO:0005623 cell; GO:0005634 nucleus; GO:0005635 nuclear envelope; GO:0005643 nuclear pore; GO:0005737 cytoplasm; GO:0005829 cytosol; GO:0012505 endomembrane system; GO:0016020 membrane; GO:0016021 integral component of membrane; GO:0031224 intrinsic component of membrane; GO:0031967 organelle envelope; GO:0031975 envelope; GO:0032991 protein-containing complex; GO:004322…	GO:0003676 nucleic acid binding; GO:0003723 RNA binding; GO:0005488 binding; GO:0005515 protein binding; GO:0032182 ubiquitin-like protein binding; GO:0043130 ubiquitin binding; GO:0097159 organic cyclic compound binding; GO:1901363 heterocyclic compound binding;			KOG0647	mRNA export protein (contains WD40 repeats)
	X0HRK7	5	K	2.06278e-05	Down	ATP-dependent RNA helicase DBP3 OS=Fusarium oxysporum f. sp. conglutinans race 2 54008 OX=1089457 GN=FOPG_06864 PE=3 SV=1	FOPG_06864	nucleus	K14811	DBP3; ATP-dependent RNA helicase DBP3 [EC:3.6.4.13]		GO:0000027 ribosomal large subunit assembly; GO:0000460 maturation of 5.8S rRNA; GO:0000463 maturation of LSU-rRNA from tricistronic rRNA transcript (SSU-rRNA, 5.8S rRNA, LSU-rRNA); GO:0000464 endonucleolytic cleavage in ITS1 upstream of 5.8S rRNA from tricistronic rRNA transcript (SSU-rRNA, 5.8S rRNA, LSU-rRNA); GO:0000466 maturation of 5.8S rRNA from tricistronic rRNA transcript (SSU-rRNA, 5.8S…	GO:0005622 intracellular; GO:0005623 cell; GO:0005634 nucleus; GO:0005730 nucleolus; GO:0005737 cytoplasm; GO:0030684 preribosome; GO:0030687 preribosome, large subunit precursor; GO:0031974 membrane-enclosed lumen; GO:0031981 nuclear lumen; GO:0032991 protein-containing complex; GO:0043226 organelle; GO:0043227 membrane-bounded organelle; GO:0043228 non-membrane-bounded organelle; GO:0043229 int…	GO:0000166 nucleotide binding; GO:0003724 RNA helicase activity; GO:0003824 catalytic activity; GO:0004386 helicase activity; GO:0005488 binding; GO:0005524 ATP binding; GO:0008144 drug binding; GO:0008186 RNA-dependent ATPase activity; GO:0016462 pyrophosphatase activity; GO:0016787 hydrolase activity; GO:0016817 hydrolase activity, acting on acid anhydrides; GO:0016818 hydrolase activity, actin…	PF00270	DEAD/DEAH box helicase	KOG0331	ATP-dependent RNA helicase
	X0LYL1	256	K	0.00714605	Down	Uncharacterized protein OS=Fusarium oxysporum f. sp. vasinfectum 25433 OX=1089449 GN=FOTG_03865 PE=4 SV=1	FOTG_03865	nucleus				GO:0000122 negative regulation of transcription by RNA polymerase II; GO:0000375 RNA splicing, via transesterification reactions; GO:0000377 RNA splicing, via transesterification reactions with bulged adenosine as nucleophile; GO:0000398 mRNA splicing, via spliceosome; GO:0006139 nucleobase-containing compound metabolic process; GO:0006325 chromatin organization; GO:0006338 chromatin remodeling; …	GO:0000932 P-body; GO:0005622 intracellular; GO:0005623 cell; GO:0005634 nucleus; GO:0005737 cytoplasm; GO:0010494 cytoplasmic stress granule; GO:0032991 protein-containing complex; GO:0035770 ribonucleoprotein granule; GO:0036464 cytoplasmic ribonucleoprotein granule; GO:0043226 organelle; GO:0043227 membrane-bounded organelle; GO:0043228 non-membrane-bounded organelle; GO:0043229 intracellular …	GO:0003676 nucleic acid binding; GO:0003723 RNA binding; GO:0003727 single-stranded RNA binding; GO:0003729 mRNA binding; GO:0005488 binding; GO:0008187 poly-pyrimidine tract binding; GO:0008266 poly(U) RNA binding; GO:0097159 organic cyclic compound binding; GO:1901363 heterocyclic compound binding;	PF10378; PF00076	Putative RRM domain ; RNA recognition motif. (a.k.a. RRM, RBD, or RNP domain)	KOG0118	FOG: RRM domain
	X0LYL1	575	K	5.39055e-05	Down	Uncharacterized protein OS=Fusarium oxysporum f. sp. vasinfectum 25433 OX=1089449 GN=FOTG_03865 PE=4 SV=1	FOTG_03865	nucleus				GO:0000122 negative regulation of transcription by RNA polymerase II; GO:0000375 RNA splicing, via transesterification reactions; GO:0000377 RNA splicing, via transesterification reactions with bulged adenosine as nucleophile; GO:0000398 mRNA splicing, via spliceosome; GO:0006139 nucleobase-containing compound metabolic process; GO:0006325 chromatin organization; GO:0006338 chromatin remodeling; …	GO:0000932 P-body; GO:0005622 intracellular; GO:0005623 cell; GO:0005634 nucleus; GO:0005737 cytoplasm; GO:0010494 cytoplasmic stress granule; GO:0032991 protein-containing complex; GO:0035770 ribonucleoprotein granule; GO:0036464 cytoplasmic ribonucleoprotein granule; GO:0043226 organelle; GO:0043227 membrane-bounded organelle; GO:0043228 non-membrane-bounded organelle; GO:0043229 intracellular …	GO:0003676 nucleic acid binding; GO:0003723 RNA binding; GO:0003727 single-stranded RNA binding; GO:0003729 mRNA binding; GO:0005488 binding; GO:0008187 poly-pyrimidine tract binding; GO:0008266 poly(U) RNA binding; GO:0097159 organic cyclic compound binding; GO:1901363 heterocyclic compound binding;	PF10378; PF00076	Putative RRM domain ; RNA recognition motif. (a.k.a. RRM, RBD, or RNP domain)	KOG0118	FOG: RRM domain
	X0LR33	48	K	0.000136377	Down	Matrin-type domain-containing protein OS=Fusarium oxysporum f. sp. vasinfectum 25433 OX=1089449 GN=FOTG_05733 PE=3 SV=1	FOTG_05733	cytoplasm	K12826	SF3A2, SAP62; splicing factor 3A subunit 2	map03040 Spliceosome	GO:0000245 spliceosomal complex assembly; GO:0000375 RNA splicing, via transesterification reactions; GO:0000377 RNA splicing, via transesterification reactions with bulged adenosine as nucleophile; GO:0000398 mRNA splicing, via spliceosome; GO:0006139 nucleobase-containing compound metabolic process; GO:0006396 RNA processing; GO:0006397 mRNA processing; GO:0006725 cellular aromatic compound met…	GO:0005622 intracellular; GO:0005623 cell; GO:0005634 nucleus; GO:0005681 spliceosomal complex; GO:0005684 U2-type spliceosomal complex; GO:0005686 U2 snRNP; GO:0030532 small nuclear ribonucleoprotein complex; GO:0032991 protein-containing complex; GO:0043226 organelle; GO:0043227 membrane-bounded organelle; GO:0043229 intracellular organelle; GO:0043231 intracellular membrane-bounded organelle; …	GO:0003676 nucleic acid binding; GO:0003723 RNA binding; GO:0005488 binding; GO:0097159 organic cyclic compound binding; GO:1901363 heterocyclic compound binding;	PF12874	Zinc-finger of C2H2 type	KOG0227	Splicing factor 3a, subunit 2
	N4TEH9	22	K	7.61022e-06	Down	Splicing factor U2AF-associated protein 2 OS=Fusarium oxysporum f. sp. cubense (strain race 1) OX=1229664 GN=FOC1_g10015673 PE=3 SV=1	FOC1_g10015673	cytoplasm	K13093	HTATSF1; HIV Tat-specific factor 1		GO:0000375 RNA splicing, via transesterification reactions; GO:0000377 RNA splicing, via transesterification reactions with bulged adenosine as nucleophile; GO:0000398 mRNA splicing, via spliceosome; GO:0006139 nucleobase-containing compound metabolic process; GO:0006396 RNA processing; GO:0006397 mRNA processing; GO:0006725 cellular aromatic compound metabolic process; GO:0006807 nitrogen compou…	GO:0005622 intracellular; GO:0005623 cell; GO:0005634 nucleus; GO:0005681 spliceosomal complex; GO:0005684 U2-type spliceosomal complex; GO:0005686 U2 snRNP; GO:0030532 small nuclear ribonucleoprotein complex; GO:0032991 protein-containing complex; GO:0043226 organelle; GO:0043227 membrane-bounded organelle; GO:0043229 intracellular organelle; GO:0043231 intracellular membrane-bounded organelle; …	GO:0003676 nucleic acid binding; GO:0003723 RNA binding; GO:0005488 binding; GO:0017069 snRNA binding; GO:0030620 U2 snRNA binding; GO:0097159 organic cyclic compound binding; GO:1901363 heterocyclic compound binding;	PF00076	RNA recognition motif. (a.k.a. RRM, RBD, or RNP domain)	KOG1548	Transcription elongation factor TAT-SF1
	N4TYG6	69	K	0.000352659	Down	Ribosome assembly factor mrt4 OS=Fusarium oxysporum f. sp. cubense (strain race 1) OX=1229664 GN=FOC1_g10013523 PE=3 SV=1	FOC1_g10013523	nucleus	K14815	MRT4; mRNA turnover protein 4		GO:0000027 ribosomal large subunit assembly; GO:0000956 nuclear-transcribed mRNA catabolic process; GO:0006139 nucleobase-containing compound metabolic process; GO:0006364 rRNA processing; GO:0006396 RNA processing; GO:0006401 RNA catabolic process; GO:0006402 mRNA catabolic process; GO:0006725 cellular aromatic compound metabolic process; GO:0006807 nitrogen compound metabolic process; GO:000699…	GO:0005622 intracellular; GO:0005623 cell; GO:0005634 nucleus; GO:0005654 nucleoplasm; GO:0005730 nucleolus; GO:0030684 preribosome; GO:0030687 preribosome, large subunit precursor; GO:0031974 membrane-enclosed lumen; GO:0031981 nuclear lumen; GO:0032991 protein-containing complex; GO:0043226 organelle; GO:0043227 membrane-bounded organelle; GO:0043228 non-membrane-bounded organelle; GO:0043229 i…	GO:0003676 nucleic acid binding; GO:0003723 RNA binding; GO:0005488 binding; GO:0019843 rRNA binding; GO:0070180 large ribosomal subunit rRNA binding; GO:0097159 organic cyclic compound binding; GO:1901363 heterocyclic compound binding;			KOG0816	Protein involved in mRNA turnover
	N4TYG6	219	K	0.0335093	Down	Ribosome assembly factor mrt4 OS=Fusarium oxysporum f. sp. cubense (strain race 1) OX=1229664 GN=FOC1_g10013523 PE=3 SV=1	FOC1_g10013523	nucleus	K14815	MRT4; mRNA turnover protein 4		GO:0000027 ribosomal large subunit assembly; GO:0000956 nuclear-transcribed mRNA catabolic process; GO:0006139 nucleobase-containing compound metabolic process; GO:0006364 rRNA processing; GO:0006396 RNA processing; GO:0006401 RNA catabolic process; GO:0006402 mRNA catabolic process; GO:0006725 cellular aromatic compound metabolic process; GO:0006807 nitrogen compound metabolic process; GO:000699…	GO:0005622 intracellular; GO:0005623 cell; GO:0005634 nucleus; GO:0005654 nucleoplasm; GO:0005730 nucleolus; GO:0030684 preribosome; GO:0030687 preribosome, large subunit precursor; GO:0031974 membrane-enclosed lumen; GO:0031981 nuclear lumen; GO:0032991 protein-containing complex; GO:0043226 organelle; GO:0043227 membrane-bounded organelle; GO:0043228 non-membrane-bounded organelle; GO:0043229 i…	GO:0003676 nucleic acid binding; GO:0003723 RNA binding; GO:0005488 binding; GO:0019843 rRNA binding; GO:0070180 large ribosomal subunit rRNA binding; GO:0097159 organic cyclic compound binding; GO:1901363 heterocyclic compound binding;			KOG0816	Protein involved in mRNA turnover
	A0A5C6TD30	493	K	0.000230888	Down	Uncharacterized protein OS=Fusarium oxysporum f. sp. cubense OX=61366 GN=FocTR4_00004923 PE=4 SV=1	FocTR4_00004923	nucleus	K12882	NCBP1, CBP80; nuclear cap-binding protein subunit 1	map03013 RNA transport; map03015 mRNA surveillance pathway; map03040 Spliceosome	GO:0000184 nuclear-transcribed mRNA catabolic process, nonsense-mediated decay; GO:0000375 RNA splicing, via transesterification reactions; GO:0000377 RNA splicing, via transesterification reactions with bulged adenosine as nucleophile; GO:0000398 mRNA splicing, via spliceosome; GO:0000956 nuclear-transcribed mRNA catabolic process; GO:0006139 nucleobase-containing compound metabolic process; GO:…	GO:0000243 commitment complex; GO:0005622 intracellular; GO:0005623 cell; GO:0005634 nucleus; GO:0005681 spliceosomal complex; GO:0005684 U2-type spliceosomal complex; GO:0005844 polysome; GO:0005845 mRNA cap binding complex; GO:0005846 nuclear cap binding complex; GO:0032991 protein-containing complex; GO:0034518 RNA cap binding complex; GO:0043226 organelle; GO:0043227 membrane-bounded organell…	GO:0000339 RNA cap binding; GO:0000340 RNA 7-methylguanosine cap binding; GO:0003676 nucleic acid binding; GO:0003723 RNA binding; GO:0003729 mRNA binding; GO:0005488 binding; GO:0097159 organic cyclic compound binding; GO:1901363 heterocyclic compound binding;			KOG1104	Nuclear cap-binding complex, subunit NCBP1/CBP80
	X0AME7	223	K	0.00214134	Down	Uncharacterized protein OS=Fusarium oxysporum f. sp. melonis 26406 OX=1089452 GN=FOMG_05040 PE=4 SV=1	FOMG_05040	extracellular					GO:0005622 intracellular; GO:0005623 cell; GO:0005737 cytoplasm; GO:0010494 cytoplasmic stress granule; GO:0032991 protein-containing complex; GO:0035770 ribonucleoprotein granule; GO:0036464 cytoplasmic ribonucleoprotein granule; GO:0043226 organelle; GO:0043228 non-membrane-bounded organelle; GO:0043229 intracellular organelle; GO:0043232 intracellular non-membrane-bounded organelle; GO:1990904…	GO:0003676 nucleic acid binding; GO:0003723 RNA binding; GO:0005488 binding; GO:0097159 organic cyclic compound binding; GO:1901363 heterocyclic compound binding;	PF00076; PF00641	RNA recognition motif. (a.k.a. RRM, RBD, or RNP domain); Zn-finger in Ran binding protein and others	KOG4198	RNA-binding Ran Zn-finger protein and related proteins
	N4UVS7	117	K	0.00288505	Down	ATP-dependent RNA helicase DHH1 OS=Fusarium oxysporum f. sp. cubense (strain race 1) OX=1229664 GN=FOC1_g10009621 PE=3 SV=1	FOC1_g10009621	nucleus	K12614	DDX6, RCK, DHH1; ATP-dependent RNA helicase DDX6/DHH1 [EC:3.6.4.13]	map03018 RNA degradation	GO:0000288 nuclear-transcribed mRNA catabolic process, deadenylation-dependent decay; GO:0000290 deadenylation-dependent decapping of nuclear-transcribed mRNA; GO:0000956 nuclear-transcribed mRNA catabolic process; GO:0006139 nucleobase-containing compound metabolic process; GO:0006401 RNA catabolic process; GO:0006402 mRNA catabolic process; GO:0006417 regulation of translation; GO:0006448 regul…	GO:0000932 P-body; GO:0005622 intracellular; GO:0005623 cell; GO:0005634 nucleus; GO:0005730 nucleolus; GO:0005737 cytoplasm; GO:0010494 cytoplasmic stress granule; GO:0016020 membrane; GO:0031974 membrane-enclosed lumen; GO:0031981 nuclear lumen; GO:0032991 protein-containing complex; GO:0035770 ribonucleoprotein granule; GO:0036464 cytoplasmic ribonucleoprotein granule; GO:0043226 organelle; GO…	GO:0003676 nucleic acid binding; GO:0003682 chromatin binding; GO:0003723 RNA binding; GO:0003724 RNA helicase activity; GO:0003729 mRNA binding; GO:0003824 catalytic activity; GO:0004386 helicase activity; GO:0005488 binding; GO:0005515 protein binding; GO:0008186 RNA-dependent ATPase activity; GO:0016462 pyrophosphatase activity; GO:0016787 hydrolase activity; GO:0016817 hydrolase activity, act…	PF00270	DEAD/DEAH box helicase	KOG0326	ATP-dependent RNA helicase
	N4UVS7	142	K	0.0203538	Down	ATP-dependent RNA helicase DHH1 OS=Fusarium oxysporum f. sp. cubense (strain race 1) OX=1229664 GN=FOC1_g10009621 PE=3 SV=1	FOC1_g10009621	nucleus	K12614	DDX6, RCK, DHH1; ATP-dependent RNA helicase DDX6/DHH1 [EC:3.6.4.13]	map03018 RNA degradation	GO:0000288 nuclear-transcribed mRNA catabolic process, deadenylation-dependent decay; GO:0000290 deadenylation-dependent decapping of nuclear-transcribed mRNA; GO:0000956 nuclear-transcribed mRNA catabolic process; GO:0006139 nucleobase-containing compound metabolic process; GO:0006401 RNA catabolic process; GO:0006402 mRNA catabolic process; GO:0006417 regulation of translation; GO:0006448 regul…	GO:0000932 P-body; GO:0005622 intracellular; GO:0005623 cell; GO:0005634 nucleus; GO:0005730 nucleolus; GO:0005737 cytoplasm; GO:0010494 cytoplasmic stress granule; GO:0016020 membrane; GO:0031974 membrane-enclosed lumen; GO:0031981 nuclear lumen; GO:0032991 protein-containing complex; GO:0035770 ribonucleoprotein granule; GO:0036464 cytoplasmic ribonucleoprotein granule; GO:0043226 organelle; GO…	GO:0003676 nucleic acid binding; GO:0003682 chromatin binding; GO:0003723 RNA binding; GO:0003724 RNA helicase activity; GO:0003729 mRNA binding; GO:0003824 catalytic activity; GO:0004386 helicase activity; GO:0005488 binding; GO:0005515 protein binding; GO:0008186 RNA-dependent ATPase activity; GO:0016462 pyrophosphatase activity; GO:0016787 hydrolase activity; GO:0016817 hydrolase activity, act…	PF00270	DEAD/DEAH box helicase	KOG0326	ATP-dependent RNA helicase
	N4UVS7	138	K	0.00130694	Down	ATP-dependent RNA helicase DHH1 OS=Fusarium oxysporum f. sp. cubense (strain race 1) OX=1229664 GN=FOC1_g10009621 PE=3 SV=1	FOC1_g10009621	nucleus	K12614	DDX6, RCK, DHH1; ATP-dependent RNA helicase DDX6/DHH1 [EC:3.6.4.13]	map03018 RNA degradation	GO:0000288 nuclear-transcribed mRNA catabolic process, deadenylation-dependent decay; GO:0000290 deadenylation-dependent decapping of nuclear-transcribed mRNA; GO:0000956 nuclear-transcribed mRNA catabolic process; GO:0006139 nucleobase-containing compound metabolic process; GO:0006401 RNA catabolic process; GO:0006402 mRNA catabolic process; GO:0006417 regulation of translation; GO:0006448 regul…	GO:0000932 P-body; GO:0005622 intracellular; GO:0005623 cell; GO:0005634 nucleus; GO:0005730 nucleolus; GO:0005737 cytoplasm; GO:0010494 cytoplasmic stress granule; GO:0016020 membrane; GO:0031974 membrane-enclosed lumen; GO:0031981 nuclear lumen; GO:0032991 protein-containing complex; GO:0035770 ribonucleoprotein granule; GO:0036464 cytoplasmic ribonucleoprotein granule; GO:0043226 organelle; GO…	GO:0003676 nucleic acid binding; GO:0003682 chromatin binding; GO:0003723 RNA binding; GO:0003724 RNA helicase activity; GO:0003729 mRNA binding; GO:0003824 catalytic activity; GO:0004386 helicase activity; GO:0005488 binding; GO:0005515 protein binding; GO:0008186 RNA-dependent ATPase activity; GO:0016462 pyrophosphatase activity; GO:0016787 hydrolase activity; GO:0016817 hydrolase activity, act…	PF00270	DEAD/DEAH box helicase	KOG0326	ATP-dependent RNA helicase
	X0LYH3	113	K	0.00445901	Down	Nuclear cap-binding protein subunit 2 OS=Fusarium oxysporum f. sp. vasinfectum 25433 OX=1089449 GN=FOTG_03922 PE=3 SV=1	FOTG_03922	nucleus	K12883	NCBP2, CBP20; nuclear cap-binding protein subunit 2	map03013 RNA transport; map03015 mRNA surveillance pathway; map03040 Spliceosome	GO:0000375 RNA splicing, via transesterification reactions; GO:0000377 RNA splicing, via transesterification reactions with bulged adenosine as nucleophile; GO:0000398 mRNA splicing, via spliceosome; GO:0006139 nucleobase-containing compound metabolic process; GO:0006396 RNA processing; GO:0006397 mRNA processing; GO:0006725 cellular aromatic compound metabolic process; GO:0006807 nitrogen compou…	GO:0000243 commitment complex; GO:0005622 intracellular; GO:0005623 cell; GO:0005634 nucleus; GO:0005681 spliceosomal complex; GO:0005684 U2-type spliceosomal complex; GO:0005846 nuclear cap binding complex; GO:0032991 protein-containing complex; GO:0034518 RNA cap binding complex; GO:0043226 organelle; GO:0043227 membrane-bounded organelle; GO:0043229 intracellular organelle; GO:0043231 intracel…	GO:0000339 RNA cap binding; GO:0003676 nucleic acid binding; GO:0003723 RNA binding; GO:0005488 binding; GO:0097159 organic cyclic compound binding; GO:1901363 heterocyclic compound binding;	PF00076	RNA recognition motif. (a.k.a. RRM, RBD, or RNP domain)	KOG0121	Nuclear cap-binding protein complex, subunit CBP20 (RRM superfamily)
	F9F380	125	K	9.55288e-05	Down	Fip1 domain-containing protein OS=Fusarium oxysporum (strain Fo5176) OX=660025 GN=FOXB_00855 PE=3 SV=1	FOXB_00855	nucleus	K14405	FIP1L1, FIP1; pre-mRNA 3'-end-processing factor FIP1	map03015 mRNA surveillance pathway	GO:0006139 nucleobase-containing compound metabolic process; GO:0006378 mRNA polyadenylation; GO:0006379 mRNA cleavage; GO:0006396 RNA processing; GO:0006397 mRNA processing; GO:0006725 cellular aromatic compound metabolic process; GO:0006807 nitrogen compound metabolic process; GO:0008152 metabolic process; GO:0009987 cellular process; GO:0010467 gene expression; GO:0016070 RNA metabolic process…	GO:0005622 intracellular; GO:0005623 cell; GO:0005634 nucleus; GO:0005654 nucleoplasm; GO:0005847 mRNA cleavage and polyadenylation specificity factor complex; GO:0005849 mRNA cleavage factor complex; GO:0031974 membrane-enclosed lumen; GO:0031981 nuclear lumen; GO:0032991 protein-containing complex; GO:0043226 organelle; GO:0043227 membrane-bounded organelle; GO:0043229 intracellular organelle; …	GO:0005488 binding; GO:0005515 protein binding; GO:0030674 protein-macromolecule adaptor activity; GO:0060090 molecular adaptor activity;			KOG1049	Polyadenylation factor I complex, subunit FIP1
	X0MQB4	146	K	0.000112052	Down	Uncharacterized protein OS=Fusarium oxysporum f. sp. vasinfectum 25433 OX=1089449 GN=FOTG_00105 PE=4 SV=1	FOTG_00105	cytoplasm,nucleus	K21767	TBCD; tubulin-specific chaperone D		GO:0000245 spliceosomal complex assembly; GO:0000375 RNA splicing, via transesterification reactions; GO:0000377 RNA splicing, via transesterification reactions with bulged adenosine as nucleophile; GO:0000395 mRNA 5'-splice site recognition; GO:0000398 mRNA splicing, via spliceosome; GO:0006139 nucleobase-containing compound metabolic process; GO:0006376 mRNA splice site selection; GO:0006396 RN…	GO:0005622 intracellular; GO:0005623 cell; GO:0005634 nucleus; GO:0005681 spliceosomal complex; GO:0005684 U2-type spliceosomal complex; GO:0005685 U1 snRNP; GO:0030532 small nuclear ribonucleoprotein complex; GO:0032991 protein-containing complex; GO:0043226 organelle; GO:0043227 membrane-bounded organelle; GO:0043229 intracellular organelle; GO:0043231 intracellular membrane-bounded organelle; …	GO:0003676 nucleic acid binding; GO:0003723 RNA binding; GO:0005488 binding; GO:0017069 snRNA binding; GO:0030619 U1 snRNA binding; GO:0035613 RNA stem-loop binding; GO:0035614 snRNA stem-loop binding; GO:0097159 organic cyclic compound binding; GO:1901363 heterocyclic compound binding;	PF00076	RNA recognition motif. (a.k.a. RRM, RBD, or RNP domain)	KOG4206	Spliceosomal protein snRNP-U1A/U2B
	X0HRK7	24	K	0.00153094	Down	ATP-dependent RNA helicase DBP3 OS=Fusarium oxysporum f. sp. conglutinans race 2 54008 OX=1089457 GN=FOPG_06864 PE=3 SV=1	FOPG_06864	nucleus	K14811	DBP3; ATP-dependent RNA helicase DBP3 [EC:3.6.4.13]		GO:0000027 ribosomal large subunit assembly; GO:0000460 maturation of 5.8S rRNA; GO:0000463 maturation of LSU-rRNA from tricistronic rRNA transcript (SSU-rRNA, 5.8S rRNA, LSU-rRNA); GO:0000464 endonucleolytic cleavage in ITS1 upstream of 5.8S rRNA from tricistronic rRNA transcript (SSU-rRNA, 5.8S rRNA, LSU-rRNA); GO:0000466 maturation of 5.8S rRNA from tricistronic rRNA transcript (SSU-rRNA, 5.8S…	GO:0005622 intracellular; GO:0005623 cell; GO:0005634 nucleus; GO:0005730 nucleolus; GO:0005737 cytoplasm; GO:0030684 preribosome; GO:0030687 preribosome, large subunit precursor; GO:0031974 membrane-enclosed lumen; GO:0031981 nuclear lumen; GO:0032991 protein-containing complex; GO:0043226 organelle; GO:0043227 membrane-bounded organelle; GO:0043228 non-membrane-bounded organelle; GO:0043229 int…	GO:0000166 nucleotide binding; GO:0003724 RNA helicase activity; GO:0003824 catalytic activity; GO:0004386 helicase activity; GO:0005488 binding; GO:0005524 ATP binding; GO:0008144 drug binding; GO:0008186 RNA-dependent ATPase activity; GO:0016462 pyrophosphatase activity; GO:0016787 hydrolase activity; GO:0016817 hydrolase activity, acting on acid anhydrides; GO:0016818 hydrolase activity, actin…	PF00270	DEAD/DEAH box helicase	KOG0331	ATP-dependent RNA helicase
	X0AVH0	151	K	4.52701e-06	Down	Uncharacterized protein OS=Fusarium oxysporum f. sp. melonis 26406 OX=1089452 GN=FOMG_01016 PE=4 SV=1	FOMG_01016	cytoplasm,nucleus	K18738	HEK; heterogeneous nuclear rnp K-like protein		GO:0000723 telomere maintenance; GO:0006139 nucleobase-containing compound metabolic process; GO:0006259 DNA metabolic process; GO:0006725 cellular aromatic compound metabolic process; GO:0006807 nitrogen compound metabolic process; GO:0006996 organelle organization; GO:0008152 metabolic process; GO:0009987 cellular process; GO:0016043 cellular component organization; GO:0032200 telomere organiza…	GO:0005622 intracellular; GO:0005623 cell; GO:0005634 nucleus; GO:0005737 cytoplasm; GO:0043226 organelle; GO:0043227 membrane-bounded organelle; GO:0043229 intracellular organelle; GO:0043231 intracellular membrane-bounded organelle;	GO:0003676 nucleic acid binding; GO:0003723 RNA binding; GO:0003729 mRNA binding; GO:0005488 binding; GO:0097159 organic cyclic compound binding; GO:1901363 heterocyclic compound binding;	PF00013	KH domain	KOG2190	PolyC-binding proteins alphaCP-1 and related KH domain proteins
	A0A420R6I5	418	K	0.0229522	Down	ATP-dependent RNA helicase DBP5 OS=Fusarium oxysporum OX=5507 GN=BFJ68_g7713 PE=3 SV=1	BFJ68_g7713	cytoplasm,nucleus	K18655	DDX19, DBP5; ATP-dependent RNA helicase DDX19/DBP5 [EC:3.6.4.13]		GO:0002181 cytoplasmic translation; GO:0002184 cytoplasmic translational termination; GO:0006139 nucleobase-containing compound metabolic process; GO:0006396 RNA processing; GO:0006403 RNA localization; GO:0006405 RNA export from nucleus; GO:0006406 mRNA export from nucleus; GO:0006412 translation; GO:0006415 translational termination; GO:0006518 peptide metabolic process; GO:0006611 protein expo…	GO:0005622 intracellular; GO:0005623 cell; GO:0005634 nucleus; GO:0005635 nuclear envelope; GO:0005643 nuclear pore; GO:0005681 spliceosomal complex; GO:0005730 nucleolus; GO:0005737 cytoplasm; GO:0005844 polysome; GO:0005933 cellular bud; GO:0005934 cellular bud tip; GO:0012505 endomembrane system; GO:0030427 site of polarized growth; GO:0030684 preribosome; GO:0030687 preribosome, large subunit…	GO:0003724 RNA helicase activity; GO:0003824 catalytic activity; GO:0004386 helicase activity; GO:0008186 RNA-dependent ATPase activity; GO:0016462 pyrophosphatase activity; GO:0016787 hydrolase activity; GO:0016817 hydrolase activity, acting on acid anhydrides; GO:0016818 hydrolase activity, acting on acid anhydrides, in phosphorus-containing anhydrides; GO:0016887 ATPase activity; GO:0017111 nu…	PF00270	DEAD/DEAH box helicase	KOG0332	ATP-dependent RNA helicase
	X0IM49	915	K	0.00936662	Down	Uncharacterized protein OS=Fusarium oxysporum f. sp. conglutinans race 2 54008 OX=1089457 GN=FOPG_02971 PE=4 SV=1	FOPG_02971	nucleus	K12855	PRPF6, PRP6; pre-mRNA-processing factor 6	map03040 Spliceosome	GO:0000244 spliceosomal tri-snRNP complex assembly; GO:0000375 RNA splicing, via transesterification reactions; GO:0000377 RNA splicing, via transesterification reactions with bulged adenosine as nucleophile; GO:0000387 spliceosomal snRNP assembly; GO:0000398 mRNA splicing, via spliceosome; GO:0006139 nucleobase-containing compound metabolic process; GO:0006396 RNA processing; GO:0006397 mRNA pro…	GO:0005622 intracellular; GO:0005623 cell; GO:0005634 nucleus; GO:0005681 spliceosomal complex; GO:0030532 small nuclear ribonucleoprotein complex; GO:0032991 protein-containing complex; GO:0043226 organelle; GO:0043227 membrane-bounded organelle; GO:0043229 intracellular organelle; GO:0043231 intracellular membrane-bounded organelle; GO:0046540 U4/U6 x U5 tri-snRNP complex; GO:0071001 U4/U6 snRN…		PF06424	PRP1 splicing factor, N-terminal	KOG0495	HAT repeat protein
	A0A559L2N5	198	K	6.57481e-05	Down	Nucleoporin GLE2 OS=Fusarium oxysporum f. sp. cubense OX=61366 GN=GLE2 PE=3 SV=1	GLE2	extracellular	K14298	RAE1, GLE2; mRNA export factor	map03013 RNA transport	GO:0000054 ribosomal subunit export from nucleus; GO:0000972 transcription-dependent tethering of RNA polymerase II gene DNA at nuclear periphery; GO:0000973 posttranscriptional tethering of RNA polymerase II gene DNA at nuclear periphery; GO:0006403 RNA localization; GO:0006405 RNA export from nucleus; GO:0006406 mRNA export from nucleus; GO:0006606 protein import into nucleus; GO:0006611 protei…	GO:0005622 intracellular; GO:0005623 cell; GO:0005634 nucleus; GO:0005635 nuclear envelope; GO:0005643 nuclear pore; GO:0005737 cytoplasm; GO:0005829 cytosol; GO:0012505 endomembrane system; GO:0016020 membrane; GO:0016021 integral component of membrane; GO:0031224 intrinsic component of membrane; GO:0031967 organelle envelope; GO:0031975 envelope; GO:0032991 protein-containing complex; GO:004322…	GO:0003676 nucleic acid binding; GO:0003723 RNA binding; GO:0005488 binding; GO:0005515 protein binding; GO:0032182 ubiquitin-like protein binding; GO:0043130 ubiquitin binding; GO:0097159 organic cyclic compound binding; GO:1901363 heterocyclic compound binding;			KOG0647	mRNA export protein (contains WD40 repeats)
	A0A559L2N5	147	K	0.00860446	Down	Nucleoporin GLE2 OS=Fusarium oxysporum f. sp. cubense OX=61366 GN=GLE2 PE=3 SV=1	GLE2	extracellular	K14298	RAE1, GLE2; mRNA export factor	map03013 RNA transport	GO:0000054 ribosomal subunit export from nucleus; GO:0000972 transcription-dependent tethering of RNA polymerase II gene DNA at nuclear periphery; GO:0000973 posttranscriptional tethering of RNA polymerase II gene DNA at nuclear periphery; GO:0006403 RNA localization; GO:0006405 RNA export from nucleus; GO:0006406 mRNA export from nucleus; GO:0006606 protein import into nucleus; GO:0006611 protei…	GO:0005622 intracellular; GO:0005623 cell; GO:0005634 nucleus; GO:0005635 nuclear envelope; GO:0005643 nuclear pore; GO:0005737 cytoplasm; GO:0005829 cytosol; GO:0012505 endomembrane system; GO:0016020 membrane; GO:0016021 integral component of membrane; GO:0031224 intrinsic component of membrane; GO:0031967 organelle envelope; GO:0031975 envelope; GO:0032991 protein-containing complex; GO:004322…	GO:0003676 nucleic acid binding; GO:0003723 RNA binding; GO:0005488 binding; GO:0005515 protein binding; GO:0032182 ubiquitin-like protein binding; GO:0043130 ubiquitin binding; GO:0097159 organic cyclic compound binding; GO:1901363 heterocyclic compound binding;			KOG0647	mRNA export protein (contains WD40 repeats)
	A0A559L2N5	144	K	3.16214e-05	Down	Nucleoporin GLE2 OS=Fusarium oxysporum f. sp. cubense OX=61366 GN=GLE2 PE=3 SV=1	GLE2	extracellular	K14298	RAE1, GLE2; mRNA export factor	map03013 RNA transport	GO:0000054 ribosomal subunit export from nucleus; GO:0000972 transcription-dependent tethering of RNA polymerase II gene DNA at nuclear periphery; GO:0000973 posttranscriptional tethering of RNA polymerase II gene DNA at nuclear periphery; GO:0006403 RNA localization; GO:0006405 RNA export from nucleus; GO:0006406 mRNA export from nucleus; GO:0006606 protein import into nucleus; GO:0006611 protei…	GO:0005622 intracellular; GO:0005623 cell; GO:0005634 nucleus; GO:0005635 nuclear envelope; GO:0005643 nuclear pore; GO:0005737 cytoplasm; GO:0005829 cytosol; GO:0012505 endomembrane system; GO:0016020 membrane; GO:0016021 integral component of membrane; GO:0031224 intrinsic component of membrane; GO:0031967 organelle envelope; GO:0031975 envelope; GO:0032991 protein-containing complex; GO:004322…	GO:0003676 nucleic acid binding; GO:0003723 RNA binding; GO:0005488 binding; GO:0005515 protein binding; GO:0032182 ubiquitin-like protein binding; GO:0043130 ubiquitin binding; GO:0097159 organic cyclic compound binding; GO:1901363 heterocyclic compound binding;			KOG0647	mRNA export protein (contains WD40 repeats)
	A0A559L2N5	93	K	0.00051746	Down	Nucleoporin GLE2 OS=Fusarium oxysporum f. sp. cubense OX=61366 GN=GLE2 PE=3 SV=1	GLE2	extracellular	K14298	RAE1, GLE2; mRNA export factor	map03013 RNA transport	GO:0000054 ribosomal subunit export from nucleus; GO:0000972 transcription-dependent tethering of RNA polymerase II gene DNA at nuclear periphery; GO:0000973 posttranscriptional tethering of RNA polymerase II gene DNA at nuclear periphery; GO:0006403 RNA localization; GO:0006405 RNA export from nucleus; GO:0006406 mRNA export from nucleus; GO:0006606 protein import into nucleus; GO:0006611 protei…	GO:0005622 intracellular; GO:0005623 cell; GO:0005634 nucleus; GO:0005635 nuclear envelope; GO:0005643 nuclear pore; GO:0005737 cytoplasm; GO:0005829 cytosol; GO:0012505 endomembrane system; GO:0016020 membrane; GO:0016021 integral component of membrane; GO:0031224 intrinsic component of membrane; GO:0031967 organelle envelope; GO:0031975 envelope; GO:0032991 protein-containing complex; GO:004322…	GO:0003676 nucleic acid binding; GO:0003723 RNA binding; GO:0005488 binding; GO:0005515 protein binding; GO:0032182 ubiquitin-like protein binding; GO:0043130 ubiquitin binding; GO:0097159 organic cyclic compound binding; GO:1901363 heterocyclic compound binding;			KOG0647	mRNA export protein (contains WD40 repeats)
	N4UQQ1	37	K	0.000414586	Down	Uncharacterized protein OS=Fusarium oxysporum f. sp. cubense (strain race 1) OX=1229664 GN=FOC1_g10008503 PE=4 SV=1	FOC1_g10008503	nucleus	K12825	SF3A1, SAP114; splicing factor 3A subunit 1	map03040 Spliceosome	GO:0000245 spliceosomal complex assembly; GO:0000375 RNA splicing, via transesterification reactions; GO:0000377 RNA splicing, via transesterification reactions with bulged adenosine as nucleophile; GO:0000381 regulation of alternative mRNA splicing, via spliceosome; GO:0000389 mRNA 3'-splice site recognition; GO:0000398 mRNA splicing, via spliceosome; GO:0006139 nucleobase-containing compound me…	GO:0005622 intracellular; GO:0005623 cell; GO:0005634 nucleus; GO:0005681 spliceosomal complex; GO:0005684 U2-type spliceosomal complex; GO:0005686 U2 snRNP; GO:0030532 small nuclear ribonucleoprotein complex; GO:0032991 protein-containing complex; GO:0043226 organelle; GO:0043227 membrane-bounded organelle; GO:0043229 intracellular organelle; GO:0043231 intracellular membrane-bounded organelle; …	GO:0003676 nucleic acid binding; GO:0003723 RNA binding; GO:0005488 binding; GO:0097159 organic cyclic compound binding; GO:1901363 heterocyclic compound binding;			KOG0007	Splicing factor 3a, subunit 1
	A0A559KKA0	181	K	0.0151216	Down	Ribonuclease T(2) OS=Fusarium oxysporum f. sp. cubense OX=61366 GN=RNTR-1 PE=3 SV=1	RNTR-1	extracellular	K01166	RNASET2; ribonuclease T2 [EC:4.6.1.19]					PF00445	Ribonuclease T2 family	KOG1642	Ribonuclease, T2 family
	A0A559KKA0	27	K	0.0142592	Down	Ribonuclease T(2) OS=Fusarium oxysporum f. sp. cubense OX=61366 GN=RNTR-1 PE=3 SV=1	RNTR-1	extracellular	K01166	RNASET2; ribonuclease T2 [EC:4.6.1.19]					PF00445	Ribonuclease T2 family	KOG1642	Ribonuclease, T2 family
	A0A559KKA0	122	K	1.56624e-05	Down	Ribonuclease T(2) OS=Fusarium oxysporum f. sp. cubense OX=61366 GN=RNTR-1 PE=3 SV=1	RNTR-1	extracellular	K01166	RNASET2; ribonuclease T2 [EC:4.6.1.19]					PF00445	Ribonuclease T2 family	KOG1642	Ribonuclease, T2 family
	A0A559KKA0	169	K	0.000345326	Down	Ribonuclease T(2) OS=Fusarium oxysporum f. sp. cubense OX=61366 GN=RNTR-1 PE=3 SV=1	RNTR-1	extracellular	K01166	RNASET2; ribonuclease T2 [EC:4.6.1.19]					PF00445	Ribonuclease T2 family	KOG1642	Ribonuclease, T2 family
	A0A559KKA0	258	K	0.00802387	Down	Ribonuclease T(2) OS=Fusarium oxysporum f. sp. cubense OX=61366 GN=RNTR-1 PE=3 SV=1	RNTR-1	extracellular	K01166	RNASET2; ribonuclease T2 [EC:4.6.1.19]					PF00445	Ribonuclease T2 family	KOG1642	Ribonuclease, T2 family
	A0A559KKA0	249	K	0.00909242	Down	Ribonuclease T(2) OS=Fusarium oxysporum f. sp. cubense OX=61366 GN=RNTR-1 PE=3 SV=1	RNTR-1	extracellular	K01166	RNASET2; ribonuclease T2 [EC:4.6.1.19]					PF00445	Ribonuclease T2 family	KOG1642	Ribonuclease, T2 family
	X0D4E1	140	K	0.0168765	Down	Tudor domain-containing protein OS=Fusarium oxysporum f. sp. raphani 54005 OX=1089458 GN=FOQG_01359 PE=4 SV=1	FOQG_01359	nucleus	K12839	SMNDC1, SPF30; survival of motor neuron-related-splicing factor 30	map03040 Spliceosome	GO:0000244 spliceosomal tri-snRNP complex assembly; GO:0000375 RNA splicing, via transesterification reactions; GO:0000377 RNA splicing, via transesterification reactions with bulged adenosine as nucleophile; GO:0000387 spliceosomal snRNP assembly; GO:0000398 mRNA splicing, via spliceosome; GO:0006139 nucleobase-containing compound metabolic process; GO:0006396 RNA processing; GO:0006397 mRNA pro…	GO:0005622 intracellular; GO:0005623 cell; GO:0005634 nucleus; GO:0005681 spliceosomal complex; GO:0032991 protein-containing complex; GO:0043226 organelle; GO:0043227 membrane-bounded organelle; GO:0043229 intracellular organelle; GO:0043231 intracellular membrane-bounded organelle; GO:1990904 ribonucleoprotein complex;				KOG3026	Splicing factor SPF30
	N4TDW3	18	K	0.00268873	Down	Pre-mRNA-processing factor 39 OS=Fusarium oxysporum f. sp. cubense (strain race 1) OX=1229664 GN=FOC1_g10015423 PE=4 SV=1	FOC1_g10015423	cytoplasm	K13217	PRPF39, PRP39; pre-mRNA-processing factor 39		GO:0000245 spliceosomal complex assembly; GO:0000375 RNA splicing, via transesterification reactions; GO:0000377 RNA splicing, via transesterification reactions with bulged adenosine as nucleophile; GO:0000395 mRNA 5'-splice site recognition; GO:0000398 mRNA splicing, via spliceosome; GO:0006139 nucleobase-containing compound metabolic process; GO:0006376 mRNA splice site selection; GO:0006396 RN…	GO:0000243 commitment complex; GO:0005622 intracellular; GO:0005623 cell; GO:0005634 nucleus; GO:0005681 spliceosomal complex; GO:0005684 U2-type spliceosomal complex; GO:0005685 U1 snRNP; GO:0030532 small nuclear ribonucleoprotein complex; GO:0032991 protein-containing complex; GO:0043226 organelle; GO:0043227 membrane-bounded organelle; GO:0043229 intracellular organelle; GO:0043231 intracellul…				KOG1258	mRNA processing protein
	N4TDW3	443	K	0.0327097	Down	Pre-mRNA-processing factor 39 OS=Fusarium oxysporum f. sp. cubense (strain race 1) OX=1229664 GN=FOC1_g10015423 PE=4 SV=1	FOC1_g10015423	cytoplasm	K13217	PRPF39, PRP39; pre-mRNA-processing factor 39		GO:0000245 spliceosomal complex assembly; GO:0000375 RNA splicing, via transesterification reactions; GO:0000377 RNA splicing, via transesterification reactions with bulged adenosine as nucleophile; GO:0000395 mRNA 5'-splice site recognition; GO:0000398 mRNA splicing, via spliceosome; GO:0006139 nucleobase-containing compound metabolic process; GO:0006376 mRNA splice site selection; GO:0006396 RN…	GO:0000243 commitment complex; GO:0005622 intracellular; GO:0005623 cell; GO:0005634 nucleus; GO:0005681 spliceosomal complex; GO:0005684 U2-type spliceosomal complex; GO:0005685 U1 snRNP; GO:0030532 small nuclear ribonucleoprotein complex; GO:0032991 protein-containing complex; GO:0043226 organelle; GO:0043227 membrane-bounded organelle; GO:0043229 intracellular organelle; GO:0043231 intracellul…				KOG1258	mRNA processing protein
	N4TDW3	431	K	8.67823e-05	Down	Pre-mRNA-processing factor 39 OS=Fusarium oxysporum f. sp. cubense (strain race 1) OX=1229664 GN=FOC1_g10015423 PE=4 SV=1	FOC1_g10015423	cytoplasm	K13217	PRPF39, PRP39; pre-mRNA-processing factor 39		GO:0000245 spliceosomal complex assembly; GO:0000375 RNA splicing, via transesterification reactions; GO:0000377 RNA splicing, via transesterification reactions with bulged adenosine as nucleophile; GO:0000395 mRNA 5'-splice site recognition; GO:0000398 mRNA splicing, via spliceosome; GO:0006139 nucleobase-containing compound metabolic process; GO:0006376 mRNA splice site selection; GO:0006396 RN…	GO:0000243 commitment complex; GO:0005622 intracellular; GO:0005623 cell; GO:0005634 nucleus; GO:0005681 spliceosomal complex; GO:0005684 U2-type spliceosomal complex; GO:0005685 U1 snRNP; GO:0030532 small nuclear ribonucleoprotein complex; GO:0032991 protein-containing complex; GO:0043226 organelle; GO:0043227 membrane-bounded organelle; GO:0043229 intracellular organelle; GO:0043231 intracellul…				KOG1258	mRNA processing protein
	A0A420R6I5	239	K	0.000407768	Down	ATP-dependent RNA helicase DBP5 OS=Fusarium oxysporum OX=5507 GN=BFJ68_g7713 PE=3 SV=1	BFJ68_g7713	cytoplasm,nucleus	K18655	DDX19, DBP5; ATP-dependent RNA helicase DDX19/DBP5 [EC:3.6.4.13]		GO:0002181 cytoplasmic translation; GO:0002184 cytoplasmic translational termination; GO:0006139 nucleobase-containing compound metabolic process; GO:0006396 RNA processing; GO:0006403 RNA localization; GO:0006405 RNA export from nucleus; GO:0006406 mRNA export from nucleus; GO:0006412 translation; GO:0006415 translational termination; GO:0006518 peptide metabolic process; GO:0006611 protein expo…	GO:0005622 intracellular; GO:0005623 cell; GO:0005634 nucleus; GO:0005635 nuclear envelope; GO:0005643 nuclear pore; GO:0005681 spliceosomal complex; GO:0005730 nucleolus; GO:0005737 cytoplasm; GO:0005844 polysome; GO:0005933 cellular bud; GO:0005934 cellular bud tip; GO:0012505 endomembrane system; GO:0030427 site of polarized growth; GO:0030684 preribosome; GO:0030687 preribosome, large subunit…	GO:0003724 RNA helicase activity; GO:0003824 catalytic activity; GO:0004386 helicase activity; GO:0008186 RNA-dependent ATPase activity; GO:0016462 pyrophosphatase activity; GO:0016787 hydrolase activity; GO:0016817 hydrolase activity, acting on acid anhydrides; GO:0016818 hydrolase activity, acting on acid anhydrides, in phosphorus-containing anhydrides; GO:0016887 ATPase activity; GO:0017111 nu…	PF00270	DEAD/DEAH box helicase	KOG0332	ATP-dependent RNA helicase
	A0A2H3HSN7	2497	K	0.000111938	Down	Uncharacterized protein OS=Fusarium oxysporum f. sp. radicis-cucumerinum OX=327505 GN=AU210_000727 PE=4 SV=1	AU210_000727	cytoplasm,nucleus	K12854	SNRNP200, BRR2; pre-mRNA-splicing helicase BRR2 [EC:3.6.4.13]	map03040 Spliceosome	GO:0000375 RNA splicing, via transesterification reactions; GO:0000377 RNA splicing, via transesterification reactions with bulged adenosine as nucleophile; GO:0000388 spliceosome conformational change to release U4 (or U4atac) and U1 (or U11); GO:0000393 spliceosomal conformational changes to generate catalytic conformation; GO:0000398 mRNA splicing, via spliceosome; GO:0006139 nucleobase-contai…	GO:0005622 intracellular; GO:0005623 cell; GO:0005634 nucleus; GO:0005681 spliceosomal complex; GO:0005682 U5 snRNP; GO:0030532 small nuclear ribonucleoprotein complex; GO:0032991 protein-containing complex; GO:0043226 organelle; GO:0043227 membrane-bounded organelle; GO:0043229 intracellular organelle; GO:0043231 intracellular membrane-bounded organelle; GO:0046540 U4/U6 x U5 tri-snRNP complex; …	GO:0003724 RNA helicase activity; GO:0003824 catalytic activity; GO:0004386 helicase activity; GO:0008186 RNA-dependent ATPase activity; GO:0016462 pyrophosphatase activity; GO:0016787 hydrolase activity; GO:0016817 hydrolase activity, acting on acid anhydrides; GO:0016818 hydrolase activity, acting on acid anhydrides, in phosphorus-containing anhydrides; GO:0016887 ATPase activity; GO:0017111 nu…	PF00270; PF00855	DEAD/DEAH box helicase; PWWP domain	KOG0951	RNA helicase BRR2, DEAD-box superfamily
	A0A559L2N5	246	K	0.00521371	Down	Nucleoporin GLE2 OS=Fusarium oxysporum f. sp. cubense OX=61366 GN=GLE2 PE=3 SV=1	GLE2	extracellular	K14298	RAE1, GLE2; mRNA export factor	map03013 RNA transport	GO:0000054 ribosomal subunit export from nucleus; GO:0000972 transcription-dependent tethering of RNA polymerase II gene DNA at nuclear periphery; GO:0000973 posttranscriptional tethering of RNA polymerase II gene DNA at nuclear periphery; GO:0006403 RNA localization; GO:0006405 RNA export from nucleus; GO:0006406 mRNA export from nucleus; GO:0006606 protein import into nucleus; GO:0006611 protei…	GO:0005622 intracellular; GO:0005623 cell; GO:0005634 nucleus; GO:0005635 nuclear envelope; GO:0005643 nuclear pore; GO:0005737 cytoplasm; GO:0005829 cytosol; GO:0012505 endomembrane system; GO:0016020 membrane; GO:0016021 integral component of membrane; GO:0031224 intrinsic component of membrane; GO:0031967 organelle envelope; GO:0031975 envelope; GO:0032991 protein-containing complex; GO:004322…	GO:0003676 nucleic acid binding; GO:0003723 RNA binding; GO:0005488 binding; GO:0005515 protein binding; GO:0032182 ubiquitin-like protein binding; GO:0043130 ubiquitin binding; GO:0097159 organic cyclic compound binding; GO:1901363 heterocyclic compound binding;			KOG0647	mRNA export protein (contains WD40 repeats)
	A0A0D2X8M3	113	K	0.0077662	Down	YTH domain-containing protein OS=Fusarium oxysporum f. sp. lycopersici (strain 4287 / CBS 123668 / FGSC 9935 / NRRL 34936) OX=426428 PE=4 SV=1	--	mitochondria							PF04146	YT521-B-like domain	KOG1902	Putative signal transduction protein involved in RNA splicing
[B] Chromatin structure and dynamics	W9PID4	6	K	0.00192568	Down	Histone H2A OS=Fusarium oxysporum f. sp. pisi HDV247 OX=1080344 GN=FOVG_07885 PE=3 SV=1	FOVG_07885	nucleus	K11251	H2A; histone H2A		GO:0000070 mitotic sister chromatid segregation; GO:0000122 negative regulation of transcription by RNA polymerase II; GO:0000278 mitotic cell cycle; GO:0000280 nuclear division; GO:0000819 sister chromatid segregation; GO:0006139 nucleobase-containing compound metabolic process; GO:0006259 DNA metabolic process; GO:0006281 DNA repair; GO:0006282 regulation of DNA repair; GO:0006323 DNA packaging…	GO:0000228 nuclear chromosome; GO:0000775 chromosome, centromeric region; GO:0000781 chromosome, telomeric region; GO:0000784 nuclear chromosome, telomeric region; GO:0000785 chromatin; GO:0000786 nucleosome; GO:0000788 nuclear nucleosome; GO:0000790 nuclear chromatin; GO:0000792 heterochromatin; GO:0005622 intracellular; GO:0005623 cell; GO:0005634 nucleus; GO:0005657 replication fork; GO:000569…	GO:0003676 nucleic acid binding; GO:0003677 DNA binding; GO:0005488 binding; GO:0097159 organic cyclic compound binding; GO:1901363 heterocyclic compound binding;	PF00125	Core histone H2A/H2B/H3/H4	KOG1756	Histone 2A
	W9PID4	10	K	0.000640484	Down	Histone H2A OS=Fusarium oxysporum f. sp. pisi HDV247 OX=1080344 GN=FOVG_07885 PE=3 SV=1	FOVG_07885	nucleus	K11251	H2A; histone H2A		GO:0000070 mitotic sister chromatid segregation; GO:0000122 negative regulation of transcription by RNA polymerase II; GO:0000278 mitotic cell cycle; GO:0000280 nuclear division; GO:0000819 sister chromatid segregation; GO:0006139 nucleobase-containing compound metabolic process; GO:0006259 DNA metabolic process; GO:0006281 DNA repair; GO:0006282 regulation of DNA repair; GO:0006323 DNA packaging…	GO:0000228 nuclear chromosome; GO:0000775 chromosome, centromeric region; GO:0000781 chromosome, telomeric region; GO:0000784 nuclear chromosome, telomeric region; GO:0000785 chromatin; GO:0000786 nucleosome; GO:0000788 nuclear nucleosome; GO:0000790 nuclear chromatin; GO:0000792 heterochromatin; GO:0005622 intracellular; GO:0005623 cell; GO:0005634 nucleus; GO:0005657 replication fork; GO:000569…	GO:0003676 nucleic acid binding; GO:0003677 DNA binding; GO:0005488 binding; GO:0097159 organic cyclic compound binding; GO:1901363 heterocyclic compound binding;	PF00125	Core histone H2A/H2B/H3/H4	KOG1756	Histone 2A
	W9PID4	23	K	1.50496e-05	Down	Histone H2A OS=Fusarium oxysporum f. sp. pisi HDV247 OX=1080344 GN=FOVG_07885 PE=3 SV=1	FOVG_07885	nucleus	K11251	H2A; histone H2A		GO:0000070 mitotic sister chromatid segregation; GO:0000122 negative regulation of transcription by RNA polymerase II; GO:0000278 mitotic cell cycle; GO:0000280 nuclear division; GO:0000819 sister chromatid segregation; GO:0006139 nucleobase-containing compound metabolic process; GO:0006259 DNA metabolic process; GO:0006281 DNA repair; GO:0006282 regulation of DNA repair; GO:0006323 DNA packaging…	GO:0000228 nuclear chromosome; GO:0000775 chromosome, centromeric region; GO:0000781 chromosome, telomeric region; GO:0000784 nuclear chromosome, telomeric region; GO:0000785 chromatin; GO:0000786 nucleosome; GO:0000788 nuclear nucleosome; GO:0000790 nuclear chromatin; GO:0000792 heterochromatin; GO:0005622 intracellular; GO:0005623 cell; GO:0005634 nucleus; GO:0005657 replication fork; GO:000569…	GO:0003676 nucleic acid binding; GO:0003677 DNA binding; GO:0005488 binding; GO:0097159 organic cyclic compound binding; GO:1901363 heterocyclic compound binding;	PF00125	Core histone H2A/H2B/H3/H4	KOG1756	Histone 2A
	X0M3A1	153	K	0.00423967	Down	HAT1-interacting factor 1 OS=Fusarium oxysporum f. sp. vasinfectum 25433 OX=1089449 GN=FOTG_02909 PE=4 SV=1	FOTG_02909	cytoplasm,nucleus	K11372	HIF1; HAT1-interacting factor 1		GO:0006323 DNA packaging; GO:0006325 chromatin organization; GO:0006333 chromatin assembly or disassembly; GO:0006334 nucleosome assembly; GO:0006336 DNA replication-independent nucleosome assembly; GO:0006338 chromatin remodeling; GO:0006342 chromatin silencing; GO:0006348 chromatin silencing at telomere; GO:0006355 regulation of transcription, DNA-templated; GO:0006464 cellular protein modifica…	GO:0000123 histone acetyltransferase complex; GO:0000228 nuclear chromosome; GO:0000785 chromatin; GO:0000790 nuclear chromatin; GO:0005622 intracellular; GO:0005623 cell; GO:0005634 nucleus; GO:0005654 nucleoplasm; GO:0005694 chromosome; GO:0031248 protein acetyltransferase complex; GO:0031974 membrane-enclosed lumen; GO:0031981 nuclear lumen; GO:0032991 protein-containing complex; GO:0043226 or…	GO:0005488 binding; GO:0005515 protein binding; GO:0042393 histone binding;			KOG4563	Cell cycle-regulated histone H1-binding protein
	X0M3A1	470	K	0.0118513	Down	HAT1-interacting factor 1 OS=Fusarium oxysporum f. sp. vasinfectum 25433 OX=1089449 GN=FOTG_02909 PE=4 SV=1	FOTG_02909	cytoplasm,nucleus	K11372	HIF1; HAT1-interacting factor 1		GO:0006323 DNA packaging; GO:0006325 chromatin organization; GO:0006333 chromatin assembly or disassembly; GO:0006334 nucleosome assembly; GO:0006336 DNA replication-independent nucleosome assembly; GO:0006338 chromatin remodeling; GO:0006342 chromatin silencing; GO:0006348 chromatin silencing at telomere; GO:0006355 regulation of transcription, DNA-templated; GO:0006464 cellular protein modifica…	GO:0000123 histone acetyltransferase complex; GO:0000228 nuclear chromosome; GO:0000785 chromatin; GO:0000790 nuclear chromatin; GO:0005622 intracellular; GO:0005623 cell; GO:0005634 nucleus; GO:0005654 nucleoplasm; GO:0005694 chromosome; GO:0031248 protein acetyltransferase complex; GO:0031974 membrane-enclosed lumen; GO:0031981 nuclear lumen; GO:0032991 protein-containing complex; GO:0043226 or…	GO:0005488 binding; GO:0005515 protein binding; GO:0042393 histone binding;			KOG4563	Cell cycle-regulated histone H1-binding protein
	X0M3A1	108	K	0.0132971	Up	HAT1-interacting factor 1 OS=Fusarium oxysporum f. sp. vasinfectum 25433 OX=1089449 GN=FOTG_02909 PE=4 SV=1	FOTG_02909	cytoplasm,nucleus	K11372	HIF1; HAT1-interacting factor 1		GO:0006323 DNA packaging; GO:0006325 chromatin organization; GO:0006333 chromatin assembly or disassembly; GO:0006334 nucleosome assembly; GO:0006336 DNA replication-independent nucleosome assembly; GO:0006338 chromatin remodeling; GO:0006342 chromatin silencing; GO:0006348 chromatin silencing at telomere; GO:0006355 regulation of transcription, DNA-templated; GO:0006464 cellular protein modifica…	GO:0000123 histone acetyltransferase complex; GO:0000228 nuclear chromosome; GO:0000785 chromatin; GO:0000790 nuclear chromatin; GO:0005622 intracellular; GO:0005623 cell; GO:0005634 nucleus; GO:0005654 nucleoplasm; GO:0005694 chromosome; GO:0031248 protein acetyltransferase complex; GO:0031974 membrane-enclosed lumen; GO:0031981 nuclear lumen; GO:0032991 protein-containing complex; GO:0043226 or…	GO:0005488 binding; GO:0005515 protein binding; GO:0042393 histone binding;			KOG4563	Cell cycle-regulated histone H1-binding protein
	X0B462	411	K	0.00529435	Down	Acetyltransferase OS=Fusarium oxysporum f. sp. melonis 26406 OX=1089452 GN=FOMG_07015 PE=4 SV=1	FOMG_07015	nucleus	K20792	NAA15_16; N-alpha-acetyltransferase 15/16, NatA auxiliary subunit		GO:0006464 cellular protein modification process; GO:0006473 protein acetylation; GO:0006474 N-terminal protein amino acid acetylation; GO:0006807 nitrogen compound metabolic process; GO:0008152 metabolic process; GO:0009893 positive regulation of metabolic process; GO:0009987 cellular process; GO:0010467 gene expression; GO:0010468 regulation of gene expression; GO:0010604 positive regulation of…	GO:0005622 intracellular; GO:0005623 cell; GO:0005737 cytoplasm; GO:0005739 mitochondrion; GO:0031248 protein acetyltransferase complex; GO:0031414 N-terminal protein acetyltransferase complex; GO:0031415 NatA complex; GO:0032991 protein-containing complex; GO:0043226 organelle; GO:0043227 membrane-bounded organelle; GO:0043229 intracellular organelle; GO:0043231 intracellular membrane-bounded or…	GO:0008047 enzyme activator activity; GO:0010698 acetyltransferase activator activity; GO:0030234 enzyme regulator activity; GO:0098772 molecular function regulator;			KOG1156	N-terminal acetyltransferase
	X0B462	329	K	0.0311937	Down	Acetyltransferase OS=Fusarium oxysporum f. sp. melonis 26406 OX=1089452 GN=FOMG_07015 PE=4 SV=1	FOMG_07015	nucleus	K20792	NAA15_16; N-alpha-acetyltransferase 15/16, NatA auxiliary subunit		GO:0006464 cellular protein modification process; GO:0006473 protein acetylation; GO:0006474 N-terminal protein amino acid acetylation; GO:0006807 nitrogen compound metabolic process; GO:0008152 metabolic process; GO:0009893 positive regulation of metabolic process; GO:0009987 cellular process; GO:0010467 gene expression; GO:0010468 regulation of gene expression; GO:0010604 positive regulation of…	GO:0005622 intracellular; GO:0005623 cell; GO:0005737 cytoplasm; GO:0005739 mitochondrion; GO:0031248 protein acetyltransferase complex; GO:0031414 N-terminal protein acetyltransferase complex; GO:0031415 NatA complex; GO:0032991 protein-containing complex; GO:0043226 organelle; GO:0043227 membrane-bounded organelle; GO:0043229 intracellular organelle; GO:0043231 intracellular membrane-bounded or…	GO:0008047 enzyme activator activity; GO:0010698 acetyltransferase activator activity; GO:0030234 enzyme regulator activity; GO:0098772 molecular function regulator;			KOG1156	N-terminal acetyltransferase
	X0B462	91	K	0.00165588	Down	Acetyltransferase OS=Fusarium oxysporum f. sp. melonis 26406 OX=1089452 GN=FOMG_07015 PE=4 SV=1	FOMG_07015	nucleus	K20792	NAA15_16; N-alpha-acetyltransferase 15/16, NatA auxiliary subunit		GO:0006464 cellular protein modification process; GO:0006473 protein acetylation; GO:0006474 N-terminal protein amino acid acetylation; GO:0006807 nitrogen compound metabolic process; GO:0008152 metabolic process; GO:0009893 positive regulation of metabolic process; GO:0009987 cellular process; GO:0010467 gene expression; GO:0010468 regulation of gene expression; GO:0010604 positive regulation of…	GO:0005622 intracellular; GO:0005623 cell; GO:0005737 cytoplasm; GO:0005739 mitochondrion; GO:0031248 protein acetyltransferase complex; GO:0031414 N-terminal protein acetyltransferase complex; GO:0031415 NatA complex; GO:0032991 protein-containing complex; GO:0043226 organelle; GO:0043227 membrane-bounded organelle; GO:0043229 intracellular organelle; GO:0043231 intracellular membrane-bounded or…	GO:0008047 enzyme activator activity; GO:0010698 acetyltransferase activator activity; GO:0030234 enzyme regulator activity; GO:0098772 molecular function regulator;			KOG1156	N-terminal acetyltransferase
	F9G9U9	17	K	3.69412e-06	Down	Histone H2A OS=Fusarium oxysporum (strain Fo5176) OX=660025 GN=FOXB_15431 PE=3 SV=1	FOXB_15431	nucleus	K11251	H2A; histone H2A		GO:0000956 nuclear-transcribed mRNA catabolic process; GO:0001672 regulation of chromatin assembly or disassembly; GO:0006139 nucleobase-containing compound metabolic process; GO:0006325 chromatin organization; GO:0006338 chromatin remodeling; GO:0006342 chromatin silencing; GO:0006355 regulation of transcription, DNA-templated; GO:0006357 regulation of transcription by RNA polymerase II; GO:0006…	GO:0000228 nuclear chromosome; GO:0000785 chromatin; GO:0000786 nucleosome; GO:0000788 nuclear nucleosome; GO:0000790 nuclear chromatin; GO:0000812 Swr1 complex; GO:0005622 intracellular; GO:0005623 cell; GO:0005634 nucleus; GO:0005694 chromosome; GO:0031011 Ino80 complex; GO:0031974 membrane-enclosed lumen; GO:0031981 nuclear lumen; GO:0032991 protein-containing complex; GO:0032993 protein-DNA c…	GO:0003676 nucleic acid binding; GO:0003677 DNA binding; GO:0003682 chromatin binding; GO:0005488 binding; GO:0097159 organic cyclic compound binding; GO:1901363 heterocyclic compound binding;	PF00125	Core histone H2A/H2B/H3/H4	KOG1757	Histone 2A
	F9G9U9	12	K	0.000174136	Down	Histone H2A OS=Fusarium oxysporum (strain Fo5176) OX=660025 GN=FOXB_15431 PE=3 SV=1	FOXB_15431	nucleus	K11251	H2A; histone H2A		GO:0000956 nuclear-transcribed mRNA catabolic process; GO:0001672 regulation of chromatin assembly or disassembly; GO:0006139 nucleobase-containing compound metabolic process; GO:0006325 chromatin organization; GO:0006338 chromatin remodeling; GO:0006342 chromatin silencing; GO:0006355 regulation of transcription, DNA-templated; GO:0006357 regulation of transcription by RNA polymerase II; GO:0006…	GO:0000228 nuclear chromosome; GO:0000785 chromatin; GO:0000786 nucleosome; GO:0000788 nuclear nucleosome; GO:0000790 nuclear chromatin; GO:0000812 Swr1 complex; GO:0005622 intracellular; GO:0005623 cell; GO:0005634 nucleus; GO:0005694 chromosome; GO:0031011 Ino80 complex; GO:0031974 membrane-enclosed lumen; GO:0031981 nuclear lumen; GO:0032991 protein-containing complex; GO:0032993 protein-DNA c…	GO:0003676 nucleic acid binding; GO:0003677 DNA binding; GO:0003682 chromatin binding; GO:0005488 binding; GO:0097159 organic cyclic compound binding; GO:1901363 heterocyclic compound binding;	PF00125	Core histone H2A/H2B/H3/H4	KOG1757	Histone 2A
	X0LJ85	872	K	0.0224135	Down	Uncharacterized protein OS=Fusarium oxysporum f. sp. vasinfectum 25433 OX=1089449 GN=FOTG_11054 PE=4 SV=1	FOTG_11054	nucleus	K11756	RSC1_2; chromatin structure-remodeling complex subunit RSC1/2		GO:0000724 double-strand break repair via homologous recombination; GO:0000725 recombinational repair; GO:0000726 non-recombinational repair; GO:0000819 sister chromatid segregation; GO:0006139 nucleobase-containing compound metabolic process; GO:0006259 DNA metabolic process; GO:0006276 plasmid maintenance; GO:0006281 DNA repair; GO:0006302 double-strand break repair; GO:0006303 double-strand br…	GO:0000228 nuclear chromosome; GO:0000785 chromatin; GO:0000790 nuclear chromatin; GO:0005622 intracellular; GO:0005623 cell; GO:0005634 nucleus; GO:0005694 chromosome; GO:0016586 RSC-type complex; GO:0031974 membrane-enclosed lumen; GO:0031981 nuclear lumen; GO:0032991 protein-containing complex; GO:0043226 organelle; GO:0043227 membrane-bounded organelle; GO:0043228 non-membrane-bounded organel…		PF00439; PF01426	Bromodomain; BAH domain	KOG1827	Chromatin remodeling complex RSC, subunit RSC1/Polybromo and related proteins
	A0A2H3HDY4	110	K	0.0083266	Down	FACT complex subunit POB3 OS=Fusarium oxysporum f. sp. radicis-cucumerinum OX=327505 GN=AU210_008371 PE=3 SV=1	AU210_008371	cytoplasm	K09272	SSRP1; structure-specific recognition protein 1		GO:0006139 nucleobase-containing compound metabolic process; GO:0006259 DNA metabolic process; GO:0006260 DNA replication; GO:0006261 DNA-dependent DNA replication; GO:0006323 DNA packaging; GO:0006325 chromatin organization; GO:0006333 chromatin assembly or disassembly; GO:0006334 nucleosome assembly; GO:0006338 chromatin remodeling; GO:0006342 chromatin silencing; GO:0006355 regulation of trans…	GO:0000228 nuclear chromosome; GO:0000785 chromatin; GO:0000790 nuclear chromatin; GO:0005622 intracellular; GO:0005623 cell; GO:0005634 nucleus; GO:0005654 nucleoplasm; GO:0005657 replication fork; GO:0005694 chromosome; GO:0008023 transcription elongation factor complex; GO:0031298 replication fork protection complex; GO:0031974 membrane-enclosed lumen; GO:0031981 nuclear lumen; GO:0032991 prot…	GO:0003676 nucleic acid binding; GO:0003677 DNA binding; GO:0005488 binding; GO:0097159 organic cyclic compound binding; GO:1901363 heterocyclic compound binding;	PF03531; PF08512	Structure-specific recognition protein (SSRP1); Histone chaperone Rttp106-like	KOG0526	Nucleosome-binding factor SPN, POB3 subunit
	W9ZTJ6	24	K	0.000214178	Down	Histone H3 OS=Fusarium oxysporum f. sp. melonis 26406 OX=1089452 GN=FOMG_10372 PE=3 SV=1	FOMG_10372	nucleus	K11253	H3; histone H3		GO:0000003 reproduction; GO:0000075 cell cycle checkpoint; GO:0000278 mitotic cell cycle; GO:0001672 regulation of chromatin assembly or disassembly; GO:0003006 developmental process involved in reproduction; GO:0006139 nucleobase-containing compound metabolic process; GO:0006259 DNA metabolic process; GO:0006281 DNA repair; GO:0006289 nucleotide-excision repair; GO:0006323 DNA packaging; GO:0006…	GO:0000228 nuclear chromosome; GO:0000775 chromosome, centromeric region; GO:0000785 chromatin; GO:0000786 nucleosome; GO:0000788 nuclear nucleosome; GO:0000790 nuclear chromatin; GO:0000792 heterochromatin; GO:0005622 intracellular; GO:0005623 cell; GO:0005634 nucleus; GO:0005657 replication fork; GO:0005694 chromosome; GO:0005720 nuclear heterochromatin; GO:0005721 pericentric heterochromatin; …	GO:0003676 nucleic acid binding; GO:0003677 DNA binding; GO:0003682 chromatin binding; GO:0005488 binding; GO:0031490 chromatin DNA binding; GO:0031491 nucleosome binding; GO:0031492 nucleosomal DNA binding; GO:0044877 protein-containing complex binding; GO:0097159 organic cyclic compound binding; GO:1901363 heterocyclic compound binding;	PF00125	Core histone H2A/H2B/H3/H4	KOG1745	Histones H3 and H4
	W9ZTJ6	80	K	0.000604861	Down	Histone H3 OS=Fusarium oxysporum f. sp. melonis 26406 OX=1089452 GN=FOMG_10372 PE=3 SV=1	FOMG_10372	nucleus	K11253	H3; histone H3		GO:0000003 reproduction; GO:0000075 cell cycle checkpoint; GO:0000278 mitotic cell cycle; GO:0001672 regulation of chromatin assembly or disassembly; GO:0003006 developmental process involved in reproduction; GO:0006139 nucleobase-containing compound metabolic process; GO:0006259 DNA metabolic process; GO:0006281 DNA repair; GO:0006289 nucleotide-excision repair; GO:0006323 DNA packaging; GO:0006…	GO:0000228 nuclear chromosome; GO:0000775 chromosome, centromeric region; GO:0000785 chromatin; GO:0000786 nucleosome; GO:0000788 nuclear nucleosome; GO:0000790 nuclear chromatin; GO:0000792 heterochromatin; GO:0005622 intracellular; GO:0005623 cell; GO:0005634 nucleus; GO:0005657 replication fork; GO:0005694 chromosome; GO:0005720 nuclear heterochromatin; GO:0005721 pericentric heterochromatin; …	GO:0003676 nucleic acid binding; GO:0003677 DNA binding; GO:0003682 chromatin binding; GO:0005488 binding; GO:0031490 chromatin DNA binding; GO:0031491 nucleosome binding; GO:0031492 nucleosomal DNA binding; GO:0044877 protein-containing complex binding; GO:0097159 organic cyclic compound binding; GO:1901363 heterocyclic compound binding;	PF00125	Core histone H2A/H2B/H3/H4	KOG1745	Histones H3 and H4
	W9ZTJ6	28	K	2.90133e-05	Down	Histone H3 OS=Fusarium oxysporum f. sp. melonis 26406 OX=1089452 GN=FOMG_10372 PE=3 SV=1	FOMG_10372	nucleus	K11253	H3; histone H3		GO:0000003 reproduction; GO:0000075 cell cycle checkpoint; GO:0000278 mitotic cell cycle; GO:0001672 regulation of chromatin assembly or disassembly; GO:0003006 developmental process involved in reproduction; GO:0006139 nucleobase-containing compound metabolic process; GO:0006259 DNA metabolic process; GO:0006281 DNA repair; GO:0006289 nucleotide-excision repair; GO:0006323 DNA packaging; GO:0006…	GO:0000228 nuclear chromosome; GO:0000775 chromosome, centromeric region; GO:0000785 chromatin; GO:0000786 nucleosome; GO:0000788 nuclear nucleosome; GO:0000790 nuclear chromatin; GO:0000792 heterochromatin; GO:0005622 intracellular; GO:0005623 cell; GO:0005634 nucleus; GO:0005657 replication fork; GO:0005694 chromosome; GO:0005720 nuclear heterochromatin; GO:0005721 pericentric heterochromatin; …	GO:0003676 nucleic acid binding; GO:0003677 DNA binding; GO:0003682 chromatin binding; GO:0005488 binding; GO:0031490 chromatin DNA binding; GO:0031491 nucleosome binding; GO:0031492 nucleosomal DNA binding; GO:0044877 protein-containing complex binding; GO:0097159 organic cyclic compound binding; GO:1901363 heterocyclic compound binding;	PF00125	Core histone H2A/H2B/H3/H4	KOG1745	Histones H3 and H4
	W9ZTJ6	15	K	0.0164744	Down	Histone H3 OS=Fusarium oxysporum f. sp. melonis 26406 OX=1089452 GN=FOMG_10372 PE=3 SV=1	FOMG_10372	nucleus	K11253	H3; histone H3		GO:0000003 reproduction; GO:0000075 cell cycle checkpoint; GO:0000278 mitotic cell cycle; GO:0001672 regulation of chromatin assembly or disassembly; GO:0003006 developmental process involved in reproduction; GO:0006139 nucleobase-containing compound metabolic process; GO:0006259 DNA metabolic process; GO:0006281 DNA repair; GO:0006289 nucleotide-excision repair; GO:0006323 DNA packaging; GO:0006…	GO:0000228 nuclear chromosome; GO:0000775 chromosome, centromeric region; GO:0000785 chromatin; GO:0000786 nucleosome; GO:0000788 nuclear nucleosome; GO:0000790 nuclear chromatin; GO:0000792 heterochromatin; GO:0005622 intracellular; GO:0005623 cell; GO:0005634 nucleus; GO:0005657 replication fork; GO:0005694 chromosome; GO:0005720 nuclear heterochromatin; GO:0005721 pericentric heterochromatin; …	GO:0003676 nucleic acid binding; GO:0003677 DNA binding; GO:0003682 chromatin binding; GO:0005488 binding; GO:0031490 chromatin DNA binding; GO:0031491 nucleosome binding; GO:0031492 nucleosomal DNA binding; GO:0044877 protein-containing complex binding; GO:0097159 organic cyclic compound binding; GO:1901363 heterocyclic compound binding;	PF00125	Core histone H2A/H2B/H3/H4	KOG1745	Histones H3 and H4
	W9ZTJ6	57	K	6.18319e-05	Down	Histone H3 OS=Fusarium oxysporum f. sp. melonis 26406 OX=1089452 GN=FOMG_10372 PE=3 SV=1	FOMG_10372	nucleus	K11253	H3; histone H3		GO:0000003 reproduction; GO:0000075 cell cycle checkpoint; GO:0000278 mitotic cell cycle; GO:0001672 regulation of chromatin assembly or disassembly; GO:0003006 developmental process involved in reproduction; GO:0006139 nucleobase-containing compound metabolic process; GO:0006259 DNA metabolic process; GO:0006281 DNA repair; GO:0006289 nucleotide-excision repair; GO:0006323 DNA packaging; GO:0006…	GO:0000228 nuclear chromosome; GO:0000775 chromosome, centromeric region; GO:0000785 chromatin; GO:0000786 nucleosome; GO:0000788 nuclear nucleosome; GO:0000790 nuclear chromatin; GO:0000792 heterochromatin; GO:0005622 intracellular; GO:0005623 cell; GO:0005634 nucleus; GO:0005657 replication fork; GO:0005694 chromosome; GO:0005720 nuclear heterochromatin; GO:0005721 pericentric heterochromatin; …	GO:0003676 nucleic acid binding; GO:0003677 DNA binding; GO:0003682 chromatin binding; GO:0005488 binding; GO:0031490 chromatin DNA binding; GO:0031491 nucleosome binding; GO:0031492 nucleosomal DNA binding; GO:0044877 protein-containing complex binding; GO:0097159 organic cyclic compound binding; GO:1901363 heterocyclic compound binding;	PF00125	Core histone H2A/H2B/H3/H4	KOG1745	Histones H3 and H4
	W9ZTJ6	43	K	0.00021232	Down	Histone H3 OS=Fusarium oxysporum f. sp. melonis 26406 OX=1089452 GN=FOMG_10372 PE=3 SV=1	FOMG_10372	nucleus	K11253	H3; histone H3		GO:0000003 reproduction; GO:0000075 cell cycle checkpoint; GO:0000278 mitotic cell cycle; GO:0001672 regulation of chromatin assembly or disassembly; GO:0003006 developmental process involved in reproduction; GO:0006139 nucleobase-containing compound metabolic process; GO:0006259 DNA metabolic process; GO:0006281 DNA repair; GO:0006289 nucleotide-excision repair; GO:0006323 DNA packaging; GO:0006…	GO:0000228 nuclear chromosome; GO:0000775 chromosome, centromeric region; GO:0000785 chromatin; GO:0000786 nucleosome; GO:0000788 nuclear nucleosome; GO:0000790 nuclear chromatin; GO:0000792 heterochromatin; GO:0005622 intracellular; GO:0005623 cell; GO:0005634 nucleus; GO:0005657 replication fork; GO:0005694 chromosome; GO:0005720 nuclear heterochromatin; GO:0005721 pericentric heterochromatin; …	GO:0003676 nucleic acid binding; GO:0003677 DNA binding; GO:0003682 chromatin binding; GO:0005488 binding; GO:0031490 chromatin DNA binding; GO:0031491 nucleosome binding; GO:0031492 nucleosomal DNA binding; GO:0044877 protein-containing complex binding; GO:0097159 organic cyclic compound binding; GO:1901363 heterocyclic compound binding;	PF00125	Core histone H2A/H2B/H3/H4	KOG1745	Histones H3 and H4
	X0L9T5	462	K	0.0121637	Up	Uncharacterized protein OS=Fusarium oxysporum f. sp. vasinfectum 25433 OX=1089449 GN=FOTG_14042 PE=4 SV=1	FOTG_14042	cytoskeleton									KOG2084	Predicted histone tail methylase containing SET domain
	N4TES9	111	K	0.0394274	Down	Chromatin structure-remodeling complex subunit sfh1 OS=Fusarium oxysporum f. sp. cubense (strain race 1) OX=1229664 GN=FOC1_g10015775 PE=3 SV=1	FOC1_g10015775	mitochondria	K11770	SFH1; chromatin structure-remodeling complex subunit SFH1		GO:0006139 nucleobase-containing compound metabolic process; GO:0006259 DNA metabolic process; GO:0006275 regulation of DNA replication; GO:0006281 DNA repair; GO:0006302 double-strand break repair; GO:0006325 chromatin organization; GO:0006333 chromatin assembly or disassembly; GO:0006337 nucleosome disassembly; GO:0006338 chromatin remodeling; GO:0006351 transcription, DNA-templated; GO:0006354…	GO:0000228 nuclear chromosome; GO:0000785 chromatin; GO:0000790 nuclear chromatin; GO:0005622 intracellular; GO:0005623 cell; GO:0005634 nucleus; GO:0005694 chromosome; GO:0016586 RSC-type complex; GO:0031974 membrane-enclosed lumen; GO:0031981 nuclear lumen; GO:0032991 protein-containing complex; GO:0043226 organelle; GO:0043227 membrane-bounded organelle; GO:0043228 non-membrane-bounded organel…	GO:0003676 nucleic acid binding; GO:0003677 DNA binding; GO:0005488 binding; GO:0097159 organic cyclic compound binding; GO:1901363 heterocyclic compound binding;			KOG1649	SWI-SNF chromatin remodeling complex, Snf5 subunit
	F9FFS9	956	K	0.00206777	Down	SMC hinge domain-containing protein OS=Fusarium oxysporum (strain Fo5176) OX=660025 GN=FOXB_05258 PE=3 SV=1	FOXB_05258	nucleus	K06674	SMC2; structural maintenance of chromosome 2	map04111 Cell cycle - yeast	GO:0000003 reproduction; GO:0000070 mitotic sister chromatid segregation; GO:0000278 mitotic cell cycle; GO:0000280 nuclear division; GO:0000819 sister chromatid segregation; GO:0006323 DNA packaging; GO:0006996 organelle organization; GO:0007049 cell cycle; GO:0007059 chromosome segregation; GO:0007076 mitotic chromosome condensation; GO:0007127 meiosis I; GO:0007129 synapsis; GO:0007130 synapto…	GO:0000228 nuclear chromosome; GO:0000775 chromosome, centromeric region; GO:0000776 kinetochore; GO:0000777 condensed chromosome kinetochore; GO:0000778 condensed nuclear chromosome kinetochore; GO:0000779 condensed chromosome, centromeric region; GO:0000780 condensed nuclear chromosome, centromeric region; GO:0000785 chromatin; GO:0000790 nuclear chromatin; GO:0000793 condensed chromosome; GO:0…	GO:0000166 nucleotide binding; GO:0000217 DNA secondary structure binding; GO:0003676 nucleic acid binding; GO:0003677 DNA binding; GO:0003680 AT DNA binding; GO:0003682 chromatin binding; GO:0003690 double-stranded DNA binding; GO:0003824 catalytic activity; GO:0005488 binding; GO:0005524 ATP binding; GO:0008094 DNA-dependent ATPase activity; GO:0008144 drug binding; GO:0015616 DNA translocase a…	PF02463; PF06470	RecF/RecN/SMC N terminal domain; SMC proteins Flexible Hinge Domain	KOG0933	Structural maintenance of chromosome protein 2 (chromosome condensation complex Condensin, subunit E)
	W9P8E3	191	K	0.00876772	Down	Histone H1 OS=Fusarium oxysporum f. sp. pisi HDV247 OX=1080344 GN=FOVG_10892 PE=3 SV=1	FOVG_10892	mitochondria	K11275	H1_5; histone H1/5			GO:0000228 nuclear chromosome; GO:0000793 condensed chromosome; GO:0000794 condensed nuclear chromosome; GO:0005622 intracellular; GO:0005623 cell; GO:0005634 nucleus; GO:0005694 chromosome; GO:0031974 membrane-enclosed lumen; GO:0031981 nuclear lumen; GO:0043226 organelle; GO:0043227 membrane-bounded organelle; GO:0043228 non-membrane-bounded organelle; GO:0043229 intracellular organelle; GO:004…		PF00538	linker histone H1 and H5 family	KOG4012	Histone H1
	X0IH45	130	K	0.0002697	Down	Chromo domain-containing protein OS=Fusarium oxysporum f. sp. conglutinans race 2 54008 OX=1089457 GN=FOPG_01121 PE=4 SV=1	FOPG_01121	nucleus	K11585	CBX1, HP1B, SWI6; chromobox protein 1		GO:0000183 rDNA heterochromatin assembly; GO:0006325 chromatin organization; GO:0006338 chromatin remodeling; GO:0006342 chromatin silencing; GO:0006348 chromatin silencing at telomere; GO:0006355 regulation of transcription, DNA-templated; GO:0006996 organelle organization; GO:0009889 regulation of biosynthetic process; GO:0009890 negative regulation of biosynthetic process; GO:0009892 negative …	GO:0000228 nuclear chromosome; GO:0000775 chromosome, centromeric region; GO:0000785 chromatin; GO:0000790 nuclear chromatin; GO:0000792 heterochromatin; GO:0005622 intracellular; GO:0005623 cell; GO:0005634 nucleus; GO:0005694 chromosome; GO:0005720 nuclear heterochromatin; GO:0005721 pericentric heterochromatin; GO:0031618 nuclear pericentric heterochromatin; GO:0031934 mating-type region heter…	GO:0003682 chromatin binding; GO:0005488 binding; GO:0005515 protein binding; GO:0031491 nucleosome binding; GO:0031493 nucleosomal histone binding; GO:0042393 histone binding; GO:0044877 protein-containing complex binding;	PF00385; PF01393	Chromo (CHRromatin Organisation MOdifier) domain; Chromo shadow domain	KOG1911	Heterochromatin-associated protein HP1 and related CHROMO domain proteins
	A0A2H3TI23	232	K	3.43035e-06	Down	Related to histone methyltransferase OS=Fusarium oxysporum OX=5507 GN=FRV6_12495 PE=4 SV=1	FRV6_12495	cytoplasm,nucleus	K14962	WDR82, SWD2, CPS35; COMPASS component SWD2	map03015 mRNA surveillance pathway	GO:0006139 nucleobase-containing compound metabolic process; GO:0006325 chromatin organization; GO:0006378 mRNA polyadenylation; GO:0006379 mRNA cleavage; GO:0006396 RNA processing; GO:0006397 mRNA processing; GO:0006464 cellular protein modification process; GO:0006479 protein methylation; GO:0006725 cellular aromatic compound metabolic process; GO:0006807 nitrogen compound metabolic process; GO…	GO:0000228 nuclear chromosome; GO:0000785 chromatin; GO:0000790 nuclear chromatin; GO:0005622 intracellular; GO:0005623 cell; GO:0005634 nucleus; GO:0005654 nucleoplasm; GO:0005694 chromosome; GO:0005847 mRNA cleavage and polyadenylation specificity factor complex; GO:0005849 mRNA cleavage factor complex; GO:0008287 protein serine/threonine phosphatase complex; GO:0031974 membrane-enclosed lumen;…	GO:0003682 chromatin binding; GO:0005488 binding;			KOG1446	Histone H3 (Lys4) methyltransferase complex and RNA cleavage factor II complex, subunit SWD2
	A0A2H3TI23	224	K	0.000154757	Down	Related to histone methyltransferase OS=Fusarium oxysporum OX=5507 GN=FRV6_12495 PE=4 SV=1	FRV6_12495	cytoplasm,nucleus	K14962	WDR82, SWD2, CPS35; COMPASS component SWD2	map03015 mRNA surveillance pathway	GO:0006139 nucleobase-containing compound metabolic process; GO:0006325 chromatin organization; GO:0006378 mRNA polyadenylation; GO:0006379 mRNA cleavage; GO:0006396 RNA processing; GO:0006397 mRNA processing; GO:0006464 cellular protein modification process; GO:0006479 protein methylation; GO:0006725 cellular aromatic compound metabolic process; GO:0006807 nitrogen compound metabolic process; GO…	GO:0000228 nuclear chromosome; GO:0000785 chromatin; GO:0000790 nuclear chromatin; GO:0005622 intracellular; GO:0005623 cell; GO:0005634 nucleus; GO:0005654 nucleoplasm; GO:0005694 chromosome; GO:0005847 mRNA cleavage and polyadenylation specificity factor complex; GO:0005849 mRNA cleavage factor complex; GO:0008287 protein serine/threonine phosphatase complex; GO:0031974 membrane-enclosed lumen;…	GO:0003682 chromatin binding; GO:0005488 binding;			KOG1446	Histone H3 (Lys4) methyltransferase complex and RNA cleavage factor II complex, subunit SWD2
	X0CV96	94	K	0.000849388	Down	SAGA-associated factor 73 OS=Fusarium oxysporum f. sp. raphani 54005 OX=1089458 GN=FOQG_03620 PE=4 SV=1	FOQG_03620	nucleus	K11365	SGF73; SAGA-associated factor 73		GO:0006325 chromatin organization; GO:0006342 chromatin silencing; GO:0006355 regulation of transcription, DNA-templated; GO:0006357 regulation of transcription by RNA polymerase II; GO:0006403 RNA localization; GO:0006405 RNA export from nucleus; GO:0006406 mRNA export from nucleus; GO:0006464 cellular protein modification process; GO:0006473 protein acetylation; GO:0006475 internal protein amin…	GO:0000123 histone acetyltransferase complex; GO:0000124 SAGA complex; GO:0000228 nuclear chromosome; GO:0000785 chromatin; GO:0000790 nuclear chromatin; GO:0005622 intracellular; GO:0005623 cell; GO:0005634 nucleus; GO:0005654 nucleoplasm; GO:0005694 chromosome; GO:0005737 cytoplasm; GO:0005829 cytosol; GO:0031248 protein acetyltransferase complex; GO:0031974 membrane-enclosed lumen; GO:0031981 …	GO:0005198 structural molecule activity; GO:0008047 enzyme activator activity; GO:0030234 enzyme regulator activity; GO:0098772 molecular function regulator;	PF08313	SCA7, zinc-binding domain	KOG4140	Nuclear protein Ataxin-7
	X0IJX2	276	K	0.000167425	Down	Uncharacterized protein OS=Fusarium oxysporum f. sp. conglutinans race 2 54008 OX=1089457 GN=FOPG_03323 PE=4 SV=1	FOPG_03323	nucleus	K11649	SMARCC; SWI/SNF related-matrix-associated actin-dependent regulator of chromatin subfamily C		GO:0000429 carbon catabolite regulation of transcription from RNA polymerase II promoter; GO:0000436 carbon catabolite activation of transcription from RNA polymerase II promoter; GO:0005975 carbohydrate metabolic process; GO:0005984 disaccharide metabolic process; GO:0005985 sucrose metabolic process; GO:0005987 sucrose catabolic process; GO:0006066 alcohol metabolic process; GO:0006325 chromati…	GO:0000228 nuclear chromosome; GO:0000785 chromatin; GO:0000790 nuclear chromatin; GO:0005622 intracellular; GO:0005623 cell; GO:0005634 nucleus; GO:0005694 chromosome; GO:0005737 cytoplasm; GO:0005829 cytosol; GO:0016514 SWI/SNF complex; GO:0016586 RSC-type complex; GO:0031974 membrane-enclosed lumen; GO:0031981 nuclear lumen; GO:0032991 protein-containing complex; GO:0043226 organelle; GO:00432…	GO:0003676 nucleic acid binding; GO:0003677 DNA binding; GO:0005488 binding; GO:0005515 protein binding; GO:0042393 histone binding; GO:0097159 organic cyclic compound binding; GO:1901363 heterocyclic compound binding;	PF04433; PF00249	SWIRM domain; Myb-like DNA-binding domain	KOG1279	Chromatin remodeling factor subunit and related transcription factors
	A0A2H3HDY4	67	K	0.00532892	Down	FACT complex subunit POB3 OS=Fusarium oxysporum f. sp. radicis-cucumerinum OX=327505 GN=AU210_008371 PE=3 SV=1	AU210_008371	cytoplasm	K09272	SSRP1; structure-specific recognition protein 1		GO:0006139 nucleobase-containing compound metabolic process; GO:0006259 DNA metabolic process; GO:0006260 DNA replication; GO:0006261 DNA-dependent DNA replication; GO:0006323 DNA packaging; GO:0006325 chromatin organization; GO:0006333 chromatin assembly or disassembly; GO:0006334 nucleosome assembly; GO:0006338 chromatin remodeling; GO:0006342 chromatin silencing; GO:0006355 regulation of trans…	GO:0000228 nuclear chromosome; GO:0000785 chromatin; GO:0000790 nuclear chromatin; GO:0005622 intracellular; GO:0005623 cell; GO:0005634 nucleus; GO:0005654 nucleoplasm; GO:0005657 replication fork; GO:0005694 chromosome; GO:0008023 transcription elongation factor complex; GO:0031298 replication fork protection complex; GO:0031974 membrane-enclosed lumen; GO:0031981 nuclear lumen; GO:0032991 prot…	GO:0003676 nucleic acid binding; GO:0003677 DNA binding; GO:0005488 binding; GO:0097159 organic cyclic compound binding; GO:1901363 heterocyclic compound binding;	PF03531; PF08512	Structure-specific recognition protein (SSRP1); Histone chaperone Rttp106-like	KOG0526	Nucleosome-binding factor SPN, POB3 subunit
	X0CPV4	362	K	0.0111459	Down	26S proteasome regulatory subunit N6 OS=Fusarium oxysporum f. sp. raphani 54005 OX=1089458 GN=FOQG_05140 PE=4 SV=1	FOQG_05140	nucleus	K11650	SMARCD; SWI/SNF-related matrix-associated actin-dependent regulator of chromatin subfamily D		GO:0006323 DNA packaging; GO:0006325 chromatin organization; GO:0006333 chromatin assembly or disassembly; GO:0006337 nucleosome disassembly; GO:0006338 chromatin remodeling; GO:0006355 regulation of transcription, DNA-templated; GO:0006357 regulation of transcription by RNA polymerase II; GO:0006950 response to stress; GO:0006996 organelle organization; GO:0007154 cell communication; GO:0009267 …	GO:0000228 nuclear chromosome; GO:0000785 chromatin; GO:0000790 nuclear chromatin; GO:0005622 intracellular; GO:0005623 cell; GO:0005634 nucleus; GO:0005694 chromosome; GO:0005737 cytoplasm; GO:0005829 cytosol; GO:0016514 SWI/SNF complex; GO:0016586 RSC-type complex; GO:0031974 membrane-enclosed lumen; GO:0031981 nuclear lumen; GO:0032991 protein-containing complex; GO:0043226 organelle; GO:00432…	GO:0140110 transcription regulator activity;	PF02201	SWIB/MDM2 domain	KOG2570	SWI/SNF transcription activation complex subunit
	X0IJX2	310	K	0.000627761	Down	Uncharacterized protein OS=Fusarium oxysporum f. sp. conglutinans race 2 54008 OX=1089457 GN=FOPG_03323 PE=4 SV=1	FOPG_03323	nucleus	K11649	SMARCC; SWI/SNF related-matrix-associated actin-dependent regulator of chromatin subfamily C		GO:0000429 carbon catabolite regulation of transcription from RNA polymerase II promoter; GO:0000436 carbon catabolite activation of transcription from RNA polymerase II promoter; GO:0005975 carbohydrate metabolic process; GO:0005984 disaccharide metabolic process; GO:0005985 sucrose metabolic process; GO:0005987 sucrose catabolic process; GO:0006066 alcohol metabolic process; GO:0006325 chromati…	GO:0000228 nuclear chromosome; GO:0000785 chromatin; GO:0000790 nuclear chromatin; GO:0005622 intracellular; GO:0005623 cell; GO:0005634 nucleus; GO:0005694 chromosome; GO:0005737 cytoplasm; GO:0005829 cytosol; GO:0016514 SWI/SNF complex; GO:0016586 RSC-type complex; GO:0031974 membrane-enclosed lumen; GO:0031981 nuclear lumen; GO:0032991 protein-containing complex; GO:0043226 organelle; GO:00432…	GO:0003676 nucleic acid binding; GO:0003677 DNA binding; GO:0005488 binding; GO:0005515 protein binding; GO:0042393 histone binding; GO:0097159 organic cyclic compound binding; GO:1901363 heterocyclic compound binding;	PF04433; PF00249	SWIRM domain; Myb-like DNA-binding domain	KOG1279	Chromatin remodeling factor subunit and related transcription factors
	X0CV96	102	K	0.0106685	Down	SAGA-associated factor 73 OS=Fusarium oxysporum f. sp. raphani 54005 OX=1089458 GN=FOQG_03620 PE=4 SV=1	FOQG_03620	nucleus	K11365	SGF73; SAGA-associated factor 73		GO:0006325 chromatin organization; GO:0006342 chromatin silencing; GO:0006355 regulation of transcription, DNA-templated; GO:0006357 regulation of transcription by RNA polymerase II; GO:0006403 RNA localization; GO:0006405 RNA export from nucleus; GO:0006406 mRNA export from nucleus; GO:0006464 cellular protein modification process; GO:0006473 protein acetylation; GO:0006475 internal protein amin…	GO:0000123 histone acetyltransferase complex; GO:0000124 SAGA complex; GO:0000228 nuclear chromosome; GO:0000785 chromatin; GO:0000790 nuclear chromatin; GO:0005622 intracellular; GO:0005623 cell; GO:0005634 nucleus; GO:0005654 nucleoplasm; GO:0005694 chromosome; GO:0005737 cytoplasm; GO:0005829 cytosol; GO:0031248 protein acetyltransferase complex; GO:0031974 membrane-enclosed lumen; GO:0031981 …	GO:0005198 structural molecule activity; GO:0008047 enzyme activator activity; GO:0030234 enzyme regulator activity; GO:0098772 molecular function regulator;	PF08313	SCA7, zinc-binding domain	KOG4140	Nuclear protein Ataxin-7
	W9HWU4	12	K	0.0364997	Down	Histone H4 OS=Fusarium oxysporum NRRL 32931 OX=660029 GN=FOYG_11191 PE=3 SV=1	FOYG_11191	nucleus	K11254	H4; histone H4		GO:0000003 reproduction; GO:0000122 negative regulation of transcription by RNA polymerase II; GO:0003006 developmental process involved in reproduction; GO:0006323 DNA packaging; GO:0006325 chromatin organization; GO:0006333 chromatin assembly or disassembly; GO:0006334 nucleosome assembly; GO:0006342 chromatin silencing; GO:0006355 regulation of transcription, DNA-templated; GO:0006357 regulati…	GO:0000228 nuclear chromosome; GO:0000785 chromatin; GO:0000786 nucleosome; GO:0000788 nuclear nucleosome; GO:0000790 nuclear chromatin; GO:0005622 intracellular; GO:0005623 cell; GO:0005634 nucleus; GO:0005657 replication fork; GO:0005694 chromosome; GO:0031298 replication fork protection complex; GO:0031974 membrane-enclosed lumen; GO:0031981 nuclear lumen; GO:0032991 protein-containing complex…	GO:0003676 nucleic acid binding; GO:0003677 DNA binding; GO:0005488 binding; GO:0005515 protein binding; GO:0042393 histone binding; GO:0097159 organic cyclic compound binding; GO:1901363 heterocyclic compound binding;			KOG3467	Histone H4
	W9HWU4	8	K	0.000146564	Down	Histone H4 OS=Fusarium oxysporum NRRL 32931 OX=660029 GN=FOYG_11191 PE=3 SV=1	FOYG_11191	nucleus	K11254	H4; histone H4		GO:0000003 reproduction; GO:0000122 negative regulation of transcription by RNA polymerase II; GO:0003006 developmental process involved in reproduction; GO:0006323 DNA packaging; GO:0006325 chromatin organization; GO:0006333 chromatin assembly or disassembly; GO:0006334 nucleosome assembly; GO:0006342 chromatin silencing; GO:0006355 regulation of transcription, DNA-templated; GO:0006357 regulati…	GO:0000228 nuclear chromosome; GO:0000785 chromatin; GO:0000786 nucleosome; GO:0000788 nuclear nucleosome; GO:0000790 nuclear chromatin; GO:0005622 intracellular; GO:0005623 cell; GO:0005634 nucleus; GO:0005657 replication fork; GO:0005694 chromosome; GO:0031298 replication fork protection complex; GO:0031974 membrane-enclosed lumen; GO:0031981 nuclear lumen; GO:0032991 protein-containing complex…	GO:0003676 nucleic acid binding; GO:0003677 DNA binding; GO:0005488 binding; GO:0005515 protein binding; GO:0042393 histone binding; GO:0097159 organic cyclic compound binding; GO:1901363 heterocyclic compound binding;			KOG3467	Histone H4
	N4TXB3	119	K	0.00359074	Down	Histone H2B OS=Fusarium oxysporum f. sp. cubense (strain race 1) OX=1229664 GN=FOC1_g10014024 PE=3 SV=1	FOC1_g10014024	nucleus	K11252	H2B; histone H2B		GO:0000122 negative regulation of transcription by RNA polymerase II; GO:0006139 nucleobase-containing compound metabolic process; GO:0006259 DNA metabolic process; GO:0006281 DNA repair; GO:0006301 postreplication repair; GO:0006325 chromatin organization; GO:0006333 chromatin assembly or disassembly; GO:0006355 regulation of transcription, DNA-templated; GO:0006357 regulation of transcription b…	GO:0000228 nuclear chromosome; GO:0000785 chromatin; GO:0000786 nucleosome; GO:0000788 nuclear nucleosome; GO:0000790 nuclear chromatin; GO:0005622 intracellular; GO:0005623 cell; GO:0005634 nucleus; GO:0005657 replication fork; GO:0005694 chromosome; GO:0031298 replication fork protection complex; GO:0031974 membrane-enclosed lumen; GO:0031981 nuclear lumen; GO:0032991 protein-containing complex…	GO:0003676 nucleic acid binding; GO:0003677 DNA binding; GO:0005488 binding; GO:0097159 organic cyclic compound binding; GO:1901363 heterocyclic compound binding;	PF00125	Core histone H2A/H2B/H3/H4	KOG1744	Histone H2B
	N4TXB3	97	K	0.0270168	Down	Histone H2B OS=Fusarium oxysporum f. sp. cubense (strain race 1) OX=1229664 GN=FOC1_g10014024 PE=3 SV=1	FOC1_g10014024	nucleus	K11252	H2B; histone H2B		GO:0000122 negative regulation of transcription by RNA polymerase II; GO:0006139 nucleobase-containing compound metabolic process; GO:0006259 DNA metabolic process; GO:0006281 DNA repair; GO:0006301 postreplication repair; GO:0006325 chromatin organization; GO:0006333 chromatin assembly or disassembly; GO:0006355 regulation of transcription, DNA-templated; GO:0006357 regulation of transcription b…	GO:0000228 nuclear chromosome; GO:0000785 chromatin; GO:0000786 nucleosome; GO:0000788 nuclear nucleosome; GO:0000790 nuclear chromatin; GO:0005622 intracellular; GO:0005623 cell; GO:0005634 nucleus; GO:0005657 replication fork; GO:0005694 chromosome; GO:0031298 replication fork protection complex; GO:0031974 membrane-enclosed lumen; GO:0031981 nuclear lumen; GO:0032991 protein-containing complex…	GO:0003676 nucleic acid binding; GO:0003677 DNA binding; GO:0005488 binding; GO:0097159 organic cyclic compound binding; GO:1901363 heterocyclic compound binding;	PF00125	Core histone H2A/H2B/H3/H4	KOG1744	Histone H2B
	N4TXB3	45	K	0.00218013	Down	Histone H2B OS=Fusarium oxysporum f. sp. cubense (strain race 1) OX=1229664 GN=FOC1_g10014024 PE=3 SV=1	FOC1_g10014024	nucleus	K11252	H2B; histone H2B		GO:0000122 negative regulation of transcription by RNA polymerase II; GO:0006139 nucleobase-containing compound metabolic process; GO:0006259 DNA metabolic process; GO:0006281 DNA repair; GO:0006301 postreplication repair; GO:0006325 chromatin organization; GO:0006333 chromatin assembly or disassembly; GO:0006355 regulation of transcription, DNA-templated; GO:0006357 regulation of transcription b…	GO:0000228 nuclear chromosome; GO:0000785 chromatin; GO:0000786 nucleosome; GO:0000788 nuclear nucleosome; GO:0000790 nuclear chromatin; GO:0005622 intracellular; GO:0005623 cell; GO:0005634 nucleus; GO:0005657 replication fork; GO:0005694 chromosome; GO:0031298 replication fork protection complex; GO:0031974 membrane-enclosed lumen; GO:0031981 nuclear lumen; GO:0032991 protein-containing complex…	GO:0003676 nucleic acid binding; GO:0003677 DNA binding; GO:0005488 binding; GO:0097159 organic cyclic compound binding; GO:1901363 heterocyclic compound binding;	PF00125	Core histone H2A/H2B/H3/H4	KOG1744	Histone H2B
	N4TXB3	127	K	0.000505481	Down	Histone H2B OS=Fusarium oxysporum f. sp. cubense (strain race 1) OX=1229664 GN=FOC1_g10014024 PE=3 SV=1	FOC1_g10014024	nucleus	K11252	H2B; histone H2B		GO:0000122 negative regulation of transcription by RNA polymerase II; GO:0006139 nucleobase-containing compound metabolic process; GO:0006259 DNA metabolic process; GO:0006281 DNA repair; GO:0006301 postreplication repair; GO:0006325 chromatin organization; GO:0006333 chromatin assembly or disassembly; GO:0006355 regulation of transcription, DNA-templated; GO:0006357 regulation of transcription b…	GO:0000228 nuclear chromosome; GO:0000785 chromatin; GO:0000786 nucleosome; GO:0000788 nuclear nucleosome; GO:0000790 nuclear chromatin; GO:0005622 intracellular; GO:0005623 cell; GO:0005634 nucleus; GO:0005657 replication fork; GO:0005694 chromosome; GO:0031298 replication fork protection complex; GO:0031974 membrane-enclosed lumen; GO:0031981 nuclear lumen; GO:0032991 protein-containing complex…	GO:0003676 nucleic acid binding; GO:0003677 DNA binding; GO:0005488 binding; GO:0097159 organic cyclic compound binding; GO:1901363 heterocyclic compound binding;	PF00125	Core histone H2A/H2B/H3/H4	KOG1744	Histone H2B
	N4TXB3	57	K	0.0178874	Down	Histone H2B OS=Fusarium oxysporum f. sp. cubense (strain race 1) OX=1229664 GN=FOC1_g10014024 PE=3 SV=1	FOC1_g10014024	nucleus	K11252	H2B; histone H2B		GO:0000122 negative regulation of transcription by RNA polymerase II; GO:0006139 nucleobase-containing compound metabolic process; GO:0006259 DNA metabolic process; GO:0006281 DNA repair; GO:0006301 postreplication repair; GO:0006325 chromatin organization; GO:0006333 chromatin assembly or disassembly; GO:0006355 regulation of transcription, DNA-templated; GO:0006357 regulation of transcription b…	GO:0000228 nuclear chromosome; GO:0000785 chromatin; GO:0000786 nucleosome; GO:0000788 nuclear nucleosome; GO:0000790 nuclear chromatin; GO:0005622 intracellular; GO:0005623 cell; GO:0005634 nucleus; GO:0005657 replication fork; GO:0005694 chromosome; GO:0031298 replication fork protection complex; GO:0031974 membrane-enclosed lumen; GO:0031981 nuclear lumen; GO:0032991 protein-containing complex…	GO:0003676 nucleic acid binding; GO:0003677 DNA binding; GO:0005488 binding; GO:0097159 organic cyclic compound binding; GO:1901363 heterocyclic compound binding;	PF00125	Core histone H2A/H2B/H3/H4	KOG1744	Histone H2B
	N4TXB3	54	K	4.84327e-06	Down	Histone H2B OS=Fusarium oxysporum f. sp. cubense (strain race 1) OX=1229664 GN=FOC1_g10014024 PE=3 SV=1	FOC1_g10014024	nucleus	K11252	H2B; histone H2B		GO:0000122 negative regulation of transcription by RNA polymerase II; GO:0006139 nucleobase-containing compound metabolic process; GO:0006259 DNA metabolic process; GO:0006281 DNA repair; GO:0006301 postreplication repair; GO:0006325 chromatin organization; GO:0006333 chromatin assembly or disassembly; GO:0006355 regulation of transcription, DNA-templated; GO:0006357 regulation of transcription b…	GO:0000228 nuclear chromosome; GO:0000785 chromatin; GO:0000786 nucleosome; GO:0000788 nuclear nucleosome; GO:0000790 nuclear chromatin; GO:0005622 intracellular; GO:0005623 cell; GO:0005634 nucleus; GO:0005657 replication fork; GO:0005694 chromosome; GO:0031298 replication fork protection complex; GO:0031974 membrane-enclosed lumen; GO:0031981 nuclear lumen; GO:0032991 protein-containing complex…	GO:0003676 nucleic acid binding; GO:0003677 DNA binding; GO:0005488 binding; GO:0097159 organic cyclic compound binding; GO:1901363 heterocyclic compound binding;	PF00125	Core histone H2A/H2B/H3/H4	KOG1744	Histone H2B
	N4TXB3	30	K	1.53852e-05	Down	Histone H2B OS=Fusarium oxysporum f. sp. cubense (strain race 1) OX=1229664 GN=FOC1_g10014024 PE=3 SV=1	FOC1_g10014024	nucleus	K11252	H2B; histone H2B		GO:0000122 negative regulation of transcription by RNA polymerase II; GO:0006139 nucleobase-containing compound metabolic process; GO:0006259 DNA metabolic process; GO:0006281 DNA repair; GO:0006301 postreplication repair; GO:0006325 chromatin organization; GO:0006333 chromatin assembly or disassembly; GO:0006355 regulation of transcription, DNA-templated; GO:0006357 regulation of transcription b…	GO:0000228 nuclear chromosome; GO:0000785 chromatin; GO:0000786 nucleosome; GO:0000788 nuclear nucleosome; GO:0000790 nuclear chromatin; GO:0005622 intracellular; GO:0005623 cell; GO:0005634 nucleus; GO:0005657 replication fork; GO:0005694 chromosome; GO:0031298 replication fork protection complex; GO:0031974 membrane-enclosed lumen; GO:0031981 nuclear lumen; GO:0032991 protein-containing complex…	GO:0003676 nucleic acid binding; GO:0003677 DNA binding; GO:0005488 binding; GO:0097159 organic cyclic compound binding; GO:1901363 heterocyclic compound binding;	PF00125	Core histone H2A/H2B/H3/H4	KOG1744	Histone H2B
	N4TXB3	20	K	0.00213508	Down	Histone H2B OS=Fusarium oxysporum f. sp. cubense (strain race 1) OX=1229664 GN=FOC1_g10014024 PE=3 SV=1	FOC1_g10014024	nucleus	K11252	H2B; histone H2B		GO:0000122 negative regulation of transcription by RNA polymerase II; GO:0006139 nucleobase-containing compound metabolic process; GO:0006259 DNA metabolic process; GO:0006281 DNA repair; GO:0006301 postreplication repair; GO:0006325 chromatin organization; GO:0006333 chromatin assembly or disassembly; GO:0006355 regulation of transcription, DNA-templated; GO:0006357 regulation of transcription b…	GO:0000228 nuclear chromosome; GO:0000785 chromatin; GO:0000786 nucleosome; GO:0000788 nuclear nucleosome; GO:0000790 nuclear chromatin; GO:0005622 intracellular; GO:0005623 cell; GO:0005634 nucleus; GO:0005657 replication fork; GO:0005694 chromosome; GO:0031298 replication fork protection complex; GO:0031974 membrane-enclosed lumen; GO:0031981 nuclear lumen; GO:0032991 protein-containing complex…	GO:0003676 nucleic acid binding; GO:0003677 DNA binding; GO:0005488 binding; GO:0097159 organic cyclic compound binding; GO:1901363 heterocyclic compound binding;	PF00125	Core histone H2A/H2B/H3/H4	KOG1744	Histone H2B
	W9Q6D1	91	K	0.00761967	Down	Pentose-5-phosphate 3-epimerase OS=Fusarium oxysporum f. sp. pisi HDV247 OX=1080344 GN=FOVG_01039 PE=3 SV=1	FOVG_01039	cytoplasm				GO:0000288 nuclear-transcribed mRNA catabolic process, deadenylation-dependent decay; GO:0000956 nuclear-transcribed mRNA catabolic process; GO:0006139 nucleobase-containing compound metabolic process; GO:0006259 DNA metabolic process; GO:0006281 DNA repair; GO:0006304 DNA modification; GO:0006307 DNA dealkylation involved in DNA repair; GO:0006355 regulation of transcription, DNA-templated; GO:0…	GO:0005622 intracellular; GO:0005623 cell; GO:0005634 nucleus; GO:0005737 cytoplasm; GO:0032991 protein-containing complex; GO:0043226 organelle; GO:0043227 membrane-bounded organelle; GO:0043229 intracellular organelle; GO:0043231 intracellular membrane-bounded organelle; GO:1990904 ribonucleoprotein complex;	GO:0003676 nucleic acid binding; GO:0003723 RNA binding; GO:0003727 single-stranded RNA binding; GO:0003824 catalytic activity; GO:0005488 binding; GO:0005506 iron ion binding; GO:0008143 poly(A) binding; GO:0008198 ferrous iron binding; GO:0016491 oxidoreductase activity; GO:0016705 oxidoreductase activity, acting on paired donors, with incorporation or reduction of molecular oxygen; GO:0016706 …	PF00834; PF13661; PF10637	Ribulose-phosphate 3 epimerase family; 2OG-Fe(II) oxygenase superfamily; Oxoglutarate and iron-dependent oxygenase degradation C-term	KOG3844	Predicted component of NuA3 histone acetyltransferase complex
	W9Q6D1	4	K	0.00180331	Down	Pentose-5-phosphate 3-epimerase OS=Fusarium oxysporum f. sp. pisi HDV247 OX=1080344 GN=FOVG_01039 PE=3 SV=1	FOVG_01039	cytoplasm				GO:0000288 nuclear-transcribed mRNA catabolic process, deadenylation-dependent decay; GO:0000956 nuclear-transcribed mRNA catabolic process; GO:0006139 nucleobase-containing compound metabolic process; GO:0006259 DNA metabolic process; GO:0006281 DNA repair; GO:0006304 DNA modification; GO:0006307 DNA dealkylation involved in DNA repair; GO:0006355 regulation of transcription, DNA-templated; GO:0…	GO:0005622 intracellular; GO:0005623 cell; GO:0005634 nucleus; GO:0005737 cytoplasm; GO:0032991 protein-containing complex; GO:0043226 organelle; GO:0043227 membrane-bounded organelle; GO:0043229 intracellular organelle; GO:0043231 intracellular membrane-bounded organelle; GO:1990904 ribonucleoprotein complex;	GO:0003676 nucleic acid binding; GO:0003723 RNA binding; GO:0003727 single-stranded RNA binding; GO:0003824 catalytic activity; GO:0005488 binding; GO:0005506 iron ion binding; GO:0008143 poly(A) binding; GO:0008198 ferrous iron binding; GO:0016491 oxidoreductase activity; GO:0016705 oxidoreductase activity, acting on paired donors, with incorporation or reduction of molecular oxygen; GO:0016706 …	PF00834; PF13661; PF10637	Ribulose-phosphate 3 epimerase family; 2OG-Fe(II) oxygenase superfamily; Oxoglutarate and iron-dependent oxygenase degradation C-term	KOG3844	Predicted component of NuA3 histone acetyltransferase complex
	W9Q6D1	326	K	0.0194632	Down	Pentose-5-phosphate 3-epimerase OS=Fusarium oxysporum f. sp. pisi HDV247 OX=1080344 GN=FOVG_01039 PE=3 SV=1	FOVG_01039	cytoplasm				GO:0000288 nuclear-transcribed mRNA catabolic process, deadenylation-dependent decay; GO:0000956 nuclear-transcribed mRNA catabolic process; GO:0006139 nucleobase-containing compound metabolic process; GO:0006259 DNA metabolic process; GO:0006281 DNA repair; GO:0006304 DNA modification; GO:0006307 DNA dealkylation involved in DNA repair; GO:0006355 regulation of transcription, DNA-templated; GO:0…	GO:0005622 intracellular; GO:0005623 cell; GO:0005634 nucleus; GO:0005737 cytoplasm; GO:0032991 protein-containing complex; GO:0043226 organelle; GO:0043227 membrane-bounded organelle; GO:0043229 intracellular organelle; GO:0043231 intracellular membrane-bounded organelle; GO:1990904 ribonucleoprotein complex;	GO:0003676 nucleic acid binding; GO:0003723 RNA binding; GO:0003727 single-stranded RNA binding; GO:0003824 catalytic activity; GO:0005488 binding; GO:0005506 iron ion binding; GO:0008143 poly(A) binding; GO:0008198 ferrous iron binding; GO:0016491 oxidoreductase activity; GO:0016705 oxidoreductase activity, acting on paired donors, with incorporation or reduction of molecular oxygen; GO:0016706 …	PF00834; PF13661; PF10637	Ribulose-phosphate 3 epimerase family; 2OG-Fe(II) oxygenase superfamily; Oxoglutarate and iron-dependent oxygenase degradation C-term	KOG3844	Predicted component of NuA3 histone acetyltransferase complex
	X0HM75	255	K	0.00516041	Down	WD_REPEATS_REGION domain-containing protein OS=Fusarium oxysporum f. sp. conglutinans race 2 54008 OX=1089457 GN=FOPG_11714 PE=4 SV=1	FOPG_11714	nucleus	K14848	RRB1, GRWD1; ribosome assembly protein RRB1		GO:0022613 ribonucleoprotein complex biogenesis; GO:0042254 ribosome biogenesis; GO:0044085 cellular component biogenesis; GO:0071840 cellular component organization or biogenesis;	GO:0005622 intracellular; GO:0005623 cell; GO:0005634 nucleus; GO:0005730 nucleolus; GO:0031974 membrane-enclosed lumen; GO:0031981 nuclear lumen; GO:0043226 organelle; GO:0043227 membrane-bounded organelle; GO:0043228 non-membrane-bounded organelle; GO:0043229 intracellular organelle; GO:0043231 intracellular membrane-bounded organelle; GO:0043232 intracellular non-membrane-bounded organelle; GO…	GO:0005488 binding; GO:0005515 protein binding; GO:0051082 unfolded protein binding;			KOG0302	Ribosome Assembly protein
	A0A559KYT4	365	K	0.0206061	Down	Protein unc-45-like protein A OS=Fusarium oxysporum f. sp. cubense OX=61366 GN=Focb16_v015456 PE=4 SV=1	Focb16_v015456	nucleus									KOG2084	Predicted histone tail methylase containing SET domain
	N4UP12	189	K	0.00221271	Down	Histone deacetylase OS=Fusarium oxysporum f. sp. cubense (strain race 1) OX=1229664 GN=FOC1_g10003107 PE=3 SV=1	FOC1_g10003107	cytoplasm,nucleus	K11483	HOS2; histone deacetylase HOS2 [EC:3.5.1.98]		GO:0001932 regulation of protein phosphorylation; GO:0001934 positive regulation of protein phosphorylation; GO:0006323 DNA packaging; GO:0006325 chromatin organization; GO:0006333 chromatin assembly or disassembly; GO:0006338 chromatin remodeling; GO:0006342 chromatin silencing; GO:0006355 regulation of transcription, DNA-templated; GO:0006357 regulation of transcription by RNA polymerase II; GO…	GO:0000118 histone deacetylase complex; GO:0000228 nuclear chromosome; GO:0000785 chromatin; GO:0000790 nuclear chromatin; GO:0005622 intracellular; GO:0005623 cell; GO:0005634 nucleus; GO:0005654 nucleoplasm; GO:0005694 chromosome; GO:0005737 cytoplasm; GO:0031974 membrane-enclosed lumen; GO:0031981 nuclear lumen; GO:0032991 protein-containing complex; GO:0034399 nuclear periphery; GO:0034967 Se…	GO:0003824 catalytic activity; GO:0004407 histone deacetylase activity; GO:0016787 hydrolase activity; GO:0016810 hydrolase activity, acting on carbon-nitrogen (but not peptide) bonds; GO:0016811 hydrolase activity, acting on carbon-nitrogen (but not peptide) bonds, in linear amides; GO:0017136 NAD-dependent histone deacetylase activity; GO:0019213 deacetylase activity; GO:0033558 protein deacety…	PF00850	Histone deacetylase domain	KOG1342	Histone deacetylase complex, catalytic component RPD3
	N4TVB2	217	K	0.00313968	Down	HMG box domain-containing protein OS=Fusarium oxysporum f. sp. cubense (strain race 1) OX=1229664 GN=FOC1_g10016370 PE=4 SV=1	FOC1_g10016370	nucleus				GO:0001173 DNA-templated transcriptional start site selection; GO:0001174 transcriptional start site selection at RNA polymerase II promoter; GO:0006139 nucleobase-containing compound metabolic process; GO:0006323 DNA packaging; GO:0006351 transcription, DNA-templated; GO:0006352 DNA-templated transcription, initiation; GO:0006355 regulation of transcription, DNA-templated; GO:0006356 regulation …	GO:0000785 chromatin; GO:0000792 heterochromatin; GO:0005622 intracellular; GO:0005623 cell; GO:0005634 nucleus; GO:0005694 chromosome; GO:0005730 nucleolus; GO:0005737 cytoplasm; GO:0005829 cytosol; GO:0030684 preribosome; GO:0031974 membrane-enclosed lumen; GO:0031981 nuclear lumen; GO:0032040 small-subunit processome; GO:0032991 protein-containing complex; GO:0033553 rDNA heterochromatin; GO:0…	GO:0000217 DNA secondary structure binding; GO:0000400 four-way junction DNA binding; GO:0003676 nucleic acid binding; GO:0003677 DNA binding; GO:0003690 double-stranded DNA binding; GO:0005488 binding; GO:0008301 DNA binding, bending; GO:0043565 sequence-specific DNA binding; GO:0097159 organic cyclic compound binding; GO:1901363 heterocyclic compound binding;	PF00505	HMG (high mobility group) box	KOG0381	HMG box-containing protein
	N4TVB2	325	K	0.000381137	Down	HMG box domain-containing protein OS=Fusarium oxysporum f. sp. cubense (strain race 1) OX=1229664 GN=FOC1_g10016370 PE=4 SV=1	FOC1_g10016370	nucleus				GO:0001173 DNA-templated transcriptional start site selection; GO:0001174 transcriptional start site selection at RNA polymerase II promoter; GO:0006139 nucleobase-containing compound metabolic process; GO:0006323 DNA packaging; GO:0006351 transcription, DNA-templated; GO:0006352 DNA-templated transcription, initiation; GO:0006355 regulation of transcription, DNA-templated; GO:0006356 regulation …	GO:0000785 chromatin; GO:0000792 heterochromatin; GO:0005622 intracellular; GO:0005623 cell; GO:0005634 nucleus; GO:0005694 chromosome; GO:0005730 nucleolus; GO:0005737 cytoplasm; GO:0005829 cytosol; GO:0030684 preribosome; GO:0031974 membrane-enclosed lumen; GO:0031981 nuclear lumen; GO:0032040 small-subunit processome; GO:0032991 protein-containing complex; GO:0033553 rDNA heterochromatin; GO:0…	GO:0000217 DNA secondary structure binding; GO:0000400 four-way junction DNA binding; GO:0003676 nucleic acid binding; GO:0003677 DNA binding; GO:0003690 double-stranded DNA binding; GO:0005488 binding; GO:0008301 DNA binding, bending; GO:0043565 sequence-specific DNA binding; GO:0097159 organic cyclic compound binding; GO:1901363 heterocyclic compound binding;	PF00505	HMG (high mobility group) box	KOG0381	HMG box-containing protein
	N4TVB2	297	K	0.000133677	Down	HMG box domain-containing protein OS=Fusarium oxysporum f. sp. cubense (strain race 1) OX=1229664 GN=FOC1_g10016370 PE=4 SV=1	FOC1_g10016370	nucleus				GO:0001173 DNA-templated transcriptional start site selection; GO:0001174 transcriptional start site selection at RNA polymerase II promoter; GO:0006139 nucleobase-containing compound metabolic process; GO:0006323 DNA packaging; GO:0006351 transcription, DNA-templated; GO:0006352 DNA-templated transcription, initiation; GO:0006355 regulation of transcription, DNA-templated; GO:0006356 regulation …	GO:0000785 chromatin; GO:0000792 heterochromatin; GO:0005622 intracellular; GO:0005623 cell; GO:0005634 nucleus; GO:0005694 chromosome; GO:0005730 nucleolus; GO:0005737 cytoplasm; GO:0005829 cytosol; GO:0030684 preribosome; GO:0031974 membrane-enclosed lumen; GO:0031981 nuclear lumen; GO:0032040 small-subunit processome; GO:0032991 protein-containing complex; GO:0033553 rDNA heterochromatin; GO:0…	GO:0000217 DNA secondary structure binding; GO:0000400 four-way junction DNA binding; GO:0003676 nucleic acid binding; GO:0003677 DNA binding; GO:0003690 double-stranded DNA binding; GO:0005488 binding; GO:0008301 DNA binding, bending; GO:0043565 sequence-specific DNA binding; GO:0097159 organic cyclic compound binding; GO:1901363 heterocyclic compound binding;	PF00505	HMG (high mobility group) box	KOG0381	HMG box-containing protein
	N4TVB2	224	K	6.20868e-06	Down	HMG box domain-containing protein OS=Fusarium oxysporum f. sp. cubense (strain race 1) OX=1229664 GN=FOC1_g10016370 PE=4 SV=1	FOC1_g10016370	nucleus				GO:0001173 DNA-templated transcriptional start site selection; GO:0001174 transcriptional start site selection at RNA polymerase II promoter; GO:0006139 nucleobase-containing compound metabolic process; GO:0006323 DNA packaging; GO:0006351 transcription, DNA-templated; GO:0006352 DNA-templated transcription, initiation; GO:0006355 regulation of transcription, DNA-templated; GO:0006356 regulation …	GO:0000785 chromatin; GO:0000792 heterochromatin; GO:0005622 intracellular; GO:0005623 cell; GO:0005634 nucleus; GO:0005694 chromosome; GO:0005730 nucleolus; GO:0005737 cytoplasm; GO:0005829 cytosol; GO:0030684 preribosome; GO:0031974 membrane-enclosed lumen; GO:0031981 nuclear lumen; GO:0032040 small-subunit processome; GO:0032991 protein-containing complex; GO:0033553 rDNA heterochromatin; GO:0…	GO:0000217 DNA secondary structure binding; GO:0000400 four-way junction DNA binding; GO:0003676 nucleic acid binding; GO:0003677 DNA binding; GO:0003690 double-stranded DNA binding; GO:0005488 binding; GO:0008301 DNA binding, bending; GO:0043565 sequence-specific DNA binding; GO:0097159 organic cyclic compound binding; GO:1901363 heterocyclic compound binding;	PF00505	HMG (high mobility group) box	KOG0381	HMG box-containing protein
	W9Q201	446	K	0.0259141	Down	Histone-lysine N-methyltransferase, H3 lysine-79 specific OS=Fusarium oxysporum f. sp. pisi HDV247 OX=1080344 GN=FOVG_06734 PE=3 SV=1	FOVG_06734	mitochondria,nucleus	K11427	DOT1L, DOT1; [histone H3]-lysine79 N-trimethyltransferase [EC:2.1.1.360]	map00310 Lysine degradation; map01100 Metabolic pathways	GO:0000003 reproduction; GO:0000075 cell cycle checkpoint; GO:0000077 DNA damage checkpoint; GO:0000278 mitotic cell cycle; GO:0000725 recombinational repair; GO:0001672 regulation of chromatin assembly or disassembly; GO:0006139 nucleobase-containing compound metabolic process; GO:0006259 DNA metabolic process; GO:0006281 DNA repair; GO:0006289 nucleotide-excision repair; GO:0006301 postreplicat…	GO:0005622 intracellular; GO:0005623 cell; GO:0005634 nucleus; GO:0043226 organelle; GO:0043227 membrane-bounded organelle; GO:0043229 intracellular organelle; GO:0043231 intracellular membrane-bounded organelle;	GO:0003682 chromatin binding; GO:0003824 catalytic activity; GO:0005488 binding; GO:0005515 protein binding; GO:0008168 methyltransferase activity; GO:0008170 N-methyltransferase activity; GO:0008276 protein methyltransferase activity; GO:0008757 S-adenosylmethionine-dependent methyltransferase activity; GO:0016278 lysine N-methyltransferase activity; GO:0016279 protein-lysine N-methyltransferase…	PF08123	Histone methylation protein DOT1	KOG3924	Putative protein methyltransferase involved in meiosis and transcriptional silencing (Dot1)
	X0A4H9	350	K	0.024243	Down	Protein SSH4 OS=Fusarium oxysporum f. sp. melonis 26406 OX=1089452 GN=FOMG_10589 PE=3 SV=1	FOMG_10589	cytoplasm,nucleus	K14967	BRE2, CPS60; COMPASS component BRE2		GO:0000723 telomere maintenance; GO:0006139 nucleobase-containing compound metabolic process; GO:0006259 DNA metabolic process; GO:0006323 DNA packaging; GO:0006325 chromatin organization; GO:0006333 chromatin assembly or disassembly; GO:0006338 chromatin remodeling; GO:0006342 chromatin silencing; GO:0006348 chromatin silencing at telomere; GO:0006355 regulation of transcription, DNA-templated; …	GO:0000228 nuclear chromosome; GO:0000785 chromatin; GO:0000790 nuclear chromatin; GO:0005622 intracellular; GO:0005623 cell; GO:0005634 nucleus; GO:0005654 nucleoplasm; GO:0005694 chromosome; GO:0031974 membrane-enclosed lumen; GO:0031981 nuclear lumen; GO:0032991 protein-containing complex; GO:0034708 methyltransferase complex; GO:0035097 histone methyltransferase complex; GO:0043226 organelle;…	GO:0001067 regulatory region nucleic acid binding; GO:0003676 nucleic acid binding; GO:0003677 DNA binding; GO:0003824 catalytic activity; GO:0004842 ubiquitin-protein transferase activity; GO:0005488 binding; GO:0016740 transferase activity; GO:0019787 ubiquitin-like protein transferase activity; GO:0061630 ubiquitin protein ligase activity; GO:0061659 ubiquitin-like protein ligase activity; GO:…			KOG2626	Histone H3 (Lys4) methyltransferase complex, subunit CPS60/ASH2/BRE2
	X0CV16	187	K	0.000292626	Down	NAD-dependent protein deacetylase OS=Fusarium oxysporum f. sp. raphani 54005 OX=1089458 GN=FOQG_04683 PE=3 SV=1	FOQG_04683	cytoplasm	K11121	SIR2; NAD+-dependent protein deacetylase SIR2 [EC:2.3.1.286]	map00760 Nicotinate and nicotinamide metabolism; map01100 Metabolic pathways; map04213 Longevity regulating pathway - multiple species	GO:0000018 regulation of DNA recombination; GO:0000019 regulation of mitotic recombination; GO:0000122 negative regulation of transcription by RNA polymerase II; GO:0000183 rDNA heterochromatin assembly; GO:0001300 chronological cell aging; GO:0006325 chromatin organization; GO:0006338 chromatin remodeling; GO:0006342 chromatin silencing; GO:0006355 regulation of transcription, DNA-templated; GO:…	GO:0000228 nuclear chromosome; GO:0000775 chromosome, centromeric region; GO:0000785 chromatin; GO:0000790 nuclear chromatin; GO:0000792 heterochromatin; GO:0005622 intracellular; GO:0005623 cell; GO:0005634 nucleus; GO:0005694 chromosome; GO:0005720 nuclear heterochromatin; GO:0005721 pericentric heterochromatin; GO:0005737 cytoplasm; GO:0031618 nuclear pericentric heterochromatin; GO:0031934 ma…	GO:0003824 catalytic activity; GO:0004407 histone deacetylase activity; GO:0016787 hydrolase activity; GO:0016810 hydrolase activity, acting on carbon-nitrogen (but not peptide) bonds; GO:0016811 hydrolase activity, acting on carbon-nitrogen (but not peptide) bonds, in linear amides; GO:0017136 NAD-dependent histone deacetylase activity; GO:0019213 deacetylase activity; GO:0033558 protein deacety…			KOG2682	NAD-dependent histone deacetylases and class I sirtuins (SIR2 family)
	X0DAD6	680	K	2.17727e-05	Down	Uncharacterized protein OS=Fusarium oxysporum f. sp. raphani 54005 OX=1089458 GN=FOQG_00661 PE=3 SV=1	FOQG_00661	nucleus	K11648	SMARCB1, SNF5, INI1; SWI/SNF-related matrix-associated actin-dependent regulator of chromatin subfamily B member 1		GO:0000429 carbon catabolite regulation of transcription from RNA polymerase II promoter; GO:0000436 carbon catabolite activation of transcription from RNA polymerase II promoter; GO:0000724 double-strand break repair via homologous recombination; GO:0000725 recombinational repair; GO:0005975 carbohydrate metabolic process; GO:0005984 disaccharide metabolic process; GO:0005985 sucrose metabolic p…	GO:0000228 nuclear chromosome; GO:0000785 chromatin; GO:0000790 nuclear chromatin; GO:0005622 intracellular; GO:0005623 cell; GO:0005634 nucleus; GO:0005694 chromosome; GO:0005737 cytoplasm; GO:0005829 cytosol; GO:0016514 SWI/SNF complex; GO:0016586 RSC-type complex; GO:0031974 membrane-enclosed lumen; GO:0031981 nuclear lumen; GO:0032991 protein-containing complex; GO:0043226 organelle; GO:00432…	GO:0001085 RNA polymerase II transcription factor binding; GO:0001102 RNA polymerase II activating transcription factor binding; GO:0005488 binding; GO:0005515 protein binding; GO:0008134 transcription factor binding; GO:0033613 activating transcription factor binding; GO:0140110 transcription regulator activity;			KOG1649	SWI-SNF chromatin remodeling complex, Snf5 subunit
	A0A2H3T3T7	165	K	0.000734034	Down	Probable Chromatin assembly factor 1 subunit c OS=Fusarium oxysporum OX=5507 GN=FRV6_07521 PE=4 SV=1	FRV6_07521	cytoplasm	K10752	RBBP4, HAT2, CAF1, MIS16; histone-binding protein RBBP4		GO:0000070 mitotic sister chromatid segregation; GO:0000278 mitotic cell cycle; GO:0000280 nuclear division; GO:0000819 sister chromatid segregation; GO:0006323 DNA packaging; GO:0006325 chromatin organization; GO:0006338 chromatin remodeling; GO:0006342 chromatin silencing; GO:0006355 regulation of transcription, DNA-templated; GO:0006464 cellular protein modification process; GO:0006476 protein…	GO:0000118 histone deacetylase complex; GO:0000228 nuclear chromosome; GO:0000775 chromosome, centromeric region; GO:0000776 kinetochore; GO:0000777 condensed chromosome kinetochore; GO:0000778 condensed nuclear chromosome kinetochore; GO:0000779 condensed chromosome, centromeric region; GO:0000780 condensed nuclear chromosome, centromeric region; GO:0000785 chromatin; GO:0000790 nuclear chromati…				KOG0264	Nucleosome remodeling factor, subunit CAF1/NURF55/MSI1
	A0A2H3T3T7	115	K	0.00103342	Down	Probable Chromatin assembly factor 1 subunit c OS=Fusarium oxysporum OX=5507 GN=FRV6_07521 PE=4 SV=1	FRV6_07521	cytoplasm	K10752	RBBP4, HAT2, CAF1, MIS16; histone-binding protein RBBP4		GO:0000070 mitotic sister chromatid segregation; GO:0000278 mitotic cell cycle; GO:0000280 nuclear division; GO:0000819 sister chromatid segregation; GO:0006323 DNA packaging; GO:0006325 chromatin organization; GO:0006338 chromatin remodeling; GO:0006342 chromatin silencing; GO:0006355 regulation of transcription, DNA-templated; GO:0006464 cellular protein modification process; GO:0006476 protein…	GO:0000118 histone deacetylase complex; GO:0000228 nuclear chromosome; GO:0000775 chromosome, centromeric region; GO:0000776 kinetochore; GO:0000777 condensed chromosome kinetochore; GO:0000778 condensed nuclear chromosome kinetochore; GO:0000779 condensed chromosome, centromeric region; GO:0000780 condensed nuclear chromosome, centromeric region; GO:0000785 chromatin; GO:0000790 nuclear chromati…				KOG0264	Nucleosome remodeling factor, subunit CAF1/NURF55/MSI1
	X0IJX2	93	K	0.015605	Down	Uncharacterized protein OS=Fusarium oxysporum f. sp. conglutinans race 2 54008 OX=1089457 GN=FOPG_03323 PE=4 SV=1	FOPG_03323	nucleus	K11649	SMARCC; SWI/SNF related-matrix-associated actin-dependent regulator of chromatin subfamily C		GO:0000429 carbon catabolite regulation of transcription from RNA polymerase II promoter; GO:0000436 carbon catabolite activation of transcription from RNA polymerase II promoter; GO:0005975 carbohydrate metabolic process; GO:0005984 disaccharide metabolic process; GO:0005985 sucrose metabolic process; GO:0005987 sucrose catabolic process; GO:0006066 alcohol metabolic process; GO:0006325 chromati…	GO:0000228 nuclear chromosome; GO:0000785 chromatin; GO:0000790 nuclear chromatin; GO:0005622 intracellular; GO:0005623 cell; GO:0005634 nucleus; GO:0005694 chromosome; GO:0005737 cytoplasm; GO:0005829 cytosol; GO:0016514 SWI/SNF complex; GO:0016586 RSC-type complex; GO:0031974 membrane-enclosed lumen; GO:0031981 nuclear lumen; GO:0032991 protein-containing complex; GO:0043226 organelle; GO:00432…	GO:0003676 nucleic acid binding; GO:0003677 DNA binding; GO:0005488 binding; GO:0005515 protein binding; GO:0042393 histone binding; GO:0097159 organic cyclic compound binding; GO:1901363 heterocyclic compound binding;	PF04433; PF00249	SWIRM domain; Myb-like DNA-binding domain	KOG1279	Chromatin remodeling factor subunit and related transcription factors
	X0IJX2	282	K	9.07278e-05	Down	Uncharacterized protein OS=Fusarium oxysporum f. sp. conglutinans race 2 54008 OX=1089457 GN=FOPG_03323 PE=4 SV=1	FOPG_03323	nucleus	K11649	SMARCC; SWI/SNF related-matrix-associated actin-dependent regulator of chromatin subfamily C		GO:0000429 carbon catabolite regulation of transcription from RNA polymerase II promoter; GO:0000436 carbon catabolite activation of transcription from RNA polymerase II promoter; GO:0005975 carbohydrate metabolic process; GO:0005984 disaccharide metabolic process; GO:0005985 sucrose metabolic process; GO:0005987 sucrose catabolic process; GO:0006066 alcohol metabolic process; GO:0006325 chromati…	GO:0000228 nuclear chromosome; GO:0000785 chromatin; GO:0000790 nuclear chromatin; GO:0005622 intracellular; GO:0005623 cell; GO:0005634 nucleus; GO:0005694 chromosome; GO:0005737 cytoplasm; GO:0005829 cytosol; GO:0016514 SWI/SNF complex; GO:0016586 RSC-type complex; GO:0031974 membrane-enclosed lumen; GO:0031981 nuclear lumen; GO:0032991 protein-containing complex; GO:0043226 organelle; GO:00432…	GO:0003676 nucleic acid binding; GO:0003677 DNA binding; GO:0005488 binding; GO:0005515 protein binding; GO:0042393 histone binding; GO:0097159 organic cyclic compound binding; GO:1901363 heterocyclic compound binding;	PF04433; PF00249	SWIRM domain; Myb-like DNA-binding domain	KOG1279	Chromatin remodeling factor subunit and related transcription factors
	W9PID4	15	K	0.00107735	Down	Histone H2A OS=Fusarium oxysporum f. sp. pisi HDV247 OX=1080344 GN=FOVG_07885 PE=3 SV=1	FOVG_07885	nucleus	K11251	H2A; histone H2A		GO:0000070 mitotic sister chromatid segregation; GO:0000122 negative regulation of transcription by RNA polymerase II; GO:0000278 mitotic cell cycle; GO:0000280 nuclear division; GO:0000819 sister chromatid segregation; GO:0006139 nucleobase-containing compound metabolic process; GO:0006259 DNA metabolic process; GO:0006281 DNA repair; GO:0006282 regulation of DNA repair; GO:0006323 DNA packaging…	GO:0000228 nuclear chromosome; GO:0000775 chromosome, centromeric region; GO:0000781 chromosome, telomeric region; GO:0000784 nuclear chromosome, telomeric region; GO:0000785 chromatin; GO:0000786 nucleosome; GO:0000788 nuclear nucleosome; GO:0000790 nuclear chromatin; GO:0000792 heterochromatin; GO:0005622 intracellular; GO:0005623 cell; GO:0005634 nucleus; GO:0005657 replication fork; GO:000569…	GO:0003676 nucleic acid binding; GO:0003677 DNA binding; GO:0005488 binding; GO:0097159 organic cyclic compound binding; GO:1901363 heterocyclic compound binding;	PF00125	Core histone H2A/H2B/H3/H4	KOG1756	Histone 2A
	A0A2H3GZ73	960	K	0.000778069	Down	Histone acetyltransferase OS=Fusarium oxysporum f. sp. radicis-cucumerinum OX=327505 GN=AU210_009323 PE=3 SV=1	AU210_009323	nucleus	K11378	SAS3; histone acetyltransferase SAS3 [EC:2.3.1.48]		GO:0001672 regulation of chromatin assembly or disassembly; GO:0006325 chromatin organization; GO:0006342 chromatin silencing; GO:0006348 chromatin silencing at telomere; GO:0006355 regulation of transcription, DNA-templated; GO:0006464 cellular protein modification process; GO:0006473 protein acetylation; GO:0006475 internal protein amino acid acetylation; GO:0006807 nitrogen compound metabolic …	GO:0000123 histone acetyltransferase complex; GO:0000228 nuclear chromosome; GO:0000785 chromatin; GO:0000790 nuclear chromatin; GO:0005622 intracellular; GO:0005623 cell; GO:0005634 nucleus; GO:0005654 nucleoplasm; GO:0005694 chromosome; GO:0005737 cytoplasm; GO:0031248 protein acetyltransferase complex; GO:0031974 membrane-enclosed lumen; GO:0031981 nuclear lumen; GO:0032991 protein-containing …	GO:0003824 catalytic activity; GO:0004402 histone acetyltransferase activity; GO:0008080 N-acetyltransferase activity; GO:0010484 H3 histone acetyltransferase activity; GO:0016407 acetyltransferase activity; GO:0016410 N-acyltransferase activity; GO:0016740 transferase activity; GO:0016746 transferase activity, transferring acyl groups; GO:0016747 transferase activity, transferring acyl groups ot…			KOG2747	Histone acetyltransferase (MYST family)
	X0A1M2	32	K	0.00143771	Down	Histone H4 OS=Fusarium oxysporum f. sp. melonis 26406 OX=1089452 GN=FOMG_08232 PE=3 SV=1	FOMG_08232	nucleus	K11254	H4; histone H4		GO:0000003 reproduction; GO:0000122 negative regulation of transcription by RNA polymerase II; GO:0003006 developmental process involved in reproduction; GO:0006323 DNA packaging; GO:0006325 chromatin organization; GO:0006333 chromatin assembly or disassembly; GO:0006334 nucleosome assembly; GO:0006342 chromatin silencing; GO:0006355 regulation of transcription, DNA-templated; GO:0006357 regulati…	GO:0000228 nuclear chromosome; GO:0000785 chromatin; GO:0000786 nucleosome; GO:0000788 nuclear nucleosome; GO:0000790 nuclear chromatin; GO:0005622 intracellular; GO:0005623 cell; GO:0005634 nucleus; GO:0005657 replication fork; GO:0005694 chromosome; GO:0031298 replication fork protection complex; GO:0031974 membrane-enclosed lumen; GO:0031981 nuclear lumen; GO:0032991 protein-containing complex…	GO:0003676 nucleic acid binding; GO:0003677 DNA binding; GO:0005488 binding; GO:0005515 protein binding; GO:0042393 histone binding; GO:0097159 organic cyclic compound binding; GO:1901363 heterocyclic compound binding;			KOG3467	Histone H4
	X0A1M2	60	K	0.0208309	Down	Histone H4 OS=Fusarium oxysporum f. sp. melonis 26406 OX=1089452 GN=FOMG_08232 PE=3 SV=1	FOMG_08232	nucleus	K11254	H4; histone H4		GO:0000003 reproduction; GO:0000122 negative regulation of transcription by RNA polymerase II; GO:0003006 developmental process involved in reproduction; GO:0006323 DNA packaging; GO:0006325 chromatin organization; GO:0006333 chromatin assembly or disassembly; GO:0006334 nucleosome assembly; GO:0006342 chromatin silencing; GO:0006355 regulation of transcription, DNA-templated; GO:0006357 regulati…	GO:0000228 nuclear chromosome; GO:0000785 chromatin; GO:0000786 nucleosome; GO:0000788 nuclear nucleosome; GO:0000790 nuclear chromatin; GO:0005622 intracellular; GO:0005623 cell; GO:0005634 nucleus; GO:0005657 replication fork; GO:0005694 chromosome; GO:0031298 replication fork protection complex; GO:0031974 membrane-enclosed lumen; GO:0031981 nuclear lumen; GO:0032991 protein-containing complex…	GO:0003676 nucleic acid binding; GO:0003677 DNA binding; GO:0005488 binding; GO:0005515 protein binding; GO:0042393 histone binding; GO:0097159 organic cyclic compound binding; GO:1901363 heterocyclic compound binding;			KOG3467	Histone H4
	X0A1M2	80	K	8.91182e-05	Down	Histone H4 OS=Fusarium oxysporum f. sp. melonis 26406 OX=1089452 GN=FOMG_08232 PE=3 SV=1	FOMG_08232	nucleus	K11254	H4; histone H4		GO:0000003 reproduction; GO:0000122 negative regulation of transcription by RNA polymerase II; GO:0003006 developmental process involved in reproduction; GO:0006323 DNA packaging; GO:0006325 chromatin organization; GO:0006333 chromatin assembly or disassembly; GO:0006334 nucleosome assembly; GO:0006342 chromatin silencing; GO:0006355 regulation of transcription, DNA-templated; GO:0006357 regulati…	GO:0000228 nuclear chromosome; GO:0000785 chromatin; GO:0000786 nucleosome; GO:0000788 nuclear nucleosome; GO:0000790 nuclear chromatin; GO:0005622 intracellular; GO:0005623 cell; GO:0005634 nucleus; GO:0005657 replication fork; GO:0005694 chromosome; GO:0031298 replication fork protection complex; GO:0031974 membrane-enclosed lumen; GO:0031981 nuclear lumen; GO:0032991 protein-containing complex…	GO:0003676 nucleic acid binding; GO:0003677 DNA binding; GO:0005488 binding; GO:0005515 protein binding; GO:0042393 histone binding; GO:0097159 organic cyclic compound binding; GO:1901363 heterocyclic compound binding;			KOG3467	Histone H4
	X0A1M2	92	K	0.00983555	Down	Histone H4 OS=Fusarium oxysporum f. sp. melonis 26406 OX=1089452 GN=FOMG_08232 PE=3 SV=1	FOMG_08232	nucleus	K11254	H4; histone H4		GO:0000003 reproduction; GO:0000122 negative regulation of transcription by RNA polymerase II; GO:0003006 developmental process involved in reproduction; GO:0006323 DNA packaging; GO:0006325 chromatin organization; GO:0006333 chromatin assembly or disassembly; GO:0006334 nucleosome assembly; GO:0006342 chromatin silencing; GO:0006355 regulation of transcription, DNA-templated; GO:0006357 regulati…	GO:0000228 nuclear chromosome; GO:0000785 chromatin; GO:0000786 nucleosome; GO:0000788 nuclear nucleosome; GO:0000790 nuclear chromatin; GO:0005622 intracellular; GO:0005623 cell; GO:0005634 nucleus; GO:0005657 replication fork; GO:0005694 chromosome; GO:0031298 replication fork protection complex; GO:0031974 membrane-enclosed lumen; GO:0031981 nuclear lumen; GO:0032991 protein-containing complex…	GO:0003676 nucleic acid binding; GO:0003677 DNA binding; GO:0005488 binding; GO:0005515 protein binding; GO:0042393 histone binding; GO:0097159 organic cyclic compound binding; GO:1901363 heterocyclic compound binding;			KOG3467	Histone H4
	X0A1M2	9	K	0.000146564	Down	Histone H4 OS=Fusarium oxysporum f. sp. melonis 26406 OX=1089452 GN=FOMG_08232 PE=3 SV=1	FOMG_08232	nucleus	K11254	H4; histone H4		GO:0000003 reproduction; GO:0000122 negative regulation of transcription by RNA polymerase II; GO:0003006 developmental process involved in reproduction; GO:0006323 DNA packaging; GO:0006325 chromatin organization; GO:0006333 chromatin assembly or disassembly; GO:0006334 nucleosome assembly; GO:0006342 chromatin silencing; GO:0006355 regulation of transcription, DNA-templated; GO:0006357 regulati…	GO:0000228 nuclear chromosome; GO:0000785 chromatin; GO:0000786 nucleosome; GO:0000788 nuclear nucleosome; GO:0000790 nuclear chromatin; GO:0005622 intracellular; GO:0005623 cell; GO:0005634 nucleus; GO:0005657 replication fork; GO:0005694 chromosome; GO:0031298 replication fork protection complex; GO:0031974 membrane-enclosed lumen; GO:0031981 nuclear lumen; GO:0032991 protein-containing complex…	GO:0003676 nucleic acid binding; GO:0003677 DNA binding; GO:0005488 binding; GO:0005515 protein binding; GO:0042393 histone binding; GO:0097159 organic cyclic compound binding; GO:1901363 heterocyclic compound binding;			KOG3467	Histone H4
	X0A1M2	13	K	0.0364997	Down	Histone H4 OS=Fusarium oxysporum f. sp. melonis 26406 OX=1089452 GN=FOMG_08232 PE=3 SV=1	FOMG_08232	nucleus	K11254	H4; histone H4		GO:0000003 reproduction; GO:0000122 negative regulation of transcription by RNA polymerase II; GO:0003006 developmental process involved in reproduction; GO:0006323 DNA packaging; GO:0006325 chromatin organization; GO:0006333 chromatin assembly or disassembly; GO:0006334 nucleosome assembly; GO:0006342 chromatin silencing; GO:0006355 regulation of transcription, DNA-templated; GO:0006357 regulati…	GO:0000228 nuclear chromosome; GO:0000785 chromatin; GO:0000786 nucleosome; GO:0000788 nuclear nucleosome; GO:0000790 nuclear chromatin; GO:0005622 intracellular; GO:0005623 cell; GO:0005634 nucleus; GO:0005657 replication fork; GO:0005694 chromosome; GO:0031298 replication fork protection complex; GO:0031974 membrane-enclosed lumen; GO:0031981 nuclear lumen; GO:0032991 protein-containing complex…	GO:0003676 nucleic acid binding; GO:0003677 DNA binding; GO:0005488 binding; GO:0005515 protein binding; GO:0042393 histone binding; GO:0097159 organic cyclic compound binding; GO:1901363 heterocyclic compound binding;			KOG3467	Histone H4
	A0A2H3HK91	1321	K	0.0474671	Down	Uncharacterized protein OS=Fusarium oxysporum f. sp. radicis-cucumerinum OX=327505 GN=AU210_006157 PE=4 SV=1	AU210_006157	nucleus	K11367	CHD1; chromodomain-helicase-DNA-binding protein 1 [EC:3.6.4.12]		GO:0001178 regulation of transcriptional start site selection at RNA polymerase II promoter; GO:0006139 nucleobase-containing compound metabolic process; GO:0006275 regulation of DNA replication; GO:0006323 DNA packaging; GO:0006325 chromatin organization; GO:0006333 chromatin assembly or disassembly; GO:0006338 chromatin remodeling; GO:0006342 chromatin silencing; GO:0006351 transcription, DNA-t…	GO:0000123 histone acetyltransferase complex; GO:0000124 SAGA complex; GO:0000228 nuclear chromosome; GO:0000775 chromosome, centromeric region; GO:0000779 condensed chromosome, centromeric region; GO:0000780 condensed nuclear chromosome, centromeric region; GO:0000785 chromatin; GO:0000790 nuclear chromatin; GO:0000792 heterochromatin; GO:0000793 condensed chromosome; GO:0000794 condensed nuclea…	GO:0000166 nucleotide binding; GO:0000182 rDNA binding; GO:0001067 regulatory region nucleic acid binding; GO:0003676 nucleic acid binding; GO:0003677 DNA binding; GO:0003678 DNA helicase activity; GO:0003682 chromatin binding; GO:0003690 double-stranded DNA binding; GO:0003824 catalytic activity; GO:0004386 helicase activity; GO:0005488 binding; GO:0005515 protein binding; GO:0005524 ATP binding…	PF00385; PF13907	Chromo (CHRromatin Organisation MOdifier) domain; Domain of unknown function (DUF4208)	KOG0384	Chromodomain-helicase DNA-binding protein
	A0A0D2XE32	267	K	0.000419116	Down	Histone acetyltransferase type B catalytic subunit OS=Fusarium oxysporum f. sp. lycopersici (strain 4287 / CBS 123668 / FGSC 9935 / NRRL 34936) OX=426428 PE=3 SV=1	--	nucleus	K11303	HAT1, KAT1; histone acetyltransferase 1 [EC:2.3.1.48]		GO:0000302 response to reactive oxygen species; GO:0001558 regulation of cell growth; GO:0006139 nucleobase-containing compound metabolic process; GO:0006259 DNA metabolic process; GO:0006281 DNA repair; GO:0006325 chromatin organization; GO:0006342 chromatin silencing; GO:0006348 chromatin silencing at telomere; GO:0006355 regulation of transcription, DNA-templated; GO:0006464 cellular protein m…	GO:0000123 histone acetyltransferase complex; GO:0000228 nuclear chromosome; GO:0000785 chromatin; GO:0000790 nuclear chromatin; GO:0005622 intracellular; GO:0005623 cell; GO:0005634 nucleus; GO:0005654 nucleoplasm; GO:0005694 chromosome; GO:0005737 cytoplasm; GO:0031248 protein acetyltransferase complex; GO:0031974 membrane-enclosed lumen; GO:0031981 nuclear lumen; GO:0032991 protein-containing …	GO:0003682 chromatin binding; GO:0003824 catalytic activity; GO:0004402 histone acetyltransferase activity; GO:0005488 binding; GO:0005515 protein binding; GO:0008080 N-acetyltransferase activity; GO:0010485 H4 histone acetyltransferase activity; GO:0016407 acetyltransferase activity; GO:0016410 N-acyltransferase activity; GO:0016740 transferase activity; GO:0016746 transferase activity, transfer…	PF10394	Histone acetyl transferase HAT1 N-terminus	KOG2696	Histone acetyltransferase type b catalytic subunit
	A0A2H3GZ73	365	K	0.00759589	Down	Histone acetyltransferase OS=Fusarium oxysporum f. sp. radicis-cucumerinum OX=327505 GN=AU210_009323 PE=3 SV=1	AU210_009323	nucleus	K11378	SAS3; histone acetyltransferase SAS3 [EC:2.3.1.48]		GO:0001672 regulation of chromatin assembly or disassembly; GO:0006325 chromatin organization; GO:0006342 chromatin silencing; GO:0006348 chromatin silencing at telomere; GO:0006355 regulation of transcription, DNA-templated; GO:0006464 cellular protein modification process; GO:0006473 protein acetylation; GO:0006475 internal protein amino acid acetylation; GO:0006807 nitrogen compound metabolic …	GO:0000123 histone acetyltransferase complex; GO:0000228 nuclear chromosome; GO:0000785 chromatin; GO:0000790 nuclear chromatin; GO:0005622 intracellular; GO:0005623 cell; GO:0005634 nucleus; GO:0005654 nucleoplasm; GO:0005694 chromosome; GO:0005737 cytoplasm; GO:0031248 protein acetyltransferase complex; GO:0031974 membrane-enclosed lumen; GO:0031981 nuclear lumen; GO:0032991 protein-containing …	GO:0003824 catalytic activity; GO:0004402 histone acetyltransferase activity; GO:0008080 N-acetyltransferase activity; GO:0010484 H3 histone acetyltransferase activity; GO:0016407 acetyltransferase activity; GO:0016410 N-acyltransferase activity; GO:0016740 transferase activity; GO:0016746 transferase activity, transferring acyl groups; GO:0016747 transferase activity, transferring acyl groups ot…			KOG2747	Histone acetyltransferase (MYST family)
	X0IHN2	178	K	0.00848691	Down	Transcriptional adapter 2 OS=Fusarium oxysporum f. sp. conglutinans race 2 54008 OX=1089457 GN=FOPG_03957 PE=4 SV=1	FOPG_03957	nucleus	K11314	TADA2A, ADA2; transcriptional adapter 2-alpha		GO:0000018 regulation of DNA recombination; GO:0000183 rDNA heterochromatin assembly; GO:0000724 double-strand break repair via homologous recombination; GO:0000725 recombinational repair; GO:0006139 nucleobase-containing compound metabolic process; GO:0006259 DNA metabolic process; GO:0006281 DNA repair; GO:0006302 double-strand break repair; GO:0006310 DNA recombination; GO:0006325 chromatin or…	GO:0000123 histone acetyltransferase complex; GO:0000124 SAGA complex; GO:0000228 nuclear chromosome; GO:0000785 chromatin; GO:0000790 nuclear chromatin; GO:0005622 intracellular; GO:0005623 cell; GO:0005634 nucleus; GO:0005654 nucleoplasm; GO:0005671 Ada2/Gcn5/Ada3 transcription activator complex; GO:0005694 chromosome; GO:0031248 protein acetyltransferase complex; GO:0031974 membrane-enclosed l…	GO:0001786 phosphatidylserine binding; GO:0003676 nucleic acid binding; GO:0003677 DNA binding; GO:0003682 chromatin binding; GO:0003700 DNA-binding transcription factor activity; GO:0003712 transcription coregulator activity; GO:0003713 transcription coactivator activity; GO:0005488 binding; GO:0005543 phospholipid binding; GO:0008289 lipid binding; GO:0043167 ion binding; GO:0043168 anion bindi…	PF00569; PF00249; PF04433	Zinc finger, ZZ type; Myb-like DNA-binding domain; SWIRM domain	KOG0457	Histone acetyltransferase complex SAGA/ADA, subunit ADA2
	X0A2L5	497	K	0.000843954	Down	Histone deacetylase 6/10 OS=Fusarium oxysporum f. sp. melonis 26406 OX=1089452 GN=FOMG_10330 PE=4 SV=1	FOMG_10330	cytoplasm	K11407	HDAC6; histone deacetylase 6 [EC:3.5.1.98]		GO:0000122 negative regulation of transcription by RNA polymerase II; GO:0000183 rDNA heterochromatin assembly; GO:0001300 chronological cell aging; GO:0001301 progressive alteration of chromatin involved in cell aging; GO:0001302 replicative cell aging; GO:0001304 progressive alteration of chromatin involved in replicative cell aging; GO:0001308 negative regulation of chromatin silencing involve…	GO:0000118 histone deacetylase complex; GO:0000228 nuclear chromosome; GO:0000775 chromosome, centromeric region; GO:0000781 chromosome, telomeric region; GO:0000785 chromatin; GO:0000790 nuclear chromatin; GO:0000792 heterochromatin; GO:0005622 intracellular; GO:0005623 cell; GO:0005634 nucleus; GO:0005654 nucleoplasm; GO:0005694 chromosome; GO:0005720 nuclear heterochromatin; GO:0005721 pericen…	GO:0003682 chromatin binding; GO:0003824 catalytic activity; GO:0004407 histone deacetylase activity; GO:0005488 binding; GO:0005515 protein binding; GO:0016787 hydrolase activity; GO:0016810 hydrolase activity, acting on carbon-nitrogen (but not peptide) bonds; GO:0016811 hydrolase activity, acting on carbon-nitrogen (but not peptide) bonds, in linear amides; GO:0019213 deacetylase activity; GO:…	PF00850; PF09757	Histone deacetylase domain; Arb2 domain	KOG1343	Histone deacetylase complex, catalytic component HDA1
	A0A2H3T0R2	55	K	0.000237136	Down	Chromatin modification-related protein EAF3 OS=Fusarium oxysporum OX=5507 GN=FRV6_06435 PE=3 SV=1	FRV6_06435	mitochondria	K11339	MORF4L1, MRG15, EAF3; mortality factor 4-like protein 1		GO:0006139 nucleobase-containing compound metabolic process; GO:0006259 DNA metabolic process; GO:0006275 regulation of DNA replication; GO:0006281 DNA repair; GO:0006325 chromatin organization; GO:0006338 chromatin remodeling; GO:0006342 chromatin silencing; GO:0006351 transcription, DNA-templated; GO:0006354 DNA-templated transcription, elongation; GO:0006355 regulation of transcription, DNA-te…	GO:0000118 histone deacetylase complex; GO:0000123 histone acetyltransferase complex; GO:0000228 nuclear chromosome; GO:0000785 chromatin; GO:0000790 nuclear chromatin; GO:0005622 intracellular; GO:0005623 cell; GO:0005634 nucleus; GO:0005654 nucleoplasm; GO:0005694 chromosome; GO:0031248 protein acetyltransferase complex; GO:0031974 membrane-enclosed lumen; GO:0031981 nuclear lumen; GO:0032221 R…				KOG3001	Dosage compensation regulatory complex/histone acetyltransferase complex, subunit MSL-3/MRG15/EAF3, and related CHROMO domain-containing proteins
	A0A2H3T0R2	86	K	0.0129702	Down	Chromatin modification-related protein EAF3 OS=Fusarium oxysporum OX=5507 GN=FRV6_06435 PE=3 SV=1	FRV6_06435	mitochondria	K11339	MORF4L1, MRG15, EAF3; mortality factor 4-like protein 1		GO:0006139 nucleobase-containing compound metabolic process; GO:0006259 DNA metabolic process; GO:0006275 regulation of DNA replication; GO:0006281 DNA repair; GO:0006325 chromatin organization; GO:0006338 chromatin remodeling; GO:0006342 chromatin silencing; GO:0006351 transcription, DNA-templated; GO:0006354 DNA-templated transcription, elongation; GO:0006355 regulation of transcription, DNA-te…	GO:0000118 histone deacetylase complex; GO:0000123 histone acetyltransferase complex; GO:0000228 nuclear chromosome; GO:0000785 chromatin; GO:0000790 nuclear chromatin; GO:0005622 intracellular; GO:0005623 cell; GO:0005634 nucleus; GO:0005654 nucleoplasm; GO:0005694 chromosome; GO:0031248 protein acetyltransferase complex; GO:0031974 membrane-enclosed lumen; GO:0031981 nuclear lumen; GO:0032221 R…				KOG3001	Dosage compensation regulatory complex/histone acetyltransferase complex, subunit MSL-3/MRG15/EAF3, and related CHROMO domain-containing proteins
	X0LR89	289	K	0.00463458	Down	MYND-type zinc finger protein samB OS=Fusarium oxysporum f. sp. vasinfectum 25433 OX=1089449 GN=FOTG_05707 PE=3 SV=1	FOTG_05707	mitochondria	K11426	SMYD; [histone H3]-lysine4/36 N-trimethyltransferase SMYD [EC:2.1.1.354 2.1.1.357]	map00310 Lysine degradation; map01100 Metabolic pathways	GO:0006325 chromatin organization; GO:0006464 cellular protein modification process; GO:0006479 protein methylation; GO:0006807 nitrogen compound metabolic process; GO:0006996 organelle organization; GO:0008152 metabolic process; GO:0008213 protein alkylation; GO:0009987 cellular process; GO:0016043 cellular component organization; GO:0016569 covalent chromatin modification; GO:0016570 histone mo…	GO:0000228 nuclear chromosome; GO:0000785 chromatin; GO:0000790 nuclear chromatin; GO:0005622 intracellular; GO:0005623 cell; GO:0005634 nucleus; GO:0005694 chromosome; GO:0031974 membrane-enclosed lumen; GO:0031981 nuclear lumen; GO:0043226 organelle; GO:0043227 membrane-bounded organelle; GO:0043228 non-membrane-bounded organelle; GO:0043229 intracellular organelle; GO:0043231 intracellular mem…	GO:0003824 catalytic activity; GO:0008168 methyltransferase activity; GO:0008170 N-methyltransferase activity; GO:0008276 protein methyltransferase activity; GO:0008757 S-adenosylmethionine-dependent methyltransferase activity; GO:0016278 lysine N-methyltransferase activity; GO:0016279 protein-lysine N-methyltransferase activity; GO:0016740 transferase activity; GO:0016741 transferase activity, t…	PF01753	MYND finger	KOG2084	Predicted histone tail methylase containing SET domain
	X0LR89	54	K	0.000176766	Down	MYND-type zinc finger protein samB OS=Fusarium oxysporum f. sp. vasinfectum 25433 OX=1089449 GN=FOTG_05707 PE=3 SV=1	FOTG_05707	mitochondria	K11426	SMYD; [histone H3]-lysine4/36 N-trimethyltransferase SMYD [EC:2.1.1.354 2.1.1.357]	map00310 Lysine degradation; map01100 Metabolic pathways	GO:0006325 chromatin organization; GO:0006464 cellular protein modification process; GO:0006479 protein methylation; GO:0006807 nitrogen compound metabolic process; GO:0006996 organelle organization; GO:0008152 metabolic process; GO:0008213 protein alkylation; GO:0009987 cellular process; GO:0016043 cellular component organization; GO:0016569 covalent chromatin modification; GO:0016570 histone mo…	GO:0000228 nuclear chromosome; GO:0000785 chromatin; GO:0000790 nuclear chromatin; GO:0005622 intracellular; GO:0005623 cell; GO:0005634 nucleus; GO:0005694 chromosome; GO:0031974 membrane-enclosed lumen; GO:0031981 nuclear lumen; GO:0043226 organelle; GO:0043227 membrane-bounded organelle; GO:0043228 non-membrane-bounded organelle; GO:0043229 intracellular organelle; GO:0043231 intracellular mem…	GO:0003824 catalytic activity; GO:0008168 methyltransferase activity; GO:0008170 N-methyltransferase activity; GO:0008276 protein methyltransferase activity; GO:0008757 S-adenosylmethionine-dependent methyltransferase activity; GO:0016278 lysine N-methyltransferase activity; GO:0016279 protein-lysine N-methyltransferase activity; GO:0016740 transferase activity; GO:0016741 transferase activity, t…	PF01753	MYND finger	KOG2084	Predicted histone tail methylase containing SET domain
	A0A5C6T046	364	K	0.0205577	Down	Arginine N-methyltransferase 2 OS=Fusarium oxysporum f. sp. cubense OX=61366 GN=FocTR4_00001088 PE=3 SV=1	FocTR4_00001088	cytoplasm	K18477	RMT2; type IV protein arginine methyltransferase [EC:2.1.1.322]		GO:0006082 organic acid metabolic process; GO:0006139 nucleobase-containing compound metabolic process; GO:0006464 cellular protein modification process; GO:0006479 protein methylation; GO:0006520 cellular amino acid metabolic process; GO:0006575 cellular modified amino acid metabolic process; GO:0006725 cellular aromatic compound metabolic process; GO:0006732 coenzyme metabolic process; GO:00067…	GO:0005622 intracellular; GO:0005623 cell; GO:0005634 nucleus; GO:0005737 cytoplasm; GO:0043226 organelle; GO:0043227 membrane-bounded organelle; GO:0043229 intracellular organelle; GO:0043231 intracellular membrane-bounded organelle;	GO:0003824 catalytic activity; GO:0008168 methyltransferase activity; GO:0008170 N-methyltransferase activity; GO:0008276 protein methyltransferase activity; GO:0008757 S-adenosylmethionine-dependent methyltransferase activity; GO:0016273 arginine N-methyltransferase activity; GO:0016274 protein-arginine N-methyltransferase activity; GO:0016740 transferase activity; GO:0016741 transferase activit…			KOG1709	Guanidinoacetate methyltransferase and related proteins
	A0A5C6T046	41	K	0.00162286	Down	Arginine N-methyltransferase 2 OS=Fusarium oxysporum f. sp. cubense OX=61366 GN=FocTR4_00001088 PE=3 SV=1	FocTR4_00001088	cytoplasm	K18477	RMT2; type IV protein arginine methyltransferase [EC:2.1.1.322]		GO:0006082 organic acid metabolic process; GO:0006139 nucleobase-containing compound metabolic process; GO:0006464 cellular protein modification process; GO:0006479 protein methylation; GO:0006520 cellular amino acid metabolic process; GO:0006575 cellular modified amino acid metabolic process; GO:0006725 cellular aromatic compound metabolic process; GO:0006732 coenzyme metabolic process; GO:00067…	GO:0005622 intracellular; GO:0005623 cell; GO:0005634 nucleus; GO:0005737 cytoplasm; GO:0043226 organelle; GO:0043227 membrane-bounded organelle; GO:0043229 intracellular organelle; GO:0043231 intracellular membrane-bounded organelle;	GO:0003824 catalytic activity; GO:0008168 methyltransferase activity; GO:0008170 N-methyltransferase activity; GO:0008276 protein methyltransferase activity; GO:0008757 S-adenosylmethionine-dependent methyltransferase activity; GO:0016273 arginine N-methyltransferase activity; GO:0016274 protein-arginine N-methyltransferase activity; GO:0016740 transferase activity; GO:0016741 transferase activit…			KOG1709	Guanidinoacetate methyltransferase and related proteins
	A0A5C6T046	118	K	0.0144922	Up	Arginine N-methyltransferase 2 OS=Fusarium oxysporum f. sp. cubense OX=61366 GN=FocTR4_00001088 PE=3 SV=1	FocTR4_00001088	cytoplasm	K18477	RMT2; type IV protein arginine methyltransferase [EC:2.1.1.322]		GO:0006082 organic acid metabolic process; GO:0006139 nucleobase-containing compound metabolic process; GO:0006464 cellular protein modification process; GO:0006479 protein methylation; GO:0006520 cellular amino acid metabolic process; GO:0006575 cellular modified amino acid metabolic process; GO:0006725 cellular aromatic compound metabolic process; GO:0006732 coenzyme metabolic process; GO:00067…	GO:0005622 intracellular; GO:0005623 cell; GO:0005634 nucleus; GO:0005737 cytoplasm; GO:0043226 organelle; GO:0043227 membrane-bounded organelle; GO:0043229 intracellular organelle; GO:0043231 intracellular membrane-bounded organelle;	GO:0003824 catalytic activity; GO:0008168 methyltransferase activity; GO:0008170 N-methyltransferase activity; GO:0008276 protein methyltransferase activity; GO:0008757 S-adenosylmethionine-dependent methyltransferase activity; GO:0016273 arginine N-methyltransferase activity; GO:0016274 protein-arginine N-methyltransferase activity; GO:0016740 transferase activity; GO:0016741 transferase activit…			KOG1709	Guanidinoacetate methyltransferase and related proteins
	F9FBD7	506	K	0.00132914	Down	PHD-type domain-containing protein OS=Fusarium oxysporum (strain Fo5176) OX=660025 GN=FOXB_03689 PE=3 SV=1	FOXB_03689	nucleus									KOG1973	Chromatin remodeling protein, contains PHD Zn-finger
	F9FBD7	754	K	0.000388151	Down	PHD-type domain-containing protein OS=Fusarium oxysporum (strain Fo5176) OX=660025 GN=FOXB_03689 PE=3 SV=1	FOXB_03689	nucleus									KOG1973	Chromatin remodeling protein, contains PHD Zn-finger
	W9J9L3	276	K	0.0229793	Down	MYST-type HAT domain-containing protein OS=Fusarium oxysporum NRRL 32931 OX=660029 GN=FOYG_01644 PE=4 SV=1	FOYG_01644	nucleus	K11304	TIP60, KAT5, ESA1; histone acetyltransferase HTATIP [EC:2.3.1.48]		GO:0006325 chromatin organization; GO:0006338 chromatin remodeling; GO:0006342 chromatin silencing; GO:0006348 chromatin silencing at telomere; GO:0006355 regulation of transcription, DNA-templated; GO:0006464 cellular protein modification process; GO:0006473 protein acetylation; GO:0006475 internal protein amino acid acetylation; GO:0006807 nitrogen compound metabolic process; GO:0006996 organel…	GO:0000123 histone acetyltransferase complex; GO:0000228 nuclear chromosome; GO:0000781 chromosome, telomeric region; GO:0000784 nuclear chromosome, telomeric region; GO:0000785 chromatin; GO:0000790 nuclear chromatin; GO:0005622 intracellular; GO:0005623 cell; GO:0005634 nucleus; GO:0005654 nucleoplasm; GO:0005694 chromosome; GO:0031248 protein acetyltransferase complex; GO:0031974 membrane-encl…	GO:0003824 catalytic activity; GO:0004402 histone acetyltransferase activity; GO:0008080 N-acetyltransferase activity; GO:0016407 acetyltransferase activity; GO:0016410 N-acyltransferase activity; GO:0016740 transferase activity; GO:0016746 transferase activity, transferring acyl groups; GO:0016747 transferase activity, transferring acyl groups other than amino-acyl groups; GO:0034212 peptide N-a…			KOG2747	Histone acetyltransferase (MYST family)
	W9J9L3	260	K	0.035698	Down	MYST-type HAT domain-containing protein OS=Fusarium oxysporum NRRL 32931 OX=660029 GN=FOYG_01644 PE=4 SV=1	FOYG_01644	nucleus	K11304	TIP60, KAT5, ESA1; histone acetyltransferase HTATIP [EC:2.3.1.48]		GO:0006325 chromatin organization; GO:0006338 chromatin remodeling; GO:0006342 chromatin silencing; GO:0006348 chromatin silencing at telomere; GO:0006355 regulation of transcription, DNA-templated; GO:0006464 cellular protein modification process; GO:0006473 protein acetylation; GO:0006475 internal protein amino acid acetylation; GO:0006807 nitrogen compound metabolic process; GO:0006996 organel…	GO:0000123 histone acetyltransferase complex; GO:0000228 nuclear chromosome; GO:0000781 chromosome, telomeric region; GO:0000784 nuclear chromosome, telomeric region; GO:0000785 chromatin; GO:0000790 nuclear chromatin; GO:0005622 intracellular; GO:0005623 cell; GO:0005634 nucleus; GO:0005654 nucleoplasm; GO:0005694 chromosome; GO:0031248 protein acetyltransferase complex; GO:0031974 membrane-encl…	GO:0003824 catalytic activity; GO:0004402 histone acetyltransferase activity; GO:0008080 N-acetyltransferase activity; GO:0016407 acetyltransferase activity; GO:0016410 N-acyltransferase activity; GO:0016740 transferase activity; GO:0016746 transferase activity, transferring acyl groups; GO:0016747 transferase activity, transferring acyl groups other than amino-acyl groups; GO:0034212 peptide N-a…			KOG2747	Histone acetyltransferase (MYST family)
	A0A0J9WHU4	1210	K	9.10079e-05	Down	Uncharacterized protein OS=Fusarium oxysporum f. sp. lycopersici (strain 4287 / CBS 123668 / FGSC 9935 / NRRL 34936) OX=426428 GN=FOXG_02107 PE=4 SV=1	FOXG_02107	nucleus	K11786	STH1_SNF2; ATP-dependent helicase STH1/SNF2 [EC:3.6.4.-]		GO:0000003 reproduction; GO:0000086 G2/M transition of mitotic cell cycle; GO:0000122 negative regulation of transcription by RNA polymerase II; GO:0000278 mitotic cell cycle; GO:0006139 nucleobase-containing compound metabolic process; GO:0006259 DNA metabolic process; GO:0006281 DNA repair; GO:0006284 base-excision repair; GO:0006302 double-strand break repair; GO:0006323 DNA packaging; GO:0006…	GO:0000228 nuclear chromosome; GO:0000785 chromatin; GO:0000790 nuclear chromatin; GO:0005622 intracellular; GO:0005623 cell; GO:0005634 nucleus; GO:0005694 chromosome; GO:0016514 SWI/SNF complex; GO:0016586 RSC-type complex; GO:0031974 membrane-enclosed lumen; GO:0031981 nuclear lumen; GO:0032991 protein-containing complex; GO:0043226 organelle; GO:0043227 membrane-bounded organelle; GO:0043228 …	GO:0000166 nucleotide binding; GO:0003676 nucleic acid binding; GO:0003677 DNA binding; GO:0003678 DNA helicase activity; GO:0003824 catalytic activity; GO:0004386 helicase activity; GO:0005488 binding; GO:0005515 protein binding; GO:0005524 ATP binding; GO:0008094 DNA-dependent ATPase activity; GO:0008144 drug binding; GO:0015616 DNA translocase activity; GO:0016462 pyrophosphatase activity; GO:…	PF08880; PF07529; PF00439	QLQ; HSA; Bromodomain	KOG0386	Chromatin remodeling complex SWI/SNF, component SWI2 and related ATPases (DNA/RNA helicase superfamily)
	X0CPV4	311	K	1.76156e-05	Down	26S proteasome regulatory subunit N6 OS=Fusarium oxysporum f. sp. raphani 54005 OX=1089458 GN=FOQG_05140 PE=4 SV=1	FOQG_05140	nucleus	K11650	SMARCD; SWI/SNF-related matrix-associated actin-dependent regulator of chromatin subfamily D		GO:0006323 DNA packaging; GO:0006325 chromatin organization; GO:0006333 chromatin assembly or disassembly; GO:0006337 nucleosome disassembly; GO:0006338 chromatin remodeling; GO:0006355 regulation of transcription, DNA-templated; GO:0006357 regulation of transcription by RNA polymerase II; GO:0006950 response to stress; GO:0006996 organelle organization; GO:0007154 cell communication; GO:0009267 …	GO:0000228 nuclear chromosome; GO:0000785 chromatin; GO:0000790 nuclear chromatin; GO:0005622 intracellular; GO:0005623 cell; GO:0005634 nucleus; GO:0005694 chromosome; GO:0005737 cytoplasm; GO:0005829 cytosol; GO:0016514 SWI/SNF complex; GO:0016586 RSC-type complex; GO:0031974 membrane-enclosed lumen; GO:0031981 nuclear lumen; GO:0032991 protein-containing complex; GO:0043226 organelle; GO:00432…	GO:0140110 transcription regulator activity;	PF02201	SWIB/MDM2 domain	KOG2570	SWI/SNF transcription activation complex subunit
	A0A2H3T0R2	52	K	0.000129868	Down	Chromatin modification-related protein EAF3 OS=Fusarium oxysporum OX=5507 GN=FRV6_06435 PE=3 SV=1	FRV6_06435	mitochondria	K11339	MORF4L1, MRG15, EAF3; mortality factor 4-like protein 1		GO:0006139 nucleobase-containing compound metabolic process; GO:0006259 DNA metabolic process; GO:0006275 regulation of DNA replication; GO:0006281 DNA repair; GO:0006325 chromatin organization; GO:0006338 chromatin remodeling; GO:0006342 chromatin silencing; GO:0006351 transcription, DNA-templated; GO:0006354 DNA-templated transcription, elongation; GO:0006355 regulation of transcription, DNA-te…	GO:0000118 histone deacetylase complex; GO:0000123 histone acetyltransferase complex; GO:0000228 nuclear chromosome; GO:0000785 chromatin; GO:0000790 nuclear chromatin; GO:0005622 intracellular; GO:0005623 cell; GO:0005634 nucleus; GO:0005654 nucleoplasm; GO:0005694 chromosome; GO:0031248 protein acetyltransferase complex; GO:0031974 membrane-enclosed lumen; GO:0031981 nuclear lumen; GO:0032221 R…				KOG3001	Dosage compensation regulatory complex/histone acetyltransferase complex, subunit MSL-3/MRG15/EAF3, and related CHROMO domain-containing proteins
[C] Energy production and conversion	X0DFD0	62	K	2.1846e-06	Down	Succinate--CoA ligase [ADP-forming] subunit beta, mitochondrial OS=Fusarium oxysporum f. sp. raphani 54005 OX=1089458 GN=FOQG_05361 PE=3 SV=1	FOQG_05361	mitochondria	K01900	LSC2; succinyl-CoA synthetase beta subunit [EC:6.2.1.4 6.2.1.5]	map00020 Citrate cycle (TCA cycle); map00640 Propanoate metabolism; map01100 Metabolic pathways; map01110 Biosynthesis of secondary metabolites; map01130 Biosynthesis of antibiotics; map01200 Carbon metabolism	GO:0006082 organic acid metabolic process; GO:0006091 generation of precursor metabolites and energy; GO:0006099 tricarboxylic acid cycle; GO:0006101 citrate metabolic process; GO:0006104 succinyl-CoA metabolic process; GO:0006139 nucleobase-containing compound metabolic process; GO:0006163 purine nucleotide metabolic process; GO:0006637 acyl-CoA metabolic process; GO:0006725 cellular aromatic co…	GO:0005622 intracellular; GO:0005623 cell; GO:0005737 cytoplasm; GO:0005739 mitochondrion; GO:0032991 protein-containing complex; GO:0042709 succinate-CoA ligase complex; GO:0043226 organelle; GO:0043227 membrane-bounded organelle; GO:0043229 intracellular organelle; GO:0043231 intracellular membrane-bounded organelle; GO:0045239 tricarboxylic acid cycle enzyme complex; GO:1902494 catalytic compl…	GO:0003824 catalytic activity; GO:0004774 succinate-CoA ligase activity; GO:0004775 succinate-CoA ligase (ADP-forming) activity; GO:0016874 ligase activity; GO:0016877 ligase activity, forming carbon-sulfur bonds; GO:0016878 acid-thiol ligase activity;	PF08442; PF00549	ATP-grasp domain; CoA-ligase	KOG2799	Succinyl-CoA synthetase, beta subunit
	X0DFD0	57	K	7.27724e-06	Down	Succinate--CoA ligase [ADP-forming] subunit beta, mitochondrial OS=Fusarium oxysporum f. sp. raphani 54005 OX=1089458 GN=FOQG_05361 PE=3 SV=1	FOQG_05361	mitochondria	K01900	LSC2; succinyl-CoA synthetase beta subunit [EC:6.2.1.4 6.2.1.5]	map00020 Citrate cycle (TCA cycle); map00640 Propanoate metabolism; map01100 Metabolic pathways; map01110 Biosynthesis of secondary metabolites; map01130 Biosynthesis of antibiotics; map01200 Carbon metabolism	GO:0006082 organic acid metabolic process; GO:0006091 generation of precursor metabolites and energy; GO:0006099 tricarboxylic acid cycle; GO:0006101 citrate metabolic process; GO:0006104 succinyl-CoA metabolic process; GO:0006139 nucleobase-containing compound metabolic process; GO:0006163 purine nucleotide metabolic process; GO:0006637 acyl-CoA metabolic process; GO:0006725 cellular aromatic co…	GO:0005622 intracellular; GO:0005623 cell; GO:0005737 cytoplasm; GO:0005739 mitochondrion; GO:0032991 protein-containing complex; GO:0042709 succinate-CoA ligase complex; GO:0043226 organelle; GO:0043227 membrane-bounded organelle; GO:0043229 intracellular organelle; GO:0043231 intracellular membrane-bounded organelle; GO:0045239 tricarboxylic acid cycle enzyme complex; GO:1902494 catalytic compl…	GO:0003824 catalytic activity; GO:0004774 succinate-CoA ligase activity; GO:0004775 succinate-CoA ligase (ADP-forming) activity; GO:0016874 ligase activity; GO:0016877 ligase activity, forming carbon-sulfur bonds; GO:0016878 acid-thiol ligase activity;	PF08442; PF00549	ATP-grasp domain; CoA-ligase	KOG2799	Succinyl-CoA synthetase, beta subunit
	X0DFD0	229	K	0.00621585	Down	Succinate--CoA ligase [ADP-forming] subunit beta, mitochondrial OS=Fusarium oxysporum f. sp. raphani 54005 OX=1089458 GN=FOQG_05361 PE=3 SV=1	FOQG_05361	mitochondria	K01900	LSC2; succinyl-CoA synthetase beta subunit [EC:6.2.1.4 6.2.1.5]	map00020 Citrate cycle (TCA cycle); map00640 Propanoate metabolism; map01100 Metabolic pathways; map01110 Biosynthesis of secondary metabolites; map01130 Biosynthesis of antibiotics; map01200 Carbon metabolism	GO:0006082 organic acid metabolic process; GO:0006091 generation of precursor metabolites and energy; GO:0006099 tricarboxylic acid cycle; GO:0006101 citrate metabolic process; GO:0006104 succinyl-CoA metabolic process; GO:0006139 nucleobase-containing compound metabolic process; GO:0006163 purine nucleotide metabolic process; GO:0006637 acyl-CoA metabolic process; GO:0006725 cellular aromatic co…	GO:0005622 intracellular; GO:0005623 cell; GO:0005737 cytoplasm; GO:0005739 mitochondrion; GO:0032991 protein-containing complex; GO:0042709 succinate-CoA ligase complex; GO:0043226 organelle; GO:0043227 membrane-bounded organelle; GO:0043229 intracellular organelle; GO:0043231 intracellular membrane-bounded organelle; GO:0045239 tricarboxylic acid cycle enzyme complex; GO:1902494 catalytic compl…	GO:0003824 catalytic activity; GO:0004774 succinate-CoA ligase activity; GO:0004775 succinate-CoA ligase (ADP-forming) activity; GO:0016874 ligase activity; GO:0016877 ligase activity, forming carbon-sulfur bonds; GO:0016878 acid-thiol ligase activity;	PF08442; PF00549	ATP-grasp domain; CoA-ligase	KOG2799	Succinyl-CoA synthetase, beta subunit
	X0DFD0	92	K	6.4459e-05	Down	Succinate--CoA ligase [ADP-forming] subunit beta, mitochondrial OS=Fusarium oxysporum f. sp. raphani 54005 OX=1089458 GN=FOQG_05361 PE=3 SV=1	FOQG_05361	mitochondria	K01900	LSC2; succinyl-CoA synthetase beta subunit [EC:6.2.1.4 6.2.1.5]	map00020 Citrate cycle (TCA cycle); map00640 Propanoate metabolism; map01100 Metabolic pathways; map01110 Biosynthesis of secondary metabolites; map01130 Biosynthesis of antibiotics; map01200 Carbon metabolism	GO:0006082 organic acid metabolic process; GO:0006091 generation of precursor metabolites and energy; GO:0006099 tricarboxylic acid cycle; GO:0006101 citrate metabolic process; GO:0006104 succinyl-CoA metabolic process; GO:0006139 nucleobase-containing compound metabolic process; GO:0006163 purine nucleotide metabolic process; GO:0006637 acyl-CoA metabolic process; GO:0006725 cellular aromatic co…	GO:0005622 intracellular; GO:0005623 cell; GO:0005737 cytoplasm; GO:0005739 mitochondrion; GO:0032991 protein-containing complex; GO:0042709 succinate-CoA ligase complex; GO:0043226 organelle; GO:0043227 membrane-bounded organelle; GO:0043229 intracellular organelle; GO:0043231 intracellular membrane-bounded organelle; GO:0045239 tricarboxylic acid cycle enzyme complex; GO:1902494 catalytic compl…	GO:0003824 catalytic activity; GO:0004774 succinate-CoA ligase activity; GO:0004775 succinate-CoA ligase (ADP-forming) activity; GO:0016874 ligase activity; GO:0016877 ligase activity, forming carbon-sulfur bonds; GO:0016878 acid-thiol ligase activity;	PF08442; PF00549	ATP-grasp domain; CoA-ligase	KOG2799	Succinyl-CoA synthetase, beta subunit
	W9IE85	106	K	0.000331823	Down	Mitochondrial GTP/GDP carrier protein 1 OS=Fusarium oxysporum NRRL 32931 OX=660029 GN=FOYG_06336 PE=3 SV=1	FOYG_06336	cytoplasm				GO:0000002 mitochondrial genome maintenance; GO:0001408 guanine nucleotide transport; GO:0006810 transport; GO:0006839 mitochondrial transport; GO:0006862 nucleotide transport; GO:0006863 purine nucleobase transport; GO:0006873 cellular ion homeostasis; GO:0006875 cellular metal ion homeostasis; GO:0006879 cellular iron ion homeostasis; GO:0006996 organelle organization; GO:0007005 mitochondrion …	GO:0005622 intracellular; GO:0005623 cell; GO:0005737 cytoplasm; GO:0005739 mitochondrion; GO:0005740 mitochondrial envelope; GO:0005743 mitochondrial inner membrane; GO:0016020 membrane; GO:0016021 integral component of membrane; GO:0019866 organelle inner membrane; GO:0031090 organelle membrane; GO:0031224 intrinsic component of membrane; GO:0031966 mitochondrial membrane; GO:0031967 organelle …	GO:0001409 guanine nucleotide transmembrane transporter activity; GO:0005215 transporter activity; GO:0015215 nucleotide transmembrane transporter activity; GO:0015216 purine nucleotide transmembrane transporter activity; GO:0015605 organophosphate ester transmembrane transporter activity; GO:0015932 nucleobase-containing compound transmembrane transporter activity; GO:0022857 transmembrane trans…			KOG0750	Mitochondrial solute carrier protein
	X0DFD0	429	K	0.00762947	Down	Succinate--CoA ligase [ADP-forming] subunit beta, mitochondrial OS=Fusarium oxysporum f. sp. raphani 54005 OX=1089458 GN=FOQG_05361 PE=3 SV=1	FOQG_05361	mitochondria	K01900	LSC2; succinyl-CoA synthetase beta subunit [EC:6.2.1.4 6.2.1.5]	map00020 Citrate cycle (TCA cycle); map00640 Propanoate metabolism; map01100 Metabolic pathways; map01110 Biosynthesis of secondary metabolites; map01130 Biosynthesis of antibiotics; map01200 Carbon metabolism	GO:0006082 organic acid metabolic process; GO:0006091 generation of precursor metabolites and energy; GO:0006099 tricarboxylic acid cycle; GO:0006101 citrate metabolic process; GO:0006104 succinyl-CoA metabolic process; GO:0006139 nucleobase-containing compound metabolic process; GO:0006163 purine nucleotide metabolic process; GO:0006637 acyl-CoA metabolic process; GO:0006725 cellular aromatic co…	GO:0005622 intracellular; GO:0005623 cell; GO:0005737 cytoplasm; GO:0005739 mitochondrion; GO:0032991 protein-containing complex; GO:0042709 succinate-CoA ligase complex; GO:0043226 organelle; GO:0043227 membrane-bounded organelle; GO:0043229 intracellular organelle; GO:0043231 intracellular membrane-bounded organelle; GO:0045239 tricarboxylic acid cycle enzyme complex; GO:1902494 catalytic compl…	GO:0003824 catalytic activity; GO:0004774 succinate-CoA ligase activity; GO:0004775 succinate-CoA ligase (ADP-forming) activity; GO:0016874 ligase activity; GO:0016877 ligase activity, forming carbon-sulfur bonds; GO:0016878 acid-thiol ligase activity;	PF08442; PF00549	ATP-grasp domain; CoA-ligase	KOG2799	Succinyl-CoA synthetase, beta subunit
	N4UH45	351	K	0.000511775	Down	3-hydroxybenzoate 6-hydroxylase 1 OS=Fusarium oxysporum f. sp. cubense (strain race 1) OX=1229664 GN=FOC1_g10003765 PE=4 SV=1	FOC1_g10003765	cytoplasm	K18386	PAXM, ATMM, LTMM; FAD dependent monooxygenase [EC:1.14.13.-]	map00403 Indole diterpene alkaloid biosynthesis; map01100 Metabolic pathways; map01110 Biosynthesis of secondary metabolites						KOG2614	Kynurenine 3-monooxygenase and related flavoprotein monooxygenases
	X0DFD0	127	K	0.000345165	Down	Succinate--CoA ligase [ADP-forming] subunit beta, mitochondrial OS=Fusarium oxysporum f. sp. raphani 54005 OX=1089458 GN=FOQG_05361 PE=3 SV=1	FOQG_05361	mitochondria	K01900	LSC2; succinyl-CoA synthetase beta subunit [EC:6.2.1.4 6.2.1.5]	map00020 Citrate cycle (TCA cycle); map00640 Propanoate metabolism; map01100 Metabolic pathways; map01110 Biosynthesis of secondary metabolites; map01130 Biosynthesis of antibiotics; map01200 Carbon metabolism	GO:0006082 organic acid metabolic process; GO:0006091 generation of precursor metabolites and energy; GO:0006099 tricarboxylic acid cycle; GO:0006101 citrate metabolic process; GO:0006104 succinyl-CoA metabolic process; GO:0006139 nucleobase-containing compound metabolic process; GO:0006163 purine nucleotide metabolic process; GO:0006637 acyl-CoA metabolic process; GO:0006725 cellular aromatic co…	GO:0005622 intracellular; GO:0005623 cell; GO:0005737 cytoplasm; GO:0005739 mitochondrion; GO:0032991 protein-containing complex; GO:0042709 succinate-CoA ligase complex; GO:0043226 organelle; GO:0043227 membrane-bounded organelle; GO:0043229 intracellular organelle; GO:0043231 intracellular membrane-bounded organelle; GO:0045239 tricarboxylic acid cycle enzyme complex; GO:1902494 catalytic compl…	GO:0003824 catalytic activity; GO:0004774 succinate-CoA ligase activity; GO:0004775 succinate-CoA ligase (ADP-forming) activity; GO:0016874 ligase activity; GO:0016877 ligase activity, forming carbon-sulfur bonds; GO:0016878 acid-thiol ligase activity;	PF08442; PF00549	ATP-grasp domain; CoA-ligase	KOG2799	Succinyl-CoA synthetase, beta subunit
	X0DFD0	209	K	0.000457798	Down	Succinate--CoA ligase [ADP-forming] subunit beta, mitochondrial OS=Fusarium oxysporum f. sp. raphani 54005 OX=1089458 GN=FOQG_05361 PE=3 SV=1	FOQG_05361	mitochondria	K01900	LSC2; succinyl-CoA synthetase beta subunit [EC:6.2.1.4 6.2.1.5]	map00020 Citrate cycle (TCA cycle); map00640 Propanoate metabolism; map01100 Metabolic pathways; map01110 Biosynthesis of secondary metabolites; map01130 Biosynthesis of antibiotics; map01200 Carbon metabolism	GO:0006082 organic acid metabolic process; GO:0006091 generation of precursor metabolites and energy; GO:0006099 tricarboxylic acid cycle; GO:0006101 citrate metabolic process; GO:0006104 succinyl-CoA metabolic process; GO:0006139 nucleobase-containing compound metabolic process; GO:0006163 purine nucleotide metabolic process; GO:0006637 acyl-CoA metabolic process; GO:0006725 cellular aromatic co…	GO:0005622 intracellular; GO:0005623 cell; GO:0005737 cytoplasm; GO:0005739 mitochondrion; GO:0032991 protein-containing complex; GO:0042709 succinate-CoA ligase complex; GO:0043226 organelle; GO:0043227 membrane-bounded organelle; GO:0043229 intracellular organelle; GO:0043231 intracellular membrane-bounded organelle; GO:0045239 tricarboxylic acid cycle enzyme complex; GO:1902494 catalytic compl…	GO:0003824 catalytic activity; GO:0004774 succinate-CoA ligase activity; GO:0004775 succinate-CoA ligase (ADP-forming) activity; GO:0016874 ligase activity; GO:0016877 ligase activity, forming carbon-sulfur bonds; GO:0016878 acid-thiol ligase activity;	PF08442; PF00549	ATP-grasp domain; CoA-ligase	KOG2799	Succinyl-CoA synthetase, beta subunit
	W9IE85	63	K	2.34124e-05	Down	Mitochondrial GTP/GDP carrier protein 1 OS=Fusarium oxysporum NRRL 32931 OX=660029 GN=FOYG_06336 PE=3 SV=1	FOYG_06336	cytoplasm				GO:0000002 mitochondrial genome maintenance; GO:0001408 guanine nucleotide transport; GO:0006810 transport; GO:0006839 mitochondrial transport; GO:0006862 nucleotide transport; GO:0006863 purine nucleobase transport; GO:0006873 cellular ion homeostasis; GO:0006875 cellular metal ion homeostasis; GO:0006879 cellular iron ion homeostasis; GO:0006996 organelle organization; GO:0007005 mitochondrion …	GO:0005622 intracellular; GO:0005623 cell; GO:0005737 cytoplasm; GO:0005739 mitochondrion; GO:0005740 mitochondrial envelope; GO:0005743 mitochondrial inner membrane; GO:0016020 membrane; GO:0016021 integral component of membrane; GO:0019866 organelle inner membrane; GO:0031090 organelle membrane; GO:0031224 intrinsic component of membrane; GO:0031966 mitochondrial membrane; GO:0031967 organelle …	GO:0001409 guanine nucleotide transmembrane transporter activity; GO:0005215 transporter activity; GO:0015215 nucleotide transmembrane transporter activity; GO:0015216 purine nucleotide transmembrane transporter activity; GO:0015605 organophosphate ester transmembrane transporter activity; GO:0015932 nucleobase-containing compound transmembrane transporter activity; GO:0022857 transmembrane trans…			KOG0750	Mitochondrial solute carrier protein
	X0HZ11	191	K	0.000499417	Down	Acetyltransferase component of pyruvate dehydrogenase complex OS=Fusarium oxysporum f. sp. conglutinans race 2 54008 OX=1089457 GN=FOPG_05074 PE=3 SV=1	FOPG_05074	mitochondria	K00627	DLAT, aceF, pdhC; pyruvate dehydrogenase E2 component (dihydrolipoamide acetyltransferase) [EC:2.3.1.12]	map00010 Glycolysis / Gluconeogenesis; map00020 Citrate cycle (TCA cycle); map00620 Pyruvate metabolism; map01100 Metabolic pathways; map01110 Biosynthesis of secondary metabolites; map01130 Biosynthesis of antibiotics; map01200 Carbon metabolism	GO:0006082 organic acid metabolic process; GO:0006084 acetyl-CoA metabolic process; GO:0006085 acetyl-CoA biosynthetic process; GO:0006086 acetyl-CoA biosynthetic process from pyruvate; GO:0006090 pyruvate metabolic process; GO:0006139 nucleobase-containing compound metabolic process; GO:0006163 purine nucleotide metabolic process; GO:0006164 purine nucleotide biosynthetic process; GO:0006637 acy…	GO:0005622 intracellular; GO:0005623 cell; GO:0005737 cytoplasm; GO:0005739 mitochondrion; GO:0005759 mitochondrial matrix; GO:0005967 mitochondrial pyruvate dehydrogenase complex; GO:0031974 membrane-enclosed lumen; GO:0032991 protein-containing complex; GO:0043226 organelle; GO:0043227 membrane-bounded organelle; GO:0043229 intracellular organelle; GO:0043231 intracellular membrane-bounded orga…	GO:0003824 catalytic activity; GO:0004742 dihydrolipoyllysine-residue acetyltransferase activity; GO:0016407 acetyltransferase activity; GO:0016417 S-acyltransferase activity; GO:0016418 S-acetyltransferase activity; GO:0016740 transferase activity; GO:0016746 transferase activity, transferring acyl groups; GO:0016747 transferase activity, transferring acyl groups other than amino-acyl groups; GO…	PF00364; PF00198	Biotin-requiring enzyme; 2-oxoacid dehydrogenases acyltransferase (catalytic domain)	KOG0557	Dihydrolipoamide acetyltransferase
	X0HZ11	203	K	0.0226903	Down	Acetyltransferase component of pyruvate dehydrogenase complex OS=Fusarium oxysporum f. sp. conglutinans race 2 54008 OX=1089457 GN=FOPG_05074 PE=3 SV=1	FOPG_05074	mitochondria	K00627	DLAT, aceF, pdhC; pyruvate dehydrogenase E2 component (dihydrolipoamide acetyltransferase) [EC:2.3.1.12]	map00010 Glycolysis / Gluconeogenesis; map00020 Citrate cycle (TCA cycle); map00620 Pyruvate metabolism; map01100 Metabolic pathways; map01110 Biosynthesis of secondary metabolites; map01130 Biosynthesis of antibiotics; map01200 Carbon metabolism	GO:0006082 organic acid metabolic process; GO:0006084 acetyl-CoA metabolic process; GO:0006085 acetyl-CoA biosynthetic process; GO:0006086 acetyl-CoA biosynthetic process from pyruvate; GO:0006090 pyruvate metabolic process; GO:0006139 nucleobase-containing compound metabolic process; GO:0006163 purine nucleotide metabolic process; GO:0006164 purine nucleotide biosynthetic process; GO:0006637 acy…	GO:0005622 intracellular; GO:0005623 cell; GO:0005737 cytoplasm; GO:0005739 mitochondrion; GO:0005759 mitochondrial matrix; GO:0005967 mitochondrial pyruvate dehydrogenase complex; GO:0031974 membrane-enclosed lumen; GO:0032991 protein-containing complex; GO:0043226 organelle; GO:0043227 membrane-bounded organelle; GO:0043229 intracellular organelle; GO:0043231 intracellular membrane-bounded orga…	GO:0003824 catalytic activity; GO:0004742 dihydrolipoyllysine-residue acetyltransferase activity; GO:0016407 acetyltransferase activity; GO:0016417 S-acyltransferase activity; GO:0016418 S-acetyltransferase activity; GO:0016740 transferase activity; GO:0016746 transferase activity, transferring acyl groups; GO:0016747 transferase activity, transferring acyl groups other than amino-acyl groups; GO…	PF00364; PF00198	Biotin-requiring enzyme; 2-oxoacid dehydrogenases acyltransferase (catalytic domain)	KOG0557	Dihydrolipoamide acetyltransferase
	W9PAJ4	101	K	0.000506059	Down	Cytochrome c oxidase subunit 6a OS=Fusarium oxysporum f. sp. pisi HDV247 OX=1080344 GN=FOVG_08989 PE=3 SV=1	FOVG_08989	mitochondria	K02266	COX6A; cytochrome c oxidase subunit 6a	map00190 Oxidative phosphorylation; map01100 Metabolic pathways						KOG3469	Cytochrome c oxidase, subunit VIa/COX13
	W9PAJ4	110	K	0.000433171	Down	Cytochrome c oxidase subunit 6a OS=Fusarium oxysporum f. sp. pisi HDV247 OX=1080344 GN=FOVG_08989 PE=3 SV=1	FOVG_08989	mitochondria	K02266	COX6A; cytochrome c oxidase subunit 6a	map00190 Oxidative phosphorylation; map01100 Metabolic pathways						KOG3469	Cytochrome c oxidase, subunit VIa/COX13
	W9PAJ4	52	K	0.00790709	Down	Cytochrome c oxidase subunit 6a OS=Fusarium oxysporum f. sp. pisi HDV247 OX=1080344 GN=FOVG_08989 PE=3 SV=1	FOVG_08989	mitochondria	K02266	COX6A; cytochrome c oxidase subunit 6a	map00190 Oxidative phosphorylation; map01100 Metabolic pathways						KOG3469	Cytochrome c oxidase, subunit VIa/COX13
	W9I9G3	73	K	0.00251913	Down	Malate dehydrogenase OS=Fusarium oxysporum NRRL 32931 OX=660029 GN=FOYG_08600 PE=3 SV=1	FOYG_08600	cytoplasm	K00026	MDH2; malate dehydrogenase [EC:1.1.1.37]	map00020 Citrate cycle (TCA cycle); map00270 Cysteine and methionine metabolism; map00620 Pyruvate metabolism; map00630 Glyoxylate and dicarboxylate metabolism; map01100 Metabolic pathways; map01110 Biosynthesis of secondary metabolites; map01130 Biosynthesis of antibiotics; map01200 Carbon metabolism	GO:0001300 chronological cell aging; GO:0001302 replicative cell aging; GO:0006082 organic acid metabolic process; GO:0006091 generation of precursor metabolites and energy; GO:0006099 tricarboxylic acid cycle; GO:0006101 citrate metabolic process; GO:0006108 malate metabolic process; GO:0007568 aging; GO:0007569 cell aging; GO:0008152 metabolic process; GO:0009060 aerobic respiration; GO:0009987…	GO:0005622 intracellular; GO:0005623 cell; GO:0005737 cytoplasm; GO:0005739 mitochondrion; GO:0005759 mitochondrial matrix; GO:0031974 membrane-enclosed lumen; GO:0043226 organelle; GO:0043227 membrane-bounded organelle; GO:0043229 intracellular organelle; GO:0043231 intracellular membrane-bounded organelle; GO:0043233 organelle lumen; GO:0070013 intracellular organelle lumen;	GO:0003676 nucleic acid binding; GO:0003723 RNA binding; GO:0003729 mRNA binding; GO:0003824 catalytic activity; GO:0005488 binding; GO:0016491 oxidoreductase activity; GO:0016614 oxidoreductase activity, acting on CH-OH group of donors; GO:0016615 malate dehydrogenase activity; GO:0016616 oxidoreductase activity, acting on the CH-OH group of donors, NAD or NADP as acceptor; GO:0030060 L-malate d…	PF02866	lactate/malate dehydrogenase, alpha/beta C-terminal domain	KOG1494	NAD-dependent malate dehydrogenase
	W9Q3B8	135	K	0.040151	Down	F-type H+-transporting ATPase subunit G OS=Fusarium oxysporum f. sp. pisi HDV247 OX=1080344 GN=FOVG_00448 PE=3 SV=1	FOVG_00448	mitochondria	K02140	ATPeFG, ATP5L, ATP20; F-type H+-transporting ATPase subunit g	map00190 Oxidative phosphorylation; map01100 Metabolic pathways	GO:0006139 nucleobase-containing compound metabolic process; GO:0006163 purine nucleotide metabolic process; GO:0006164 purine nucleotide biosynthetic process; GO:0006725 cellular aromatic compound metabolic process; GO:0006753 nucleoside phosphate metabolic process; GO:0006754 ATP biosynthetic process; GO:0006793 phosphorus metabolic process; GO:0006796 phosphate-containing compound metabolic pr…	GO:0000276 mitochondrial proton-transporting ATP synthase complex, coupling factor F(o); GO:0005622 intracellular; GO:0005623 cell; GO:0005737 cytoplasm; GO:0005739 mitochondrion; GO:0005740 mitochondrial envelope; GO:0005743 mitochondrial inner membrane; GO:0005753 mitochondrial proton-transporting ATP synthase complex; GO:0016020 membrane; GO:0016469 proton-transporting two-sector ATPase comple…				KOG4103	Mitochondrial F1F0-ATP synthase, subunit g/ATP20
	W9J6T1	293	K	0.000380269	Down	Aldehyde dehydrogenase (NAD+) OS=Fusarium oxysporum NRRL 32931 OX=660029 GN=FOYG_01972 PE=4 SV=1	FOYG_01972	cytoplasm	K00128	ALDH; aldehyde dehydrogenase (NAD+) [EC:1.2.1.3]	map00010 Glycolysis / Gluconeogenesis; map00053 Ascorbate and aldarate metabolism; map00071 Fatty acid degradation; map00280 Valine, leucine and isoleucine degradation; map00310 Lysine degradation; map00330 Arginine and proline metabolism; map00340 Histidine metabolism; map00380 Tryptophan metabolism; map00410 beta-Alanine metabolism; map00561 Glycerolipid metabolism; map00620 Pyruvate metabolism…						KOG2450	Aldehyde dehydrogenase
	W9I9G3	69	K	0.00205927	Down	Malate dehydrogenase OS=Fusarium oxysporum NRRL 32931 OX=660029 GN=FOYG_08600 PE=3 SV=1	FOYG_08600	cytoplasm	K00026	MDH2; malate dehydrogenase [EC:1.1.1.37]	map00020 Citrate cycle (TCA cycle); map00270 Cysteine and methionine metabolism; map00620 Pyruvate metabolism; map00630 Glyoxylate and dicarboxylate metabolism; map01100 Metabolic pathways; map01110 Biosynthesis of secondary metabolites; map01130 Biosynthesis of antibiotics; map01200 Carbon metabolism	GO:0001300 chronological cell aging; GO:0001302 replicative cell aging; GO:0006082 organic acid metabolic process; GO:0006091 generation of precursor metabolites and energy; GO:0006099 tricarboxylic acid cycle; GO:0006101 citrate metabolic process; GO:0006108 malate metabolic process; GO:0007568 aging; GO:0007569 cell aging; GO:0008152 metabolic process; GO:0009060 aerobic respiration; GO:0009987…	GO:0005622 intracellular; GO:0005623 cell; GO:0005737 cytoplasm; GO:0005739 mitochondrion; GO:0005759 mitochondrial matrix; GO:0031974 membrane-enclosed lumen; GO:0043226 organelle; GO:0043227 membrane-bounded organelle; GO:0043229 intracellular organelle; GO:0043231 intracellular membrane-bounded organelle; GO:0043233 organelle lumen; GO:0070013 intracellular organelle lumen;	GO:0003676 nucleic acid binding; GO:0003723 RNA binding; GO:0003729 mRNA binding; GO:0003824 catalytic activity; GO:0005488 binding; GO:0016491 oxidoreductase activity; GO:0016614 oxidoreductase activity, acting on CH-OH group of donors; GO:0016615 malate dehydrogenase activity; GO:0016616 oxidoreductase activity, acting on the CH-OH group of donors, NAD or NADP as acceptor; GO:0030060 L-malate d…	PF02866	lactate/malate dehydrogenase, alpha/beta C-terminal domain	KOG1494	NAD-dependent malate dehydrogenase
	W9J6T1	125	K	0.00931188	Down	Aldehyde dehydrogenase (NAD+) OS=Fusarium oxysporum NRRL 32931 OX=660029 GN=FOYG_01972 PE=4 SV=1	FOYG_01972	cytoplasm	K00128	ALDH; aldehyde dehydrogenase (NAD+) [EC:1.2.1.3]	map00010 Glycolysis / Gluconeogenesis; map00053 Ascorbate and aldarate metabolism; map00071 Fatty acid degradation; map00280 Valine, leucine and isoleucine degradation; map00310 Lysine degradation; map00330 Arginine and proline metabolism; map00340 Histidine metabolism; map00380 Tryptophan metabolism; map00410 beta-Alanine metabolism; map00561 Glycerolipid metabolism; map00620 Pyruvate metabolism…						KOG2450	Aldehyde dehydrogenase
	W9J6T1	112	K	0.000989283	Down	Aldehyde dehydrogenase (NAD+) OS=Fusarium oxysporum NRRL 32931 OX=660029 GN=FOYG_01972 PE=4 SV=1	FOYG_01972	cytoplasm	K00128	ALDH; aldehyde dehydrogenase (NAD+) [EC:1.2.1.3]	map00010 Glycolysis / Gluconeogenesis; map00053 Ascorbate and aldarate metabolism; map00071 Fatty acid degradation; map00280 Valine, leucine and isoleucine degradation; map00310 Lysine degradation; map00330 Arginine and proline metabolism; map00340 Histidine metabolism; map00380 Tryptophan metabolism; map00410 beta-Alanine metabolism; map00561 Glycerolipid metabolism; map00620 Pyruvate metabolism…						KOG2450	Aldehyde dehydrogenase
	W9Q3B8	110	K	0.000661624	Down	F-type H+-transporting ATPase subunit G OS=Fusarium oxysporum f. sp. pisi HDV247 OX=1080344 GN=FOVG_00448 PE=3 SV=1	FOVG_00448	mitochondria	K02140	ATPeFG, ATP5L, ATP20; F-type H+-transporting ATPase subunit g	map00190 Oxidative phosphorylation; map01100 Metabolic pathways	GO:0006139 nucleobase-containing compound metabolic process; GO:0006163 purine nucleotide metabolic process; GO:0006164 purine nucleotide biosynthetic process; GO:0006725 cellular aromatic compound metabolic process; GO:0006753 nucleoside phosphate metabolic process; GO:0006754 ATP biosynthetic process; GO:0006793 phosphorus metabolic process; GO:0006796 phosphate-containing compound metabolic pr…	GO:0000276 mitochondrial proton-transporting ATP synthase complex, coupling factor F(o); GO:0005622 intracellular; GO:0005623 cell; GO:0005737 cytoplasm; GO:0005739 mitochondrion; GO:0005740 mitochondrial envelope; GO:0005743 mitochondrial inner membrane; GO:0005753 mitochondrial proton-transporting ATP synthase complex; GO:0016020 membrane; GO:0016469 proton-transporting two-sector ATPase comple…				KOG4103	Mitochondrial F1F0-ATP synthase, subunit g/ATP20
	W9Q3B8	79	K	0.0044688	Down	F-type H+-transporting ATPase subunit G OS=Fusarium oxysporum f. sp. pisi HDV247 OX=1080344 GN=FOVG_00448 PE=3 SV=1	FOVG_00448	mitochondria	K02140	ATPeFG, ATP5L, ATP20; F-type H+-transporting ATPase subunit g	map00190 Oxidative phosphorylation; map01100 Metabolic pathways	GO:0006139 nucleobase-containing compound metabolic process; GO:0006163 purine nucleotide metabolic process; GO:0006164 purine nucleotide biosynthetic process; GO:0006725 cellular aromatic compound metabolic process; GO:0006753 nucleoside phosphate metabolic process; GO:0006754 ATP biosynthetic process; GO:0006793 phosphorus metabolic process; GO:0006796 phosphate-containing compound metabolic pr…	GO:0000276 mitochondrial proton-transporting ATP synthase complex, coupling factor F(o); GO:0005622 intracellular; GO:0005623 cell; GO:0005737 cytoplasm; GO:0005739 mitochondrion; GO:0005740 mitochondrial envelope; GO:0005743 mitochondrial inner membrane; GO:0005753 mitochondrial proton-transporting ATP synthase complex; GO:0016020 membrane; GO:0016469 proton-transporting two-sector ATPase comple…				KOG4103	Mitochondrial F1F0-ATP synthase, subunit g/ATP20
	W9IE85	57	K	6.6844e-05	Down	Mitochondrial GTP/GDP carrier protein 1 OS=Fusarium oxysporum NRRL 32931 OX=660029 GN=FOYG_06336 PE=3 SV=1	FOYG_06336	cytoplasm				GO:0000002 mitochondrial genome maintenance; GO:0001408 guanine nucleotide transport; GO:0006810 transport; GO:0006839 mitochondrial transport; GO:0006862 nucleotide transport; GO:0006863 purine nucleobase transport; GO:0006873 cellular ion homeostasis; GO:0006875 cellular metal ion homeostasis; GO:0006879 cellular iron ion homeostasis; GO:0006996 organelle organization; GO:0007005 mitochondrion …	GO:0005622 intracellular; GO:0005623 cell; GO:0005737 cytoplasm; GO:0005739 mitochondrion; GO:0005740 mitochondrial envelope; GO:0005743 mitochondrial inner membrane; GO:0016020 membrane; GO:0016021 integral component of membrane; GO:0019866 organelle inner membrane; GO:0031090 organelle membrane; GO:0031224 intrinsic component of membrane; GO:0031966 mitochondrial membrane; GO:0031967 organelle …	GO:0001409 guanine nucleotide transmembrane transporter activity; GO:0005215 transporter activity; GO:0015215 nucleotide transmembrane transporter activity; GO:0015216 purine nucleotide transmembrane transporter activity; GO:0015605 organophosphate ester transmembrane transporter activity; GO:0015932 nucleobase-containing compound transmembrane transporter activity; GO:0022857 transmembrane trans…			KOG0750	Mitochondrial solute carrier protein
	W9IE85	270	K	0.00637002	Down	Mitochondrial GTP/GDP carrier protein 1 OS=Fusarium oxysporum NRRL 32931 OX=660029 GN=FOYG_06336 PE=3 SV=1	FOYG_06336	cytoplasm				GO:0000002 mitochondrial genome maintenance; GO:0001408 guanine nucleotide transport; GO:0006810 transport; GO:0006839 mitochondrial transport; GO:0006862 nucleotide transport; GO:0006863 purine nucleobase transport; GO:0006873 cellular ion homeostasis; GO:0006875 cellular metal ion homeostasis; GO:0006879 cellular iron ion homeostasis; GO:0006996 organelle organization; GO:0007005 mitochondrion …	GO:0005622 intracellular; GO:0005623 cell; GO:0005737 cytoplasm; GO:0005739 mitochondrion; GO:0005740 mitochondrial envelope; GO:0005743 mitochondrial inner membrane; GO:0016020 membrane; GO:0016021 integral component of membrane; GO:0019866 organelle inner membrane; GO:0031090 organelle membrane; GO:0031224 intrinsic component of membrane; GO:0031966 mitochondrial membrane; GO:0031967 organelle …	GO:0001409 guanine nucleotide transmembrane transporter activity; GO:0005215 transporter activity; GO:0015215 nucleotide transmembrane transporter activity; GO:0015216 purine nucleotide transmembrane transporter activity; GO:0015605 organophosphate ester transmembrane transporter activity; GO:0015932 nucleobase-containing compound transmembrane transporter activity; GO:0022857 transmembrane trans…			KOG0750	Mitochondrial solute carrier protein
	W9IE85	261	K	0.0437985	Down	Mitochondrial GTP/GDP carrier protein 1 OS=Fusarium oxysporum NRRL 32931 OX=660029 GN=FOYG_06336 PE=3 SV=1	FOYG_06336	cytoplasm				GO:0000002 mitochondrial genome maintenance; GO:0001408 guanine nucleotide transport; GO:0006810 transport; GO:0006839 mitochondrial transport; GO:0006862 nucleotide transport; GO:0006863 purine nucleobase transport; GO:0006873 cellular ion homeostasis; GO:0006875 cellular metal ion homeostasis; GO:0006879 cellular iron ion homeostasis; GO:0006996 organelle organization; GO:0007005 mitochondrion …	GO:0005622 intracellular; GO:0005623 cell; GO:0005737 cytoplasm; GO:0005739 mitochondrion; GO:0005740 mitochondrial envelope; GO:0005743 mitochondrial inner membrane; GO:0016020 membrane; GO:0016021 integral component of membrane; GO:0019866 organelle inner membrane; GO:0031090 organelle membrane; GO:0031224 intrinsic component of membrane; GO:0031966 mitochondrial membrane; GO:0031967 organelle …	GO:0001409 guanine nucleotide transmembrane transporter activity; GO:0005215 transporter activity; GO:0015215 nucleotide transmembrane transporter activity; GO:0015216 purine nucleotide transmembrane transporter activity; GO:0015605 organophosphate ester transmembrane transporter activity; GO:0015932 nucleobase-containing compound transmembrane transporter activity; GO:0022857 transmembrane trans…			KOG0750	Mitochondrial solute carrier protein
	W9J6T1	527	K	0.00485911	Down	Aldehyde dehydrogenase (NAD+) OS=Fusarium oxysporum NRRL 32931 OX=660029 GN=FOYG_01972 PE=4 SV=1	FOYG_01972	cytoplasm	K00128	ALDH; aldehyde dehydrogenase (NAD+) [EC:1.2.1.3]	map00010 Glycolysis / Gluconeogenesis; map00053 Ascorbate and aldarate metabolism; map00071 Fatty acid degradation; map00280 Valine, leucine and isoleucine degradation; map00310 Lysine degradation; map00330 Arginine and proline metabolism; map00340 Histidine metabolism; map00380 Tryptophan metabolism; map00410 beta-Alanine metabolism; map00561 Glycerolipid metabolism; map00620 Pyruvate metabolism…						KOG2450	Aldehyde dehydrogenase
	W9I9G3	152	K	0.00533274	Down	Malate dehydrogenase OS=Fusarium oxysporum NRRL 32931 OX=660029 GN=FOYG_08600 PE=3 SV=1	FOYG_08600	cytoplasm	K00026	MDH2; malate dehydrogenase [EC:1.1.1.37]	map00020 Citrate cycle (TCA cycle); map00270 Cysteine and methionine metabolism; map00620 Pyruvate metabolism; map00630 Glyoxylate and dicarboxylate metabolism; map01100 Metabolic pathways; map01110 Biosynthesis of secondary metabolites; map01130 Biosynthesis of antibiotics; map01200 Carbon metabolism	GO:0001300 chronological cell aging; GO:0001302 replicative cell aging; GO:0006082 organic acid metabolic process; GO:0006091 generation of precursor metabolites and energy; GO:0006099 tricarboxylic acid cycle; GO:0006101 citrate metabolic process; GO:0006108 malate metabolic process; GO:0007568 aging; GO:0007569 cell aging; GO:0008152 metabolic process; GO:0009060 aerobic respiration; GO:0009987…	GO:0005622 intracellular; GO:0005623 cell; GO:0005737 cytoplasm; GO:0005739 mitochondrion; GO:0005759 mitochondrial matrix; GO:0031974 membrane-enclosed lumen; GO:0043226 organelle; GO:0043227 membrane-bounded organelle; GO:0043229 intracellular organelle; GO:0043231 intracellular membrane-bounded organelle; GO:0043233 organelle lumen; GO:0070013 intracellular organelle lumen;	GO:0003676 nucleic acid binding; GO:0003723 RNA binding; GO:0003729 mRNA binding; GO:0003824 catalytic activity; GO:0005488 binding; GO:0016491 oxidoreductase activity; GO:0016614 oxidoreductase activity, acting on CH-OH group of donors; GO:0016615 malate dehydrogenase activity; GO:0016616 oxidoreductase activity, acting on the CH-OH group of donors, NAD or NADP as acceptor; GO:0030060 L-malate d…	PF02866	lactate/malate dehydrogenase, alpha/beta C-terminal domain	KOG1494	NAD-dependent malate dehydrogenase
	W9Q6Z8	369	K	0.000152916	Down	ATP synthase subunit alpha OS=Fusarium oxysporum f. sp. pisi HDV247 OX=1080344 GN=FOVG_01202 PE=3 SV=1	FOVG_01202	mitochondria	K02132	ATPeF1A, ATP5A1, ATP1; F-type H+-transporting ATPase subunit alpha	map00190 Oxidative phosphorylation; map01100 Metabolic pathways	GO:0006091 generation of precursor metabolites and energy; GO:0006119 oxidative phosphorylation; GO:0006139 nucleobase-containing compound metabolic process; GO:0006163 purine nucleotide metabolic process; GO:0006164 purine nucleotide biosynthetic process; GO:0006725 cellular aromatic compound metabolic process; GO:0006753 nucleoside phosphate metabolic process; GO:0006754 ATP biosynthetic proces…	GO:0000275 mitochondrial proton-transporting ATP synthase complex, catalytic sector F(1); GO:0005622 intracellular; GO:0005623 cell; GO:0005737 cytoplasm; GO:0005739 mitochondrion; GO:0005740 mitochondrial envelope; GO:0005743 mitochondrial inner membrane; GO:0005753 mitochondrial proton-transporting ATP synthase complex; GO:0005754 mitochondrial proton-transporting ATP synthase, catalytic core; …	GO:0000166 nucleotide binding; GO:0005488 binding; GO:0005524 ATP binding; GO:0008144 drug binding; GO:0017076 purine nucleotide binding; GO:0030554 adenyl nucleotide binding; GO:0032553 ribonucleotide binding; GO:0032555 purine ribonucleotide binding; GO:0032559 adenyl ribonucleotide binding; GO:0035639 purine ribonucleoside triphosphate binding; GO:0036094 small molecule binding; GO:0043167 ion…	PF02874; PF00006; PF00306	ATP synthase alpha/beta family, beta-barrel domain; ATP synthase alpha/beta family, nucleotide-binding domain; ATP synthase alpha/beta chain, C terminal domain	KOG1353	F0F1-type ATP synthase, alpha subunit
	W9I9G3	287	K	1.19438e-05	Down	Malate dehydrogenase OS=Fusarium oxysporum NRRL 32931 OX=660029 GN=FOYG_08600 PE=3 SV=1	FOYG_08600	cytoplasm	K00026	MDH2; malate dehydrogenase [EC:1.1.1.37]	map00020 Citrate cycle (TCA cycle); map00270 Cysteine and methionine metabolism; map00620 Pyruvate metabolism; map00630 Glyoxylate and dicarboxylate metabolism; map01100 Metabolic pathways; map01110 Biosynthesis of secondary metabolites; map01130 Biosynthesis of antibiotics; map01200 Carbon metabolism	GO:0001300 chronological cell aging; GO:0001302 replicative cell aging; GO:0006082 organic acid metabolic process; GO:0006091 generation of precursor metabolites and energy; GO:0006099 tricarboxylic acid cycle; GO:0006101 citrate metabolic process; GO:0006108 malate metabolic process; GO:0007568 aging; GO:0007569 cell aging; GO:0008152 metabolic process; GO:0009060 aerobic respiration; GO:0009987…	GO:0005622 intracellular; GO:0005623 cell; GO:0005737 cytoplasm; GO:0005739 mitochondrion; GO:0005759 mitochondrial matrix; GO:0031974 membrane-enclosed lumen; GO:0043226 organelle; GO:0043227 membrane-bounded organelle; GO:0043229 intracellular organelle; GO:0043231 intracellular membrane-bounded organelle; GO:0043233 organelle lumen; GO:0070013 intracellular organelle lumen;	GO:0003676 nucleic acid binding; GO:0003723 RNA binding; GO:0003729 mRNA binding; GO:0003824 catalytic activity; GO:0005488 binding; GO:0016491 oxidoreductase activity; GO:0016614 oxidoreductase activity, acting on CH-OH group of donors; GO:0016615 malate dehydrogenase activity; GO:0016616 oxidoreductase activity, acting on the CH-OH group of donors, NAD or NADP as acceptor; GO:0030060 L-malate d…	PF02866	lactate/malate dehydrogenase, alpha/beta C-terminal domain	KOG1494	NAD-dependent malate dehydrogenase
	X0HZ11	280	K	0.00229034	Down	Acetyltransferase component of pyruvate dehydrogenase complex OS=Fusarium oxysporum f. sp. conglutinans race 2 54008 OX=1089457 GN=FOPG_05074 PE=3 SV=1	FOPG_05074	mitochondria	K00627	DLAT, aceF, pdhC; pyruvate dehydrogenase E2 component (dihydrolipoamide acetyltransferase) [EC:2.3.1.12]	map00010 Glycolysis / Gluconeogenesis; map00020 Citrate cycle (TCA cycle); map00620 Pyruvate metabolism; map01100 Metabolic pathways; map01110 Biosynthesis of secondary metabolites; map01130 Biosynthesis of antibiotics; map01200 Carbon metabolism	GO:0006082 organic acid metabolic process; GO:0006084 acetyl-CoA metabolic process; GO:0006085 acetyl-CoA biosynthetic process; GO:0006086 acetyl-CoA biosynthetic process from pyruvate; GO:0006090 pyruvate metabolic process; GO:0006139 nucleobase-containing compound metabolic process; GO:0006163 purine nucleotide metabolic process; GO:0006164 purine nucleotide biosynthetic process; GO:0006637 acy…	GO:0005622 intracellular; GO:0005623 cell; GO:0005737 cytoplasm; GO:0005739 mitochondrion; GO:0005759 mitochondrial matrix; GO:0005967 mitochondrial pyruvate dehydrogenase complex; GO:0031974 membrane-enclosed lumen; GO:0032991 protein-containing complex; GO:0043226 organelle; GO:0043227 membrane-bounded organelle; GO:0043229 intracellular organelle; GO:0043231 intracellular membrane-bounded orga…	GO:0003824 catalytic activity; GO:0004742 dihydrolipoyllysine-residue acetyltransferase activity; GO:0016407 acetyltransferase activity; GO:0016417 S-acyltransferase activity; GO:0016418 S-acetyltransferase activity; GO:0016740 transferase activity; GO:0016746 transferase activity, transferring acyl groups; GO:0016747 transferase activity, transferring acyl groups other than amino-acyl groups; GO…	PF00364; PF00198	Biotin-requiring enzyme; 2-oxoacid dehydrogenases acyltransferase (catalytic domain)	KOG0557	Dihydrolipoamide acetyltransferase
	N4UYR7	95	K	0.000805454	Down	NADH-ubiquinone oxidoreductase OS=Fusarium oxysporum f. sp. cubense (strain race 1) OX=1229664 GN=FOC1_g10011226 PE=3 SV=1	FOC1_g10011226	nucleus	K03952	NDUFA8; NADH dehydrogenase (ubiquinone) 1 alpha subcomplex subunit 8	map00190 Oxidative phosphorylation; map01100 Metabolic pathways		GO:0005622 intracellular; GO:0005623 cell; GO:0005737 cytoplasm; GO:0005739 mitochondrion; GO:0005740 mitochondrial envelope; GO:0005743 mitochondrial inner membrane; GO:0005746 mitochondrial respirasome; GO:0005747 mitochondrial respiratory chain complex I; GO:0016020 membrane; GO:0019866 organelle inner membrane; GO:0030964 NADH dehydrogenase complex; GO:0031090 organelle membrane; GO:0031966 m…		PF06747	CHCH domain	KOG3458	NADH:ubiquinone oxidoreductase, NDUFA8/PGIV/19 kDa subunit
	N4UYR7	119	K	0.0162945	Down	NADH-ubiquinone oxidoreductase OS=Fusarium oxysporum f. sp. cubense (strain race 1) OX=1229664 GN=FOC1_g10011226 PE=3 SV=1	FOC1_g10011226	nucleus	K03952	NDUFA8; NADH dehydrogenase (ubiquinone) 1 alpha subcomplex subunit 8	map00190 Oxidative phosphorylation; map01100 Metabolic pathways		GO:0005622 intracellular; GO:0005623 cell; GO:0005737 cytoplasm; GO:0005739 mitochondrion; GO:0005740 mitochondrial envelope; GO:0005743 mitochondrial inner membrane; GO:0005746 mitochondrial respirasome; GO:0005747 mitochondrial respiratory chain complex I; GO:0016020 membrane; GO:0019866 organelle inner membrane; GO:0030964 NADH dehydrogenase complex; GO:0031090 organelle membrane; GO:0031966 m…		PF06747	CHCH domain	KOG3458	NADH:ubiquinone oxidoreductase, NDUFA8/PGIV/19 kDa subunit
	W9I1U5	42	K	0.0418535	Down	ATP synthase subunit d, mitochondrial OS=Fusarium oxysporum NRRL 32931 OX=660029 GN=FOYG_09873 PE=3 SV=1	FOYG_09873	mitochondria	K02138	ATPeF0D, ATP5H, ATP7; F-type H+-transporting ATPase subunit d	map00190 Oxidative phosphorylation; map01100 Metabolic pathways	GO:0006091 generation of precursor metabolites and energy; GO:0006119 oxidative phosphorylation; GO:0006139 nucleobase-containing compound metabolic process; GO:0006163 purine nucleotide metabolic process; GO:0006164 purine nucleotide biosynthetic process; GO:0006725 cellular aromatic compound metabolic process; GO:0006753 nucleoside phosphate metabolic process; GO:0006754 ATP biosynthetic proces…	GO:0000274 mitochondrial proton-transporting ATP synthase, stator stalk; GO:0000276 mitochondrial proton-transporting ATP synthase complex, coupling factor F(o); GO:0005622 intracellular; GO:0005623 cell; GO:0005737 cytoplasm; GO:0005739 mitochondrion; GO:0005740 mitochondrial envelope; GO:0005743 mitochondrial inner membrane; GO:0005753 mitochondrial proton-transporting ATP synthase complex; GO:…	GO:0005198 structural molecule activity;			KOG3366	Mitochondrial F1F0-ATP synthase, subunit d/ATP7
	W9I1U5	14	K	5.97357e-05	Down	ATP synthase subunit d, mitochondrial OS=Fusarium oxysporum NRRL 32931 OX=660029 GN=FOYG_09873 PE=3 SV=1	FOYG_09873	mitochondria	K02138	ATPeF0D, ATP5H, ATP7; F-type H+-transporting ATPase subunit d	map00190 Oxidative phosphorylation; map01100 Metabolic pathways	GO:0006091 generation of precursor metabolites and energy; GO:0006119 oxidative phosphorylation; GO:0006139 nucleobase-containing compound metabolic process; GO:0006163 purine nucleotide metabolic process; GO:0006164 purine nucleotide biosynthetic process; GO:0006725 cellular aromatic compound metabolic process; GO:0006753 nucleoside phosphate metabolic process; GO:0006754 ATP biosynthetic proces…	GO:0000274 mitochondrial proton-transporting ATP synthase, stator stalk; GO:0000276 mitochondrial proton-transporting ATP synthase complex, coupling factor F(o); GO:0005622 intracellular; GO:0005623 cell; GO:0005737 cytoplasm; GO:0005739 mitochondrion; GO:0005740 mitochondrial envelope; GO:0005743 mitochondrial inner membrane; GO:0005753 mitochondrial proton-transporting ATP synthase complex; GO:…	GO:0005198 structural molecule activity;			KOG3366	Mitochondrial F1F0-ATP synthase, subunit d/ATP7
	W9I1U5	9	K	0.00173142	Down	ATP synthase subunit d, mitochondrial OS=Fusarium oxysporum NRRL 32931 OX=660029 GN=FOYG_09873 PE=3 SV=1	FOYG_09873	mitochondria	K02138	ATPeF0D, ATP5H, ATP7; F-type H+-transporting ATPase subunit d	map00190 Oxidative phosphorylation; map01100 Metabolic pathways	GO:0006091 generation of precursor metabolites and energy; GO:0006119 oxidative phosphorylation; GO:0006139 nucleobase-containing compound metabolic process; GO:0006163 purine nucleotide metabolic process; GO:0006164 purine nucleotide biosynthetic process; GO:0006725 cellular aromatic compound metabolic process; GO:0006753 nucleoside phosphate metabolic process; GO:0006754 ATP biosynthetic proces…	GO:0000274 mitochondrial proton-transporting ATP synthase, stator stalk; GO:0000276 mitochondrial proton-transporting ATP synthase complex, coupling factor F(o); GO:0005622 intracellular; GO:0005623 cell; GO:0005737 cytoplasm; GO:0005739 mitochondrion; GO:0005740 mitochondrial envelope; GO:0005743 mitochondrial inner membrane; GO:0005753 mitochondrial proton-transporting ATP synthase complex; GO:…	GO:0005198 structural molecule activity;			KOG3366	Mitochondrial F1F0-ATP synthase, subunit d/ATP7
	W9I1U5	122	K	0.00750663	Down	ATP synthase subunit d, mitochondrial OS=Fusarium oxysporum NRRL 32931 OX=660029 GN=FOYG_09873 PE=3 SV=1	FOYG_09873	mitochondria	K02138	ATPeF0D, ATP5H, ATP7; F-type H+-transporting ATPase subunit d	map00190 Oxidative phosphorylation; map01100 Metabolic pathways	GO:0006091 generation of precursor metabolites and energy; GO:0006119 oxidative phosphorylation; GO:0006139 nucleobase-containing compound metabolic process; GO:0006163 purine nucleotide metabolic process; GO:0006164 purine nucleotide biosynthetic process; GO:0006725 cellular aromatic compound metabolic process; GO:0006753 nucleoside phosphate metabolic process; GO:0006754 ATP biosynthetic proces…	GO:0000274 mitochondrial proton-transporting ATP synthase, stator stalk; GO:0000276 mitochondrial proton-transporting ATP synthase complex, coupling factor F(o); GO:0005622 intracellular; GO:0005623 cell; GO:0005737 cytoplasm; GO:0005739 mitochondrion; GO:0005740 mitochondrial envelope; GO:0005743 mitochondrial inner membrane; GO:0005753 mitochondrial proton-transporting ATP synthase complex; GO:…	GO:0005198 structural molecule activity;			KOG3366	Mitochondrial F1F0-ATP synthase, subunit d/ATP7
	W9I1U5	148	K	0.0159168	Down	ATP synthase subunit d, mitochondrial OS=Fusarium oxysporum NRRL 32931 OX=660029 GN=FOYG_09873 PE=3 SV=1	FOYG_09873	mitochondria	K02138	ATPeF0D, ATP5H, ATP7; F-type H+-transporting ATPase subunit d	map00190 Oxidative phosphorylation; map01100 Metabolic pathways	GO:0006091 generation of precursor metabolites and energy; GO:0006119 oxidative phosphorylation; GO:0006139 nucleobase-containing compound metabolic process; GO:0006163 purine nucleotide metabolic process; GO:0006164 purine nucleotide biosynthetic process; GO:0006725 cellular aromatic compound metabolic process; GO:0006753 nucleoside phosphate metabolic process; GO:0006754 ATP biosynthetic proces…	GO:0000274 mitochondrial proton-transporting ATP synthase, stator stalk; GO:0000276 mitochondrial proton-transporting ATP synthase complex, coupling factor F(o); GO:0005622 intracellular; GO:0005623 cell; GO:0005737 cytoplasm; GO:0005739 mitochondrion; GO:0005740 mitochondrial envelope; GO:0005743 mitochondrial inner membrane; GO:0005753 mitochondrial proton-transporting ATP synthase complex; GO:…	GO:0005198 structural molecule activity;			KOG3366	Mitochondrial F1F0-ATP synthase, subunit d/ATP7
	W9I1U5	63	K	0.00431436	Down	ATP synthase subunit d, mitochondrial OS=Fusarium oxysporum NRRL 32931 OX=660029 GN=FOYG_09873 PE=3 SV=1	FOYG_09873	mitochondria	K02138	ATPeF0D, ATP5H, ATP7; F-type H+-transporting ATPase subunit d	map00190 Oxidative phosphorylation; map01100 Metabolic pathways	GO:0006091 generation of precursor metabolites and energy; GO:0006119 oxidative phosphorylation; GO:0006139 nucleobase-containing compound metabolic process; GO:0006163 purine nucleotide metabolic process; GO:0006164 purine nucleotide biosynthetic process; GO:0006725 cellular aromatic compound metabolic process; GO:0006753 nucleoside phosphate metabolic process; GO:0006754 ATP biosynthetic proces…	GO:0000274 mitochondrial proton-transporting ATP synthase, stator stalk; GO:0000276 mitochondrial proton-transporting ATP synthase complex, coupling factor F(o); GO:0005622 intracellular; GO:0005623 cell; GO:0005737 cytoplasm; GO:0005739 mitochondrion; GO:0005740 mitochondrial envelope; GO:0005743 mitochondrial inner membrane; GO:0005753 mitochondrial proton-transporting ATP synthase complex; GO:…	GO:0005198 structural molecule activity;			KOG3366	Mitochondrial F1F0-ATP synthase, subunit d/ATP7
	W9ZQI1	477	K	0.0011588	Down	Fumarate hydratase OS=Fusarium oxysporum f. sp. melonis 26406 OX=1089452 GN=FOMG_11195 PE=3 SV=1	FOMG_11195	mitochondria	K01679	E4.2.1.2B, fumC, FH; fumarate hydratase, class II [EC:4.2.1.2]	map00020 Citrate cycle (TCA cycle); map00620 Pyruvate metabolism; map01100 Metabolic pathways; map01110 Biosynthesis of secondary metabolites; map01130 Biosynthesis of antibiotics; map01200 Carbon metabolism	GO:0006082 organic acid metabolic process; GO:0006091 generation of precursor metabolites and energy; GO:0006099 tricarboxylic acid cycle; GO:0006101 citrate metabolic process; GO:0006106 fumarate metabolic process; GO:0006108 malate metabolic process; GO:0008152 metabolic process; GO:0009060 aerobic respiration; GO:0009987 cellular process; GO:0015980 energy derivation by oxidation of organic co…	GO:0005622 intracellular; GO:0005623 cell; GO:0005737 cytoplasm; GO:0005739 mitochondrion; GO:0005759 mitochondrial matrix; GO:0005829 cytosol; GO:0031974 membrane-enclosed lumen; GO:0043226 organelle; GO:0043227 membrane-bounded organelle; GO:0043229 intracellular organelle; GO:0043231 intracellular membrane-bounded organelle; GO:0043233 organelle lumen; GO:0070013 intracellular organelle lumen;	GO:0003824 catalytic activity; GO:0004333 fumarate hydratase activity; GO:0016829 lyase activity; GO:0016835 carbon-oxygen lyase activity; GO:0016836 hydro-lyase activity;	PF00206; PF10415	Lyase; Fumarase C C-terminus	KOG1317	Fumarase
	W9ZQI1	485	K	0.00488108	Down	Fumarate hydratase OS=Fusarium oxysporum f. sp. melonis 26406 OX=1089452 GN=FOMG_11195 PE=3 SV=1	FOMG_11195	mitochondria	K01679	E4.2.1.2B, fumC, FH; fumarate hydratase, class II [EC:4.2.1.2]	map00020 Citrate cycle (TCA cycle); map00620 Pyruvate metabolism; map01100 Metabolic pathways; map01110 Biosynthesis of secondary metabolites; map01130 Biosynthesis of antibiotics; map01200 Carbon metabolism	GO:0006082 organic acid metabolic process; GO:0006091 generation of precursor metabolites and energy; GO:0006099 tricarboxylic acid cycle; GO:0006101 citrate metabolic process; GO:0006106 fumarate metabolic process; GO:0006108 malate metabolic process; GO:0008152 metabolic process; GO:0009060 aerobic respiration; GO:0009987 cellular process; GO:0015980 energy derivation by oxidation of organic co…	GO:0005622 intracellular; GO:0005623 cell; GO:0005737 cytoplasm; GO:0005739 mitochondrion; GO:0005759 mitochondrial matrix; GO:0005829 cytosol; GO:0031974 membrane-enclosed lumen; GO:0043226 organelle; GO:0043227 membrane-bounded organelle; GO:0043229 intracellular organelle; GO:0043231 intracellular membrane-bounded organelle; GO:0043233 organelle lumen; GO:0070013 intracellular organelle lumen;	GO:0003824 catalytic activity; GO:0004333 fumarate hydratase activity; GO:0016829 lyase activity; GO:0016835 carbon-oxygen lyase activity; GO:0016836 hydro-lyase activity;	PF00206; PF10415	Lyase; Fumarase C C-terminus	KOG1317	Fumarase
	W9ZQI1	488	K	0.0140102	Down	Fumarate hydratase OS=Fusarium oxysporum f. sp. melonis 26406 OX=1089452 GN=FOMG_11195 PE=3 SV=1	FOMG_11195	mitochondria	K01679	E4.2.1.2B, fumC, FH; fumarate hydratase, class II [EC:4.2.1.2]	map00020 Citrate cycle (TCA cycle); map00620 Pyruvate metabolism; map01100 Metabolic pathways; map01110 Biosynthesis of secondary metabolites; map01130 Biosynthesis of antibiotics; map01200 Carbon metabolism	GO:0006082 organic acid metabolic process; GO:0006091 generation of precursor metabolites and energy; GO:0006099 tricarboxylic acid cycle; GO:0006101 citrate metabolic process; GO:0006106 fumarate metabolic process; GO:0006108 malate metabolic process; GO:0008152 metabolic process; GO:0009060 aerobic respiration; GO:0009987 cellular process; GO:0015980 energy derivation by oxidation of organic co…	GO:0005622 intracellular; GO:0005623 cell; GO:0005737 cytoplasm; GO:0005739 mitochondrion; GO:0005759 mitochondrial matrix; GO:0005829 cytosol; GO:0031974 membrane-enclosed lumen; GO:0043226 organelle; GO:0043227 membrane-bounded organelle; GO:0043229 intracellular organelle; GO:0043231 intracellular membrane-bounded organelle; GO:0043233 organelle lumen; GO:0070013 intracellular organelle lumen;	GO:0003824 catalytic activity; GO:0004333 fumarate hydratase activity; GO:0016829 lyase activity; GO:0016835 carbon-oxygen lyase activity; GO:0016836 hydro-lyase activity;	PF00206; PF10415	Lyase; Fumarase C C-terminus	KOG1317	Fumarase
	W9ZQI1	234	K	9.61861e-05	Down	Fumarate hydratase OS=Fusarium oxysporum f. sp. melonis 26406 OX=1089452 GN=FOMG_11195 PE=3 SV=1	FOMG_11195	mitochondria	K01679	E4.2.1.2B, fumC, FH; fumarate hydratase, class II [EC:4.2.1.2]	map00020 Citrate cycle (TCA cycle); map00620 Pyruvate metabolism; map01100 Metabolic pathways; map01110 Biosynthesis of secondary metabolites; map01130 Biosynthesis of antibiotics; map01200 Carbon metabolism	GO:0006082 organic acid metabolic process; GO:0006091 generation of precursor metabolites and energy; GO:0006099 tricarboxylic acid cycle; GO:0006101 citrate metabolic process; GO:0006106 fumarate metabolic process; GO:0006108 malate metabolic process; GO:0008152 metabolic process; GO:0009060 aerobic respiration; GO:0009987 cellular process; GO:0015980 energy derivation by oxidation of organic co…	GO:0005622 intracellular; GO:0005623 cell; GO:0005737 cytoplasm; GO:0005739 mitochondrion; GO:0005759 mitochondrial matrix; GO:0005829 cytosol; GO:0031974 membrane-enclosed lumen; GO:0043226 organelle; GO:0043227 membrane-bounded organelle; GO:0043229 intracellular organelle; GO:0043231 intracellular membrane-bounded organelle; GO:0043233 organelle lumen; GO:0070013 intracellular organelle lumen;	GO:0003824 catalytic activity; GO:0004333 fumarate hydratase activity; GO:0016829 lyase activity; GO:0016835 carbon-oxygen lyase activity; GO:0016836 hydro-lyase activity;	PF00206; PF10415	Lyase; Fumarase C C-terminus	KOG1317	Fumarase
	W9ZQI1	447	K	0.005319	Down	Fumarate hydratase OS=Fusarium oxysporum f. sp. melonis 26406 OX=1089452 GN=FOMG_11195 PE=3 SV=1	FOMG_11195	mitochondria	K01679	E4.2.1.2B, fumC, FH; fumarate hydratase, class II [EC:4.2.1.2]	map00020 Citrate cycle (TCA cycle); map00620 Pyruvate metabolism; map01100 Metabolic pathways; map01110 Biosynthesis of secondary metabolites; map01130 Biosynthesis of antibiotics; map01200 Carbon metabolism	GO:0006082 organic acid metabolic process; GO:0006091 generation of precursor metabolites and energy; GO:0006099 tricarboxylic acid cycle; GO:0006101 citrate metabolic process; GO:0006106 fumarate metabolic process; GO:0006108 malate metabolic process; GO:0008152 metabolic process; GO:0009060 aerobic respiration; GO:0009987 cellular process; GO:0015980 energy derivation by oxidation of organic co…	GO:0005622 intracellular; GO:0005623 cell; GO:0005737 cytoplasm; GO:0005739 mitochondrion; GO:0005759 mitochondrial matrix; GO:0005829 cytosol; GO:0031974 membrane-enclosed lumen; GO:0043226 organelle; GO:0043227 membrane-bounded organelle; GO:0043229 intracellular organelle; GO:0043231 intracellular membrane-bounded organelle; GO:0043233 organelle lumen; GO:0070013 intracellular organelle lumen;	GO:0003824 catalytic activity; GO:0004333 fumarate hydratase activity; GO:0016829 lyase activity; GO:0016835 carbon-oxygen lyase activity; GO:0016836 hydro-lyase activity;	PF00206; PF10415	Lyase; Fumarase C C-terminus	KOG1317	Fumarase
	W9I9G3	160	K	0.0243638	Down	Malate dehydrogenase OS=Fusarium oxysporum NRRL 32931 OX=660029 GN=FOYG_08600 PE=3 SV=1	FOYG_08600	cytoplasm	K00026	MDH2; malate dehydrogenase [EC:1.1.1.37]	map00020 Citrate cycle (TCA cycle); map00270 Cysteine and methionine metabolism; map00620 Pyruvate metabolism; map00630 Glyoxylate and dicarboxylate metabolism; map01100 Metabolic pathways; map01110 Biosynthesis of secondary metabolites; map01130 Biosynthesis of antibiotics; map01200 Carbon metabolism	GO:0001300 chronological cell aging; GO:0001302 replicative cell aging; GO:0006082 organic acid metabolic process; GO:0006091 generation of precursor metabolites and energy; GO:0006099 tricarboxylic acid cycle; GO:0006101 citrate metabolic process; GO:0006108 malate metabolic process; GO:0007568 aging; GO:0007569 cell aging; GO:0008152 metabolic process; GO:0009060 aerobic respiration; GO:0009987…	GO:0005622 intracellular; GO:0005623 cell; GO:0005737 cytoplasm; GO:0005739 mitochondrion; GO:0005759 mitochondrial matrix; GO:0031974 membrane-enclosed lumen; GO:0043226 organelle; GO:0043227 membrane-bounded organelle; GO:0043229 intracellular organelle; GO:0043231 intracellular membrane-bounded organelle; GO:0043233 organelle lumen; GO:0070013 intracellular organelle lumen;	GO:0003676 nucleic acid binding; GO:0003723 RNA binding; GO:0003729 mRNA binding; GO:0003824 catalytic activity; GO:0005488 binding; GO:0016491 oxidoreductase activity; GO:0016614 oxidoreductase activity, acting on CH-OH group of donors; GO:0016615 malate dehydrogenase activity; GO:0016616 oxidoreductase activity, acting on the CH-OH group of donors, NAD or NADP as acceptor; GO:0030060 L-malate d…	PF02866	lactate/malate dehydrogenase, alpha/beta C-terminal domain	KOG1494	NAD-dependent malate dehydrogenase
	X0HZ11	351	K	1.85835e-06	Down	Acetyltransferase component of pyruvate dehydrogenase complex OS=Fusarium oxysporum f. sp. conglutinans race 2 54008 OX=1089457 GN=FOPG_05074 PE=3 SV=1	FOPG_05074	mitochondria	K00627	DLAT, aceF, pdhC; pyruvate dehydrogenase E2 component (dihydrolipoamide acetyltransferase) [EC:2.3.1.12]	map00010 Glycolysis / Gluconeogenesis; map00020 Citrate cycle (TCA cycle); map00620 Pyruvate metabolism; map01100 Metabolic pathways; map01110 Biosynthesis of secondary metabolites; map01130 Biosynthesis of antibiotics; map01200 Carbon metabolism	GO:0006082 organic acid metabolic process; GO:0006084 acetyl-CoA metabolic process; GO:0006085 acetyl-CoA biosynthetic process; GO:0006086 acetyl-CoA biosynthetic process from pyruvate; GO:0006090 pyruvate metabolic process; GO:0006139 nucleobase-containing compound metabolic process; GO:0006163 purine nucleotide metabolic process; GO:0006164 purine nucleotide biosynthetic process; GO:0006637 acy…	GO:0005622 intracellular; GO:0005623 cell; GO:0005737 cytoplasm; GO:0005739 mitochondrion; GO:0005759 mitochondrial matrix; GO:0005967 mitochondrial pyruvate dehydrogenase complex; GO:0031974 membrane-enclosed lumen; GO:0032991 protein-containing complex; GO:0043226 organelle; GO:0043227 membrane-bounded organelle; GO:0043229 intracellular organelle; GO:0043231 intracellular membrane-bounded orga…	GO:0003824 catalytic activity; GO:0004742 dihydrolipoyllysine-residue acetyltransferase activity; GO:0016407 acetyltransferase activity; GO:0016417 S-acyltransferase activity; GO:0016418 S-acetyltransferase activity; GO:0016740 transferase activity; GO:0016746 transferase activity, transferring acyl groups; GO:0016747 transferase activity, transferring acyl groups other than amino-acyl groups; GO…	PF00364; PF00198	Biotin-requiring enzyme; 2-oxoacid dehydrogenases acyltransferase (catalytic domain)	KOG0557	Dihydrolipoamide acetyltransferase
	X0IDL8	174	K	0.00307744	Down	ATP synthase subunit 4, mitochondrial OS=Fusarium oxysporum f. sp. conglutinans race 2 54008 OX=1089457 GN=FOPG_01826 PE=4 SV=1	FOPG_01826	mitochondria	K02127	ATPeF0B, ATP5F1, ATP4; F-type H+-transporting ATPase subunit b	map00190 Oxidative phosphorylation; map01100 Metabolic pathways	GO:0006091 generation of precursor metabolites and energy; GO:0006119 oxidative phosphorylation; GO:0006139 nucleobase-containing compound metabolic process; GO:0006163 purine nucleotide metabolic process; GO:0006164 purine nucleotide biosynthetic process; GO:0006725 cellular aromatic compound metabolic process; GO:0006753 nucleoside phosphate metabolic process; GO:0006754 ATP biosynthetic proces…	GO:0000274 mitochondrial proton-transporting ATP synthase, stator stalk; GO:0000276 mitochondrial proton-transporting ATP synthase complex, coupling factor F(o); GO:0005622 intracellular; GO:0005623 cell; GO:0005737 cytoplasm; GO:0005739 mitochondrion; GO:0005740 mitochondrial envelope; GO:0005743 mitochondrial inner membrane; GO:0005753 mitochondrial proton-transporting ATP synthase complex; GO:…				KOG3976	Mitochondrial F1F0-ATP synthase, subunit b/ATP4
	W9Q6Z8	282	K	0.00870647	Down	ATP synthase subunit alpha OS=Fusarium oxysporum f. sp. pisi HDV247 OX=1080344 GN=FOVG_01202 PE=3 SV=1	FOVG_01202	mitochondria	K02132	ATPeF1A, ATP5A1, ATP1; F-type H+-transporting ATPase subunit alpha	map00190 Oxidative phosphorylation; map01100 Metabolic pathways	GO:0006091 generation of precursor metabolites and energy; GO:0006119 oxidative phosphorylation; GO:0006139 nucleobase-containing compound metabolic process; GO:0006163 purine nucleotide metabolic process; GO:0006164 purine nucleotide biosynthetic process; GO:0006725 cellular aromatic compound metabolic process; GO:0006753 nucleoside phosphate metabolic process; GO:0006754 ATP biosynthetic proces…	GO:0000275 mitochondrial proton-transporting ATP synthase complex, catalytic sector F(1); GO:0005622 intracellular; GO:0005623 cell; GO:0005737 cytoplasm; GO:0005739 mitochondrion; GO:0005740 mitochondrial envelope; GO:0005743 mitochondrial inner membrane; GO:0005753 mitochondrial proton-transporting ATP synthase complex; GO:0005754 mitochondrial proton-transporting ATP synthase, catalytic core; …	GO:0000166 nucleotide binding; GO:0005488 binding; GO:0005524 ATP binding; GO:0008144 drug binding; GO:0017076 purine nucleotide binding; GO:0030554 adenyl nucleotide binding; GO:0032553 ribonucleotide binding; GO:0032555 purine ribonucleotide binding; GO:0032559 adenyl ribonucleotide binding; GO:0035639 purine ribonucleoside triphosphate binding; GO:0036094 small molecule binding; GO:0043167 ion…	PF02874; PF00006; PF00306	ATP synthase alpha/beta family, beta-barrel domain; ATP synthase alpha/beta family, nucleotide-binding domain; ATP synthase alpha/beta chain, C terminal domain	KOG1353	F0F1-type ATP synthase, alpha subunit
	W9Q6Z8	247	K	0.0013232	Down	ATP synthase subunit alpha OS=Fusarium oxysporum f. sp. pisi HDV247 OX=1080344 GN=FOVG_01202 PE=3 SV=1	FOVG_01202	mitochondria	K02132	ATPeF1A, ATP5A1, ATP1; F-type H+-transporting ATPase subunit alpha	map00190 Oxidative phosphorylation; map01100 Metabolic pathways	GO:0006091 generation of precursor metabolites and energy; GO:0006119 oxidative phosphorylation; GO:0006139 nucleobase-containing compound metabolic process; GO:0006163 purine nucleotide metabolic process; GO:0006164 purine nucleotide biosynthetic process; GO:0006725 cellular aromatic compound metabolic process; GO:0006753 nucleoside phosphate metabolic process; GO:0006754 ATP biosynthetic proces…	GO:0000275 mitochondrial proton-transporting ATP synthase complex, catalytic sector F(1); GO:0005622 intracellular; GO:0005623 cell; GO:0005737 cytoplasm; GO:0005739 mitochondrion; GO:0005740 mitochondrial envelope; GO:0005743 mitochondrial inner membrane; GO:0005753 mitochondrial proton-transporting ATP synthase complex; GO:0005754 mitochondrial proton-transporting ATP synthase, catalytic core; …	GO:0000166 nucleotide binding; GO:0005488 binding; GO:0005524 ATP binding; GO:0008144 drug binding; GO:0017076 purine nucleotide binding; GO:0030554 adenyl nucleotide binding; GO:0032553 ribonucleotide binding; GO:0032555 purine ribonucleotide binding; GO:0032559 adenyl ribonucleotide binding; GO:0035639 purine ribonucleoside triphosphate binding; GO:0036094 small molecule binding; GO:0043167 ion…	PF02874; PF00006; PF00306	ATP synthase alpha/beta family, beta-barrel domain; ATP synthase alpha/beta family, nucleotide-binding domain; ATP synthase alpha/beta chain, C terminal domain	KOG1353	F0F1-type ATP synthase, alpha subunit
	A0A420QIL6	79	K	0.000353979	Down	FAD_binding_4 domain-containing protein OS=Fusarium oxysporum OX=5507 GN=BFJ68_g10999 PE=3 SV=1	BFJ68_g10999	extracellular							PF01565	FAD binding domain	KOG1231	Proteins containing the FAD binding domain
	W9PWF7	543	K	0.00560315	Down	D-lactate dehydrogenase (Cytochrome) OS=Fusarium oxysporum f. sp. pisi HDV247 OX=1080344 GN=FOVG_02631 PE=3 SV=1	FOVG_02631	mitochondria	K21618	DLD3; (R)-2-hydroxyglutarate---pyruvate transhydrogenase [EC:1.1.99.40]	map00620 Pyruvate metabolism; map01100 Metabolic pathways	GO:0006082 organic acid metabolic process; GO:0006089 lactate metabolic process; GO:0006091 generation of precursor metabolites and energy; GO:0008152 metabolic process; GO:0009056 catabolic process; GO:0009987 cellular process; GO:0015980 energy derivation by oxidation of organic compounds; GO:0016054 organic acid catabolic process; GO:0019516 lactate oxidation; GO:0019752 carboxylic acid metabo…	GO:0005622 intracellular; GO:0005623 cell; GO:0005737 cytoplasm; GO:0005739 mitochondrion; GO:0005759 mitochondrial matrix; GO:0031974 membrane-enclosed lumen; GO:0043226 organelle; GO:0043227 membrane-bounded organelle; GO:0043229 intracellular organelle; GO:0043231 intracellular membrane-bounded organelle; GO:0043233 organelle lumen; GO:0070013 intracellular organelle lumen;	GO:0000166 nucleotide binding; GO:0003779 actin binding; GO:0003824 catalytic activity; GO:0004457 lactate dehydrogenase activity; GO:0004458 D-lactate dehydrogenase (cytochrome) activity; GO:0005488 binding; GO:0005515 protein binding; GO:0008092 cytoskeletal protein binding; GO:0016491 oxidoreductase activity; GO:0016614 oxidoreductase activity, acting on CH-OH group of donors; GO:0016898 oxido…	PF01565; PF02913	FAD binding domain ; FAD linked oxidases, C-terminal domain	KOG1232	Proteins containing the FAD binding domain
	W9PWF7	274	K	0.00085443	Down	D-lactate dehydrogenase (Cytochrome) OS=Fusarium oxysporum f. sp. pisi HDV247 OX=1080344 GN=FOVG_02631 PE=3 SV=1	FOVG_02631	mitochondria	K21618	DLD3; (R)-2-hydroxyglutarate---pyruvate transhydrogenase [EC:1.1.99.40]	map00620 Pyruvate metabolism; map01100 Metabolic pathways	GO:0006082 organic acid metabolic process; GO:0006089 lactate metabolic process; GO:0006091 generation of precursor metabolites and energy; GO:0008152 metabolic process; GO:0009056 catabolic process; GO:0009987 cellular process; GO:0015980 energy derivation by oxidation of organic compounds; GO:0016054 organic acid catabolic process; GO:0019516 lactate oxidation; GO:0019752 carboxylic acid metabo…	GO:0005622 intracellular; GO:0005623 cell; GO:0005737 cytoplasm; GO:0005739 mitochondrion; GO:0005759 mitochondrial matrix; GO:0031974 membrane-enclosed lumen; GO:0043226 organelle; GO:0043227 membrane-bounded organelle; GO:0043229 intracellular organelle; GO:0043231 intracellular membrane-bounded organelle; GO:0043233 organelle lumen; GO:0070013 intracellular organelle lumen;	GO:0000166 nucleotide binding; GO:0003779 actin binding; GO:0003824 catalytic activity; GO:0004457 lactate dehydrogenase activity; GO:0004458 D-lactate dehydrogenase (cytochrome) activity; GO:0005488 binding; GO:0005515 protein binding; GO:0008092 cytoskeletal protein binding; GO:0016491 oxidoreductase activity; GO:0016614 oxidoreductase activity, acting on CH-OH group of donors; GO:0016898 oxido…	PF01565; PF02913	FAD binding domain ; FAD linked oxidases, C-terminal domain	KOG1232	Proteins containing the FAD binding domain
	W9ILW4	49	K	0.000293607	Down	Uncharacterized protein OS=Fusarium oxysporum NRRL 32931 OX=660029 GN=FOYG_07113 PE=4 SV=1	FOYG_07113	mitochondria	K02888	RP-L21, MRPL21, rplU; large subunit ribosomal protein L21	map03010 Ribosome						KOG0453	Aconitase/homoaconitase (aconitase superfamily)
	N4TVB9	207	K	5.38407e-06	Down	Isocitrate dehydrogenase [NAD] subunit, mitochondrial OS=Fusarium oxysporum f. sp. cubense (strain race 1) OX=1229664 GN=FOC1_g10009100 PE=3 SV=1	FOC1_g10009100	mitochondria	K00030	IDH3; isocitrate dehydrogenase (NAD+) [EC:1.1.1.41]	map00020 Citrate cycle (TCA cycle); map01100 Metabolic pathways; map01110 Biosynthesis of secondary metabolites; map01130 Biosynthesis of antibiotics; map01200 Carbon metabolism; map01210 2-Oxocarboxylic acid metabolism; map01230 Biosynthesis of amino acids	GO:0006082 organic acid metabolic process; GO:0006091 generation of precursor metabolites and energy; GO:0006099 tricarboxylic acid cycle; GO:0006101 citrate metabolic process; GO:0006102 isocitrate metabolic process; GO:0006520 cellular amino acid metabolic process; GO:0006536 glutamate metabolic process; GO:0006537 glutamate biosynthetic process; GO:0006807 nitrogen compound metabolic process; …	GO:0005622 intracellular; GO:0005623 cell; GO:0005737 cytoplasm; GO:0005739 mitochondrion; GO:0005759 mitochondrial matrix; GO:0005962 mitochondrial isocitrate dehydrogenase complex (NAD+); GO:0009295 nucleoid; GO:0030062 mitochondrial tricarboxylic acid cycle enzyme complex; GO:0031974 membrane-enclosed lumen; GO:0032991 protein-containing complex; GO:0042645 mitochondrial nucleoid; GO:0043226 o…	GO:0003824 catalytic activity; GO:0004448 isocitrate dehydrogenase activity; GO:0004449 isocitrate dehydrogenase (NAD+) activity; GO:0016491 oxidoreductase activity; GO:0016614 oxidoreductase activity, acting on CH-OH group of donors; GO:0016616 oxidoreductase activity, acting on the CH-OH group of donors, NAD or NADP as acceptor;	PF00180	Isocitrate/isopropylmalate dehydrogenase	KOG0784	Isocitrate dehydrogenase, gamma subunit
	F9FA85	100	K	0.00926344	Down	Uncharacterized protein OS=Fusarium oxysporum (strain Fo5176) OX=660025 GN=FOXB_03310 PE=3 SV=1	FOXB_03310	mitochondria	K03934	NDUFS1; NADH dehydrogenase (ubiquinone) Fe-S protein 1 [EC:7.1.1.2 1.6.99.3]	map00190 Oxidative phosphorylation; map01100 Metabolic pathways	GO:0006091 generation of precursor metabolites and energy; GO:0008152 metabolic process; GO:0009987 cellular process; GO:0015980 energy derivation by oxidation of organic compounds; GO:0044237 cellular metabolic process; GO:0045333 cellular respiration; GO:0055114 oxidation-reduction process;	GO:0005622 intracellular; GO:0005623 cell; GO:0005737 cytoplasm; GO:0005739 mitochondrion; GO:0005740 mitochondrial envelope; GO:0005743 mitochondrial inner membrane; GO:0005746 mitochondrial respirasome; GO:0005747 mitochondrial respiratory chain complex I; GO:0016020 membrane; GO:0019866 organelle inner membrane; GO:0030964 NADH dehydrogenase complex; GO:0031090 organelle membrane; GO:0031966 m…	GO:0003824 catalytic activity; GO:0003954 NADH dehydrogenase activity; GO:0005488 binding; GO:0008137 NADH dehydrogenase (ubiquinone) activity; GO:0016491 oxidoreductase activity; GO:0016651 oxidoreductase activity, acting on NAD(P)H; GO:0016655 oxidoreductase activity, acting on NAD(P)H, quinone or similar compound as acceptor; GO:0048037 cofactor binding; GO:0050136 NADH dehydrogenase (quinone)…	PF13510; PF10588	2Fe-2S iron-sulfur cluster binding domain; NADH-ubiquinone oxidoreductase-G iron-sulfur binding region	KOG2282	NADH-ubiquinone oxidoreductase, NDUFS1/75 kDa subunit
	F9FA85	467	K	0.0032122	Down	Uncharacterized protein OS=Fusarium oxysporum (strain Fo5176) OX=660025 GN=FOXB_03310 PE=3 SV=1	FOXB_03310	mitochondria	K03934	NDUFS1; NADH dehydrogenase (ubiquinone) Fe-S protein 1 [EC:7.1.1.2 1.6.99.3]	map00190 Oxidative phosphorylation; map01100 Metabolic pathways	GO:0006091 generation of precursor metabolites and energy; GO:0008152 metabolic process; GO:0009987 cellular process; GO:0015980 energy derivation by oxidation of organic compounds; GO:0044237 cellular metabolic process; GO:0045333 cellular respiration; GO:0055114 oxidation-reduction process;	GO:0005622 intracellular; GO:0005623 cell; GO:0005737 cytoplasm; GO:0005739 mitochondrion; GO:0005740 mitochondrial envelope; GO:0005743 mitochondrial inner membrane; GO:0005746 mitochondrial respirasome; GO:0005747 mitochondrial respiratory chain complex I; GO:0016020 membrane; GO:0019866 organelle inner membrane; GO:0030964 NADH dehydrogenase complex; GO:0031090 organelle membrane; GO:0031966 m…	GO:0003824 catalytic activity; GO:0003954 NADH dehydrogenase activity; GO:0005488 binding; GO:0008137 NADH dehydrogenase (ubiquinone) activity; GO:0016491 oxidoreductase activity; GO:0016651 oxidoreductase activity, acting on NAD(P)H; GO:0016655 oxidoreductase activity, acting on NAD(P)H, quinone or similar compound as acceptor; GO:0048037 cofactor binding; GO:0050136 NADH dehydrogenase (quinone)…	PF13510; PF10588	2Fe-2S iron-sulfur cluster binding domain; NADH-ubiquinone oxidoreductase-G iron-sulfur binding region	KOG2282	NADH-ubiquinone oxidoreductase, NDUFS1/75 kDa subunit
	X0AEQ3	34	K	0.00029575	Down	Uncharacterized protein OS=Fusarium oxysporum f. sp. melonis 26406 OX=1089452 GN=FOMG_05453 PE=3 SV=1	FOMG_05453	cytoplasm	K15105	SLC25A12_13, AGC; solute carrier family 25 (mitochondrial aspartate/glutamate transporter), member 12/13		GO:0003333 amino acid transmembrane transport; GO:0006091 generation of precursor metabolites and energy; GO:0006807 nitrogen compound metabolic process; GO:0006810 transport; GO:0006811 ion transport; GO:0006820 anion transport; GO:0006835 dicarboxylic acid transport; GO:0006836 neurotransmitter transport; GO:0006839 mitochondrial transport; GO:0006855 drug transmembrane transport; GO:0006865 am…	GO:0005622 intracellular; GO:0005623 cell; GO:0005737 cytoplasm; GO:0005739 mitochondrion; GO:0005740 mitochondrial envelope; GO:0005743 mitochondrial inner membrane; GO:0016020 membrane; GO:0016021 integral component of membrane; GO:0019866 organelle inner membrane; GO:0031090 organelle membrane; GO:0031224 intrinsic component of membrane; GO:0031966 mitochondrial membrane; GO:0031967 organelle …	GO:0005215 transporter activity; GO:0005310 dicarboxylic acid transmembrane transporter activity; GO:0005313 L-glutamate transmembrane transporter activity; GO:0005326 neurotransmitter transmembrane transporter activity; GO:0005342 organic acid transmembrane transporter activity; GO:0008509 anion transmembrane transporter activity; GO:0008514 organic anion transmembrane transporter activity; GO:0…	PF13499	EF-hand domain pair	KOG0751	Mitochondrial aspartate/glutamate carrier protein Aralar/Citrin (contains EF-hand Ca2+-binding domains)
	W9PWF7	225	K	0.02563	Down	D-lactate dehydrogenase (Cytochrome) OS=Fusarium oxysporum f. sp. pisi HDV247 OX=1080344 GN=FOVG_02631 PE=3 SV=1	FOVG_02631	mitochondria	K21618	DLD3; (R)-2-hydroxyglutarate---pyruvate transhydrogenase [EC:1.1.99.40]	map00620 Pyruvate metabolism; map01100 Metabolic pathways	GO:0006082 organic acid metabolic process; GO:0006089 lactate metabolic process; GO:0006091 generation of precursor metabolites and energy; GO:0008152 metabolic process; GO:0009056 catabolic process; GO:0009987 cellular process; GO:0015980 energy derivation by oxidation of organic compounds; GO:0016054 organic acid catabolic process; GO:0019516 lactate oxidation; GO:0019752 carboxylic acid metabo…	GO:0005622 intracellular; GO:0005623 cell; GO:0005737 cytoplasm; GO:0005739 mitochondrion; GO:0005759 mitochondrial matrix; GO:0031974 membrane-enclosed lumen; GO:0043226 organelle; GO:0043227 membrane-bounded organelle; GO:0043229 intracellular organelle; GO:0043231 intracellular membrane-bounded organelle; GO:0043233 organelle lumen; GO:0070013 intracellular organelle lumen;	GO:0000166 nucleotide binding; GO:0003779 actin binding; GO:0003824 catalytic activity; GO:0004457 lactate dehydrogenase activity; GO:0004458 D-lactate dehydrogenase (cytochrome) activity; GO:0005488 binding; GO:0005515 protein binding; GO:0008092 cytoskeletal protein binding; GO:0016491 oxidoreductase activity; GO:0016614 oxidoreductase activity, acting on CH-OH group of donors; GO:0016898 oxido…	PF01565; PF02913	FAD binding domain ; FAD linked oxidases, C-terminal domain	KOG1232	Proteins containing the FAD binding domain
	X0LR15	133	K	0.0360178	Down	SURF1-like protein OS=Fusarium oxysporum f. sp. vasinfectum 25433 OX=1089449 GN=FOTG_09308 PE=3 SV=1	FOTG_09308	plasma membrane	K14998	SURF1, SHY1; surfeit locus 1 family protein		GO:0006996 organelle organization; GO:0007005 mitochondrion organization; GO:0008535 respiratory chain complex IV assembly; GO:0009987 cellular process; GO:0016043 cellular component organization; GO:0017004 cytochrome complex assembly; GO:0022607 cellular component assembly; GO:0033108 mitochondrial respiratory chain complex assembly; GO:0033617 mitochondrial cytochrome c oxidase assembly; GO:00…	GO:0005622 intracellular; GO:0005623 cell; GO:0005737 cytoplasm; GO:0005739 mitochondrion; GO:0005740 mitochondrial envelope; GO:0005743 mitochondrial inner membrane; GO:0016020 membrane; GO:0016021 integral component of membrane; GO:0019866 organelle inner membrane; GO:0031090 organelle membrane; GO:0031224 intrinsic component of membrane; GO:0031966 mitochondrial membrane; GO:0031967 organelle …	GO:0005488 binding; GO:0005515 protein binding; GO:0051082 unfolded protein binding;			KOG1563	Mitochondrial protein Surfeit 1/SURF1/SHY1, required for expression of cytochrome oxidase
	W9P603	305	K	0.00519315	Down	Mitochondrial trans-2-enoyl-CoA reductase OS=Fusarium oxysporum f. sp. pisi HDV247 OX=1080344 GN=FOVG_09333 PE=4 SV=1	FOVG_09333	mitochondria	K07512	MECR, NRBF1; mitochondrial enoyl-[acyl-carrier protein] reductase / trans-2-enoyl-CoA reductase [EC:1.3.1.- 1.3.1.38]	map00061 Fatty acid biosynthesis; map00062 Fatty acid elongation; map01100 Metabolic pathways; map01212 Fatty acid metabolism	GO:0006082 organic acid metabolic process; GO:0006091 generation of precursor metabolites and energy; GO:0006629 lipid metabolic process; GO:0006631 fatty acid metabolic process; GO:0006633 fatty acid biosynthetic process; GO:0008152 metabolic process; GO:0008610 lipid biosynthetic process; GO:0009058 biosynthetic process; GO:0009060 aerobic respiration; GO:0009987 cellular process; GO:0015980 en…	GO:0005622 intracellular; GO:0005623 cell; GO:0005737 cytoplasm; GO:0005739 mitochondrion; GO:0043226 organelle; GO:0043227 membrane-bounded organelle; GO:0043229 intracellular organelle; GO:0043231 intracellular membrane-bounded organelle;	GO:0003824 catalytic activity; GO:0005488 binding; GO:0008270 zinc ion binding; GO:0016491 oxidoreductase activity; GO:0016627 oxidoreductase activity, acting on the CH-CH group of donors; GO:0016628 oxidoreductase activity, acting on the CH-CH group of donors, NAD or NADP as acceptor; GO:0016631 enoyl-[acyl-carrier-protein] reductase activity; GO:0043167 ion binding; GO:0043169 cation binding; G…			KOG0025	Zn2+-binding dehydrogenase (nuclear receptor binding factor-1)
	W9PKL9	99	K	0.00944198	Down	Probable electron transfer flavoprotein subunit alpha OS=Fusarium oxysporum f. sp. pisi HDV247 OX=1080344 GN=FOVG_08488 PE=3 SV=1	FOVG_08488	mitochondria	K03522	fixB, etfA; electron transfer flavoprotein alpha subunit		GO:0006082 organic acid metabolic process; GO:0006091 generation of precursor metabolites and energy; GO:0006629 lipid metabolic process; GO:0006631 fatty acid metabolic process; GO:0006635 fatty acid beta-oxidation; GO:0008152 metabolic process; GO:0009056 catabolic process; GO:0009062 fatty acid catabolic process; GO:0009987 cellular process; GO:0015980 energy derivation by oxidation of organic…	GO:0005622 intracellular; GO:0005623 cell; GO:0005737 cytoplasm; GO:0005739 mitochondrion; GO:0005759 mitochondrial matrix; GO:0031974 membrane-enclosed lumen; GO:0043226 organelle; GO:0043227 membrane-bounded organelle; GO:0043229 intracellular organelle; GO:0043231 intracellular membrane-bounded organelle; GO:0043233 organelle lumen; GO:0070013 intracellular organelle lumen;	GO:0000166 nucleotide binding; GO:0003824 catalytic activity; GO:0005488 binding; GO:0009055 electron transfer activity; GO:0016491 oxidoreductase activity; GO:0036094 small molecule binding; GO:0043167 ion binding; GO:0043168 anion binding; GO:0048037 cofactor binding; GO:0050660 flavin adenine dinucleotide binding; GO:0050662 coenzyme binding; GO:0097159 organic cyclic compound binding; GO:1901…	PF01012; PF00766	Electron transfer flavoprotein domain; Electron transfer flavoprotein FAD-binding domain	KOG3954	Electron transfer flavoprotein, alpha subunit
	X0JV22	212	K	0.00915648	Down	Uncharacterized protein OS=Fusarium oxysporum f. sp. conglutinans race 2 54008 OX=1089457 GN=FOPG_00912 PE=3 SV=1	FOPG_00912	mitochondria	K15110	SLC25A21, ODC; solute carrier family 25 (mitochondrial 2-oxodicarboxylate transporter), member 21		GO:0006810 transport; GO:0006811 ion transport; GO:0006820 anion transport; GO:0006835 dicarboxylic acid transport; GO:0006839 mitochondrial transport; GO:0015711 organic anion transport; GO:0015742 alpha-ketoglutarate transport; GO:0015849 organic acid transport; GO:0034220 ion transmembrane transport; GO:0046942 carboxylic acid transport; GO:0051179 localization; GO:0051181 cofactor transport; …	GO:0005622 intracellular; GO:0005623 cell; GO:0005737 cytoplasm; GO:0005739 mitochondrion; GO:0005740 mitochondrial envelope; GO:0005743 mitochondrial inner membrane; GO:0016020 membrane; GO:0016021 integral component of membrane; GO:0019866 organelle inner membrane; GO:0031090 organelle membrane; GO:0031224 intrinsic component of membrane; GO:0031966 mitochondrial membrane; GO:0031967 organelle …	GO:0005215 transporter activity; GO:0005310 dicarboxylic acid transmembrane transporter activity; GO:0005342 organic acid transmembrane transporter activity; GO:0008509 anion transmembrane transporter activity; GO:0008514 organic anion transmembrane transporter activity; GO:0015075 ion transmembrane transporter activity; GO:0015139 alpha-ketoglutarate transmembrane transporter activity; GO:001531…			KOG0754	Mitochondrial oxodicarboxylate carrier protein
	W9PYW1	52	K	0.012321	Down	Cytochrome b-c1 complex subunit Rieske, mitochondrial OS=Fusarium oxysporum f. sp. pisi HDV247 OX=1080344 GN=FOVG_05044 PE=3 SV=1	FOVG_05044	mitochondria	K00411	UQCRFS1, RIP1, petA; ubiquinol-cytochrome c reductase iron-sulfur subunit [EC:7.1.1.8]	map00190 Oxidative phosphorylation; map01100 Metabolic pathways	GO:0006091 generation of precursor metabolites and energy; GO:0006119 oxidative phosphorylation; GO:0006122 mitochondrial electron transport, ubiquinol to cytochrome c; GO:0006139 nucleobase-containing compound metabolic process; GO:0006163 purine nucleotide metabolic process; GO:0006725 cellular aromatic compound metabolic process; GO:0006753 nucleoside phosphate metabolic process; GO:0006793 ph…	GO:0005622 intracellular; GO:0005623 cell; GO:0005737 cytoplasm; GO:0005739 mitochondrion; GO:0005740 mitochondrial envelope; GO:0005743 mitochondrial inner membrane; GO:0005746 mitochondrial respirasome; GO:0005750 mitochondrial respiratory chain complex III; GO:0016020 membrane; GO:0019866 organelle inner membrane; GO:0031090 organelle membrane; GO:0031966 mitochondrial membrane; GO:0031967 org…		PF00355	Rieske [2Fe-2S] domain	KOG1671	Ubiquinol cytochrome c reductase, subunit RIP1
	X0JV22	234	K	0.0331139	Down	Uncharacterized protein OS=Fusarium oxysporum f. sp. conglutinans race 2 54008 OX=1089457 GN=FOPG_00912 PE=3 SV=1	FOPG_00912	mitochondria	K15110	SLC25A21, ODC; solute carrier family 25 (mitochondrial 2-oxodicarboxylate transporter), member 21		GO:0006810 transport; GO:0006811 ion transport; GO:0006820 anion transport; GO:0006835 dicarboxylic acid transport; GO:0006839 mitochondrial transport; GO:0015711 organic anion transport; GO:0015742 alpha-ketoglutarate transport; GO:0015849 organic acid transport; GO:0034220 ion transmembrane transport; GO:0046942 carboxylic acid transport; GO:0051179 localization; GO:0051181 cofactor transport; …	GO:0005622 intracellular; GO:0005623 cell; GO:0005737 cytoplasm; GO:0005739 mitochondrion; GO:0005740 mitochondrial envelope; GO:0005743 mitochondrial inner membrane; GO:0016020 membrane; GO:0016021 integral component of membrane; GO:0019866 organelle inner membrane; GO:0031090 organelle membrane; GO:0031224 intrinsic component of membrane; GO:0031966 mitochondrial membrane; GO:0031967 organelle …	GO:0005215 transporter activity; GO:0005310 dicarboxylic acid transmembrane transporter activity; GO:0005342 organic acid transmembrane transporter activity; GO:0008509 anion transmembrane transporter activity; GO:0008514 organic anion transmembrane transporter activity; GO:0015075 ion transmembrane transporter activity; GO:0015139 alpha-ketoglutarate transmembrane transporter activity; GO:001531…			KOG0754	Mitochondrial oxodicarboxylate carrier protein
	X0JV22	126	K	0.0112724	Down	Uncharacterized protein OS=Fusarium oxysporum f. sp. conglutinans race 2 54008 OX=1089457 GN=FOPG_00912 PE=3 SV=1	FOPG_00912	mitochondria	K15110	SLC25A21, ODC; solute carrier family 25 (mitochondrial 2-oxodicarboxylate transporter), member 21		GO:0006810 transport; GO:0006811 ion transport; GO:0006820 anion transport; GO:0006835 dicarboxylic acid transport; GO:0006839 mitochondrial transport; GO:0015711 organic anion transport; GO:0015742 alpha-ketoglutarate transport; GO:0015849 organic acid transport; GO:0034220 ion transmembrane transport; GO:0046942 carboxylic acid transport; GO:0051179 localization; GO:0051181 cofactor transport; …	GO:0005622 intracellular; GO:0005623 cell; GO:0005737 cytoplasm; GO:0005739 mitochondrion; GO:0005740 mitochondrial envelope; GO:0005743 mitochondrial inner membrane; GO:0016020 membrane; GO:0016021 integral component of membrane; GO:0019866 organelle inner membrane; GO:0031090 organelle membrane; GO:0031224 intrinsic component of membrane; GO:0031966 mitochondrial membrane; GO:0031967 organelle …	GO:0005215 transporter activity; GO:0005310 dicarboxylic acid transmembrane transporter activity; GO:0005342 organic acid transmembrane transporter activity; GO:0008509 anion transmembrane transporter activity; GO:0008514 organic anion transmembrane transporter activity; GO:0015075 ion transmembrane transporter activity; GO:0015139 alpha-ketoglutarate transmembrane transporter activity; GO:001531…			KOG0754	Mitochondrial oxodicarboxylate carrier protein
	X0JV22	273	K	0.00583258	Down	Uncharacterized protein OS=Fusarium oxysporum f. sp. conglutinans race 2 54008 OX=1089457 GN=FOPG_00912 PE=3 SV=1	FOPG_00912	mitochondria	K15110	SLC25A21, ODC; solute carrier family 25 (mitochondrial 2-oxodicarboxylate transporter), member 21		GO:0006810 transport; GO:0006811 ion transport; GO:0006820 anion transport; GO:0006835 dicarboxylic acid transport; GO:0006839 mitochondrial transport; GO:0015711 organic anion transport; GO:0015742 alpha-ketoglutarate transport; GO:0015849 organic acid transport; GO:0034220 ion transmembrane transport; GO:0046942 carboxylic acid transport; GO:0051179 localization; GO:0051181 cofactor transport; …	GO:0005622 intracellular; GO:0005623 cell; GO:0005737 cytoplasm; GO:0005739 mitochondrion; GO:0005740 mitochondrial envelope; GO:0005743 mitochondrial inner membrane; GO:0016020 membrane; GO:0016021 integral component of membrane; GO:0019866 organelle inner membrane; GO:0031090 organelle membrane; GO:0031224 intrinsic component of membrane; GO:0031966 mitochondrial membrane; GO:0031967 organelle …	GO:0005215 transporter activity; GO:0005310 dicarboxylic acid transmembrane transporter activity; GO:0005342 organic acid transmembrane transporter activity; GO:0008509 anion transmembrane transporter activity; GO:0008514 organic anion transmembrane transporter activity; GO:0015075 ion transmembrane transporter activity; GO:0015139 alpha-ketoglutarate transmembrane transporter activity; GO:001531…			KOG0754	Mitochondrial oxodicarboxylate carrier protein
	X0JV22	108	K	0.000692458	Down	Uncharacterized protein OS=Fusarium oxysporum f. sp. conglutinans race 2 54008 OX=1089457 GN=FOPG_00912 PE=3 SV=1	FOPG_00912	mitochondria	K15110	SLC25A21, ODC; solute carrier family 25 (mitochondrial 2-oxodicarboxylate transporter), member 21		GO:0006810 transport; GO:0006811 ion transport; GO:0006820 anion transport; GO:0006835 dicarboxylic acid transport; GO:0006839 mitochondrial transport; GO:0015711 organic anion transport; GO:0015742 alpha-ketoglutarate transport; GO:0015849 organic acid transport; GO:0034220 ion transmembrane transport; GO:0046942 carboxylic acid transport; GO:0051179 localization; GO:0051181 cofactor transport; …	GO:0005622 intracellular; GO:0005623 cell; GO:0005737 cytoplasm; GO:0005739 mitochondrion; GO:0005740 mitochondrial envelope; GO:0005743 mitochondrial inner membrane; GO:0016020 membrane; GO:0016021 integral component of membrane; GO:0019866 organelle inner membrane; GO:0031090 organelle membrane; GO:0031224 intrinsic component of membrane; GO:0031966 mitochondrial membrane; GO:0031967 organelle …	GO:0005215 transporter activity; GO:0005310 dicarboxylic acid transmembrane transporter activity; GO:0005342 organic acid transmembrane transporter activity; GO:0008509 anion transmembrane transporter activity; GO:0008514 organic anion transmembrane transporter activity; GO:0015075 ion transmembrane transporter activity; GO:0015139 alpha-ketoglutarate transmembrane transporter activity; GO:001531…			KOG0754	Mitochondrial oxodicarboxylate carrier protein
	X0JV22	205	K	0.000221638	Down	Uncharacterized protein OS=Fusarium oxysporum f. sp. conglutinans race 2 54008 OX=1089457 GN=FOPG_00912 PE=3 SV=1	FOPG_00912	mitochondria	K15110	SLC25A21, ODC; solute carrier family 25 (mitochondrial 2-oxodicarboxylate transporter), member 21		GO:0006810 transport; GO:0006811 ion transport; GO:0006820 anion transport; GO:0006835 dicarboxylic acid transport; GO:0006839 mitochondrial transport; GO:0015711 organic anion transport; GO:0015742 alpha-ketoglutarate transport; GO:0015849 organic acid transport; GO:0034220 ion transmembrane transport; GO:0046942 carboxylic acid transport; GO:0051179 localization; GO:0051181 cofactor transport; …	GO:0005622 intracellular; GO:0005623 cell; GO:0005737 cytoplasm; GO:0005739 mitochondrion; GO:0005740 mitochondrial envelope; GO:0005743 mitochondrial inner membrane; GO:0016020 membrane; GO:0016021 integral component of membrane; GO:0019866 organelle inner membrane; GO:0031090 organelle membrane; GO:0031224 intrinsic component of membrane; GO:0031966 mitochondrial membrane; GO:0031967 organelle …	GO:0005215 transporter activity; GO:0005310 dicarboxylic acid transmembrane transporter activity; GO:0005342 organic acid transmembrane transporter activity; GO:0008509 anion transmembrane transporter activity; GO:0008514 organic anion transmembrane transporter activity; GO:0015075 ion transmembrane transporter activity; GO:0015139 alpha-ketoglutarate transmembrane transporter activity; GO:001531…			KOG0754	Mitochondrial oxodicarboxylate carrier protein
[truncated: 4,220 more rows]

## Sheet: I_6hvsI_0h
Table S6. Fusarium oxysporum f. sp. cucumerinum Eukaryotic Orthologous Group (KOG) functional description of differentially regulated lysine-acetylated proteins in the comparison
Category description	Protein accession	Position	Amino acid	I_6h/I_0h P value	Regulated Type	Protein description	Gene name	Subcellular localization	KEGG KO No.	KEGG Gene	KEGG pathway	Biological Process	Cellular Component	Molecular Function	Pfam ID	Domain description	KOG NO.	KOG description
[truncated: 4,352 more rows]

## Sheet: I_0hvsW_0h
Table S6. Fusarium oxysporum f. sp. cucumerinum Eukaryotic Orthologous Group (KOG) functional description of differentially regulated lysine-acetylated proteins in the comparison
Category description	Protein accession	Position	Amino acid	I_0h/W_0h P value	Regulated Type	Protein description	Gene name	Subcellular localization	KEGG KO No.	KEGG Gene	KEGG pathway	Biological Process	Cellular Component	Molecular Function	Pfam ID	Domain description	KOG NO.	KOG description
[truncated: 1,521 more rows]

## Sheet: I_6hvsW_6h
Table S6. Fusarium oxysporum f. sp. cucumerinum Eukaryotic Orthologous Group (KOG) functional description of differentially regulated lysine-acetylated proteins in the comparison
[truncated: 129 more rows]
