# Supplementary material for: Quantitative Acetylome Analysis of Differentially Modified Proteins in Virulence-Differentiated Fusarium oxysporum f. sp. cucumerinum Isolates during Cucumber Colonization
Source: J Fungi (Basel). 2023 Sep 13;9(9):920. doi: 10.3390/jof9090920 (PMC10532600; doi:10.3390/jof9090920)
Supplement: Supplementary file 1 [file jof-09-00920-s001.zip › Supplementary Table S7.xlsx]

## Sheet: W_6hvsW_0h
Table S7. Fusarium oxysporum f. sp. cucumerinum Gene Ontology (GO) enrichment of lysine-acetylated proteins differentially regulated in the comparison
GO Terms Level 1	GO Terms Description	GO Terms Level	GO Terms ID	Mapping	Background	All Mapping	All Background	Fold Enrichment	Fisher's exact test p value	-log10(p value)	Related proteins
Cellular Component	COPI-coated vesicle membrane	10	GO:0030663	8	8	1265	2073	1.64	0.0261727	1.58	X0LJ42 N4USQ0 X0LQL6 A0A420R7U7 A0A420RZ31 W9IGE2 X0ISN6 N4THQ9
	COPI-coated vesicle	9	GO:0030137	8	8	1265	2073	1.64	0.0261727	1.58	X0LJ42 N4USQ0 X0LQL6 A0A420R7U7 A0A420RZ31 W9IGE2 X0ISN6 N4THQ9
	COPI vesicle coat	11	GO:0030126	8	8	1265	2073	1.64	0.0261727	1.58	X0LJ42 N4USQ0 X0LQL6 A0A420R7U7 A0A420RZ31 W9IGE2 X0ISN6 N4THQ9
	NADH dehydrogenase complex	5	GO:0030964	7	7	1265	2073	1.64	0.0475027	1.32	A0A0D2XYI7 X0CA93 X0LCA4 X0A5W5 F9FA85 N4U6C1 N4UYR7
	respiratory chain complex I	6	GO:0045271	7	7	1265	2073	1.64	0.0475027	1.32	A0A0D2XYI7 X0CA93 X0LCA4 X0A5W5 F9FA85 N4U6C1 N4UYR7
	mitochondrial respiratory chain complex I	11	GO:0005747	7	7	1265	2073	1.64	0.0475027	1.32	A0A0D2XYI7 X0CA93 X0LCA4 X0A5W5 F9FA85 N4U6C1 N4UYR7
Molecular Function	prenyltransferase activity	5	GO:0004659	7	7	1164	1901	1.63	0.0477564	1.32	A0A2H3T7R4 N4TST6 N4TNY5 X0BM27 W9ZN16 A0A5C6SGQ5 X0M4Z3
	NADH dehydrogenase activity	5	GO:0003954	7	7	1164	1901	1.63	0.0477564	1.32	A0A0D2XDW1 X0CA93 N4U8F4 W9ZE64 W9ZE64 X0A5W5 F9FA85 N4U6C1
Biological Process	nucleotide phosphorylation	7	GO:0046939	15	15	1283	2110	1.64	0.000765197	3.12	N4THC4 A0A0J9WML6 A0A2H3H3B2 A0A2H3H6B1 A0A420QCL1 X0IIM7 A0A3L6NYV3 A0A2H3TQG4 A0A3L6N7I0 X0AWQ9 A0A420R7U8 A0A4Q2V3V2 A0A5C6TC08 F9G918 W9L2L4
	hydrogen peroxide metabolic process	6	GO:0042743	11	11	1283	2110	1.64	0.00471935	2.33	A0A420RY35 A0A2H3GWY6 I0CCA5 A0A5C6TGG8 W9NZX8 X0N7D0 A0A559LP95 X0MYY6 X0MYY6 X0KVB1 W9HR00 X0BNP5
	thioester biosynthetic process	6	GO:0035384	10	10	1283	2110	1.64	0.00819542	2.09	A0A4Q2VK00 A0A2H3HW27 X0HA34 W9JBU9 A0A5C6TFQ2 X0MYY6 X0MYY6 A0A5C6SPR3 N4U710 X0HZ11 X0MM31
	hydrogen peroxide catabolic process	7	GO:0042744	10	10	1283	2110	1.64	0.00819542	2.09	A0A420RY35 A0A2H3GWY6 I0CCA5 A0A5C6TGG8 W9NZX8 X0N7D0 A0A559LP95 X0KVB1 W9HR00 X0BNP5
	regulation of protein depolymerization	7	GO:1901879	10	10	1283	2110	1.64	0.00819542	2.09	A0A2H3HS80 A0A5C6TGS2 A0A2H3HI48 A0A2H3HWR6 X0NIP5 X0NQN9 N4TVQ2 W9K7W7 N4UF69 W9Q080
	glyceraldehyde-3-phosphate metabolic process	6	GO:0019682	10	10	1283	2110	1.64	0.00819542	2.09	N4THC4 A0A2H3H6B1 A0A559L8S9 A0A420QCL1 J9MJK9 N4TMG0 A0A420R7U8 A0A420PU95 W9L2L4 W9ID31
	glucose 6-phosphate metabolic process	6	GO:0051156	10	10	1283	2110	1.64	0.00819542	2.09	N4THC4 A0A559L8S9 A0A420QCL1 J9MJK9 N4TMG0 A0A420R7U8 X0M2W8 A0A420PU95 W9L2L4 W9ID31
	monosaccharide biosynthetic process	6	GO:0046364	13	14	1283	2110	1.53	0.0124352	1.91	A0A5C6TI32 A0A2H3H6B1 A0A559L8S9 X0IIM7 J9MJK9 A0A3L6N7I0 X0AWQ9 A0A420R7U8 A0A4Q2V3V2 A0A5C6TC08 F9G918 W9PV62 A0A0D2XP14
	pentose-phosphate shunt	7	GO:0006098	9	9	1283	2110	1.64	0.0144476	1.84	N4THC4 A0A559L8S9 A0A420QCL1 J9MJK9 N4TMG0 A0A420R7U8 A0A420PU95 W9L2L4 W9ID31
	pentose metabolic process	6	GO:0019321	9	9	1283	2110	1.64	0.0144476	1.84	X0M3N3 A0A5C6SKW8 N4UB18 A0A559L8S9 W9Z9I1 J9MJK9 X0C5S1 A0A420PU95 A0A0D2XP14
	regulation of ion transport	6	GO:0043269	12	13	1283	2110	1.52	0.0207797	1.68	X0NTM7 A0A0J9WHU4 W9Q6L8 A0A0P0CLI7 A0A2H3HTT1 X0DAD6 A0A420R7U4 F9F7U4 X0LV39 X0ADN6 X0AG09 W9J4L1
	detoxification of hydrogen peroxide	7	GO:0061691	7	7	1283	2110	1.64	0.0472396	1.33	A0A420RY35 A0A2H3GWY6 A0A5C6TGG8 W9NZX8 A0A559LP95 W9HR00 X0BNP5

## Sheet: I_6hvsI_0h
Table S7. Fusarium oxysporum f. sp. cucumerinum Gene Ontology (GO) enrichment of lysine-acetylated proteins differentially regulated in the comparison
GO Terms Level 1	GO Terms Description	GO Terms Level	GO Terms ID	Mapping	Background	All Mapping	All Background	Fold Enrichment	Fisher's exact test p value	-log10(p value)	Related proteins
Cellular Component	COPI-coated vesicle membrane	10	GO:0030663	8	8	1265	2073	1.64	0.0261727	1.58	X0LJ42 N4USQ0 X0LQL6 A0A420R7U7 A0A420RZ31 W9IGE2 X0ISN6 N4THQ9
	COPI-coated vesicle	9	GO:0030137	8	8	1265	2073	1.64	0.0261727	1.58	X0LJ42 N4USQ0 X0LQL6 A0A420R7U7 A0A420RZ31 W9IGE2 X0ISN6 N4THQ9
	COPI vesicle coat	11	GO:0030126	8	8	1265	2073	1.64	0.0261727	1.58	X0LJ42 N4USQ0 X0LQL6 A0A420R7U7 A0A420RZ31 W9IGE2 X0ISN6 N4THQ9
	NADH dehydrogenase complex	5	GO:0030964	7	7	1265	2073	1.64	0.0475027	1.32	A0A0D2XYI7 X0CA93 X0LCA4 X0A5W5 F9FA85 N4U6C1 N4UYR7
	mitochondrial respiratory chain complex I	11	GO:0005747	7	7	1265	2073	1.64	0.0475027	1.32	A0A0D2XYI7 X0CA93 X0LCA4 X0A5W5 F9FA85 N4U6C1 N4UYR7
	respiratory chain complex I	6	GO:0045271	7	7	1265	2073	1.64	0.0475027	1.32	A0A0D2XYI7 X0CA93 X0LCA4 X0A5W5 F9FA85 N4U6C1 N4UYR7
Molecular Function	nuclear localization sequence binding	6	GO:0008139	7	7	1165	1901	1.63	0.0478327	1.32	N4U8U0 N4TNF0 F9FMG1 A0A6M7ZD30 A0A420MIR7 W9Q817 W9J2Z0
	NADH dehydrogenase activity	5	GO:0003954	7	7	1165	1901	1.63	0.0478327	1.32	A0A0D2XDW1 X0CA93 N4U8F4 W9ZE64 X0A5W5 F9FA85 N4U6C1
	prenyltransferase activity	5	GO:0004659	7	7	1165	1901	1.63	0.0478327	1.32	A0A2H3T7R4 N4TST6 N4TNY5 X0BM27 W9ZN16 A0A5C6SGQ5 X0M4Z3
Biological Process	nucleotide phosphorylation	7	GO:0046939	14	15	1282	2110	1.54	0.00746221	2.13	N4THC4 A0A0J9WML6 A0A2H3H3B2 A0A2H3H6B1 A0A420QCL1 A0A3L6NYV3 A0A2H3TQG4 A0A3L6N7I0 X0AWQ9 A0A420R7U8 A0A4Q2V3V2 A0A5C6TC08 F9G918 W9L2L4
	regulation of protein depolymerization	7	GO:1901879	10	10	1282	2110	1.65	0.00815656	2.09	A0A2H3HS80 A0A5C6TGS2 A0A2H3HI48 A0A2H3HWR6 X0NIP5 X0NQN9 N4TVQ2 W9K7W7 N4UF69 W9Q080
	glyceraldehyde-3-phosphate metabolic process	6	GO:0019682	10	10	1282	2110	1.65	0.00815656	2.09	N4THC4 A0A2H3H6B1 A0A559L8S9 A0A420QCL1 J9MJK9 N4TMG0 A0A420R7U8 A0A420PU95 W9L2L4 W9ID31
	glucose 6-phosphate metabolic process	6	GO:0051156	10	10	1282	2110	1.65	0.00815656	2.09	N4THC4 A0A559L8S9 A0A420QCL1 J9MJK9 N4TMG0 A0A420R7U8 X0M2W8 A0A420PU95 W9L2L4 W9ID31
	pentose metabolic process	6	GO:0019321	9	9	1282	2110	1.65	0.014398	1.84	X0M3N3 A0A5C6SKW8 N4UB18 A0A559L8S9 W9Z9I1 J9MJK9 X0C5S1 A0A420PU95 A0A0D2XP14
	pentose-phosphate shunt	7	GO:0006098	9	9	1282	2110	1.65	0.014398	1.84	N4THC4 A0A559L8S9 A0A420QCL1 J9MJK9 N4TMG0 A0A420R7U8 A0A420PU95 W9L2L4 W9ID31
	regulation of ion transport	6	GO:0043269	12	13	1282	2110	1.52	0.0207255	1.68	X0NTM7 A0A0J9WHU4 W9Q6L8 A0A0P0CLI7 A0A2H3HTT1 X0DAD6 A0A420R7U4 F9F7U4 X0LV39 X0ADN6 X0AG09 W9J4L1
	detoxification of hydrogen peroxide	7	GO:0061691	7	7	1282	2110	1.65	0.0471846	1.33	A0A420RY35 A0A2H3GWY6 A0A5C6TGG8 W9NZX8 A0A559LP95 W9HR00 X0BNP5

## Sheet: I_0hvsW_0h
Table S7. Fusarium oxysporum f. sp. cucumerinum Gene Ontology (GO) enrichment of lysine-acetylated proteins differentially regulated in the comparison
GO Terms Level 1	GO Terms Description	GO Terms Level	GO Terms ID	Mapping	Background	All Mapping	All Background	Fold Enrichment	Fisher's exact test p value	-log10(p value)	Related proteins
Cellular Component	extracellular region	3	GO:0005576	24	56	499	2073	1.78	0.00216061	2.67	N4THM5 X0L5J9 W9J0V2 A0A2H3GYR0 A0A2H3H6B1 X0C4W7 A0A3L6P5L5 X0IIM7 A0A2H3T6D1 W9Q0F1 A0A2H3TM65 W9ZCU6 A0A559KYB2 A0A2N9DMQ9 A0A420R7U8 X0CDJ3 A0A4Q2V3V2 X0KVB1 X0A307 A0A5C6TC08 W9P944 X0ABW4 X0AG18 X0AWQ9
	preribosome	4	GO:0030684	30	76	499	2073	1.64	0.00239966	2.62	X0LX98 W9PN01 A0A2H3GY62 N4V0L0 W9IEG2 A0A4V1S1K1 F9FXI2 N4TIL5 A0A420N380 N4TIR3 X0I737 X0LZT5 N4TYG6 A0A3L6NXK6 A0A3L6P2B6 N4TVB2 W9IP30 X0HRK7 A0A4Q2VMM6 A0A4Q2VMM6 A0A420R6I5 A0A4Q2VF11 F9FB89 F9FRB7 N4TYM4 W9PD75 X0AG18 A0A420P508 A0A0J9U6G9 N4TH30 A0A6M7YSI5
	fungal biofilm matrix	6	GO:0062040	10	18	499	2073	2.31	0.00388808	2.41	X0L5J9 A0A2H3GYR0 A0A2H3H6B1 A0A3L6P5L5 X0IIM7 A0A2H3T6D1 A0A420R7U8 A0A4Q2V3V2 X0A307 X0ABW4
	biofilm matrix	5	GO:0062039	10	18	499	2073	2.31	0.00388808	2.41	X0L5J9 A0A2H3GYR0 A0A2H3H6B1 A0A3L6P5L5 X0IIM7 A0A2H3T6D1 A0A420R7U8 A0A4Q2V3V2 X0A307 X0ABW4
	extracellular matrix	4	GO:0031012	10	18	499	2073	2.31	0.00388808	2.41	X0L5J9 A0A2H3GYR0 A0A2H3H6B1 A0A3L6P5L5 X0IIM7 A0A2H3T6D1 A0A420R7U8 A0A4Q2V3V2 X0A307 X0ABW4
	hyphal cell wall	7	GO:0030446	12	24	499	2073	2.08	0.00624872	2.2	X0MJ98 A0A2H3H3B2 A0A2H3H6B1 A0A3L6P5L5 X0IIM7 W9Q0F1 A0A559KYB2 A0A4Q2V3V2 X0A307 F9G918 X0AG18 N4TTW0
	cytosolic ribosome	7	GO:0022626	32	87	499	2073	1.53	0.00679486	2.17	A0A0J9UWK8 X0M7T4 W9HY96 N4V0L0 W9IEG2 A0A4V1S1K1 A0A2H3HE67 F9FXI2 A0A420N380 W9I5V1 A0A3L6N8M4 A0A3L6NN27 A0A5C6SSA2 A0A3L6NXK6 A0A3L6P2B6 N4TWB6 N4TT26 A0A4Q2VF11 A0A4Q2VQG5 X0A2X8 F9FPS0 W9PR91 F9FRB7 N4TYM4 X0CLC3 W9I7F3 W9ID88 W9IZ08 W9PD75 W9PLS5 W9QCV2 X0AG18
	DNA packaging complex	3	GO:0044815	6	10	499	2073	2.49	0.0161209	1.79	X0A1M2 F9G9U9 N4TXB3 W9HWU4 W9ZTJ6 F9FFS9
Molecular Function	coenzyme binding	4	GO:0050662	19	35	478	1901	2.16	0.000223159	3.65	A0A559KMG8 N4U3B8 W9JWA4 X0M126 A0A559L8S9 W9INT1 A0A420QCL1 X0B6K8 A0A2H3T9N9 W9ZCU6 A0A420R2S3 N4URD2 N4U384 W9PWE1 W9P944 X0CKZ4 X0M1G1 X0M6V4 W9J9U8
	cofactor binding	3	GO:0048037	24	55	478	1901	1.74	0.00242226	2.62	A0A2H3HP53 A0A559KMG8 N4U3B8 W9JWA4 X0M126 I0CCA5 A0A559L8S9 W9INT1 A0A420QCL1 X0B6K8 A0A2H3T9N9 W9ZCU6 A0A420R2S3 F9FA85 X0KVB1 N4URD2 N4U384 W9PWE1 W9P944 X0CKZ4 X0M1G1 X0M6V4 W9J9U8 A0A6M7YSI5
	protein disulfide isomerase activity	6	GO:0003756	6	8	478	1901	2.98	0.00428154	2.37	A0A2H3HSF7 X0BSX3 F9FFN7 X0CDJ3 X0NTK9 W9J9U8
	lyase activity	3	GO:0016829	22	51	478	1901	1.72	0.0048028	2.32	X0L5J9 N4UUG8 N4UKY1 A0A2H3GZ11 F9FLQ4 X0I9S4 W9INT1 X0A4X5 N4TU84 A0A559LEP9 X0IWF5 X0I6P9 X0B2Q0 A0A4Q2V3V2 X0D3U8 X0AVD8 N4URD2 X0LNN6 F9G918 X0AMT5 A0A420P508 X0M136
	transaminase activity	5	GO:0008483	10	18	478	1901	2.21	0.00545427	2.26	A0A2H3HNC4 A0A420Q5S4 W9JWA4 F9FSI8 W9INY4 A0A2H3T9N9 A0A5C6T9Q7 N4U384 X0CKZ4 X0M6V4
	NAD binding	6	GO:0051287	6	9	478	1901	2.65	0.0101317	1.99	N4U3B8 X0B6K8 W9ZCU6 W9PWE1 W9P944 X0M1G1
	protein disulfide oxidoreductase activity	6	GO:0015035	6	9	478	1901	2.65	0.0101317	1.99	A0A2H3HSF7 X0BSX3 W9NZX8 X0CDJ3 X0NTK9 W9J9U8
	carbon-oxygen lyase activity	4	GO:0016835	13	27	478	1901	1.91	0.0116375	1.93	X0L5J9 N4UUG8 N4UKY1 X0A4X5 N4TU84 A0A559LEP9 A0A4Q2V3V2 X0D3U8 X0AVD8 N4URD2 X0LNN6 A0A420P508 X0M136
Biological Process	hexose catabolic process	7	GO:0019320	16	19	514	2110	3.46	5.82944e-08	7.23	X0LM79 N4THC4 A0A2H3H3B2 A0A2H3H6B1 X0IIM7 A0A3L6N7I0 A0A420R7U8 X0BKV7 A0A4Q2V3V2 X0KMN1 A0A5C6TC08 F9G918 W9PIM9 W9L2L4 X0A981 X0AWQ9
	carboxylic acid metabolic process	6	GO:0019752	103	276	514	2110	1.53	2.51639e-07	6.6	A0A2H3T4D6 X0JTH2 A0A5C6T5H7 X0L5J9 N4UUG8 A0A0D2XUR0 W9PIT4 A0A2H3HNC4 N4THC4 A0A559KMG8 A0A420Q5S4 X0M301 A0A5C6T046 W9J0V2 W9Q0B1 W9JWA4 X0AWK6 X0M126 A0A420U9K4 X0AER7 A0A2H3GYR0 A0A2H3GZ11 N4U858 A0A2H3H3B2 A0A2H3H6B1 F9FU61 A0A4Q2VK00 W9PIW9 W9Q3A7 F9FSI8 X0CSP1 X0CSP1 A0A5C6T1X2 X0C4W7 X0IYD3 A0A2H3I8G0 W9INT1 W9I7X2 X0A4X5 A0A420QCL1 A0A5C6T091 A0A420S9P1 X0ILQ2 X0IIM7 A0A2H3T6D1 X0B6K8 A…
	carboxylic acid biosynthetic process	7	GO:0046394	60	138	514	2110	1.78	3.27197e-07	6.49	A0A2H3T4D6 N4UUG8 W9PIT4 A0A2H3HNC4 N4THC4 A0A420Q5S4 X0M301 W9J0V2 W9Q0B1 X0M126 A0A420U9K4 X0AER7 N4U858 A0A2H3H3B2 A0A2H3H6B1 F9FU61 A0A4Q2VK00 W9Q3A7 F9FSI8 X0CSP1 X0CSP1 A0A5C6T1X2 X0C4W7 X0IYD3 A0A2H3I8G0 W9INT1 W9I7X2 A0A420QCL1 X0ILQ2 X0IIM7 A0A2H3T9N9 W9P603 W9NZX8 N4TU84 A0A3L6N7I0 N4U032 X0LQ19 A0A420R7U8 W9JBU9 A0A5C6T9Q7 N4UFA5 N4TX88 A0A4Q2V3V2 X0MEC5 A0A4Q2W9B9 W9II76 W9J4A0 X0MYY6…
	monosaccharide catabolic process	6	GO:0046365	17	23	514	2110	3.03	6.74158e-07	6.17	X0LM79 N4THC4 A0A2H3H3B2 A0A2H3H6B1 X0IIM7 X0C5S1 A0A3L6N7I0 A0A420R7U8 X0BKV7 A0A4Q2V3V2 X0KMN1 A0A5C6TC08 F9G918 W9PIM9 W9L2L4 X0A981 X0AWQ9
	monocarboxylic acid metabolic process	7	GO:0032787	43	93	514	2110	1.9	2.82287e-06	5.55	A0A2H3T4D6 N4UUG8 W9PIT4 N4THC4 A0A420Q5S4 W9JWA4 X0AWK6 X0AER7 A0A2H3H3B2 A0A2H3H6B1 A0A4Q2VK00 W9PIW9 W9Q3A7 F9FSI8 A0A420QCL1 X0IIM7 A0A2H3T6D1 X0B6K8 W9P603 A0A3L6N7I0 N4U032 X0I6P9 A0A420R7U8 W9JBU9 A0A4Q2V3V2 X0D3U8 A0A4Q2W9B9 A0A4V1S251 W9II76 X0MYY6 A0A5C6SQI3 A0A5C6TC08 N4U384 F9G918 W9L2L4 W9PWE1 N4U710 X0HZ11 X0AMT5 X0ABW4 X0KM96 N4UUL4 X0AWQ9
	purine-containing compound biosynthetic process	6	GO:0072522	32	62	514	2110	2.12	2.86321e-06	5.54	X0A121 N4THC4 X0M301 A0A2H3H3B2 A0A2H3H6B1 A0A4Q2VK00 A0A2H3HMY1 W9PKQ2 A0A420QCL1 X0MTN1 X0IIM7 A0A3L6N7I0 A0A420R7U8 W9JBU9 A0A5C6T9Q7 A0A559L7L8 W9IFY1 A0A4Q2V3V2 X0MYY6 X0A307 X0MLZ9 A0A5C6TC08 F9F660 N4U0R0 F9G918 W9L2L4 N4U710 X0HZ11 W9Q3B8 X0IDL8 W9Q6Z8 X0AWQ9
	hexose metabolic process	6	GO:0019318	21	35	514	2110	2.46	6.30791e-06	5.2	X0LM79 N4THC4 A0A5C6TI32 A0A2H3H3B2 A0A2H3H6B1 X0IIM7 A0A3L6N7I0 N4UVK6 A0A420R7U8 X0BKV7 N4U3J1 A0A4Q2V3V2 X0KMN1 A0A5C6TC08 F9G918 W9PIM9 W9L2L4 X0A981 X0AMT5 X0ABW4 X0AWQ9
	nucleotide phosphorylation	7	GO:0046939	12	15	514	2110	3.28	8.52911e-06	5.07	N4THC4 A0A2H3H3B2 A0A2H3H6B1 A0A420QCL1 X0IIM7 A0A3L6N7I0 A0A420R7U8 A0A4Q2V3V2 A0A5C6TC08 F9G918 W9L2L4 X0AWQ9
	glucose metabolic process	7	GO:0006006	15	22	514	2110	2.8	1.57718e-05	4.8	N4THC4 A0A5C6TI32 A0A2H3H3B2 A0A2H3H6B1 X0IIM7 A0A3L6N7I0 N4UVK6 A0A420R7U8 A0A4Q2V3V2 A0A5C6TC08 F9G918 W9L2L4 X0AMT5 X0ABW4 X0AWQ9
	ribose phosphate metabolic process	6	GO:0019693	45	105	514	2110	1.76	1.99662e-05	4.7	A0A0D2XIN1 X0A121 N4THC4 A0A4Q2V633 A0A2H3H3B2 A0A2H3H6B1 A0A4Q2VK00 A0A2H3HMY1 A0A559L8S9 W9PKQ2 A0A420QCL1 X0MTN1 X0IIM7 W9PYW1 J9MJK9 A0A3L6N7I0 W9ZUN9 N4U032 X0INL4 A0A420R7U8 W9JBU9 A0A559L7L8 W9IFY1 A0A4Q2V3V2 A0A4Q2W9B9 X0MYY6 A0A5C6STH3 X0MLZ9 A0A5C6TC08 F9F660 W9ICW4 F9G918 W9L2L4 N4U710 X0DFD0 X0HZ11 X0AMT5 W9ID31 W9Q3B8 X0IDL8 W9Q6Z8 X0ABW4 X0KM96 X0MCU3 X0AWQ9
	nucleoside phosphate metabolic process	7	GO:0006753	56	140	514	2110	1.64	2.37061e-05	4.63	A0A0D2XIN1 X0MJ10 X0I8H6 X0A121 N4THC4 N4U3B8 A0A4Q2V633 A0A2H3H3B2 A0A2H3H6B1 A0A4Q2VK00 A0A2H3HMY1 A0A559L8S9 W9PKQ2 X0BTU6 A0A420QCL1 X0MTN1 X0IIM7 W9PYW1 A0A420NRA1 J9MJK9 A0A3L6N7I0 W9ZUN9 N4U032 X0INL4 X0CSP8 X0CSP8 A0A420R7U8 W9JBU9 X0D561 X0IN79 A0A559L7L8 W9PAV8 W9IFY1 A0A4Q2V3V2 A0A4Q2W9B9 X0AVD8 W9II76 X0MYY6 A0A5C6STH3 X0MLZ9 A0A5C6TC08 F9F660 W9ICW4 F9G918 W9L2L4 N4U710 X0DFD0 X0HZ11…
	monosaccharide biosynthetic process	6	GO:0046364	11	14	514	2110	3.23	2.8612e-05	4.54	A0A5C6TI32 A0A2H3H6B1 A0A559L8S9 X0IIM7 J9MJK9 A0A3L6N7I0 A0A420R7U8 A0A4Q2V3V2 A0A5C6TC08 F9G918 X0AWQ9
	ribose phosphate biosynthetic process	7	GO:0046390	30	64	514	2110	1.92	7.94108e-05	4.1	A0A0D2XIN1 X0A121 N4THC4 A0A2H3H3B2 A0A2H3H6B1 A0A4Q2VK00 A0A2H3HMY1 A0A559L8S9 W9PKQ2 A0A420QCL1 X0MTN1 X0IIM7 A0A3L6N7I0 A0A420R7U8 W9JBU9 A0A559L7L8 W9IFY1 A0A4Q2V3V2 X0MYY6 X0MLZ9 A0A5C6TC08 F9F660 F9G918 W9L2L4 N4U710 X0HZ11 W9Q3B8 X0IDL8 W9Q6Z8 X0AWQ9
	hexose biosynthetic process	7	GO:0019319	9	11	514	2110	3.36	9.68004e-05	4.01	A0A5C6TI32 A0A2H3H6B1 X0IIM7 A0A3L6N7I0 A0A420R7U8 A0A4Q2V3V2 A0A5C6TC08 F9G918 X0AWQ9

## Sheet: I_6hvsW_6h
Table S7. Fusarium oxysporum f. sp. cucumerinum Gene Ontology (GO) enrichment of lysine-acetylated proteins differentially regulated in the comparison
GO Terms Level 1	GO Terms Description	GO Terms Level	GO Terms ID	Mapping	Background	All Mapping	All Background	Fold Enrichment	Fisher's exact test p value	-log10(p value)	Related proteins
Cellular Component	extracellular matrix	4	GO:0031012	5	18	76	2073	7.58	0.000342222	3.47	A0A2H3GYR0 A0A2H3H6B1 A0A2H3I0W3 A0A420R7U8 X0A307
	fungal biofilm matrix	6	GO:0062040	5	18	76	2073	7.58	0.000342222	3.47	A0A2H3GYR0 A0A2H3H6B1 A0A2H3I0W3 A0A420R7U8 X0A307
	biofilm matrix	5	GO:0062039	5	18	76	2073	7.58	0.000342222	3.47	A0A2H3GYR0 A0A2H3H6B1 A0A2H3I0W3 A0A420R7U8 X0A307
	nuclear nucleosome	10	GO:0000788	3	8	76	2073	10.23	0.00232321	2.63	N4TXB3 W9HWU4 X0A1M2
	nucleosome	8	GO:0000786	3	9	76	2073	9.09	0.00339332	2.47	N4TXB3 W9HWU4 X0A1M2
	DNA packaging complex	3	GO:0044815	3	10	76	2073	8.18	0.0047205	2.33	N4TXB3 W9HWU4 X0A1M2
	extracellular region	3	GO:0005576	6	56	76	2073	2.92	0.0150256	1.82	A0A2H3GYR0 A0A2H3H6B1 A0A2H3I0W3 A0A420R7U8 X0CDJ3 X0A307
	polysome	4	GO:0005844	4	27	76	2073	4.04	0.0154258	1.81	A0A0D2XD21 A0A2H3H0Y4 A0A2H3I0W3 A0A5C6TD30
Molecular Function	unfolded protein binding	4	GO:0051082	5	47	68	1901	2.97	0.0241556	1.62	A0A2H3H0Y4 A0A2H3I0W3 W9Q0Z6 X0CDJ3 F9G3N6
	intramolecular oxidoreductase activity	4	GO:0016860	3	19	68	1901	4.41	0.028139	1.55	A0A2H3H6B1 A0A420R7U8 X0CDJ3
	C-acyltransferase activity	6	GO:0016408	2	8	68	1901	6.99	0.0307129	1.51	N4UUG8 A0A4V1S251
	peptide transmembrane transporter activity	5	GO:1904680	2	8	68	1901	6.99	0.0307129	1.51	W9NTD4 X0A752
	amide transmembrane transporter activity	4	GO:0042887	2	9	68	1901	6.21	0.0385875	1.41	W9NTD4 X0A752
	protein folding chaperone	2	GO:0044183	2	10	68	1901	5.59	0.0471374	1.33	W9Q0Z6 F9G3N6
Biological Process	positive regulation of defense response	7	GO:0031349	3	8	78	2110	10.14	0.00238107	2.62	A0A2H3H6B1 A0A2H3I0W3 X0A307
	cellular response to hypoxia	7	GO:0071456	2	3	78	2110	18.03	0.00395168	2.4	A0A2H3GZK3 X0CDJ3
	hexose biosynthetic process	7	GO:0019319	3	11	78	2110	7.38	0.0064734	2.19	A0A2H3H6B1 A0A420R7U8 W9PV62
	regulation of defense response	6	GO:0031347	3	11	78	2110	7.38	0.0064734	2.19	A0A2H3H6B1 A0A2H3I0W3 X0A307
	glucan catabolic process	7	GO:0009251	2	4	78	2110	13.53	0.00771391	2.11	A0A420R2S3 W9PSG3
	response to host defenses	7	GO:0052200	3	12	78	2110	6.76	0.00840355	2.08	A0A2H3H6B1 A0A2H3I0W3 X0A307
	response to host	6	GO:0075136	3	12	78	2110	6.76	0.00840355	2.08	A0A2H3H6B1 A0A2H3I0W3 X0A307
	response to hypoxia	6	GO:0001666	2	5	78	2110	10.82	0.0125492	1.9	A0A2H3GZK3 X0CDJ3
	alcohol catabolic process	6	GO:0046164	2	5	78	2110	10.82	0.0125492	1.9	A0A2H3H6B1 W9II76
	monosaccharide biosynthetic process	6	GO:0046364	3	14	78	2110	5.8	0.013182	1.88	A0A2H3H6B1 A0A420R7U8 W9PV62
	response to defenses of other organism	6	GO:0052173	3	14	78	2110	5.8	0.013182	1.88	A0A2H3H6B1 A0A2H3I0W3 X0A307
	carboxylic acid metabolic process	6	GO:0019752	18	276	78	2110	1.76	0.0149494	1.83	N4UUG8 W9Q0B1 A0A2H3GYR0 A0A2H3H6B1 A0A5C6T091 A0A420RCA4 X0NUW3 A0A420R7U8 X0M414 X0CDJ3 A0A4V1S251 W9II76 X0MYY6 X0A307 W9KLF8 W9PJS3 X0MCU3 A0A559LP24
	energy reserve metabolic process	6	GO:0006112	3	15	78	2110	5.41	0.0160449	1.79	A0A420R2S3 X0NV16 W9PSG3
	cellular polysaccharide catabolic process	7	GO:0044247	2	6	78	2110	9.02	0.0183751	1.74	A0A420R2S3 W9PSG3
