# Supplementary material for: Quantitative Acetylome Analysis of Differentially Modified Proteins in Virulence-Differentiated Fusarium oxysporum f. sp. cucumerinum Isolates during Cucumber Colonization
Source: J Fungi (Basel). 2023 Sep 13;9(9):920. doi: 10.3390/jof9090920 (PMC10532600; doi:10.3390/jof9090920)
Supplement: Supplementary file 1 [file jof-09-00920-s001.zip › Supplementary Table S8.xlsx]

## Sheet: W_6hvsW_0h
Table S8. Fusarium oxysporum f. sp. cucumerinum Kyoto Encyclopedia of Genes and Genomes (KEGG) pathway enrichment of lysine-acetylated proteins differentially regulated in the comparison
KEGG pathway	Mapping	Background	All Mapping	All Background	Fold Enrichment	Fisher's exact test p value	-log10(p value)	Related proteins
map00030 Pentose phosphate pathway	14	14	953	1528	1.6	0.00159494	2.8	A0A559L8S9 A0A420QCL1 N4UM53 A0A2H3TQG4 J9MJK9 N4TMG0 A0A420R7U8 X0M2W8 A0A420PU95 W9PBN6 F9G918 W9I1B7 W9ID31 W9PV62

## Sheet: I_6hvsI_0h
Table S8. Fusarium oxysporum f. sp. cucumerinum Kyoto Encyclopedia of Genes and Genomes (KEGG) pathway enrichment of lysine-acetylated proteins differentially regulated in the comparison
KEGG pathway	Mapping	Background	All Mapping	All Background	Fold Enrichment	Fisher's exact test p value	-log10(p value)	Related proteins
map00030 Pentose phosphate pathway	14	14	942	1528	1.62	0.00146741	2.83	A0A559L8S9 A0A420QCL1 N4UM53 A0A2H3TQG4 J9MJK9 N4TMG0 A0A420R7U8 X0M2W8 A0A420PU95 W9PBN6 F9G918 W9I1B7 W9ID31 W9PV62

## Sheet: I_0hvsW_0h
Table S8. Fusarium oxysporum f. sp. cucumerinum Kyoto Encyclopedia of Genes and Genomes (KEGG) pathway enrichment of lysine-acetylated proteins differentially regulated in the comparison
KEGG pathway	Mapping	Background	All Mapping	All Background	Fold Enrichment	Fisher's exact test p value	-log10(p value)	Related proteins
map00010 Glycolysis / Gluconeogenesis	22	38	417	1528	2.12	6.15197e-05	4.21	N4THC4 A0A2H3H3B2 A0A2H3H6B1 X0IIM7 A0A3L6N7I0 A0A420R7U8 X0M7E2 X0MJZ4 F9FYK6 A0A4Q2V3V2 W9II76 X0MYY6 A0A5C6TC08 F9G918 W9L2L4 N4U710 X0HZ11 X0AMT5 W9J6T1 X0ABW4 X0MHY8 X0AWQ9
map01200 Carbon metabolism	46	105	417	1528	1.61	0.000159118	3.8	W9IMY4 A0A5C6T5H7 X0L5J9 A0A2H3HNC4 N4THC4 X0HJE5 A0A420Q5S4 W9Q0B1 A0A5C6TI32 A0A2H3H3B2 A0A2H3H6B1 I0CCA5 F9FU61 W9PIW9 A0A559L8S9 A0A420QCL1 A0A420TV37 A0A2H3T511 X0IIM7 J9MJK9 A0A3L6N7I0 X0I6P9 A0A3L6NNY0 A0A420R7U8 A0A5C6T9Q7 X0MJZ4 W9I230 A0A4Q2V3V2 A0A4Q2W9B9 A0A4V1S251 X0MYY6 A0A5C6TC08 W9ISE2 F9F5M8 W9J3I4 F9G918 N4TVB9 W9L2L4 N4U710 X0DFD0 X0HZ11 W9ID31 X0DTF6 X0DTF6 X0MCU3 X0L724 X0AWQ9
map00020 Citrate cycle (TCA cycle)	15	27	417	1528	2.04	0.00180829	2.74	X0L5J9 A0A5C6TI32 A0A4Q2VK00 A0A3L6NNY0 W9JBU9 W9I230 A0A4Q2W9B9 X0MYY6 F9F5M8 W9J3I4 N4TVB9 N4U710 X0DFD0 X0HZ11 X0MCU3
map00562 Inositol phosphate metabolism	11	18	417	1528	2.24	0.00255034	2.59	A0A5C6T710 W8PH38 N4TWU4 A0A2H3H6B1 A0A2H3I4I8 A0A420TV37 F9FNN4 X0JNA6 W9PAV8 X0DEQ8 N4TTW0
map00250 Alanine, aspartate and glutamate metabolism	20	41	417	1528	1.79	0.00371628	2.43	A0A2H3HNC4 A0A420Q5S4 W9J0V2 A0A5C6SNB8 W9JWA4 A0A420U9K4 X0CSP1 X0CSP1 A0A5C6T1X2 X0IYD3 W9INY4 A0A2H3I8G0 X0B6K8 W9HV89 X0AZL0 X0MEC5 W9IU47 A0A5C6SQI3 N4U384 W9PWE1 W9HD14
map04070 Phosphatidylinositol signaling system	8	12	417	1528	2.44	0.00489019	2.31	A0A5C6T710 A0A2H3HP53 W8PH38 A0A2H3I4I8 X0JNA6 A0A420NRA1 W9PAV8 X0DEQ8
map00520 Amino sugar and nucleotide sugar metabolism	17	36	417	1528	1.73	0.0122849	1.91	N4TQC7 N4V057 X0LM79 N4THC4 A0A0D2YDE5 F9F1C8 A0A0J9WJB2 N4TXC4 W9QCD9 A0A4Q2VVI8 W9INY4 A0A420R7U8 W0K5G2 X0BRV2 W9L2L4 X0A981 Q5YCX1
map00051 Fructose and mannose metabolism	12	23	417	1528	1.91	0.0154246	1.81	A0A0D2XNX2 N4THC4 A0A2H3H6B1 W9ZCU6 X0KYL6 N4UVK6 X0BKV7 X0KMN1 F9G918 W9PIM9 W9L2L4 W9P944
map00640 Propanoate metabolism	12	23	417	1528	1.91	0.0154246	1.81	W9IMY4 W9JWA4 W9Q3A7 A0A420TV37 A0A2H3T511 X0D3U8 A0A4V1S251 X0MYY6 F9F5M8 N4U384 X0DFD0 X0L724
map00220 Arginine biosynthesis	11	23	417	1528	1.75	0.0334065	1.48	A0A2H3HNC4 A0A420Q5S4 X0IYS7 W9J0V2 A0A420U9K4 A0A2H3TCC9 W9HV89 X0AZL0 W9IU47 X0LVM8 X0M6V4

## Sheet: I_6hvsW_6h
Table S8. Fusarium oxysporum f. sp. cucumerinum Kyoto Encyclopedia of Genes and Genomes (KEGG) pathway enrichment of lysine-acetylated proteins differentially regulated in the comparison
KEGG pathway	Mapping	Background	All Mapping	All Background	Fold Enrichment	Fisher's exact test p value	-log10(p value)	Related proteins
map00500 Starch and sucrose metabolism	6	36	70	1528	3.64	0.00487257	2.31	X0MA03 A0A420R7U8 A0A420P1I2 A0A420R2S3 X0NV16 W9PSG3
map00010 Glycolysis / Gluconeogenesis	6	38	70	1528	3.45	0.00642195	2.19	A0A2H3H6B1 A0A420R7U8 X0MJZ4 W9II76 X0MYY6 W9PV62
map00260 Glycine, serine and threonine metabolism	6	55	70	1528	2.38	0.0364701	1.44	W9IPM4 X0HG03 W9Q0B1 X0MJZ4 X0MYY6 X0HDU6
map00340 Histidine metabolism	3	17	70	1528	3.85	0.0394647	1.4	W9IPM4 X0M414 W9II76
map03020 RNA polymerase	3	17	70	1528	3.85	0.0394647	1.4	A0A2H3HUT2 X0IVU0 W9INV6
map00072 Synthesis and degradation of ketone bodies	2	8	70	1528	5.46	0.0484434	1.31	W9IS77 A0A4V1S251
