# Supplementary material for: Quantitative Acetylome Analysis of Differentially Modified Proteins in Virulence-Differentiated Fusarium oxysporum f. sp. cucumerinum Isolates during Cucumber Colonization
Source: J Fungi (Basel). 2023 Sep 13;9(9):920. doi: 10.3390/jof9090920 (PMC10532600; doi:10.3390/jof9090920)
Supplement: Supplementary file 1 [file jof-09-00920-s001.zip › Supplementary Table S9.xlsx]

## Sheet: W_6hvsW_0h
Table S9. Fusarium oxysporum f. sp. cucumerinum protein domain enrichment of lysine-acetylated proteins differentially regulated in the comparison
Domain description	Mapping	Background	All Mapping	All Background	Fold Enrichment	Fisher's exact test p value	-log10(p value)	Related proteins
Ras family	15	17	1147	2038	1.57	0.0066091	2.18	A0A559KVH0 A0A2H3I902 A0A3L6NZ02 X0BUY4 A0A4Q2VZ52 A0A4Q2W145 W9HH85 F9FQ11 W9IK12 W9PU51 N4TXT1 N4U6L3 N4UCL1 W9HVE5 X0AG09
Glutamine amidotransferase class-I	7	7	1147	2038	1.78	0.0207556	1.68	A0A0D2XIN1 A0A2H3U247 X0IYD3 W9I7X2 X0MEC5 X0AD68 X0MLZ9
Histidine phosphatase superfamily (branch 1)	7	7	1147	2038	1.78	0.0207556	1.68	A0A0D2XCF1 A0A0D2Y4R4 X0IIM7 N4UVK6 A0A420RB26 X0MAH9 F9FC95

## Sheet: I_6hvsI_0h
Table S9. Fusarium oxysporum f. sp. cucumerinum protein domain enrichment of lysine-acetylated proteins differentially regulated in the comparison
Domain description	Mapping	Background	All Mapping	All Background	Fold Enrichment	Fisher's exact test p value	-log10(p value)	Related proteins
Ras family	16	17	1111	2038	1.73	0.000797605	3.1	A0A559KVH0 A0A2H3I902 A0A3L6NZ02 X0BUY4 A0A4Q2VZ52 A0A4Q2W145 W9HH85 F9FKJ4 F9FQ11 W9IK12 W9PU51 N4TXT1 N4U6L3 N4UCL1 W9HVE5 X0AG09
Glutamine amidotransferase class-I	7	7	1111	2038	1.83	0.0181636	1.74	A0A0D2XIN1 A0A2H3U247 X0IYD3 W9I7X2 X0MEC5 X0AD68 X0MLZ9
Calcineurin-like phosphoesterase	11	13	1111	2038	1.55	0.0463105	1.33	A0A3L6NUY5 W9ZNY4 X0MR80 A0A420QXS3 N4UF48 A0A420RAI6 W9IV33 X0D8F2 X0AX57 N4UJR4 W9J4L1

## Sheet: I_0hvsW_0h
Table S9. Fusarium oxysporum f. sp. cucumerinum protein domain enrichment of lysine-acetylated proteins differentially regulated in the comparison
Domain description	Mapping	Background	All Mapping	All Background	Fold Enrichment	Fisher's exact test p value	-log10(p value)	Related proteins
Rieske [2Fe-2S] domain	5	5	540	2038	3.77	0.0012883	2.89	A0A2H3GPE8 A0A559L0E2 W9PYW1 X0DXL1 X0ID17
Glutamine amidotransferase class-I	6	7	540	2038	3.23	0.00183861	2.74	A0A0D2XIN1 X0IYD3 W9I7X2 X0MEC5 X0AD68 X0MLZ9
Aconitase C-terminal domain	4	4	540	2038	3.77	0.00488879	2.31	X0L5J9 X0A4X5 N4TU84 X0M136
Pyridine nucleotide-disulphide oxidoreductase	9	16	540	2038	2.12	0.0180066	1.74	A0A420QU14 A0A559L0E2 X0CSP1 X0CSP1 N4U1W1 X0DXL1 X0L120 X0MYY6 E9RJT7 F9FB89
CoA-ligase	3	3	540	2038	3.77	0.0185264	1.73	W9JBU9 F9F5M8 X0DFD0
Flavodoxin	4	5	540	2038	3.02	0.0192908	1.71	A0A0C4DHR5 A0A0D2YG47 N4U858 X0IEP8
Bromodomain	5	8	540	2038	2.36	0.034554	1.46	A0A0J9WHU4 X0LJ85 A0A2H3HVF0 A0A420NF21 A0A420PM28
Carbamoyl-phosphate synthase L chain, ATP binding domain	5	8	540	2038	2.36	0.034554	1.46	A0A5C6TI32 W9Q3A7 X0IYD3 A0A2H3I8G0 A0A2H3TCC9
Oxidoreductase NAD-binding domain	5	8	540	2038	2.36	0.034554	1.46	A0A0C4DHR5 N4TQC7 A0A0D2YG47 X0MMH2 X0IEP8
2Fe-2S iron-sulfur cluster binding domain	4	6	540	2038	2.52	0.0458031	1.34	F9FA85 F9FFV8 X0MCU3 A0A2H3H307
Beta-ketoacyl synthase, C-terminal domain	4	6	540	2038	2.52	0.0458031	1.34	N4UUG8 A0A2H3H3G4 N4UXZ8 X0MH33
Beta-ketoacyl synthase, N-terminal domain	4	6	540	2038	2.52	0.0458031	1.34	N4UUG8 A0A2H3H3G4 N4UXZ8 X0MH33

## Sheet: I_6hvsW_6h
Table S9. Fusarium oxysporum f. sp. cucumerinum protein domain enrichment of lysine-acetylated proteins differentially regulated in the comparison
Domain description	Mapping	Background	All Mapping	All Background	Fold Enrichment	Fisher's exact test p value	-log10(p value)	Related proteins
Methyltransferase domain	6	38	80	2038	4.02	0.00305853	2.51	A0A0C4DJS8 X0HVJ9 X0C0B6 F9FBU2 X0M347 X0MH33
Beta-ketoacyl synthase, C-terminal domain	2	6	80	2038	8.49	0.0206001	1.69	N4UUG8 X0MH33
Beta-ketoacyl synthase, N-terminal domain	2	6	80	2038	8.49	0.0206001	1.69	N4UUG8 X0MH33
